# Supplementary material for: Scaling of sensory information in large neural populations shows signatures of information-limiting correlations
Source: Nat Commun. 2021 Jan 20;12:473. doi: 10.1038/s41467-020-20722-y (PMC7817840; doi:10.1038/s41467-020-20722-y)
Supplement: Supplementary file 4 — Source Data [file 41467_2020_20722_MOESM4_ESM.zip]

Archive with 48 entries (47 files):
- Source Data/
- __MACOSX/._Source Data
- Source Data/Fig3.xlsx
- __MACOSX/Source Data/._Fig3.xlsx
- Source Data/FigS12.xlsx
- __MACOSX/Source Data/._FigS12.xlsx
- Source Data/FigS1.xlsx
- __MACOSX/Source Data/._FigS1.xlsx
- Source Data/FigS13.xlsx
- __MACOSX/Source Data/._FigS13.xlsx
- Source Data/Fig2.xlsx
- __MACOSX/Source Data/._Fig2.xlsx
- Source Data/FigS7.xlsx
- __MACOSX/Source Data/._FigS7.xlsx
- Source Data/FigS14.xlsx
- __MACOSX/Source Data/._FigS14.xlsx
- Source Data/Fig5.xlsx
- __MACOSX/Source Data/._Fig5.xlsx
- Source Data/Fig4.xlsx
- __MACOSX/Source Data/._Fig4.xlsx
- Source Data/Fig8.xlsx
- __MACOSX/Source Data/._Fig8.xlsx
- Source Data/FigS6.xlsx
- __MACOSX/Source Data/._FigS6.xlsx
- Source Data/FigS15.xlsx
- __MACOSX/Source Data/._FigS15.xlsx
- Source Data/FigS16.xlsx
- __MACOSX/Source Data/._FigS16.xlsx
- Source Data/FigS5.xlsx
- __MACOSX/Source Data/._FigS5.xlsx
- Source Data/Fig7.xlsx
- __MACOSX/Source Data/._Fig7.xlsx
- Source Data/FigS9.xlsx
- __MACOSX/Source Data/._FigS9.xlsx
- Source Data/FigS8.xlsx
- __MACOSX/Source Data/._FigS8.xlsx
- Source Data/Fig6.xlsx
- __MACOSX/Source Data/._Fig6.xlsx
- Source Data/FigS4.xlsx
- __MACOSX/Source Data/._FigS4.xlsx
- Source Data/FigS3.xlsx
- __MACOSX/Source Data/._FigS3.xlsx
- Source Data/FigS10.xlsx
- __MACOSX/Source Data/._FigS10.xlsx
- Source Data/FigS2.xlsx
- __MACOSX/Source Data/._FigS2.xlsx
- Source Data/FigS11.xlsx
- __MACOSX/Source Data/._FigS11.xlsx
