# Supplementary material for: Scaling of sensory information in large neural populations shows signatures of information-limiting correlations
Source: Nat Commun. 2021 Jan 20;12:473. doi: 10.1038/s41467-020-20722-y (PMC7817840; doi:10.1038/s41467-020-20722-y)
Supplement: Supplementary file 4 — Source Data [file 41467_2020_20722_MOESM4_ESM.zip › Source Data/Fig3.xlsx]

## Sheet: panel c
number of neurons N	Fisher information (data) - Average	Fisher information (data) - Standard Deviation	Fisher information (shuffled) - Average	Fisher information (shuffled) - Standard Deviation
0	0	0	0	0
1	0.108569	0.271762	0.112763	0.279658
2	0.214764	0.378434	0.221441	0.390186
3	0.320555	0.467487	0.328523	0.472078
4	0.423743	0.535439	0.430967	0.537272
5	0.531056	0.605755	0.536666	0.598503
6	0.630447	0.658851	0.639857	0.651143
7	0.735595	0.714435	0.747098	0.705135
8	0.839381	0.766424	0.852307	0.750691
9	0.941029	0.81339	0.95612	0.792794
10	1.04581	0.860148	1.06422	0.836529
11	1.14944	0.904186	1.16935	0.876614
12	1.25295	0.948227	1.27873	0.919299
13	1.35593	0.989672	1.38993	0.961384
14	1.46418	1.03447	1.49794	0.99723
15	1.56647	1.07093	1.6061	1.03236
16	1.6696	1.10839	1.71465	1.06766
17	1.77389	1.14608	1.82438	1.10232
18	1.88159	1.18477	1.93613	1.13644
19	1.97914	1.21645	2.03842	1.16569
20	2.07467	1.24646	2.14466	1.19499
21	2.17639	1.27937	2.24953	1.22348
22	2.27423	1.3097	2.35077	1.24829
23	2.37709	1.34305	2.45567	1.27624
24	2.47918	1.37487	2.56062	1.30266
25	2.57383	1.40162	2.66412	1.32807
26	2.67256	1.43079	2.76776	1.35331
27	2.77467	1.46176	2.87098	1.37779
28	2.87898	1.49328	2.98357	1.40567
29	2.97966	1.52206	3.0884	1.43002
30	3.07433	1.54745	3.19996	1.4568
31	3.1706	1.57292	3.30641	1.48015
32	3.26928	1.59982	3.40655	1.50099
33	3.36497	1.62504	3.51467	1.52565
34	3.46068	1.65065	3.62755	1.55161
35	3.55155	1.67335	3.73541	1.57466
36	3.64549	1.69665	3.84424	1.59794
37	3.74064	1.72069	3.95459	1.62096
38	3.83199	1.74367	4.0627	1.6433
39	3.92596	1.76579	4.17026	1.66466
40	4.02187	1.7901	4.2791	1.68719
41	4.11208	1.81234	4.38279	1.70742
42	4.2064	1.8344	4.49171	1.7289
43	4.30066	1.85648	4.59721	1.74881
44	4.39072	1.87772	4.69985	1.76753
45	4.47819	1.89667	4.80337	1.78675
46	4.56888	1.91637	4.91072	1.80681
47	4.65981	1.93705	5.01894	1.82633
48	4.74611	1.95626	5.12789	1.84562
49	4.83196	1.97453	5.23589	1.86539
50	4.92439	1.99573	5.34391	1.88459
51	5.01511	2.01466	5.4506	1.90278
52	5.10205	2.03223	5.55435	1.92054
53	5.19014	2.05033	5.66167	1.93996
54	5.2765	2.06693	5.77005	1.95854
55	5.35982	2.08261	5.88251	1.97813
56	5.44574	2.09927	5.98544	1.99512
57	5.53163	2.11709	6.09197	2.01341
58	5.61574	2.13445	6.20145	2.03245
59	5.70139	2.15125	6.30863	2.04993
60	5.78397	2.16751	6.41265	2.06671
61	5.86767	2.18411	6.52014	2.08452
62	5.95425	2.20104	6.62438	2.10024
63	6.03537	2.21554	6.73167	2.11834
64	6.12091	2.23153	6.83528	2.13368
65	6.20242	2.24687	6.94285	2.15147
66	6.2852	2.26289	7.04468	2.16649
67	6.36312	2.27629	7.15156	2.18333
68	6.44505	2.29024	7.25717	2.20008
69	6.52281	2.30267	7.36725	2.21707
70	6.6057	2.31731	7.47017	2.23216
71	6.67993	2.32941	7.57487	2.24837
72	6.75866	2.34321	7.68039	2.26397
73	6.83947	2.35785	7.78641	2.27976
74	6.92039	2.37199	7.89046	2.29474
75	6.99762	2.38423	7.99165	2.30935
76	7.07881	2.39918	8.09979	2.32494
77	7.15761	2.41227	8.2026	2.33929
78	7.23797	2.4274	8.31034	2.35554
79	7.31504	2.44083	8.41428	2.3704
80	7.39472	2.45437	8.51886	2.38525
81	7.47055	2.46599	8.62669	2.40107
82	7.5449	2.47755	8.73268	2.41598
83	7.62218	2.48949	8.84124	2.43202
84	7.69917	2.50121	8.9446	2.44633
85	7.7747	2.51323	9.05098	2.46105
86	7.85403	2.5273	9.16025	2.4769
87	7.92879	2.53928	9.26969	2.49285
88	8.00417	2.55098	9.37852	2.50847
89	8.07556	2.56131	9.48507	2.52299
90	8.15059	2.57297	9.5842	2.53622
91	8.21983	2.58259	9.68863	2.55038
92	8.29337	2.59386	9.79067	2.56395
93	8.36313	2.60308	9.89829	2.57781
94	8.44125	2.61544	10.0067	2.59271
95	8.51456	2.62639	10.1146	2.60749
96	8.59076	2.63876	10.2202	2.62078
97	8.66349	2.64993	10.3239	2.63437
98	8.73484	2.66021	10.4268	2.64746
99	8.80424	2.66939	10.536	2.66161
100	8.87313	2.67879	10.6411	2.67487
101	8.94133	2.68767	10.7423	2.68809
102	9.01221	2.69778	10.8505	2.70259
103	9.08413	2.70804	10.9549	2.71513
104	9.15718	2.71868	11.0643	2.72945
105	9.22653	2.72812	11.1662	2.74126
106	9.29389	2.73734	11.2745	2.75599
107	9.36365	2.7468	11.3808	2.76904
108	9.4334	2.7564	11.4833	2.78091
109	9.50076	2.76479	11.5869	2.79325
110	9.57039	2.77421	11.6924	2.80663
111	9.63649	2.78255	11.7982	2.82048
112	9.70213	2.79012	11.9037	2.83344
113	9.76955	2.7989	12.0067	2.84596
114	9.83768	2.80802	12.111	2.85877
115	9.90504	2.81663	12.215	2.87077
116	9.97329	2.82599	12.3228	2.88405
117	10.0364	2.83337	12.4267	2.89649
118	10.1015	2.84156	12.5359	2.91035
119	10.1703	2.85087	12.636	2.92199
120	10.2332	2.85835	12.741	2.93418
121	10.2981	2.86611	12.8465	2.94673
122	10.3629	2.8742	12.9491	2.95876
123	10.4255	2.88212	13.0549	2.97067
124	10.4906	2.88973	13.1544	2.98164
125	10.5521	2.89655	13.2644	2.99416
126	10.6146	2.90449	13.3726	3.0071
127	10.6806	2.91347	13.4811	3.02017
128	10.743	2.92065	13.5929	3.03406
129	10.8063	2.92783	13.7009	3.04623
130	10.8704	2.9357	13.8081	3.05874
131	10.9342	2.94375	13.9125	3.07099
132	10.9963	2.95121	14.0189	3.08304
133	11.0606	2.95933	14.1192	3.0936
134	11.1234	2.9667	14.223	3.10548
135	11.1824	2.97311	14.324	3.11611
136	11.2407	2.97943	14.424	3.12703
137	11.3003	2.98645	14.5319	3.13941
138	11.3634	2.99389	14.6369	3.15165
139	11.4263	3.00105	14.7408	3.16285
140	11.4853	3.0073	14.85	3.17513
141	11.5451	3.01377	14.9566	3.18697
142	11.6058	3.02096	15.0621	3.19813
143	11.6649	3.02755	15.1643	3.20883
144	11.7222	3.03313	15.2684	3.22
145	11.7811	3.03949	15.3648	3.22998
146	11.8401	3.0457	15.4642	3.23991
147	11.8979	3.05194	15.5736	3.25188
148	11.9605	3.05942	15.6778	3.26294
149	12.0143	3.06462	15.7859	3.27434
150	12.0737	3.07107	15.8874	3.28449
151	12.1325	3.07763	15.9959	3.2968
152	12.1905	3.0836	16.1006	3.30772
153	12.2498	3.08972	16.2064	3.31873
154	12.3061	3.09517	16.3139	3.33003
155	12.3632	3.1014	16.4188	3.34107
156	12.4205	3.10725	16.5206	3.35161
157	12.4783	3.11323	16.6277	3.36321
158	12.5321	3.11819	16.7275	3.37312
159	12.5845	3.123	16.8338	3.38407
160	12.6398	3.12859	16.9393	3.39499
161	12.695	3.13361	17.0473	3.40636
162	12.7504	3.13879	17.151	3.41714
163	12.8051	3.1442	17.2537	3.42739
164	12.8585	3.14891	17.3573	3.43765
165	12.9145	3.1546	17.4649	3.44917
166	12.9729	3.16047	17.5659	3.45944
167	13.0279	3.1661	17.669	3.46941
168	13.0853	3.17212	17.773	3.48026
169	13.1392	3.17698	17.8758	3.49061
170	13.1934	3.18168	17.9763	3.50029
171	13.2508	3.18758	18.0805	3.51129
172	13.3052	3.19293	18.185	3.52164
173	13.3563	3.19726	18.2917	3.53216
174	13.409	3.20191	18.3986	3.54339
175	13.4613	3.20698	18.5054	3.5541
176	13.5138	3.21183	18.6123	3.56504
177	13.5675	3.2166	18.7216	3.57606
178	13.6211	3.22148	18.8251	3.58549
179	13.6748	3.22626	18.9275	3.59508
180	13.726	3.23086	19.0282	3.6049
181	13.7766	3.23572	19.1318	3.61514
182	13.8299	3.24055	19.2373	3.62549
183	13.8783	3.24459	19.3443	3.63616
184	13.9288	3.24933	19.4516	3.64667
185	13.9792	3.25374	19.5607	3.65741
186	14.0308	3.25797	19.6673	3.66836
187	14.0804	3.26203	19.7725	3.67882
188	14.1334	3.26661	19.8773	3.68849
189	14.1845	3.27122	19.985	3.69929
190	14.2342	3.27543	20.0899	3.70888
191	14.284	3.27968	20.2014	3.71966
192	14.333	3.28392	20.3075	3.73004
193	14.3804	3.28782	20.4117	3.74017
194	14.4286	3.29203	20.5129	3.74976
195	14.4794	3.29653	20.6172	3.75982
196	14.5266	3.30032	20.7247	3.77015
197	14.577	3.30472	20.8294	3.77983
198	14.622	3.30813	20.9341	3.7898
199	14.671	3.31268	21.0333	3.79904
200	14.7207	3.31673	21.1351	3.80828
201	14.7706	3.32085	21.2405	3.8187
202	14.8198	3.3251	21.3397	3.82746
203	14.8699	3.32964	21.4448	3.83704
204	14.9159	3.33317	21.5486	3.8462
205	14.9634	3.33701	21.6512	3.85518
206	15.01	3.34067	21.754	3.86451
207	15.0569	3.34419	21.86	3.87482
208	15.1008	3.34739	21.9652	3.88488
209	15.1479	3.35109	22.0722	3.895
210	15.1943	3.35473	22.18	3.90532
211	15.2391	3.35804	22.288	3.91616
212	15.2883	3.36206	22.394	3.92558
213	15.3334	3.36526	22.4975	3.93493
214	15.3792	3.36893	22.6025	3.94469
215	15.4246	3.37245	22.7057	3.95454
216	15.4706	3.37654	22.8086	3.96385
217	15.5175	3.38018	22.9119	3.97308
218	15.5632	3.38355	23.0128	3.98221
219	15.6057	3.38633	23.1161	3.9917
220	15.6503	3.38987	23.2205	4.00078
221	15.6955	3.39331	23.3288	4.01068
222	15.74	3.39655	23.4317	4.01999
223	15.7839	3.3997	23.5338	4.02867
224	15.8288	3.40316	23.6389	4.03825
225	15.8725	3.40641	23.7423	4.04752
226	15.9166	3.40989	23.8513	4.05745
227	15.9588	3.41322	23.9537	4.0666
228	16.0027	3.41641	24.0555	4.07532
229	16.0457	3.41943	24.1632	4.0852
230	16.0904	3.42287	24.2707	4.09532
231	16.1337	3.42581	24.3742	4.10445
232	16.1781	3.42919	24.4779	4.11352
233	16.2229	3.43248	24.5793	4.12246
234	16.2678	3.43611	24.6829	4.13151
235	16.3114	3.43918	24.792	4.14135
236	16.3548	3.44213	24.9003	4.15109
237	16.3984	3.44516	25.0074	4.16082
238	16.4385	3.44803	25.1135	4.17077
239	16.4825	3.45137	25.2194	4.17996
240	16.5254	3.45459	25.3258	4.18948
241	16.5709	3.45789	25.4326	4.19886
242	16.6138	3.46099	25.5337	4.20708
243	16.6551	3.46372	25.6356	4.21607
244	16.6969	3.46662	25.7363	4.22477
245	16.7377	3.46947	25.8428	4.2344
246	16.7783	3.47233	25.9491	4.24336
247	16.8207	3.47538	26.053	4.25204
248	16.8618	3.47798	26.1601	4.26122
249	16.9039	3.4811	26.2627	4.26918
250	16.9417	3.4833	26.3662	4.27807
251	16.9816	3.48587	26.4712	4.28734
252	17.0238	3.48859	26.5771	4.29645
253	17.0655	3.49158	26.6876	4.30596
254	17.1059	3.49417	26.7921	4.31491
255	17.1477	3.497	26.8962	4.32365
256	17.1888	3.4998	27.0012	4.33278
257	17.229	3.50245	27.103	4.34108
258	17.2678	3.50499	27.2086	4.35017
259	17.3109	3.50789	27.3115	4.35904
260	17.3519	3.51065	27.4168	4.36817
261	17.3886	3.51295	27.5185	4.37689
262	17.4311	3.51571	27.625	4.38627
263	17.4712	3.51826	27.7297	4.39477
264	17.5111	3.5208	27.8355	4.40358
265	17.5512	3.52345	27.9367	4.41197
266	17.5891	3.52596	28.0415	4.42082
267	17.6285	3.52847	28.1459	4.42925
268	17.6682	3.53118	28.2522	4.43835
269	17.7086	3.53384	28.3609	4.44725
270	17.7469	3.53621	28.4666	4.45589
271	17.7845	3.53835	28.5755	4.46532
272	17.8219	3.54085	28.6792	4.4738
273	17.861	3.54332	28.7865	4.4826
274	17.8998	3.54569	28.8893	4.49088
275	17.9386	3.54811	28.9985	4.50021
276	17.9774	3.55039	29.101	4.50857
277	18.0159	3.55278	29.2072	4.51735
278	18.0535	3.55503	29.3088	4.52544
279	18.0936	3.55764	29.4123	4.53388
280	18.1309	3.55983	29.5156	4.54181
281	18.1681	3.56218	29.6214	4.55029
282	18.207	3.56461	29.7265	4.55899
283	18.2437	3.56679	29.8312	4.56789
284	18.28	3.56894	29.9364	4.57644
285	18.319	3.57128	30.0445	4.58541
286	18.3553	3.57343	30.1491	4.59426
287	18.393	3.57563	30.2564	4.60276
288	18.4305	3.578	30.3611	4.61109
289	18.4656	3.58006	30.464	4.61917
290	18.5017	3.58219	30.5697	4.62781
291	18.5386	3.58423	30.6796	4.63712
292	18.574	3.58614	30.7827	4.6453
293	18.6109	3.58827	30.8882	4.65374
294	18.6478	3.59043	30.9896	4.66179
295	18.684	3.59277	31.0965	4.67017
296	18.7197	3.59472	31.1996	4.67828
297	18.7547	3.59663	31.3088	4.68722
298	18.7896	3.59866	31.4118	4.69534
299	18.8248	3.60071	31.512	4.70315
300	18.8603	3.60265	31.6153	4.71146
301	18.8958	3.60485	31.7189	4.72015
302	18.9322	3.60702	31.8234	4.72843
303	18.9669	3.60891	31.9301	4.73702
304	19.0019	3.61084	32.0264	4.74435
305	19.0371	3.61287	32.133	4.75288
306	19.0722	3.61471	32.2353	4.76074
307	19.1053	3.61659	32.34	4.76957
308	19.1409	3.61859	32.4485	4.77837
309	19.1768	3.6207	32.5612	4.78808
310	19.2109	3.62257	32.6727	4.79723
311	19.2455	3.62442	32.7781	4.80546
312	19.2788	3.62628	32.8899	4.815
313	19.313	3.62817	32.9961	4.82316
314	19.3468	3.63007	33.1038	4.83216
315	19.3777	3.63162	33.2108	4.84048
316	19.4101	3.63331	33.3234	4.85031
317	19.444	3.63509	33.4243	4.85797
318	19.4781	3.63688	33.5279	4.86603
319	19.5141	3.63878	33.6391	4.87505
320	19.5469	3.64055	33.7506	4.88398
321	19.5809	3.64236	33.8535	4.89169
322	19.6135	3.64398	33.9556	4.89958
323	19.6463	3.64569	34.0582	4.90776
324	19.6807	3.64751	34.1609	4.91567
325	19.7119	3.64901	34.2622	4.92349
326	19.7451	3.65076	34.3721	4.93249
327	19.7769	3.65246	34.4785	4.94085
328	19.8095	3.65423	34.5862	4.94914
329	19.8435	3.65604	34.6904	4.95736
330	19.8763	3.6578	34.7951	4.96577
331	19.9076	3.65934	34.9045	4.97442
332	19.9383	3.66094	35.0163	4.98335
333	19.9696	3.66247	35.1245	4.99199
334	20.0016	3.6641	35.2272	4.9999
335	20.0346	3.66583	35.3345	5.00808
336	20.0669	3.66749	35.4354	5.01572
337	20.0989	3.66906	35.5395	5.02365
338	20.1291	3.67047	35.6483	5.03228
339	20.1607	3.67206	35.7473	5.03915

## Sheet: panel c -- inset
number of neurons N	p(correct, data) - Average	p(correct, data) - lower	p(correct, data) - upper	p(correct, shuffled) - Average	p(correct, shuffled) - lower	p(correct, shuffled) - upper
0	0.5	0.5	0.5	0.5	0.5	0.5
1	0.551477	0.5	0.59568	0.552456	0.5	0.597159
2	0.572204	0.5	0.618847	0.573305	0.5	0.620623
3	0.587974	0.5	0.636307	0.589043	0.5	0.637346
4	0.600882	0.5	0.649733	0.601719	0.5	0.650404
5	0.612628	0.5	0.662283	0.613205	0.5	0.662172
6	0.622406	0.5	0.672165	0.623287	0.5	0.672271
7	0.631868	0.522777	0.68185	0.632857	0.532058	0.681978
8	0.640495	0.542237	0.690627	0.641526	0.54981	0.690474
9	0.648378	0.555788	0.69852	0.649506	0.563049	0.698235
10	0.656008	0.567183	0.706141	0.657302	0.57432	0.705886
11	0.66313	0.577099	0.7132	0.664454	0.584129	0.712842
12	0.669875	0.585809	0.719926	0.671503	0.593064	0.719786
13	0.676264	0.593927	0.726224	0.678308	0.601439	0.726468
14	0.682671	0.601574	0.732616	0.684609	0.609447	0.732474
15	0.688463	0.608894	0.738181	0.690644	0.61694	0.738222
16	0.694069	0.615692	0.743613	0.696451	0.62395	0.743776
17	0.699522	0.622158	0.748903	0.702088	0.630694	0.749149
18	0.704943	0.628472	0.754165	0.707612	0.637271	0.754385
19	0.709682	0.634183	0.758659	0.712489	0.643138	0.758951
20	0.714178	0.639596	0.762897	0.717386	0.649026	0.763512
21	0.718818	0.645028	0.767309	0.722065	0.654604	0.767865
22	0.723146	0.65013	0.771389	0.726444	0.659951	0.771863
23	0.727562	0.655174	0.775602	0.730849	0.66512	0.775961
24	0.731818	0.660076	0.779627	0.735127	0.670193	0.779901
25	0.735657	0.664643	0.783182	0.739229	0.675054	0.783665
26	0.739558	0.669163	0.786833	0.743224	0.679764	0.787331
27	0.743487	0.673632	0.790534	0.747099	0.684338	0.790873
28	0.747395	0.678056	0.794214	0.751212	0.689095	0.794668
29	0.751071	0.682289	0.797634	0.754942	0.69347	0.798069
30	0.754447	0.686249	0.800732	0.758809	0.697937	0.801621
31	0.757801	0.690183	0.803803	0.762407	0.702183	0.804873
32	0.761162	0.694062	0.806901	0.765712	0.706122	0.807835
33	0.764349	0.697769	0.809818	0.769199	0.710153	0.811013
34	0.767468	0.701364	0.812682	0.772752	0.714237	0.814257
35	0.770369	0.704775	0.815309	0.776067	0.718114	0.817246
36	0.773308	0.708227	0.817968	0.779336	0.721923	0.820195
37	0.776226	0.71162	0.820617	0.782577	0.725712	0.823105
38	0.778972	0.714809	0.823108	0.785683	0.729341	0.825891
39	0.781744	0.718088	0.825589	0.788706	0.7329	0.828585
40	0.784518	0.721283	0.828109	0.791701	0.736379	0.831273
41	0.787079	0.724254	0.830422	0.794496	0.739668	0.833756
42	0.789707	0.727347	0.832772	0.797373	0.743036	0.836318
43	0.792287	0.730373	0.835078	0.800103	0.74626	0.838732
44	0.794707	0.733201	0.837244	0.802709	0.749354	0.841024
45	0.797019	0.735965	0.839281	0.805288	0.752398	0.843298
46	0.799375	0.738774	0.841358	0.807912	0.755486	0.845615
47	0.801699	0.741503	0.843422	0.810506	0.758558	0.847893
48	0.803867	0.744062	0.845341	0.813069	0.761599	0.850136
49	0.805992	0.746596	0.847206	0.815561	0.764531	0.852329
50	0.808242	0.749221	0.849207	0.818008	0.767424	0.854471
51	0.810415	0.751819	0.851107	0.82038	0.770251	0.856536
52	0.812465	0.754287	0.852888	0.822647	0.772946	0.85851
53	0.814511	0.756737	0.854671	0.824951	0.77565	0.860532
54	0.816486	0.759138	0.856373	0.827236	0.778361	0.862521
55	0.818364	0.761429	0.857986	0.829565	0.781112	0.864553
56	0.820273	0.763738	0.859633	0.83166	0.783611	0.866365
57	0.822154	0.765973	0.861274	0.833791	0.786132	0.868219
58	0.82397	0.768131	0.862856	0.835945	0.788671	0.870095
59	0.825793	0.770325	0.864431	0.838017	0.791144	0.871883
60	0.827527	0.772406	0.865928	0.839996	0.793509	0.873587
61	0.82926	0.774483	0.867427	0.842007	0.795899	0.875325
62	0.831029	0.776607	0.868952	0.843926	0.798218	0.876962
63	0.832663	0.77861	0.870341	0.845869	0.800516	0.878645
64	0.834364	0.780671	0.871796	0.847716	0.802753	0.880215
65	0.835964	0.782605	0.873166	0.849603	0.804992	0.881844
66	0.837567	0.78453	0.874544	0.851362	0.807122	0.883338
67	0.839058	0.786367	0.875802	0.85318	0.809297	0.884894
68	0.840605	0.788276	0.877106	0.854949	0.811409	0.88641
69	0.842056	0.790086	0.878318	0.856764	0.813587	0.887958
70	0.843584	0.791954	0.879612	0.858434	0.81561	0.889373
71	0.844936	0.793632	0.880743	0.860108	0.817616	0.890801
72	0.846353	0.795365	0.881941	0.86177	0.819625	0.892209
73	0.84779	0.797108	0.883162	0.863415	0.82161	0.893604
74	0.849212	0.798847	0.884362	0.865006	0.82354	0.894946
75	0.850553	0.800517	0.885479	0.866531	0.825389	0.896233
76	0.851946	0.8022	0.886664	0.868137	0.827336	0.897587
77	0.853282	0.803848	0.887783	0.869641	0.82917	0.89885
78	0.854629	0.805466	0.888932	0.871195	0.83104	0.900167
79	0.855906	0.807025	0.890008	0.872673	0.832834	0.90141
80	0.857212	0.808627	0.891103	0.874138	0.834615	0.902641
81	0.85844	0.810164	0.892119	0.875628	0.836415	0.903897
82	0.859631	0.811651	0.893106	0.877071	0.838172	0.905106
83	0.860856	0.81318	0.89412	0.878528	0.839931	0.906334
84	0.862063	0.814691	0.895116	0.879896	0.8416	0.907477
85	0.863235	0.816144	0.896089	0.881284	0.843295	0.908636
86	0.864452	0.817621	0.897114	0.882689	0.844998	0.909816
87	0.865586	0.819027	0.898056	0.884077	0.846678	0.910981
88	0.866718	0.820437	0.898992	0.885438	0.84833	0.91212
89	0.867779	0.821776	0.899861	0.886751	0.849938	0.913213
90	0.868883	0.82315	0.900772	0.887956	0.851419	0.914212
91	0.869891	0.82443	0.901594	0.88921	0.852956	0.915253
92	0.870952	0.825753	0.902468	0.890419	0.854442	0.916253
93	0.871948	0.827027	0.903274	0.891676	0.855996	0.91729
94	0.873053	0.828396	0.904188	0.892926	0.857526	0.918328
95	0.874079	0.829681	0.905029	0.894153	0.859027	0.919345
96	0.875134	0.830983	0.905905	0.895337	0.860497	0.920317
97	0.876131	0.832226	0.906726	0.896485	0.861912	0.921263
98	0.8771	0.833447	0.907517	0.897609	0.863306	0.922187
99	0.878034	0.834639	0.90827	0.898787	0.864762	0.923155
100	0.878952	0.835806	0.909014	0.899905	0.866149	0.924071
101	0.879853	0.836959	0.90974	0.900968	0.867462	0.924945
102	0.88078	0.838129	0.910495	0.90209	0.868843	0.92587
103	0.881712	0.839304	0.911254	0.903159	0.87018	0.926739
104	0.88265	0.840482	0.912019	0.904264	0.871545	0.927646
105	0.883532	0.841603	0.912733	0.90528	0.872823	0.928469
106	0.884381	0.842681	0.91342	0.906346	0.874134	0.929347
107	0.885253	0.843788	0.914124	0.907379	0.875423	0.930187
108	0.886116	0.844883	0.914823	0.908363	0.876661	0.930982
109	0.886943	0.845946	0.915484	0.909345	0.877893	0.931778
110	0.887789	0.847022	0.916167	0.910332	0.87912	0.932582
111	0.888586	0.848046	0.916805	0.911309	0.88033	0.933382
112	0.889371	0.849065	0.917427	0.912272	0.881533	0.934163
113	0.89017	0.850086	0.918069	0.9132	0.882695	0.934915
114	0.89097	0.851105	0.918713	0.914129	0.883857	0.935667
115	0.891755	0.85211	0.919342	0.915043	0.885011	0.936403
116	0.892543	0.853109	0.919978	0.915979	0.886182	0.937161
117	0.893266	0.854046	0.920551	0.91687	0.887301	0.937879
118	0.894005	0.854995	0.921142	0.917795	0.888455	0.93863
119	0.89478	0.855979	0.921766	0.918633	0.889512	0.939303
120	0.895481	0.856887	0.922323	0.9195	0.890608	0.939999
121	0.896201	0.857818	0.922894	0.920362	0.891693	0.940692
122	0.896913	0.858733	0.923462	0.92119	0.892738	0.941357
123	0.897596	0.859608	0.924007	0.922033	0.893809	0.942031
124	0.898299	0.860519	0.924564	0.922818	0.894807	0.942655
125	0.898959	0.861381	0.925083	0.923673	0.895893	0.943339
126	0.899624	0.862233	0.925615	0.924505	0.896941	0.944006
127	0.900321	0.863118	0.926175	0.925329	0.89798	0.944668
128	0.900976	0.863968	0.926692	0.926167	0.899031	0.945342
129	0.901634	0.864824	0.927211	0.926967	0.900049	0.945979
130	0.902295	0.865675	0.927736	0.927751	0.901042	0.946605
131	0.902948	0.866513	0.928257	0.928505	0.901998	0.947207
132	0.903579	0.867328	0.928756	0.929265	0.902965	0.947811
133	0.904227	0.868158	0.929272	0.929972	0.903874	0.948369
134	0.904855	0.868972	0.929768	0.930697	0.904797	0.948945
135	0.90544	0.869738	0.930227	0.931393	0.905692	0.949494
136	0.906015	0.87049	0.930677	0.932075	0.906565	0.950033
137	0.906598	0.871246	0.931138	0.932803	0.907492	0.95061
138	0.907211	0.87204	0.931622	0.933503	0.908381	0.951166
139	0.907818	0.872828	0.932099	0.934187	0.90926	0.951705
140	0.908381	0.873568	0.932539	0.934897	0.910168	0.952267
141	0.90895	0.874312	0.932984	0.935583	0.911047	0.952808
142	0.909523	0.875053	0.933436	0.936253	0.911911	0.953334
143	0.910076	0.875774	0.933869	0.936896	0.91274	0.953838
144	0.910609	0.87648	0.934282	0.937542	0.913573	0.954346
145	0.911152	0.877191	0.934707	0.938135	0.914339	0.954809
146	0.911693	0.877902	0.935128	0.938739	0.915124	0.95528
147	0.91222	0.878591	0.93554	0.939396	0.91597	0.955796
148	0.912785	0.879322	0.935986	0.940015	0.916769	0.95628
149	0.913269	0.879963	0.93636	0.94065	0.91759	0.956777
150	0.913798	0.880655	0.936773	0.941239	0.918357	0.957235
151	0.914319	0.881335	0.937181	0.941862	0.919155	0.957724
152	0.914829	0.882005	0.937577	0.942456	0.919926	0.958188
153	0.915347	0.882688	0.93798	0.943049	0.920696	0.95865
154	0.915835	0.883334	0.938357	0.943645	0.921469	0.959114
155	0.916327	0.883977	0.938741	0.94422	0.922214	0.959562
156	0.916817	0.884624	0.939122	0.944772	0.922931	0.959991
157	0.917309	0.885271	0.939503	0.945346	0.923674	0.960439
158	0.917764	0.885876	0.939853	0.945875	0.924366	0.960848
159	0.918203	0.886462	0.94019	0.946433	0.925092	0.961281
160	0.918665	0.887071	0.940548	0.946979	0.925804	0.961705
161	0.919121	0.88768	0.940898	0.947533	0.926524	0.962134
162	0.919578	0.888287	0.941249	0.948058	0.927208	0.962541
163	0.920025	0.888878	0.941595	0.948574	0.927883	0.962939
164	0.92046	0.88946	0.941927	0.949087	0.928556	0.963335
165	0.920912	0.890055	0.942277	0.949615	0.929242	0.963744
166	0.921381	0.890675	0.94264	0.950105	0.929883	0.964122
167	0.921819	0.891252	0.94298	0.950599	0.930534	0.964501
168	0.922274	0.891849	0.943333	0.951093	0.931179	0.964882
169	0.922698	0.892415	0.943658	0.951575	0.931812	0.965254
170	0.923122	0.892983	0.943981	0.952042	0.932427	0.965611
171	0.923569	0.893571	0.944327	0.952521	0.933053	0.965981
172	0.923988	0.894126	0.944651	0.952996	0.933678	0.966345
173	0.924381	0.894653	0.944949	0.953475	0.934309	0.966713
174	0.924783	0.895191	0.945257	0.95395	0.934931	0.967079
175	0.925179	0.895716	0.945562	0.95442	0.935549	0.967438
176	0.925575	0.896244	0.945865	0.954885	0.93616	0.967795
177	0.925978	0.896782	0.946173	0.955354	0.936778	0.968155
178	0.926377	0.897314	0.946478	0.955794	0.937364	0.968489
179	0.926774	0.897845	0.946782	0.956225	0.937936	0.968816
180	0.927151	0.898348	0.94707	0.956644	0.938491	0.969136
181	0.927521	0.89884	0.947355	0.957071	0.939055	0.969461
182	0.927909	0.899357	0.947651	0.957501	0.939624	0.969788
183	0.928259	0.899827	0.947917	0.957932	0.940194	0.970117
184	0.928622	0.900309	0.948195	0.958359	0.940761	0.970442
185	0.928983	0.900793	0.94847	0.95879	0.941331	0.97077
186	0.929349	0.901286	0.948748	0.959205	0.941879	0.971087
187	0.9297	0.901759	0.949014	0.959611	0.942417	0.971395
188	0.930072	0.902258	0.949297	0.960011	0.942951	0.971697
189	0.930429	0.902734	0.94957	0.960417	0.943489	0.972006
190	0.930775	0.903198	0.949832	0.960808	0.944014	0.972301
191	0.931119	0.90366	0.950094	0.96122	0.944562	0.972613
192	0.931455	0.904111	0.95035	0.961607	0.945078	0.972906
193	0.931779	0.904547	0.950596	0.961984	0.945579	0.973191
194	0.932107	0.904986	0.950845	0.962346	0.946063	0.973463
195	0.93245	0.905445	0.951106	0.962715	0.946555	0.973742
196	0.932767	0.905873	0.951346	0.963091	0.947058	0.974025
197	0.933105	0.906325	0.951603	0.963453	0.947544	0.974298
198	0.933404	0.906731	0.951828	0.963812	0.948025	0.974568
199	0.933728	0.907162	0.952076	0.964149	0.948477	0.97482
200	0.934055	0.907603	0.952324	0.96449	0.948937	0.975076
201	0.934381	0.908042	0.952571	0.96484	0.949404	0.97534
202	0.934702	0.908472	0.952814	0.965166	0.949845	0.975584
203	0.935026	0.908904	0.953061	0.965508	0.950306	0.975839
204	0.935322	0.909305	0.953284	0.965843	0.950758	0.976089
205	0.935626	0.909715	0.953514	0.96617	0.951201	0.976332
206	0.935923	0.910117	0.953738	0.966494	0.951639	0.976574
207	0.93622	0.91052	0.953961	0.966825	0.952083	0.976822
208	0.936498	0.910897	0.954169	0.96715	0.95252	0.977066
209	0.936793	0.911297	0.954392	0.967477	0.95296	0.97731
210	0.937083	0.911689	0.95461	0.967803	0.953399	0.977554
211	0.937361	0.912067	0.954819	0.968126	0.953832	0.977796
212	0.937665	0.912477	0.955049	0.96844	0.954258	0.978029
213	0.937942	0.912854	0.955256	0.968743	0.954669	0.978255
214	0.938223	0.913232	0.955468	0.969047	0.955081	0.978481
215	0.938499	0.913606	0.955676	0.969344	0.955481	0.978702
216	0.938777	0.913979	0.955887	0.969636	0.955877	0.978918
217	0.93906	0.914362	0.9561	0.969926	0.956273	0.979134
218	0.939334	0.914734	0.956306	0.970207	0.956654	0.979342
219	0.939587	0.915081	0.956494	0.970492	0.957041	0.979553
220	0.939852	0.915439	0.956694	0.970776	0.957429	0.979763
221	0.940119	0.915801	0.956894	0.971068	0.957827	0.979979
222	0.940381	0.916157	0.95709	0.971343	0.958201	0.980182
223	0.940638	0.916507	0.957283	0.971613	0.958571	0.98038
224	0.9409	0.916861	0.957479	0.971888	0.958946	0.980584
225	0.941153	0.917205	0.957669	0.972156	0.959311	0.980781
226	0.941407	0.917549	0.95786	0.972435	0.959693	0.980987
227	0.941649	0.917876	0.958043	0.972695	0.960048	0.981178
228	0.9419	0.918218	0.95823	0.972951	0.960399	0.981366
229	0.942145	0.918552	0.958413	0.973218	0.960764	0.981563
230	0.942398	0.918895	0.958603	0.973483	0.961124	0.981759
231	0.942642	0.919228	0.958785	0.973735	0.96147	0.981944
232	0.942891	0.919566	0.958972	0.973985	0.961814	0.982127
233	0.943141	0.919906	0.959159	0.974227	0.962146	0.982304
234	0.94339	0.920242	0.959347	0.974472	0.962482	0.982483
235	0.943631	0.92057	0.959526	0.974727	0.962832	0.98267
236	0.94387	0.920897	0.959704	0.974977	0.963176	0.982854
237	0.944109	0.921223	0.959882	0.975223	0.963513	0.983034
238	0.944328	0.921521	0.960046	0.975463	0.963842	0.98321
239	0.944566	0.921845	0.960225	0.9757	0.964169	0.983384
240	0.944798	0.92216	0.960398	0.975937	0.964494	0.983556
241	0.945042	0.922492	0.960581	0.976171	0.964818	0.983727
242	0.945272	0.922805	0.960752	0.976391	0.965124	0.983887
243	0.945492	0.923106	0.960916	0.976611	0.965427	0.984047
244	0.945713	0.923409	0.961081	0.976825	0.965724	0.984203
245	0.945929	0.923703	0.961241	0.97705	0.966034	0.984367
246	0.946142	0.923994	0.9614	0.977272	0.966342	0.984528
247	0.946364	0.924296	0.961566	0.977487	0.966641	0.984684
248	0.946578	0.924591	0.961725	0.977707	0.966946	0.984843
249	0.946797	0.924887	0.961888	0.977915	0.967237	0.984992
250	0.946992	0.925157	0.962032	0.978123	0.967526	0.985143
251	0.947197	0.925439	0.962184	0.978331	0.967815	0.985294
252	0.947413	0.925736	0.962344	0.97854	0.968104	0.985445
253	0.947626	0.926025	0.962502	0.978755	0.968403	0.985601
254	0.947831	0.926307	0.962654	0.978956	0.968684	0.985746
255	0.948042	0.926596	0.962811	0.979155	0.968961	0.985889
256	0.948249	0.926879	0.962965	0.979353	0.969237	0.986033
257	0.94845	0.927155	0.963114	0.979544	0.969504	0.98617
258	0.948644	0.92742	0.963258	0.979739	0.969776	0.986311
259	0.948858	0.927714	0.963417	0.979928	0.970039	0.986447
260	0.94906	0.927991	0.963567	0.980119	0.970306	0.986584
261	0.949241	0.92824	0.963701	0.980302	0.970561	0.986716
262	0.94945	0.928526	0.963855	0.980491	0.970825	0.986853
263	0.949646	0.928795	0.964	0.980676	0.971085	0.986985
264	0.94984	0.929062	0.964144	0.980861	0.971344	0.987117
265	0.950034	0.929328	0.964288	0.981035	0.971589	0.987242
266	0.950216	0.929578	0.964423	0.981215	0.971841	0.987371
267	0.950405	0.929838	0.964563	0.981391	0.97209	0.987497
268	0.950595	0.930097	0.964704	0.98157	0.97234	0.987625
269	0.950788	0.930361	0.964847	0.98175	0.972594	0.987754
270	0.95097	0.930612	0.964981	0.981924	0.972839	0.987878
271	0.951147	0.930857	0.965111	0.982101	0.973087	0.988005
272	0.951323	0.931098	0.965242	0.982268	0.973323	0.988124
273	0.951506	0.93135	0.965377	0.982439	0.973564	0.988246
274	0.951687	0.931599	0.965511	0.982601	0.973794	0.988361
275	0.951868	0.931848	0.965644	0.982772	0.974034	0.988483
276	0.952047	0.932096	0.965776	0.982931	0.974258	0.988596
277	0.952225	0.93234	0.965907	0.983093	0.974488	0.988711
278	0.952397	0.932579	0.966034	0.983247	0.974707	0.988821
279	0.952581	0.93283	0.96617	0.983403	0.974927	0.988931
280	0.952751	0.933065	0.966295	0.983557	0.975146	0.98904
281	0.952919	0.933297	0.96642	0.983713	0.975367	0.98915
282	0.953095	0.933539	0.966549	0.983866	0.975584	0.989259
283	0.95326	0.933767	0.966671	0.984017	0.975798	0.989366
284	0.953423	0.933992	0.966791	0.984168	0.976012	0.989473
285	0.953597	0.934232	0.966919	0.984321	0.976229	0.989581
286	0.953758	0.934455	0.967038	0.984467	0.976437	0.989685
287	0.953926	0.934686	0.967161	0.984616	0.976649	0.989791
288	0.954091	0.934914	0.967283	0.98476	0.976855	0.989892
289	0.954245	0.935127	0.967396	0.9849	0.977055	0.989991
290	0.954404	0.935346	0.967513	0.985043	0.977257	0.990091
291	0.954565	0.935568	0.96763	0.98519	0.977466	0.990195
292	0.954719	0.935782	0.967743	0.985326	0.97766	0.990291
293	0.954878	0.936003	0.96786	0.985464	0.977858	0.990388
294	0.955038	0.936223	0.967978	0.985595	0.978046	0.99048
295	0.955194	0.936437	0.968093	0.985733	0.978242	0.990577
296	0.955346	0.93665	0.968205	0.985864	0.97843	0.990669
297	0.955496	0.936857	0.968314	0.986001	0.978626	0.990765
298	0.955644	0.937062	0.968423	0.98613	0.978811	0.990855
299	0.955793	0.937268	0.968532	0.986253	0.978988	0.990942
300	0.955943	0.937476	0.968642	0.98638	0.979169	0.99103
301	0.956092	0.937681	0.968752	0.986505	0.979349	0.991118
302	0.956245	0.937892	0.968864	0.98663	0.979529	0.991206
303	0.95639	0.938093	0.96897	0.986757	0.979711	0.991295
304	0.956535	0.938295	0.969077	0.98687	0.979874	0.991374
305	0.956681	0.938497	0.969184	0.986995	0.980053	0.991461
306	0.956826	0.938698	0.96929	0.987113	0.980223	0.991543
307	0.956962	0.938886	0.96939	0.987233	0.980395	0.991627
308	0.957108	0.939089	0.969497	0.987355	0.980571	0.991713
309	0.957255	0.939291	0.969604	0.987482	0.980752	0.991801
310	0.957393	0.939484	0.969706	0.987605	0.98093	0.991888
311	0.957534	0.939679	0.969809	0.987721	0.981097	0.991968
312	0.957669	0.939866	0.969907	0.987843	0.981271	0.992053
313	0.957806	0.940056	0.970008	0.987957	0.981437	0.992132
314	0.957942	0.940244	0.970107	0.988072	0.981602	0.992212
315	0.958066	0.940417	0.970197	0.988185	0.981766	0.992291
316	0.958195	0.940596	0.970291	0.988302	0.981934	0.992373
317	0.958329	0.940784	0.97039	0.988407	0.982086	0.992445
318	0.958464	0.940972	0.970488	0.988513	0.98224	0.992519
319	0.958607	0.941169	0.970592	0.988626	0.982403	0.992597
320	0.958735	0.941348	0.970686	0.988738	0.982566	0.992674
321	0.958869	0.941533	0.970784	0.98884	0.982715	0.992745
322	0.958996	0.941711	0.970876	0.98894	0.982861	0.992814
323	0.959123	0.941888	0.970969	0.989041	0.983007	0.992884
324	0.959257	0.942074	0.971067	0.98914	0.983151	0.992952
325	0.959378	0.942243	0.971155	0.989237	0.983293	0.993019
326	0.959506	0.94242	0.971248	0.989341	0.983444	0.993091
327	0.959627	0.94259	0.971337	0.989441	0.983589	0.99316
328	0.959753	0.942763	0.971428	0.989541	0.983736	0.993229
329	0.959882	0.942943	0.971523	0.989637	0.983875	0.993295
330	0.960007	0.943116	0.971614	0.989733	0.984015	0.993361
331	0.960125	0.943282	0.9717	0.989831	0.984159	0.993429
332	0.960241	0.943443	0.971785	0.989931	0.984305	0.993498
333	0.960359	0.943608	0.97187	0.990027	0.984444	0.993563
334	0.960479	0.943775	0.971958	0.990117	0.984576	0.993625
335	0.960602	0.943946	0.972048	0.99021	0.984713	0.993689
336	0.960723	0.944114	0.972135	0.990297	0.98484	0.993748
337	0.960842	0.94428	0.972222	0.990386	0.984971	0.993809
338	0.960954	0.944437	0.972303	0.990478	0.985105	0.993872
339	0.96107	0.944599	0.972388	0.99056	0.985228	0.993928

## Sheet: panel e
Fisher information	direction discrimination threshold [deg]
10	21.5652
10.7227	20.8259
11.4976	20.1118
12.3285	19.4223
13.2194	18.7563
14.1747	18.1133
15.1991	17.4922
16.2975	16.8925
17.4753	16.3133
18.7382	15.754
20.0923	15.2139
21.5443	14.6922
23.1013	14.1885
24.7708	13.702
26.5609	13.2322
28.4804	12.7786
30.5386	12.3404
32.7455	11.9173
35.1119	11.5087
37.6494	11.1141
40.3702	10.7331
43.2876	10.3651
46.4159	10.0097
49.7702	9.6665
53.367	9.33508
57.2237	9.01501
61.3591	8.70592
65.7933	8.40743
70.548	8.11917
75.6463	7.8408
81.1131	7.57197
86.9749	7.31236
93.2603	7.06164
100	6.81953
107.227	6.58571
114.976	6.35991
123.285	6.14186
132.194	5.93128
141.747	5.72792
151.991	5.53153
162.975	5.34187
174.753	5.15872
187.382	4.98185
200.923	4.81104
215.443	4.64609
231.013	4.48679
247.708	4.33296
265.609	4.1844
284.804	4.04093
305.386	3.90238
327.455	3.76859
351.119	3.63938
376.494	3.5146
403.702	3.3941
432.876	3.27772
464.159	3.16534
497.702	3.05682
533.67	2.95201
572.237	2.8508
613.591	2.75306
657.933	2.65866
705.48	2.56751
756.463	2.47948
811.131	2.39447
869.749	2.31237
932.603	2.23309
1000	2.15652
1072.27	2.08259
1149.76	2.01118
1232.85	1.94223
1321.94	1.87563
1417.47	1.81133
1519.91	1.74922
1629.75	1.68925
1747.53	1.63133
1873.82	1.5754
2009.23	1.52139
2154.43	1.46922
2310.13	1.41885
2477.08	1.3702
2656.09	1.32322
2848.04	1.27786
3053.86	1.23404
3274.55	1.19173
3511.19	1.15087
3764.94	1.11141
4037.02	1.07331
4328.76	1.03651
4641.59	1.00097
4977.02	0.96665
5336.7	0.933508
5722.37	0.901501
6135.91	0.870592
6579.33	0.840743
7054.8	0.811917
7564.63	0.78408
8111.31	0.757197
8697.49	0.731236
9326.03	0.706164
10000	0.681953

## Sheet: panel f
discriminations	direction discrimination threshold [deg] - dots	direction discrimination threshold [deg] - lower	direction discrimination threshold [deg] - upper
0\circ vs. 45\circ	16.2583	18.1523	14.8555
45\circ vs. 90\circ	15.6386	17.7108	14.1567
90\circ vs. 135\circ	14.8621	16.5382	13.6101
135\circ vs. 180\circ	15.188	16.7943	13.9691
180\circ vs. 225\circ	13.9379	16.1648	12.4338
225\circ vs. 270\circ	13.3185	15.3591	11.9216
270\circ vs. 315\circ	14.8095	16.5945	13.4991
315\circ vs. 0\circ	14.5346	15.8526	13.4987

## Sheet: panel d
Fisher information [rad^{-2}] - Average	Fisher information [rad^{-2}] - Standard Deviation	Fisher information, shuffled [rad^{-2}] - Average	Fisher information, shuffled [rad^{-2}] - Standard Deviation
22.2974	5.33718	33.8277	6.97074
13.5941	2.2395	25.4378	3.50345
38.8506	11.0143	75.081	15.9362
22.7705	4.64761	39.5907	6.53781
17.2962	4.04976	46.358	7.66066
27.3385	6.52369	52.5483	9.6032
40.4672	11.2119	70.1838	15.7909
22.8547	5.98175	41.3041	9.53773
19.0158	4.18951	26.0507	5.4207
17.5937	3.47979	31.6553	5.33113
21.0548	4.05159	35.5974	5.83947
20.1607	3.67206	35.7473	5.03915
23.9396	6.14181	43.9604	8.0679
26.2179	6.50384	46.4699	10.7139
21.2046	4.31656	33.3495	6.55964
22.0143	3.50844	34.6044	5.282
16.8938	3.74398	27.3273	4.79569
19.828	4.94833	41.2279	8.10602
16.359	3.42331	35.9293	5.92607
17.9487	3.8872	38.3426	6.50177
14.9882	3.50894	39.6331	6.39763
17.6523	3.81255	35.1832	5.53364
18.8994	4.53116	37.1803	7.3149
19.7752	4.72334	41.0135	8.16586
9.16805	1.5881	14.9628	2.24031
8.76039	1.68635	14.7516	2.54223
9.25084	1.71401	18.0226	2.76821
10.9536	1.68659	18.1715	2.70579
7.62917	1.27112	13.661	2.01984
10.5208	1.83491	16.4266	2.64572
10.8513	2.21435	17.4755	2.99565
9.84345	1.90143	17.376	2.73724
27.3075	9.32319	35.7515	10.48
58.129	21.2481	95.0188	29.6627
26.0679	9.15994	41.6127	11.5696
52.051	21.1267	84.2373	26.8956
49.5495	19.5317	78.6806	22.9185
19.7993	3.89955	36.2509	5.73806
25.8894	11.75	35.9327	12.9388
60.1296	23.1736	94.5417	31.6598
36.1865	12.024	49.9563	15.1199
59.5879	29.6135	63.7328	27.8374
48.6893	15.5335	75.4885	20.9277
51.3732	17.0551	64.7974	18.8215
33.1188	8.05996	43.0657	9.33478
42.6268	13.5751	57.6112	17.7782
57.9809	17.9791	88.0783	24.8107
77.3478	32.8201	85.7081	33.1193
25.724	8.12379	28.3868	8.54163
25.43	9.50467	24.8801	8.39643
23.8185	6.80408	37.8787	9.19901
23.068	7.87859	30.9194	9.56182
23.267	7.39463	25.9609	7.66675
24.7915	7.5116	33.3414	8.53966
27.9386	9.02808	42.7265	11.42
23.5761	8.34697	29.5541	9.53047
23.5947	8.70035	41.8307	12.5636
27.3965	11.4301	42.2465	14.2852
21.8712	7.21699	34.1397	9.17085
21.1559	6.46932	35.075	9.61442
24.7796	8.03692	38.5157	10.5977
29.4523	10.4053	52.6447	15.8825
30.9317	10.9128	53.3255	16.5711
26.5897	11.4684	43.3912	14.1153
22.5054	8.39594	46.8569	14.1046
22.0163	7.77469	38.8641	11.5844
12.152	3.86217	25.9308	6.57838
16.9451	5.613	36.5658	9.51325
24.2837	8.17443	46.6498	12.9056
23.6552	8.11134	57.6632	14.9916
15.9778	5.36063	37.3557	9.92905
13.3557	4.64024	29.8777	7.83841
21.978	5.57711	36.0992	6.44008
12.1875	2.28394	20.7443	3.3498
29.6262	10.2903	47.5	12.6819
21.1184	7.34306	36.9646	8.17683
13.3085	2.53074	25.6188	3.70177
22.1743	4.19327	43.2136	6.49291
24.7489	6.32042	45.6099	8.33871
18.1538	5.29269	32.9793	6.48595
20.3623	7.84132	38.5758	10.5897
17.2965	7.20694	26.3005	9.88475
28.819	9.2735	45.2168	11.9809
22.4178	7.55257	43.1301	11.5021
16.2669	5.82194	32.8924	9.76106
24.5536	7.92892	41.3246	11.2714
30.7909	8.94745	52.7973	13.0892
23.4513	8.40923	45.1232	12.2171
20.457	5.66285	37.6562	7.4915
18.7873	6.55852	29.4293	7.76419
26.3402	10.7195	40.3092	12.9088
23.34	11.4325	34.3005	12.5068
16.2695	5.27764	32.1364	8.03797
22.7375	5.12537	52.2162	9.03676
27.1328	8.83857	50.7053	11.426
23.7336	9.69393	35.6581	11.3007
22.0501	9.01124	36.1988	12.6556
15.3549	5.94126	25.2444	7.46674
29.8875	11.0862	47.179	15.7586
21.6577	8.19517	37.9985	10.9285
15.7874	5.06046	31.6098	7.46733
23.1822	11.0001	43.6319	15.3517
24.2481	10.3435	43.9755	14.7644
16.7413	6.19974	26.6992	8.19893
18.1692	6.21599	42.3967	11.0062
17.7867	7.1068	33.0638	10.6645
14.6924	4.53727	32.041	8.67464
11.5368	4.31268	18.0915	6.2325
17.8501	5.81837	34.6506	9.3925
22.2947	7.21737	52.2226	13.3971
17.1577	6.30352	39.642	11.3019
11.5819	5.04856	21.7522	7.68477
25.7256	12.2121	40.3799	16.9957
17.6037	8.23086	22.3358	9.28427
37.5892	16.5897	60.409	22.5938
27.5325	11.8055	46.0008	15.3732
15.8576	6.70658	27.1792	8.94782
22.1538	10.1076	35.7126	13.76
32.133	13.7201	49.9468	18.4708
23.7902	10.614	36.3685	13.2489
21.8139	8.26099	47.3956	14.2134
15.7534	5.87795	28.8718	8.66277
28.2962	10.5804	60.7231	16.4198
20.1813	8.00836	34.3628	10.4377
20.8684	7.57843	37.144	10.4724
27.1546	10.2312	57.3468	16.1601
29.6434	11.4095	59.4252	16.867
19.3626	8.00551	32.6181	10.7163
