# Supplementary material for: Scaling of sensory information in large neural populations shows signatures of information-limiting correlations
Source: Nat Commun. 2021 Jan 20;12:473. doi: 10.1038/s41467-020-20722-y (PMC7817840; doi:10.1038/s41467-020-20722-y)
Supplement: Supplementary file 4 — Source Data [file 41467_2020_20722_MOESM4_ESM.zip › Source Data/FigS12.xlsx]

## Sheet: panel a - neuron 1
direction of preceding stimulus	df/f - Average
0	0.0128165
45	0.0114692
90	0.0139295
135	0.0117788
180	0.0111335
225	0.0107953
270	0.0117596
315	0.0119607
360	0.0128165

## Sheet: panel a - neuron 2
direction of preceding stimulus	df/f - Average
0	0.00853901
45	0.00868419
90	0.00836613
135	0.00786242
180	0.00718793
225	0.00847714
270	0.0076526
315	0.008164
360	0.00853901

## Sheet: panel a - neuron 6
direction of preceding stimulus	df/f - Average
0	0.00195391
45	0.00162823
90	0.00194489
135	0.00204741
180	0.00230153
225	0.00388162
270	0.00303011
315	0.00209119
360	0.00195391

## Sheet: panel a - neuron 9
direction of preceding stimulus	df/f - Average
0	0.0198609
45	0.0175911
90	0.0159379
135	0.0183594
180	0.0167044
225	0.0191552
270	0.0167519
315	0.0193976
360	0.0198609

## Sheet: panel a - neuron 14
direction of preceding stimulus	df/f - Average
0	0.00985462
45	0.0093965
90	0.0100651
135	0.00995809
180	0.00808796
225	0.00816911
270	0.00829022
315	0.0100132
360	0.00985462

## Sheet: panel a - neuron 19
direction of preceding stimulus	df/f - Average
0	0.0130051
45	0.0131068
90	0.0130441
135	0.0128511
180	0.0111366
225	0.0121978
270	0.0114644
315	0.0130425
360	0.0130051

## Sheet: panel a - neuron 29
direction of preceding stimulus	df/f - Average
0	0.00319496
45	0.00249269
90	0.00234144
135	0.00298478
180	0.00266696
225	0.00231368
270	0.00228809
315	0.00331279
360	0.00319496

## Sheet: panel a - neuron 36
direction of preceding stimulus	df/f - Average
0	0.00192431
45	0.00206701
90	0.00124783
135	0.00302799
180	0.00223582
225	0.00497794
270	0.00309844
315	0.00323243
360	0.00192431

## Sheet: panel a - neuron 37
direction of preceding stimulus	df/f - Average
0	0.00207675
45	0.00251204
90	0.0018855
135	0.00159053
180	0.00153535
225	0.00222368
270	0.00181121
315	0.00161912
360	0.00207675

## Sheet: panel a - neuron 39
direction of preceding stimulus	df/f - Average
0	0.00453242
45	0.00382952
90	0.00475321
135	0.00449729
180	0.00375644
225	0.00445645
270	0.00410349
315	0.00418124
360	0.00453242

[truncated: 24 more sheets: panel a - neuron 15, panel a - neuron 28, panel a - neuron 255, panel a - neuron 230, panel a - neuron 343, panel a - neuron 254, panel a - neuron 259, panel a - neuron 252, panel a - neuron 18, panel a - neuron 23, panel a - neuron 167, panel a - neuron 155, panel a - neuron 171, panel a - neuron 137, panel a - neuron 365, panel a - neuron 111, panel a - neuron 214, panel a - neuron 377, panel a - neuron 292, panel a - neuron 93 …]
