# Supplementary material for: Scaling of sensory information in large neural populations shows signatures of information-limiting correlations
Source: Nat Commun. 2021 Jan 20;12:473. doi: 10.1038/s41467-020-20722-y (PMC7817840; doi:10.1038/s41467-020-20722-y)
Supplement: Supplementary file 4 — Source Data [file 41467_2020_20722_MOESM4_ESM.zip › Source Data/FigS1.xlsx]

## Sheet: panel a - neuron 18
direction of preceding stimulus	df/f - Average
0	0.117185
45	0.108855
90	0.127022
135	0.134286
180	0.100162
225	0.106287
270	0.117343
315	0.111582
360	0.117185

## Sheet: panel a - neuron 22
direction of preceding stimulus	df/f - Average
0	0.118155
45	0.132568
90	0.118748
135	0.117986
180	0.107414
225	0.120363
270	0.117239
315	0.132581
360	0.118155

## Sheet: panel a - neuron 27
direction of preceding stimulus	df/f - Average
0	0.0389791
45	0.0398435
90	0.0357145
135	0.0370926
180	0.0405442
225	0.0448692
270	0.0375743
315	0.042056
360	0.0389791

## Sheet: panel a - neuron 30
direction of preceding stimulus	df/f - Average
0	0.0798458
45	0.0784381
90	0.0503294
135	0.106161
180	0.0808709
225	0.0977642
270	0.0700513
315	0.0601091
360	0.0798458

## Sheet: panel a - neuron 35
direction of preceding stimulus	df/f - Average
0	0.0378271
45	0.0624603
90	0.0444394
135	0.0442168
180	0.0527798
225	0.0602848
270	0.0528311
315	0.0562915
360	0.0378271

## Sheet: panel a - neuron 37
direction of preceding stimulus	df/f - Average
0	0.0767506
45	0.0891446
90	0.0703702
135	0.0760072
180	0.094613
225	0.0678624
270	0.0686246
315	0.0702216
360	0.0767506

## Sheet: panel a - neuron 45
direction of preceding stimulus	df/f - Average
0	0.058667
45	0.0597088
90	0.0420207
135	0.0665822
180	0.0407983
225	0.0497889
270	0.037682
315	0.0534918
360	0.058667

## Sheet: panel a - neuron 50
direction of preceding stimulus	df/f - Average
0	0.0576596
45	0.0625518
90	0.0553664
135	0.0553336
180	0.0673921
225	0.0735405
270	0.0576014
315	0.053431
360	0.0576596

## Sheet: panel a - neuron 54
direction of preceding stimulus	df/f - Average
0	0.107424
45	0.101197
90	0.107109
135	0.0969423
180	0.101766
225	0.097962
270	0.106381
315	0.0999858
360	0.107424

## Sheet: panel a - neuron 59
direction of preceding stimulus	df/f - Average
0	0.0584548
45	0.0557522
90	0.0616109
135	0.0783079
180	0.0533626
225	0.0670162
270	0.06323
315	0.062633
360	0.0584548

[truncated: 30 more sheets: panel a - neuron 42, panel a - neuron 28, panel a - neuron 293, panel a - neuron 322, panel a - neuron 61, panel a - neuron 210, panel a - neuron 279, panel a - neuron 153, panel a - neuron 257, panel a - neuron 106, panel a - neuron 41, panel a - neuron 288, panel a - neuron 31, panel a - neuron 269, panel a - neuron 103, panel a - neuron 295, panel a - neuron 89, panel a - neuron 200, panel a - neuron 104, panel a - neuron 299 …]
