# Supplementary material for: Scaling of sensory information in large neural populations shows signatures of information-limiting correlations
Source: Nat Commun. 2021 Jan 20;12:473. doi: 10.1038/s41467-020-20722-y (PMC7817840; doi:10.1038/s41467-020-20722-y)
Supplement: Supplementary file 4 — Source Data [file 41467_2020_20722_MOESM4_ESM.zip › Source Data/FigS13.xlsx]

## Sheet: Sheet1
x	y
0.8	0.210526
0.80201	0.213198
0.80402	0.215925
0.80603	0.218708
0.80804	0.221549
0.810051	0.22445
0.812061	0.227414
0.814071	0.230442
0.816081	0.233535
0.818091	0.236697
0.820101	0.23993
0.822111	0.243236
0.824121	0.246618
0.826131	0.250077
0.828141	0.253618
0.830152	0.257242
0.832162	0.260953
0.834172	0.264754
0.836182	0.268649
0.838192	0.27264
0.840202	0.276732
0.842212	0.280927
0.844222	0.285232
0.846232	0.289648
0.848242	0.294182
0.850253	0.298837
0.852263	0.303619
0.854273	0.308533
0.856283	0.313585
0.858293	0.31878
0.860303	0.324124
0.862313	0.329624
0.864323	0.335287
0.866333	0.341121
0.868343	0.347133
0.870354	0.353331
0.872364	0.359724
0.874374	0.366322
0.876384	0.373135
0.878394	0.380172
0.880404	0.387447
0.882414	0.39497
0.884424	0.402754
0.886434	0.410815
0.888444	0.419165
0.890455	0.427823
0.892465	0.436804
0.894475	0.446127
0.896485	0.455812
0.898495	0.46588
0.900505	0.476356
0.902515	0.487263
0.904525	0.49863
0.906535	0.510486
0.908545	0.522863
0.910556	0.535796
0.912566	0.549324
0.914576	0.563488
0.916586	0.578336
0.918596	0.593916
0.920606	0.610285
0.922616	0.627505
0.924626	0.645643
0.926636	0.664775
0.928646	0.684985
0.930657	0.706367
0.932667	0.729026
0.934677	0.753078
0.936687	0.778659
0.938697	0.805916
0.940707	0.835022
0.942717	0.86617
0.944727	0.899584
0.946737	0.935521
0.948747	0.974275
0.950758	1.01619
0.952768	1.06168
0.954778	1.11121
0.956788	1.16535
0.958798	1.22477
0.960808	1.29029
0.962818	1.36289
0.964828	1.44379
0.966838	1.53449
0.968848	1.6369
0.970859	1.75344
0.972869	1.88725
0.974879	2.04247
0.976889	2.2247
0.978899	2.44164
0.980909	2.70426
0.982919	3.0287
0.984929	3.43968
0.986939	3.97716
0.988949	4.71019
0.99096	5.76919
0.99297	7.43376
0.99498	10.4313
0.99699	17.4324
0.999	52.5789
