# Supplementary material for: Scaling of sensory information in large neural populations shows signatures of information-limiting correlations
Source: Nat Commun. 2021 Jan 20;12:473. doi: 10.1038/s41467-020-20722-y (PMC7817840; doi:10.1038/s41467-020-20722-y)
Supplement: Supplementary file 4 — Source Data [file 41467_2020_20722_MOESM4_ESM.zip › Source Data/Fig2.xlsx]

## Sheet: panel c left
drift direction	neuron 1	neuron 2	neuron 3	neuron 4	neuron 5	neuron 6	neuron 7	neuron 8	neuron 9	neuron 10	neuron 11	neuron 12	neuron 13	neuron 14	neuron 15	neuron 16	neuron 17	neuron 18	neuron 19	neuron 20
0	0.0967045	0.207402	0.0991562	0.0260833	0.175294	0.117987	0.0310528	0.0726153	0.129345	0.0230406	0.0973418	0.013209	0.0588065	0.0611924	0.0357254	0.0618865	0.0564975	0.0482798	0.0203403	0.1392
1	0.0966852	0.207337	0.0991856	0.0261489	0.176182	0.117974	0.0310815	0.0726018	0.128714	0.023033	0.0973493	0.013817	0.0587903	0.0611235	0.0358295	0.0621364	0.0565712	0.0486652	0.0203424	0.139194
2	0.0966825	0.207238	0.0992192	0.0262046	0.176984	0.117558	0.0311173	0.0725905	0.1281	0.0230264	0.0973579	0.0144711	0.0587761	0.0610646	0.0359393	0.0623729	0.0566315	0.049056	0.0203448	0.139189
3	0.0966965	0.207103	0.0992575	0.0262501	0.177698	0.116743	0.0311602	0.072581	0.127503	0.0230206	0.0973676	0.0151726	0.0587636	0.0610141	0.0360548	0.0625938	0.0566784	0.0494497	0.0203474	0.139184
4	0.0967272	0.206933	0.0993012	0.0262855	0.178322	0.115542	0.0312103	0.0725731	0.126924	0.0230155	0.0973787	0.0159228	0.0587527	0.060971	0.0361758	0.062797	0.0567116	0.0498437	0.0203505	0.13918
5	0.0967745	0.206729	0.0993511	0.0263106	0.178855	0.113971	0.0312675	0.0725665	0.126362	0.023011	0.0973914	0.0167231	0.0587431	0.0609344	0.0363022	0.0629806	0.0567311	0.0502353	0.0203539	0.139176
6	0.0968384	0.20649	0.0994079	0.0263254	0.179296	0.112053	0.0313319	0.0725609	0.125818	0.023007	0.0974059	0.0175748	0.0587347	0.0609032	0.0364339	0.0631429	0.0567369	0.0506216	0.0203578	0.139173
7	0.0969189	0.206217	0.0994728	0.0263298	0.179644	0.109815	0.0314033	0.0725563	0.125293	0.0230036	0.0974224	0.0184793	0.0587273	0.0608767	0.0365707	0.0632821	0.056729	0.0509996	0.0203622	0.13917
8	0.0970159	0.205911	0.0995467	0.0263238	0.179898	0.107285	0.0314819	0.0725525	0.124786	0.0230005	0.0974412	0.0194381	0.0587209	0.0608544	0.0367126	0.063397	0.0567074	0.0513663	0.0203673	0.139168
9	0.0971294	0.20557	0.0996309	0.0263075	0.180058	0.104498	0.0315675	0.0725493	0.124299	0.0229979	0.0974627	0.0204525	0.0587152	0.0608354	0.0368594	0.0634863	0.0566721	0.0517185	0.020373	0.139166
10	0.0972592	0.205197	0.0997267	0.0262809	0.180123	0.101488	0.0316603	0.0725467	0.123831	0.0229955	0.0974872	0.021524	0.0587102	0.0608195	0.0370108	0.0635491	0.0566233	0.0520531	0.0203795	0.139164
11	0.0974052	0.204791	0.0998357	0.0262439	0.180093	0.0982935	0.0317601	0.0725445	0.123383	0.0229934	0.0975151	0.0226539	0.0587058	0.060806	0.0371669	0.0635847	0.0565609	0.0523671	0.0203869	0.139162
12	0.0975674	0.204353	0.0999595	0.0261969	0.179968	0.094951	0.0318669	0.0725427	0.122955	0.0229916	0.0975468	0.0238436	0.058702	0.0607947	0.0373273	0.0635928	0.0564851	0.0526576	0.0203953	0.139161
13	0.0977454	0.203883	0.1001	0.0261397	0.179748	0.0914983	0.0319807	0.0725412	0.122547	0.02299	0.0975829	0.0250944	0.0586986	0.0607853	0.0374919	0.0635734	0.0563961	0.0529219	0.0204049	0.139159
14	0.0979393	0.203383	0.100259	0.0260727	0.179435	0.0879721	0.0321015	0.0725399	0.122159	0.0229886	0.097624	0.0264076	0.0586957	0.0607773	0.0376606	0.0635265	0.0562941	0.0531572	0.0204158	0.139158
15	0.0981488	0.202852	0.100439	0.0259959	0.179028	0.0844078	0.0322292	0.0725389	0.121792	0.0229873	0.0976706	0.0277843	0.058693	0.0607707	0.0378331	0.0634527	0.0561792	0.0533613	0.0204283	0.139158
16	0.0983736	0.202291	0.100643	0.0259095	0.178529	0.0808388	0.0323639	0.0725381	0.121446	0.0229862	0.0977234	0.0292256	0.0586907	0.0607651	0.0380093	0.0633528	0.0560517	0.0535322	0.0204426	0.139157
17	0.0986137	0.201701	0.100872	0.0258137	0.177938	0.0772959	0.0325054	0.0725375	0.12112	0.0229852	0.0977832	0.0307326	0.0586887	0.0607605	0.0381888	0.0632277	0.0559118	0.053668	0.0204588	0.139157
18	0.0988687	0.201083	0.10113	0.0257088	0.177257	0.0738074	0.0326537	0.0725369	0.120816	0.0229843	0.0978508	0.0323061	0.0586869	0.0607566	0.0383716	0.0630788	0.0557598	0.0537674	0.0204773	0.139156
19	0.0991384	0.200437	0.10142	0.025595	0.176488	0.0703981	0.0328088	0.0725365	0.120532	0.0229836	0.097927	0.033947	0.0586853	0.0607534	0.0385573	0.0629076	0.0555961	0.0538293	0.0204985	0.139156
20	0.0994226	0.199764	0.101745	0.0254726	0.175631	0.0670898	0.0329705	0.0725362	0.12027	0.0229829	0.0980129	0.0356558	0.0586839	0.0607508	0.0387458	0.0627157	0.0554208	0.0538531	0.0205226	0.139156
21	0.0997209	0.199065	0.102108	0.0253418	0.174689	0.063901	0.033139	0.0725359	0.120029	0.0229823	0.0981093	0.0374331	0.0586827	0.0607485	0.0389368	0.0625049	0.0552344	0.0538385	0.0205501	0.139156
22	0.100033	0.198341	0.102512	0.025203	0.173664	0.0608468	0.033314	0.0725358	0.11981	0.0229817	0.0982175	0.039279	0.0586816	0.0607467	0.0391299	0.0622774	0.0550372	0.0537857	0.0205814	0.139157
23	0.100359	0.197592	0.102962	0.0250565	0.172559	0.0579389	0.0334954	0.0725357	0.119612	0.0229813	0.0983385	0.0411939	0.0586806	0.0607452	0.0393251	0.0620351	0.0548295	0.0536952	0.0206171	0.139157
24	0.100698	0.196819	0.10346	0.0249026	0.171374	0.055186	0.0336833	0.0725357	0.119436	0.0229809	0.0984734	0.0431775	0.0586798	0.060744	0.0395219	0.0617803	0.0546119	0.053568	0.0206577	0.139158
25	0.101049	0.196024	0.10401	0.0247416	0.170113	0.0525941	0.0338775	0.0725357	0.119281	0.0229805	0.0986235	0.0452296	0.058679	0.0607429	0.0397201	0.0615151	0.0543846	0.0534054	0.0207039	0.139159
26	0.101414	0.195207	0.104615	0.024574	0.168779	0.0501661	0.0340779	0.0725358	0.119149	0.0229802	0.09879	0.0473496	0.0586783	0.0607421	0.0399195	0.0612419	0.0541481	0.0532091	0.0207563	0.13916
27	0.10179	0.19437	0.105279	0.0244	0.167374	0.047903	0.0342844	0.072536	0.119038	0.0229799	0.098974	0.0495369	0.0586777	0.0607414	0.0401196	0.0609627	0.0539029	0.052981	0.0208158	0.139162
28	0.102178	0.193512	0.106005	0.0242201	0.1659	0.0458034	0.0344969	0.0725362	0.118948	0.0229797	0.0991768	0.0517902	0.0586772	0.0607408	0.0403203	0.0606798	0.0536493	0.0527235	0.0208832	0.139163
29	0.102577	0.192635	0.106794	0.0240347	0.164362	0.043864	0.0347152	0.0725366	0.118881	0.0229795	0.0993995	0.0541084	0.0586768	0.0607404	0.0405211	0.0603952	0.053388	0.052439	0.0209595	0.139165
30	0.102988	0.191741	0.10765	0.0238441	0.162761	0.0420803	0.0349392	0.072537	0.118836	0.0229793	0.0996431	0.0564899	0.0586764	0.06074	0.0407219	0.0601109	0.0531192	0.0521304	0.0210456	0.139167
31	0.103409	0.190829	0.108573	0.0236488	0.161102	0.0404464	0.0351688	0.0725376	0.118812	0.0229792	0.0999085	0.0589326	0.058676	0.0607397	0.0409221	0.0598287	0.0528435	0.0518004	0.0211426	0.139169
32	0.103839	0.189902	0.109564	0.0234492	0.159387	0.0389554	0.0354037	0.0725382	0.11881	0.0229791	0.100197	0.0614346	0.0586757	0.0607395	0.0411216	0.0595503	0.0525614	0.0514522	0.0212518	0.139172
33	0.10428	0.188959	0.110624	0.0232456	0.15762	0.0375997	0.0356439	0.0725391	0.118831	0.022979	0.100508	0.0639931	0.0586755	0.0607394	0.04132	0.0592774	0.0522734	0.0510887	0.0213744	0.139175
34	0.104729	0.188003	0.11175	0.0230386	0.155803	0.0363713	0.035889	0.0725401	0.118873	0.022979	0.100843	0.0666055	0.0586752	0.0607393	0.0415169	0.0590112	0.05198	0.0507131	0.0215116	0.139179
35	0.105187	0.187033	0.112942	0.0228285	0.153941	0.0352619	0.036139	0.0725413	0.118937	0.0229789	0.101201	0.0692684	0.0586751	0.0607392	0.0417121	0.058753	0.0516816	0.0503285	0.0216649	0.139183
36	0.105653	0.186052	0.114195	0.0226157	0.152036	0.034263	0.0363936	0.0725429	0.119023	0.0229789	0.101582	0.0719785	0.0586749	0.0607392	0.041905	0.0585039	0.0513789	0.0499379	0.0218357	0.139187
37	0.106126	0.18506	0.115505	0.0224006	0.150093	0.0333662	0.0366526	0.0725447	0.119131	0.022979	0.101987	0.0747319	0.0586748	0.0607393	0.0420956	0.0582647	0.0510722	0.0495442	0.0220254	0.139192
38	0.106607	0.184059	0.116866	0.0221838	0.148114	0.0325632	0.0369157	0.0725469	0.11926	0.022979	0.102413	0.0775243	0.0586747	0.0607394	0.0422832	0.0580361	0.0507621	0.0491502	0.0222354	0.139198
39	0.107094	0.183048	0.118271	0.0219655	0.146102	0.031846	0.0371828	0.0725495	0.119411	0.0229791	0.102859	0.0803513	0.0586747	0.0607395	0.0424677	0.0578187	0.0504491	0.0487585	0.0224673	0.139205
40	0.107587	0.18203	0.119711	0.0217462	0.144063	0.0312071	0.0374534	0.0725527	0.119584	0.0229792	0.103323	0.083208	0.0586747	0.0607397	0.0426487	0.0576129	0.0501337	0.0483716	0.0227224	0.139212
41	0.108086	0.181006	0.121176	0.0215262	0.141998	0.030639	0.0377274	0.0725565	0.119779	0.0229794	0.103804	0.0860893	0.0586747	0.06074	0.0428258	0.0574189	0.0498164	0.0479917	0.023002	0.13922
42	0.108589	0.179975	0.122654	0.0213061	0.139911	0.030135	0.0380045	0.0725611	0.119995	0.0229796	0.104297	0.0889897	0.0586748	0.0607403	0.0429987	0.0572369	0.0494977	0.0476207	0.0233072	0.13923
43	0.109096	0.178941	0.124133	0.0210862	0.137805	0.0296886	0.0382843	0.0725666	0.120233	0.0229798	0.104801	0.0919034	0.0586748	0.0607408	0.043167	0.0570667	0.0491782	0.0472605	0.0236392	0.13924
44	0.109608	0.177902	0.1256	0.0208668	0.135684	0.029294	0.0385665	0.0725731	0.120492	0.02298	0.10531	0.0948243	0.058675	0.0607413	0.0433305	0.0569083	0.0488581	0.0469125	0.0239987	0.139252
45	0.110122	0.176862	0.127039	0.0206483	0.133551	0.0289456	0.0388508	0.0725809	0.120772	0.0229803	0.105821	0.097746	0.0586751	0.060742	0.0434888	0.0567614	0.0485382	0.0465782	0.0243863	0.139266
46	0.110638	0.17582	0.128436	0.0204312	0.13141	0.0286385	0.0391369	0.0725901	0.121074	0.0229806	0.106329	0.100662	0.0586753	0.0607428	0.0436415	0.0566258	0.0482188	0.0462584	0.0248022	0.139282
47	0.111157	0.174777	0.129776	0.0202157	0.129262	0.0283681	0.0394243	0.0726011	0.121396	0.022981	0.106829	0.103565	0.0586755	0.0607438	0.0437885	0.056501	0.0479003	0.045954	0.0252463	0.139299
48	0.111677	0.173736	0.131042	0.0200022	0.127112	0.0281303	0.0397128	0.0726141	0.121739	0.0229815	0.107316	0.106449	0.0586758	0.060745	0.0439293	0.0563866	0.0475834	0.0456656	0.0257181	0.139319
49	0.112197	0.172695	0.132219	0.019791	0.124961	0.0279213	0.0400019	0.0726295	0.122103	0.022982	0.107786	0.109306	0.0586761	0.0607464	0.0440637	0.0562821	0.0472683	0.0453935	0.0262166	0.139342
50	0.112718	0.171658	0.133292	0.0195826	0.122814	0.0277378	0.0402911	0.0726477	0.122488	0.0229825	0.108231	0.112129	0.0586765	0.0607482	0.0441913	0.0561871	0.0469556	0.0451381	0.0267404	0.139368
51	0.113238	0.170623	0.134248	0.0193771	0.120673	0.0275768	0.0405803	0.0726691	0.122893	0.0229832	0.108648	0.11491	0.0586769	0.0607503	0.044312	0.0561009	0.0466456	0.0448991	0.0272875	0.139398
52	0.113757	0.169594	0.135074	0.019175	0.118539	0.0274355	0.0408687	0.0726944	0.123318	0.0229839	0.10903	0.117641	0.0586773	0.0607528	0.0444255	0.056023	0.0463388	0.0446766	0.0278552	0.139432
53	0.114273	0.16857	0.135758	0.0189764	0.116417	0.0273117	0.0411562	0.072724	0.123764	0.0229847	0.109373	0.120315	0.0586779	0.0607558	0.0445315	0.0559528	0.0460357	0.0444703	0.0284404	0.13947
54	0.114788	0.167552	0.13629	0.0187817	0.114309	0.0272031	0.0414422	0.0727587	0.124228	0.0229856	0.109673	0.122925	0.0586785	0.0607593	0.0446299	0.0558898	0.0457365	0.0442796	0.0290395	0.139514
55	0.115299	0.166541	0.136664	0.0185912	0.112216	0.027108	0.0417262	0.0727992	0.124713	0.0229866	0.109925	0.125463	0.0586792	0.0607636	0.0447203	0.0558334	0.0454417	0.0441041	0.0296482	0.139564
56	0.115807	0.165539	0.136874	0.0184051	0.110141	0.0270246	0.0420079	0.0728465	0.125216	0.0229878	0.110125	0.12792	0.05868	0.0607687	0.0448026	0.0557831	0.0451516	0.0439432	0.0302616	0.139622
57	0.11631	0.164546	0.136916	0.0182237	0.108087	0.0269515	0.0422866	0.0729015	0.125739	0.0229891	0.110272	0.13029	0.0586808	0.0607748	0.0448766	0.0557383	0.0448666	0.0437962	0.0308745	0.139687
58	0.116808	0.163562	0.136791	0.0180472	0.106054	0.0268874	0.0425621	0.0729654	0.12628	0.0229906	0.110362	0.132565	0.0586818	0.060782	0.0449422	0.0556987	0.0445871	0.0436624	0.0314812	0.139761
59	0.117301	0.16259	0.136499	0.0178759	0.104046	0.0268312	0.0428338	0.0730394	0.126839	0.0229924	0.110395	0.134738	0.058683	0.0607905	0.0449992	0.0556636	0.0443134	0.0435411	0.0320755	0.139846
60	0.117787	0.161628	0.136046	0.0177099	0.102064	0.0267818	0.0431012	0.0731249	0.127416	0.0229943	0.11037	0.136802	0.0586843	0.0608006	0.0450474	0.0556327	0.0440458	0.0434314	0.0326513	0.139943
61	0.118267	0.16068	0.135438	0.0175496	0.100109	0.0267385	0.0433638	0.0732234	0.12801	0.0229965	0.110288	0.13875	0.0586857	0.0608125	0.0450869	0.0556055	0.0437847	0.0433326	0.033202	0.140053
62	0.118739	0.159744	0.134683	0.017395	0.0981838	0.0267004	0.0436212	0.0733367	0.128622	0.022999	0.110149	0.140575	0.0586873	0.0608266	0.0451174	0.0555817	0.0435302	0.0432439	0.0337211	0.140179
63	0.119203	0.158822	0.133791	0.0172464	0.0962891	0.026667	0.0438729	0.0734665	0.12925	0.0230018	0.109955	0.142273	0.0586892	0.0608431	0.0451389	0.0555609	0.0432828	0.0431645	0.0342024	0.140322
64	0.119658	0.157914	0.132775	0.0171041	0.0944265	0.0266375	0.0441184	0.0736149	0.129895	0.023005	0.10971	0.143836	0.0586913	0.0608625	0.0451515	0.0555428	0.0430427	0.0430937	0.0346397	0.140484
65	0.120105	0.157022	0.131649	0.016968	0.0925973	0.0266116	0.0443573	0.0737841	0.130555	0.0230086	0.109417	0.145259	0.0586937	0.0608853	0.0451549	0.055527	0.0428102	0.0430308	0.0350273	0.140668
66	0.120541	0.156146	0.130426	0.0168385	0.0908025	0.0265888	0.044589	0.0739764	0.13123	0.0230128	0.109079	0.146539	0.0586964	0.0609118	0.0451493	0.0555133	0.0425855	0.0429749	0.0353599	0.140877
67	0.120967	0.155286	0.129122	0.0167157	0.0890433	0.0265687	0.0448131	0.0741945	0.131919	0.0230175	0.108702	0.147669	0.0586994	0.0609428	0.0451347	0.0555014	0.0423689	0.0429256	0.0356331	0.141114
68	0.121382	0.154444	0.127752	0.0165998	0.0873206	0.0265509	0.0450292	0.0744409	0.132623	0.0230229	0.10829	0.148646	0.0587029	0.0609789	0.045111	0.0554912	0.0421605	0.0428821	0.035843	0.141381
69	0.121786	0.153619	0.126332	0.0164909	0.0856352	0.0265353	0.0452368	0.0747186	0.13334	0.0230291	0.107848	0.149468	0.0587069	0.0610207	0.0450783	0.0554824	0.0419607	0.0428439	0.0359865	0.141683
70	0.122178	0.152813	0.124877	0.0163891	0.083988	0.0265214	0.0454355	0.0750306	0.13407	0.0230361	0.107382	0.150129	0.0587114	0.0610691	0.0450368	0.0554748	0.0417696	0.0428104	0.0360618	0.142023
71	0.122557	0.152026	0.123402	0.0162946	0.0823795	0.0265092	0.0456249	0.07538	0.134811	0.0230441	0.106897	0.15063	0.0587166	0.0611251	0.0449865	0.0554684	0.0415875	0.0427812	0.0360676	0.142405
72	0.122924	0.151258	0.121922	0.0162075	0.0808104	0.0264983	0.0458046	0.07577	0.135564	0.0230533	0.106398	0.150967	0.0587224	0.0611896	0.0449274	0.0554628	0.0414145	0.0427557	0.0360038	0.142833
73	0.123277	0.15051	0.120449	0.016128	0.0792812	0.0264887	0.0459741	0.0762039	0.136328	0.0230637	0.10589	0.151139	0.0587291	0.0612637	0.0448598	0.0554581	0.0412509	0.0427335	0.0358715	0.143312
74	0.123616	0.149782	0.118995	0.0160562	0.0777923	0.0264803	0.0461332	0.0766851	0.137101	0.0230756	0.10538	0.151146	0.0587367	0.0613486	0.0447838	0.0554541	0.0410967	0.0427143	0.0356725	0.143846
75	0.12394	0.149075	0.117571	0.0159921	0.076344	0.0264728	0.0462814	0.0772169	0.137883	0.0230892	0.10487	0.150988	0.0587454	0.0614457	0.0446996	0.0554506	0.0409523	0.0426977	0.0354096	0.144441
76	0.12425	0.14839	0.116187	0.0159361	0.0749367	0.0264661	0.0464185	0.0778025	0.138673	0.0231046	0.104366	0.150665	0.0587553	0.0615563	0.0446073	0.0554477	0.0408176	0.0426834	0.0350866	0.1451
77	0.124545	0.147726	0.114851	0.0158881	0.0735704	0.0264603	0.0465442	0.0784452	0.139471	0.0231223	0.103871	0.150179	0.0587666	0.0616821	0.0445071	0.0554453	0.040693	0.042671	0.0347078	0.14583
78	0.124824	0.147085	0.113568	0.0158482	0.0722455	0.0264551	0.0466581	0.0791478	0.140275	0.0231423	0.103388	0.149531	0.0587795	0.0618246	0.0443993	0.0554432	0.0405784	0.0426604	0.0342784	0.146634
79	0.125087	0.146466	0.112345	0.0158167	0.0709619	0.0264506	0.04676	0.0799132	0.141084	0.0231652	0.102921	0.148723	0.0587942	0.0619856	0.0442841	0.0554414	0.0404742	0.0426513	0.033804	0.147517
80	0.125334	0.145869	0.111185	0.0157936	0.0697196	0.0264466	0.0468497	0.0807438	0.141897	0.0231911	0.102473	0.147759	0.058811	0.062167	0.0441617	0.0554399	0.0403803	0.0426436	0.0332907	0.148483
81	0.125564	0.145295	0.110091	0.015779	0.0685187	0.0264432	0.046927	0.0816417	0.142714	0.0232206	0.102044	0.146642	0.0588301	0.0623708	0.0440324	0.0554387	0.040297	0.042637	0.0327448	0.149536
82	0.125777	0.144745	0.109065	0.0157731	0.0673591	0.0264402	0.0469916	0.0826085	0.143533	0.023254	0.101636	0.145376	0.0588519	0.0625989	0.0438965	0.0554377	0.0402243	0.0426313	0.0321728	0.150679
83	0.125972	0.144218	0.108108	0.0157759	0.0662406	0.0264376	0.0470435	0.0836452	0.144354	0.0232918	0.101252	0.143964	0.0588767	0.0628534	0.0437542	0.0554368	0.0401624	0.0426266	0.0315811	0.151915
84	0.126151	0.143715	0.107218	0.0157877	0.065163	0.0264354	0.0470826	0.0847522	0.145175	0.0233346	0.10089	0.142413	0.0589048	0.0631365	0.0436059	0.0554361	0.0401114	0.0426225	0.0309761	0.153244
85	0.126311	0.143236	0.106395	0.0158085	0.0641263	0.0264336	0.0471087	0.0859294	0.145994	0.0233829	0.100552	0.140727	0.0589369	0.0634504	0.0434518	0.0554354	0.0400713	0.0426191	0.0303638	0.154668
86	0.126454	0.142781	0.105638	0.0158384	0.0631301	0.0264321	0.0471217	0.0871757	0.146812	0.0234373	0.100238	0.138912	0.0589732	0.0637971	0.0432922	0.0554349	0.0400423	0.0426162	0.0297501	0.156184
87	0.126578	0.14235	0.104943	0.0158776	0.0621741	0.0264309	0.0471217	0.0884891	0.147626	0.0234984	0.0999466	0.136974	0.0590144	0.0641788	0.0431276	0.0554345	0.0400245	0.0426137	0.0291403	0.157792
88	0.126684	0.141944	0.104308	0.0159262	0.0612581	0.02643	0.0471087	0.0898669	0.148436	0.023567	0.0996781	0.13492	0.059061	0.0645975	0.0429581	0.0554342	0.040018	0.0426117	0.0285393	0.159486
89	0.126771	0.141561	0.103731	0.0159844	0.0603818	0.0264295	0.0470826	0.0913054	0.149241	0.0236438	0.0994316	0.132756	0.0591137	0.0650551	0.0427842	0.0554339	0.0400227	0.0426099	0.0279514	0.161261
90	0.12684	0.141203	0.103207	0.0160522	0.0595447	0.0264292	0.0470436	0.0927998	0.150038	0.0237295	0.0992061	0.13049	0.0591731	0.0655535	0.0426062	0.0554337	0.0400389	0.0426085	0.0273806	0.16311
91	0.12689	0.14087	0.102733	0.0161298	0.0587466	0.0264292	0.0469917	0.0943444	0.150828	0.0238248	0.0990006	0.128128	0.05924	0.066094	0.0424243	0.0554335	0.0400666	0.0426073	0.0268299	0.165023
92	0.126922	0.140561	0.102307	0.0162174	0.0579871	0.0264295	0.046927	0.0959323	0.151608	0.0239307	0.0988141	0.125678	0.0593151	0.0666781	0.042239	0.0554333	0.0401059	0.0426063	0.0263021	0.16699
93	0.126934	0.140277	0.101923	0.0163151	0.0572657	0.0264301	0.0468498	0.0975558	0.152377	0.0240478	0.0986453	0.123147	0.0593993	0.0673067	0.0420507	0.0554332	0.0401568	0.0426054	0.0257992	0.168996
94	0.126928	0.140017	0.10158	0.016423	0.0565821	0.026431	0.0467601	0.0992061	0.153135	0.0241769	0.098493	0.120543	0.0594934	0.0679804	0.0418596	0.0554332	0.0402194	0.0426047	0.0253229	0.171027
95	0.126903	0.139781	0.101272	0.0165413	0.0559358	0.0264321	0.0466582	0.100873	0.153879	0.0243188	0.0983561	0.117874	0.0595983	0.0686996	0.041666	0.0554331	0.0402938	0.0426041	0.0248741	0.173067
96	0.126859	0.139569	0.100999	0.0166702	0.0553265	0.0264337	0.0465443	0.102547	0.15461	0.0244741	0.0982333	0.115147	0.0597149	0.069464	0.0414704	0.0554331	0.0403799	0.0426036	0.0244535	0.175096
97	0.126796	0.139382	0.100755	0.0168097	0.0547537	0.0264355	0.0464187	0.104216	0.155324	0.0246436	0.0981234	0.11237	0.0598442	0.0702727	0.0412731	0.0554331	0.0404779	0.0426032	0.0240612	0.177096
98	0.126715	0.139218	0.100539	0.0169601	0.0542169	0.0264377	0.0462816	0.105868	0.156022	0.0248276	0.0980254	0.109551	0.059987	0.0711247	0.0410745	0.0554331	0.0405879	0.0426029	0.0236971	0.179046
99	0.126615	0.139079	0.100347	0.0171215	0.0537158	0.0264403	0.0461334	0.10749	0.156702	0.0250266	0.0979382	0.106697	0.0601443	0.0720179	0.0408748	0.0554332	0.0407098	0.0426026	0.0233606	0.180925
100	0.126496	0.138963	0.100178	0.017294	0.0532499	0.0264434	0.0459743	0.10907	0.157362	0.0252409	0.0978607	0.103815	0.0603169	0.0729499	0.0406744	0.0554332	0.0408436	0.0426024	0.023051	0.182711
101	0.12636	0.13887	0.100028	0.0174779	0.0528188	0.0264469	0.0458048	0.110595	0.158002	0.0254705	0.097792	0.100913	0.0605055	0.0739176	0.0404736	0.0554334	0.0409895	0.0426022	0.0227672	0.184382
102	0.126205	0.1388	0.0998963	0.0176733	0.0524221	0.0264509	0.0456251	0.112051	0.15862	0.0257154	0.0977311	0.0979979	0.0607109	0.0749171	0.0402727	0.0554335	0.0411474	0.0426021	0.0225081	0.185919
103	0.126033	0.138754	0.09978	0.0178803	0.0520593	0.0264554	0.0454358	0.113425	0.159216	0.0259751	0.0976774	0.0950764	0.0609336	0.075944	0.0400722	0.0554337	0.0413174	0.042602	0.0222725	0.187301
104	0.125843	0.138729	0.0996778	0.0180991	0.05173	0.0264606	0.0452371	0.114705	0.159787	0.026249	0.09763	0.0921552	0.061174	0.0769932	0.0398722	0.0554339	0.0414994	0.0426019	0.0220589	0.18851
105	0.125635	0.138728	0.0995879	0.0183299	0.0514338	0.0264665	0.0450295	0.115878	0.160334	0.0265363	0.0975883	0.0892407	0.0614323	0.0780589	0.0396731	0.0554342	0.0416935	0.0426018	0.0218659	0.189529
106	0.125411	0.138748	0.0995089	0.0185728	0.0511702	0.0264732	0.0448134	0.116934	0.160854	0.0268359	0.0975515	0.0863389	0.0617086	0.0791348	0.0394752	0.0554346	0.0418997	0.0426018	0.0216921	0.190345
107	0.12517	0.13879	0.0994397	0.018828	0.050939	0.0264808	0.0445893	0.117862	0.161348	0.0271462	0.0975192	0.0834557	0.0620025	0.080214	0.0392787	0.0554351	0.042118	0.0426018	0.021536	0.190946
108	0.124912	0.138853	0.0993789	0.0190956	0.0507395	0.0264893	0.0443575	0.118652	0.161813	0.0274654	0.0974908	0.0805967	0.0623136	0.081289	0.039084	0.0554356	0.0423483	0.0426018	0.0213962	0.191323
109	0.124638	0.138937	0.0993256	0.0193758	0.0505716	0.026499	0.0441187	0.119296	0.162249	0.0277914	0.0974659	0.0777669	0.0626409	0.0823521	0.0388913	0.0554363	0.0425906	0.0426018	0.0212713	0.191471
110	0.124348	0.139041	0.0992789	0.0196687	0.0504347	0.0265099	0.0438732	0.119789	0.162656	0.0281219	0.097444	0.0749713	0.0629835	0.0833952	0.0387009	0.0554371	0.0428449	0.0426018	0.0211599	0.191388
111	0.124044	0.139165	0.0992379	0.0199744	0.0503285	0.0265222	0.0436215	0.120124	0.163032	0.0284541	0.0974248	0.0722144	0.0633396	0.0844099	0.0385131	0.0554381	0.0431112	0.0426019	0.0210609	0.191074
112	0.123724	0.139309	0.099202	0.0202932	0.0502526	0.0265362	0.0433641	0.120298	0.163376	0.0287852	0.097408	0.0695005	0.0637074	0.0853877	0.038328	0.0554392	0.0433893	0.042602	0.0209731	0.190536
113	0.123389	0.139472	0.0991706	0.0206251	0.0502066	0.026552	0.0431015	0.12031	0.163689	0.029112	0.0973933	0.0668333	0.0640848	0.0863201	0.038146	0.0554407	0.0436793	0.0426021	0.0208953	0.189779
114	0.123041	0.139654	0.099143	0.0209701	0.0501901	0.0265699	0.0428341	0.120159	0.163968	0.0294311	0.0973804	0.0642165	0.064469	0.0871988	0.0379672	0.0554424	0.0439811	0.0426023	0.0208265	0.188815
115	0.122679	0.139853	0.0991188	0.0213285	0.0502028	0.0265902	0.0425624	0.119846	0.164214	0.0297391	0.0973691	0.0616531	0.0648572	0.0880156	0.0377919	0.0554445	0.0442945	0.0426024	0.0207657	0.187658
116	0.122304	0.140071	0.0990976	0.0217003	0.0502442	0.0266132	0.042287	0.119376	0.164427	0.0300325	0.0973591	0.0591462	0.065246	0.0887628	0.0376203	0.055447	0.0446195	0.0426027	0.0207122	0.186323
117	0.121916	0.140305	0.0990789	0.0220856	0.0503141	0.0266393	0.0420082	0.118753	0.164605	0.0303078	0.0973504	0.0566982	0.065632	0.0894331	0.0374526	0.05545	0.044956	0.042603	0.020665	0.184828
118	0.121516	0.140555	0.0990626	0.0224844	0.0504119	0.0266689	0.0417265	0.117983	0.164749	0.0305616	0.0973428	0.0543114	0.0660113	0.09002	0.0372889	0.0554536	0.0453038	0.0426033	0.0206235	0.183192
119	0.121104	0.140822	0.0990482	0.0228968	0.0505374	0.0267027	0.0414425	0.117075	0.164857	0.0307907	0.0973361	0.0519877	0.06638	0.0905174	0.0371295	0.0554579	0.0456628	0.0426037	0.020587	0.181436
120	0.120682	0.141104	0.0990355	0.0233229	0.0506902	0.026741	0.0411565	0.116037	0.16493	0.030992	0.0973302	0.0497287	0.066734	0.0909204	0.0369745	0.0554631	0.0460328	0.0426042	0.020555	0.179581
121	0.120249	0.1414	0.0990244	0.0237625	0.0508698	0.0267847	0.0408691	0.11488	0.164968	0.0311628	0.097325	0.0475357	0.0670691	0.0912247	0.0368242	0.0554693	0.0464137	0.0426049	0.0205269	0.177649
122	0.119805	0.141711	0.0990146	0.0242158	0.0510759	0.0268345	0.0405806	0.113614	0.164971	0.0313008	0.0973205	0.0454098	0.0673815	0.0914272	0.0366786	0.0554767	0.0468053	0.0426056	0.0205023	0.175661
123	0.119353	0.142035	0.0990059	0.0246827	0.0513081	0.0268912	0.0402915	0.112253	0.164938	0.031404	0.0973165	0.0433519	0.0676671	0.0915258	0.0365379	0.0554856	0.0472074	0.0426065	0.0204807	0.173638
124	0.118892	0.142371	0.0989983	0.0251631	0.051566	0.0269558	0.0400022	0.110808	0.16487	0.0314709	0.097313	0.0413623	0.0679222	0.0915194	0.0364022	0.0554961	0.0476197	0.0426076	0.0204617	0.171599
125	0.118422	0.14272	0.0989916	0.025657	0.0518491	0.0270295	0.0397131	0.109293	0.164767	0.0315006	0.0973099	0.0394415	0.0681434	0.0914081	0.0362718	0.0555085	0.0480421	0.042609	0.0204451	0.169564
126	0.117945	0.14308	0.0989856	0.0261643	0.0521571	0.0271136	0.0394247	0.10772	0.164629	0.0314926	0.0973071	0.0375896	0.0683277	0.0911931	0.0361466	0.0555233	0.0484743	0.0426106	0.0204306	0.167549
127	0.117461	0.143451	0.0989804	0.0266848	0.0524894	0.0272095	0.0391372	0.106103	0.164456	0.0314471	0.0973047	0.0358065	0.0684726	0.0908766	0.0360269	0.0555408	0.0489159	0.0426125	0.0204178	0.16557
128	0.11697	0.143832	0.0989757	0.0272183	0.0528456	0.027319	0.0388511	0.104454	0.164248	0.0313648	0.0973026	0.0340918	0.0685759	0.0904619	0.0359128	0.0555616	0.0493668	0.0426148	0.0204066	0.163641
129	0.116474	0.144222	0.0989716	0.0277648	0.0532252	0.0274438	0.0385668	0.102787	0.164007	0.0312467	0.0973007	0.0324451	0.0686363	0.0899533	0.0358043	0.055586	0.0498265	0.0426175	0.0203968	0.161772
130	0.115972	0.144621	0.098968	0.028324	0.0536278	0.0275862	0.0382846	0.101113	0.163732	0.0310946	0.097299	0.0308657	0.0686528	0.089356	0.0357016	0.0556148	0.0502948	0.0426208	0.0203882	0.159976
131	0.115466	0.145028	0.0989647	0.0288956	0.0540529	0.0277486	0.0380048	0.0994442	0.163425	0.0309106	0.0972975	0.029353	0.0686251	0.0886759	0.0356048	0.0556486	0.0507714	0.0426248	0.0203806	0.158258
132	0.114956	0.145442	0.0989619	0.0294793	0.0544998	0.0279336	0.0377277	0.0977908	0.163085	0.0306972	0.0972962	0.0279061	0.0685538	0.0879198	0.0355139	0.0556883	0.0512557	0.0426295	0.020374	0.156626
133	0.114442	0.145862	0.0989594	0.0300749	0.054968	0.0281443	0.0374537	0.0961629	0.162714	0.0304573	0.0972951	0.0265238	0.0684398	0.0870951	0.035429	0.0557347	0.0517475	0.0426351	0.0203682	0.155084
134	0.113926	0.146288	0.0989572	0.030682	0.055457	0.028384	0.0371831	0.0945694	0.162312	0.030194	0.0972941	0.0252052	0.0682848	0.0862095	0.0353504	0.055789	0.0522464	0.0426417	0.020363	0.153634
135	0.113408	0.146719	0.0989552	0.0313002	0.0559661	0.0286566	0.036916	0.0930182	0.16188	0.0299106	0.0972932	0.0239491	0.0680909	0.0852711	0.0352779	0.0558522	0.0527518	0.0426496	0.0203585	0.152278
136	0.112888	0.147154	0.0989535	0.031929	0.0564948	0.0289661	0.0366529	0.0915162	0.161419	0.0296106	0.0972924	0.0227542	0.0678608	0.0842884	0.0352117	0.0559257	0.0532634	0.042659	0.0203545	0.151016
137	0.112368	0.147592	0.098952	0.0325681	0.0570422	0.0293173	0.0363939	0.0900694	0.16093	0.0292975	0.0972917	0.0216191	0.0675976	0.0832698	0.0351519	0.056011	0.0537806	0.04267	0.020351	0.149848
138	0.111847	0.148033	0.0989507	0.033217	0.0576078	0.029715	0.0361393	0.0886826	0.160413	0.0289748	0.097291	0.0205427	0.0673049	0.0822238	0.0350985	0.0561098	0.0543029	0.042683	0.0203479	0.148769
139	0.111327	0.148476	0.0989496	0.033875	0.0581908	0.0301648	0.0358893	0.0873598	0.15987	0.0286458	0.0972905	0.0195234	0.0669864	0.0811588	0.0350517	0.0562237	0.0548299	0.0426984	0.0203452	0.147779
140	0.110808	0.14892	0.0989486	0.0345416	0.0587905	0.0306726	0.0356441	0.0861037	0.159302	0.0283139	0.09729	0.0185599	0.0666461	0.0800828	0.0350115	0.056355	0.055361	0.0427164	0.0203428	0.146873
141	0.110291	0.149364	0.0989478	0.0352162	0.059406	0.0312449	0.035404	0.0849166	0.15871	0.027982	0.0972896	0.0176507	0.066288	0.0790037	0.0349779	0.0565058	0.0558957	0.0427376	0.0203406	0.146048
142	0.109776	0.149808	0.0989472	0.0358982	0.0600365	0.0318885	0.035169	0.0837994	0.158096	0.0276531	0.0972893	0.0167945	0.0659163	0.0779287	0.034951	0.0566786	0.0564333	0.0427624	0.0203387	0.145298
143	0.109263	0.15025	0.0989467	0.0365868	0.0606813	0.0326108	0.0349395	0.0827527	0.157459	0.0273296	0.097289	0.0159899	0.0655349	0.0768646	0.0349309	0.056876	0.0569732	0.0427913	0.0203371	0.144619
144	0.108755	0.150691	0.0989463	0.0372814	0.0613393	0.0334194	0.0347154	0.0817759	0.156801	0.027014	0.0972887	0.0152354	0.0651479	0.0758179	0.0349176	0.0571009	0.0575149	0.042825	0.0203356	0.144007
145	0.10825	0.151129	0.098946	0.0379811	0.0620097	0.0343224	0.0344971	0.0808683	0.156124	0.026708	0.0972885	0.0145298	0.0647589	0.074794	0.0349113	0.0573566	0.0580577	0.0428642	0.0203343	0.143456
146	0.10775	0.151564	0.0989458	0.0386852	0.0626916	0.0353279	0.0342847	0.0800281	0.155429	0.0264135	0.0972884	0.0138716	0.0643714	0.0737982	0.0349119	0.0576462	0.058601	0.0429097	0.0203331	0.142962
147	0.107255	0.151994	0.0989458	0.0393927	0.0633838	0.0364446	0.0340781	0.0792535	0.154717	0.0261317	0.0972883	0.0132597	0.0639887	0.0728346	0.0349195	0.0579735	0.059144	0.0429623	0.0203321	0.14252
148	0.106766	0.15242	0.0989459	0.0401029	0.0640854	0.0376807	0.0338777	0.0785421	0.153989	0.0258636	0.0972882	0.0126927	0.0636135	0.0719072	0.0349343	0.0583421	0.0596862	0.043023	0.0203312	0.142125
149	0.106283	0.15284	0.0989461	0.0408147	0.0647954	0.0390446	0.0336835	0.077891	0.153246	0.0256102	0.0972882	0.0121696	0.0632484	0.0710189	0.0349562	0.0587561	0.0602268	0.0430929	0.0203304	0.141774
150	0.105807	0.153253	0.0989464	0.0415274	0.0655126	0.0405443	0.0334956	0.0772974	0.152491	0.0253717	0.0972882	0.0116891	0.0628955	0.0701721	0.0349853	0.0592196	0.060765	0.0431732	0.0203297	0.141462
151	0.105339	0.15366	0.0989469	0.0422397	0.0662359	0.0421874	0.0333142	0.0767581	0.151723	0.0251486	0.0972883	0.0112502	0.0625567	0.0693686	0.0350216	0.0597368	0.0613003	0.043265	0.0203291	0.141186
152	0.104878	0.154059	0.0989475	0.0429509	0.0669642	0.0439807	0.0331392	0.0762699	0.150944	0.0249407	0.0972884	0.010852	0.0622334	0.0686098	0.0350653	0.0603122	0.0618317	0.04337	0.0203286	0.140941
153	0.104426	0.154449	0.0989482	0.0436598	0.0676963	0.0459299	0.0329707	0.0758294	0.150156	0.0247481	0.0972885	0.0104934	0.0619266	0.0678961	0.0351164	0.0609501	0.0623587	0.0434894	0.0203281	0.140724
154	0.103982	0.154831	0.0989491	0.0443653	0.0684309	0.0480397	0.0328089	0.0754333	0.14936	0.0245703	0.0972887	0.0101738	0.0616371	0.0672279	0.035175	0.0616549	0.0628805	0.0436251	0.0203278	0.140533
155	0.103548	0.155203	0.0989501	0.0450664	0.0691669	0.0503131	0.0326538	0.0750783	0.148556	0.0244069	0.0972889	0.00989231	0.0613653	0.0666047	0.035241	0.062431	0.0633962	0.0437787	0.0203274	0.140365
156	0.103124	0.155564	0.0989513	0.0457619	0.069903	0.0527514	0.0325055	0.0747612	0.147747	0.0242573	0.0972892	0.00964826	0.0611115	0.066026	0.0353146	0.0632826	0.0639053	0.0439521	0.0203272	0.140217
157	0.102711	0.155915	0.0989527	0.0464508	0.0706378	0.0553535	0.032364	0.0744787	0.146933	0.0241209	0.0972896	0.00944107	0.0608756	0.0654907	0.0353959	0.0642136	0.0644068	0.0441472	0.020327	0.140087
158	0.102308	0.156254	0.0989543	0.0471319	0.0713701	0.0581163	0.0322294	0.074228	0.146116	0.0239969	0.09729	0.00927023	0.0606574	0.0649974	0.0354849	0.0652278	0.0649	0.0443662	0.0203268	0.139972
159	0.101916	0.156581	0.0989562	0.047804	0.0720986	0.0610336	0.0321016	0.074006	0.145297	0.0238847	0.0972904	0.00913535	0.0604563	0.0645446	0.0355815	0.0663284	0.0653842	0.044611	0.0203267	0.139872
160	0.101536	0.156896	0.0989582	0.0484659	0.072822	0.0640967	0.0319808	0.0738101	0.144476	0.0237833	0.097291	0.00903609	0.0602718	0.0641305	0.035686	0.0675183	0.0658586	0.0448839	0.0203267	0.139784
161	0.101167	0.157197	0.0989606	0.0491166	0.0735388	0.0672934	0.031867	0.0736378	0.143655	0.0236922	0.0972916	0.00897224	0.0601031	0.0637531	0.0357984	0.0687996	0.0663225	0.0451871	0.0203267	0.139707
162	0.100811	0.157485	0.0989633	0.0497547	0.0742478	0.0706085	0.0317602	0.0734865	0.142836	0.0236103	0.0972923	0.00894365	0.0599496	0.0634105	0.0359187	0.0701738	0.0667751	0.0455228	0.0203267	0.139639
163	0.100468	0.157759	0.0989663	0.0503792	0.0749476	0.0740235	0.0316604	0.0733542	0.142019	0.0235371	0.097293	0.00895029	0.0598103	0.0631005	0.0360469	0.0716415	0.0672157	0.0458933	0.0203268	0.13958
164	0.100138	0.158018	0.0989697	0.0509889	0.0756368	0.0775162	0.0315676	0.0732387	0.141204	0.0234717	0.0972939	0.00899222	0.0596843	0.062821	0.0361832	0.0732026	0.0676435	0.0463007	0.0203269	0.139528
165	0.0998216	0.158262	0.0989736	0.0515826	0.0763141	0.0810615	0.031482	0.0731382	0.140395	0.0234135	0.0972949	0.0090696	0.0595707	0.0625698	0.0363275	0.0748558	0.0680579	0.046747	0.0203271	0.139482
166	0.0995187	0.158491	0.0989779	0.0521592	0.0769782	0.0846312	0.0314034	0.0730509	0.13959	0.0233618	0.0972961	0.00918266	0.0594686	0.0623448	0.0364799	0.0765987	0.0684581	0.0472343	0.0203274	0.139442
167	0.0992299	0.158703	0.0989829	0.0527176	0.0776276	0.0881941	0.0313319	0.0729754	0.138791	0.0233159	0.0972973	0.00933177	0.0593771	0.0621438	0.0366405	0.0784278	0.0688435	0.0477641	0.0203277	0.139407
168	0.0989554	0.1589	0.0989885	0.0532565	0.0782611	0.0917167	0.0312676	0.0729101	0.138	0.0232753	0.0972988	0.00951735	0.0592953	0.061965	0.0368092	0.0803383	0.0692134	0.0483382	0.0203281	0.139376
169	0.0986956	0.15908	0.0989948	0.0537751	0.0788773	0.0951637	0.0312103	0.0728539	0.137217	0.0232394	0.0973004	0.00973996	0.0592224	0.0618063	0.0369862	0.0823241	0.0695672	0.0489577	0.0203285	0.139349
170	0.0984506	0.159243	0.099002	0.0542721	0.0794751	0.0984981	0.0311603	0.0728056	0.136442	0.0232077	0.0973023	0.0100002	0.0591574	0.0616659	0.0371714	0.0843777	0.0699042	0.0496235	0.020329	0.139325
171	0.0982207	0.15939	0.0990101	0.0547466	0.080053	0.101682	0.0311173	0.0727641	0.135677	0.0231797	0.0973044	0.0102988	0.0590998	0.0615421	0.0373649	0.0864904	0.0702239	0.0503362	0.0203296	0.139305
172	0.0980062	0.159519	0.0990193	0.0551976	0.0806099	0.104679	0.0310815	0.0727286	0.134922	0.0231552	0.0973068	0.0106367	0.0590487	0.0614332	0.0375667	0.088652	0.0705256	0.0510959	0.0203303	0.139286
173	0.0978072	0.15963	0.0990297	0.055624	0.0811446	0.107451	0.0310529	0.0726983	0.134179	0.0231335	0.0973095	0.0110146	0.0590035	0.0613376	0.0377767	0.090851	0.0708089	0.0519021	0.0203311	0.13927
174	0.0976239	0.159724	0.0990416	0.0560252	0.0816559	0.109963	0.0310314	0.0726725	0.133448	0.0231145	0.0973125	0.0114336	0.0589636	0.0612541	0.0379951	0.0930747	0.0710732	0.052754	0.020332	0.139256
175	0.0974565	0.159799	0.0990551	0.0564	0.0821428	0.112183	0.031017	0.0726506	0.132729	0.0230979	0.097316	0.0118948	0.0589284	0.0611812	0.0382217	0.0953093	0.0713181	0.05365	0.020333	0.139243
176	0.0973052	0.159857	0.0990704	0.0567478	0.082604	0.11408	0.0310099	0.0726319	0.132023	0.0230832	0.0973199	0.0123993	0.0588974	0.0611179	0.0384566	0.0975398	0.071543	0.0545879	0.0203341	0.139232
177	0.0971701	0.159897	0.0990878	0.0570679	0.0830387	0.115628	0.0310099	0.0726162	0.131331	0.0230704	0.0973244	0.0129484	0.0588701	0.0610629	0.0386998	0.0997505	0.0717477	0.055565	0.0203354	0.139223
178	0.0970513	0.159918	0.0991077	0.0573593	0.0834457	0.116805	0.031017	0.0726028	0.130654	0.0230591	0.0973295	0.0135434	0.0588461	0.0610153	0.0389512	0.101925	0.0719317	0.0565778	0.0203368	0.139214
179	0.0969489	0.159921	0.0991304	0.0576217	0.0838243	0.117595	0.0310313	0.0725916	0.129992	0.0230493	0.0973352	0.0141857	0.058825	0.0609742	0.0392107	0.104046	0.0720946	0.0576222	0.0203385	0.139207
180	0.0968629	0.159906	0.0991562	0.0578542	0.0841735	0.117987	0.0310528	0.0725821	0.129345	0.0230406	0.0973418	0.0148767	0.0588065	0.0609388	0.0394784	0.106096	0.0722362	0.0586933	0.0203403	0.1392
181	0.0967936	0.159873	0.0991856	0.0580566	0.0844926	0.117974	0.0310815	0.0725741	0.128714	0.023033	0.0973493	0.0156179	0.0587903	0.0609084	0.0397541	0.108058	0.0723562	0.0597856	0.0203424	0.139194
182	0.0967408	0.159822	0.0992192	0.0582282	0.0847808	0.117558	0.0311173	0.0725674	0.1281	0.0230264	0.0973579	0.016411	0.0587761	0.0608823	0.0400377	0.109914	0.0724544	0.0608929	0.0203448	0.139189
183	0.0967047	0.159752	0.0992575	0.0583686	0.0850374	0.116743	0.0311602	0.0725618	0.127503	0.0230206	0.0973676	0.0172575	0.0587636	0.06086	0.0403292	0.111648	0.0725306	0.0620085	0.0203474	0.139184
184	0.0966853	0.159665	0.0993012	0.0584777	0.085262	0.115542	0.0312103	0.0725571	0.126924	0.0230155	0.0973787	0.0181591	0.0587527	0.060841	0.0406285	0.113243	0.0725846	0.0631251	0.0203505	0.13918
185	0.0966825	0.15956	0.0993511	0.0585551	0.0854538	0.113971	0.0312675	0.0725532	0.126362	0.023011	0.0973914	0.0191175	0.0587431	0.0608248	0.0409354	0.114685	0.0726164	0.0642349	0.0203539	0.139176
186	0.0966963	0.159437	0.0994079	0.0586006	0.0856125	0.112053	0.0313319	0.07255	0.125818	0.023007	0.0974059	0.0201343	0.0587347	0.060811	0.0412498	0.115958	0.0726259	0.0653297	0.0203578	0.139173
187	0.0967268	0.159297	0.0994728	0.0586142	0.0857378	0.109815	0.0314033	0.0725472	0.125293	0.0230036	0.0974224	0.0212115	0.0587273	0.0607993	0.0415716	0.117051	0.072613	0.0664009	0.0203622	0.13917
188	0.0967738	0.15914	0.0995467	0.0585959	0.0858293	0.107285	0.0314819	0.072545	0.124786	0.0230005	0.0974412	0.0223505	0.0587209	0.0607894	0.0419005	0.117953	0.0725778	0.06744	0.0203673	0.139168
189	0.0968372	0.158965	0.0996309	0.0585455	0.0858868	0.104498	0.0315675	0.0725431	0.124299	0.0229979	0.0974627	0.0235533	0.0587152	0.060781	0.0422364	0.118654	0.0725204	0.068438	0.020373	0.139166
190	0.096917	0.158775	0.0997267	0.0584634	0.0859102	0.101488	0.0316603	0.0725415	0.123831	0.0229955	0.0974872	0.0248215	0.0587102	0.060774	0.0425791	0.119147	0.0724409	0.0693863	0.0203795	0.139164
191	0.0970132	0.158567	0.0998357	0.0583496	0.0858994	0.0982935	0.0317601	0.0725403	0.123383	0.0229934	0.0975151	0.0261568	0.0587058	0.0607681	0.0429283	0.119426	0.0723394	0.0702762	0.0203869	0.139162
192	0.0971254	0.158344	0.0999595	0.0582044	0.0858544	0.094951	0.0318669	0.0725392	0.122955	0.0229916	0.0975468	0.0275609	0.058702	0.0607631	0.0432839	0.11949	0.0722161	0.0710994	0.0203953	0.139161
193	0.0972537	0.158106	0.1001	0.0580282	0.0857754	0.0914983	0.0319807	0.0725383	0.122547	0.02299	0.0975829	0.0290354	0.0586986	0.0607589	0.0436455	0.119337	0.0720712	0.0718482	0.0204049	0.139159
194	0.0973978	0.157852	0.100259	0.0578213	0.0856625	0.0879721	0.0321015	0.0725376	0.122159	0.0229886	0.097624	0.0305817	0.0586957	0.0607554	0.0440128	0.118969	0.0719051	0.0725151	0.0204158	0.139158
195	0.0975576	0.157583	0.100439	0.0575842	0.0855161	0.0844078	0.0322292	0.0725371	0.121792	0.0229873	0.0976706	0.0322013	0.058693	0.0607524	0.0443857	0.11839	0.0717179	0.0730936	0.0204283	0.139158
196	0.0977329	0.1573	0.100643	0.0573175	0.0853364	0.0808388	0.0323639	0.0725366	0.121446	0.0229862	0.0977234	0.0338956	0.0586907	0.06075	0.0447636	0.117606	0.0715102	0.0735777	0.0204426	0.139157
197	0.0979235	0.157004	0.100872	0.0570217	0.0851238	0.0772959	0.0325054	0.0725363	0.12112	0.0229852	0.0977832	0.0356658	0.0586887	0.0607479	0.0451464	0.116624	0.0712822	0.0739626	0.0204588	0.139157
198	0.0981291	0.156694	0.10113	0.0566975	0.084879	0.0738074	0.0326537	0.072536	0.120816	0.0229843	0.0978508	0.0375129	0.0586869	0.0607463	0.0455337	0.115455	0.0710343	0.0742443	0.0204773	0.139156
199	0.0983496	0.156371	0.10142	0.0563456	0.0846023	0.0703981	0.0328088	0.0725358	0.120532	0.0229836	0.097927	0.039438	0.0586853	0.0607448	0.045925	0.114111	0.0707671	0.0744197	0.0204985	0.139156
200	0.0985845	0.156036	0.101745	0.0559667	0.0842945	0.0670898	0.0329705	0.0725357	0.12027	0.0229829	0.0980129	0.0414418	0.0586839	0.0607437	0.04632	0.112605	0.070481	0.0744871	0.0205226	0.139156
201	0.0988338	0.155689	0.102108	0.0555617	0.0839563	0.063901	0.033139	0.0725357	0.120029	0.0229823	0.0981093	0.043525	0.0586827	0.0607427	0.0467183	0.11095	0.0701765	0.0744457	0.0205501	0.139156
202	0.0990971	0.155332	0.102512	0.0551315	0.0835884	0.0608468	0.033314	0.0725357	0.11981	0.0229817	0.0982175	0.0456878	0.0586816	0.0607419	0.0471194	0.109164	0.0698541	0.0742961	0.0205814	0.139157
203	0.099374	0.154963	0.102962	0.054677	0.0831917	0.0579389	0.0334954	0.0725358	0.119612	0.0229813	0.0983385	0.0479305	0.0586806	0.0607413	0.0475229	0.107262	0.0695145	0.0740397	0.0206171	0.139157
204	0.0996643	0.154585	0.10346	0.054199	0.0827671	0.055186	0.0336833	0.0725359	0.119436	0.0229809	0.0984734	0.050253	0.0586798	0.0607407	0.0479282	0.105262	0.0691583	0.0736792	0.0206577	0.139158
205	0.0999676	0.154198	0.10401	0.0536987	0.0823155	0.0525941	0.0338775	0.0725361	0.119281	0.0229805	0.0986235	0.052655	0.058679	0.0607403	0.048335	0.103181	0.068786	0.0732185	0.0207039	0.139159
206	0.100284	0.153802	0.104615	0.0531771	0.081838	0.0501661	0.0340779	0.0725365	0.119149	0.0229802	0.09879	0.0551359	0.0586783	0.06074	0.0487427	0.101036	0.0683983	0.0726621	0.0207563	0.13916
207	0.100612	0.153398	0.105279	0.0526351	0.0813356	0.047903	0.0342844	0.0725369	0.119038	0.0229799	0.098974	0.0576949	0.0586777	0.0607397	0.0491507	0.0988445	0.0679958	0.0720158	0.0208158	0.139162
208	0.100952	0.152986	0.106005	0.052074	0.0808093	0.0458034	0.0344969	0.0725374	0.118948	0.0229797	0.0991768	0.0603307	0.0586772	0.0607395	0.0495585	0.0966237	0.0675794	0.071286	0.0208832	0.139163
209	0.101304	0.152569	0.106794	0.0514948	0.0802605	0.043864	0.0347152	0.072538	0.118881	0.0229795	0.0993995	0.0630418	0.0586768	0.0607393	0.0499656	0.0943896	0.0671496	0.0704799	0.0209595	0.139165
210	0.101667	0.152145	0.10765	0.0508986	0.0796901	0.0420803	0.0349392	0.0725388	0.118836	0.0229793	0.0996431	0.0658264	0.0586764	0.0607393	0.0503715	0.0921578	0.0667071	0.0696053	0.0210456	0.139167
211	0.10204	0.151716	0.108573	0.0502866	0.0790995	0.0404464	0.0351688	0.0725398	0.118812	0.0229792	0.0999085	0.0686824	0.058676	0.0607392	0.0507754	0.0899426	0.0662527	0.0686702	0.0211426	0.139169
212	0.102424	0.151283	0.109564	0.04966	0.0784899	0.0389554	0.0354037	0.072541	0.11881	0.0229791	0.100197	0.0716071	0.0586757	0.0607392	0.0511768	0.0877576	0.0657872	0.0676833	0.0212518	0.139172
213	0.102818	0.150846	0.110624	0.0490198	0.0778626	0.0375997	0.0356439	0.0725424	0.118831	0.022979	0.100508	0.0745976	0.0586755	0.0607393	0.0515752	0.0856148	0.0653113	0.0666533	0.0213744	0.139175
214	0.103221	0.150406	0.11175	0.0483674	0.0772189	0.0363713	0.035889	0.0725442	0.118873	0.022979	0.100843	0.0776507	0.0586752	0.0607394	0.0519699	0.0835253	0.0648256	0.065589	0.0215116	0.139179
215	0.103633	0.149964	0.112942	0.0477039	0.0765601	0.0352619	0.036139	0.0725463	0.118937	0.0229789	0.101201	0.0807626	0.0586751	0.0607395	0.0523603	0.0814985	0.0643311	0.0644991	0.0216649	0.139183
216	0.104053	0.149521	0.114195	0.0470304	0.0758875	0.034263	0.0363936	0.0725489	0.119023	0.0229789	0.101582	0.0839293	0.0586749	0.0607398	0.0527457	0.0795429	0.0638284	0.0633921	0.0218357	0.139187
217	0.104481	0.149076	0.115505	0.0463481	0.0752025	0.0333662	0.0366526	0.072552	0.119131	0.022979	0.101987	0.0871463	0.0586748	0.0607401	0.0531255	0.0776652	0.0633183	0.0622764	0.0220254	0.139192
218	0.104916	0.148632	0.116866	0.0456581	0.0745065	0.0325632	0.0369157	0.0725557	0.11926	0.022979	0.102413	0.0904088	0.0586747	0.0607404	0.0534992	0.0758711	0.0628016	0.0611599	0.0222354	0.139198
219	0.105359	0.148189	0.118271	0.0449617	0.0738007	0.031846	0.0371828	0.0725602	0.119411	0.0229791	0.102859	0.0937114	0.0586747	0.0607409	0.053866	0.0741647	0.062279	0.0600499	0.0224673	0.139205
220	0.105807	0.147747	0.119711	0.0442598	0.0730866	0.0312071	0.0374534	0.0725656	0.119584	0.0229792	0.103323	0.0970486	0.0586747	0.0607415	0.0542253	0.0725492	0.0617513	0.0589535	0.0227224	0.139212
221	0.106262	0.147308	0.121176	0.0435537	0.0723655	0.030639	0.0377274	0.0725721	0.119779	0.0229794	0.103804	0.100414	0.0586747	0.0607422	0.0545765	0.0710264	0.0612192	0.0578768	0.023002	0.13922
222	0.106721	0.146872	0.122654	0.0428445	0.0716387	0.030135	0.0380045	0.0725798	0.119995	0.0229796	0.104297	0.103802	0.0586748	0.060743	0.054919	0.0695972	0.0606834	0.0568255	0.0233072	0.13923
223	0.107186	0.14644	0.124133	0.0421331	0.0709077	0.0296886	0.0382843	0.0725891	0.120233	0.0229798	0.104801	0.107205	0.0586748	0.0607441	0.0552521	0.0682613	0.0601448	0.0558048	0.0236392	0.13924
224	0.107654	0.146012	0.1256	0.0414206	0.0701736	0.029294	0.0385665	0.0726001	0.120492	0.02298	0.10531	0.110617	0.058675	0.0607454	0.0555753	0.0670179	0.0596039	0.0548188	0.0239987	0.139252
225	0.108126	0.145589	0.127039	0.040708	0.0694378	0.0289456	0.0388508	0.0726132	0.120772	0.0229803	0.105821	0.114029	0.0586751	0.0607469	0.0558879	0.065865	0.0590616	0.0538712	0.0243863	0.139266
226	0.108601	0.145173	0.128436	0.0399963	0.0687017	0.0286385	0.0391369	0.0726289	0.121074	0.0229806	0.106329	0.117434	0.0586753	0.0607488	0.0561893	0.0648003	0.0585185	0.0529649	0.0248022	0.139282
227	0.109078	0.144764	0.129776	0.0392865	0.0679664	0.0283681	0.0394243	0.0726474	0.121396	0.022981	0.106829	0.120825	0.0586755	0.0607511	0.0564791	0.0638207	0.0579753	0.0521023	0.0252463	0.139299
228	0.109557	0.144362	0.131042	0.0385794	0.0672333	0.0281303	0.0397128	0.0726694	0.121739	0.0229815	0.107316	0.124193	0.0586758	0.0607538	0.0567565	0.0629228	0.0574326	0.051285	0.0257181	0.139319
229	0.110037	0.143969	0.132219	0.037876	0.0665034	0.0279213	0.0400019	0.0726955	0.122103	0.022982	0.107786	0.127529	0.0586761	0.0607571	0.0570211	0.0621028	0.0568911	0.0505141	0.0262166	0.139342
230	0.110518	0.143585	0.133292	0.037177	0.0657781	0.0277378	0.0402911	0.0727262	0.122488	0.0229825	0.108231	0.130825	0.0586765	0.060761	0.0572723	0.0613566	0.0563515	0.0497901	0.0267404	0.139368
231	0.110998	0.14321	0.134248	0.0364833	0.0650586	0.0275768	0.0405803	0.0727624	0.122893	0.0229832	0.108648	0.134072	0.0586769	0.0607657	0.0575097	0.0606798	0.0558143	0.0491131	0.0272875	0.139398
232	0.111478	0.142846	0.135074	0.0357956	0.0643458	0.0274355	0.0408687	0.0728051	0.123318	0.0229839	0.10903	0.137262	0.0586773	0.0607714	0.0577327	0.0600682	0.0552801	0.0484826	0.0278552	0.139432
233	0.111957	0.142493	0.135758	0.0351147	0.063641	0.0273117	0.0411562	0.0728551	0.123764	0.0229847	0.109373	0.140385	0.0586779	0.0607782	0.057941	0.0595173	0.0547496	0.0478977	0.0284404	0.13947
234	0.112434	0.142152	0.13629	0.0344412	0.0629451	0.0272031	0.0414422	0.0729137	0.124228	0.0229856	0.109673	0.143432	0.0586785	0.0607863	0.0581341	0.0590227	0.0542233	0.0473574	0.0290395	0.139514
235	0.112908	0.141824	0.136664	0.0337758	0.0622594	0.027108	0.0417262	0.0729823	0.124713	0.0229866	0.109925	0.146395	0.0586792	0.060796	0.0583116	0.0585801	0.0537017	0.0468601	0.0296482	0.139564
236	0.11338	0.141508	0.136874	0.0331191	0.0615847	0.0270246	0.0420079	0.0730622	0.125216	0.0229878	0.110125	0.149264	0.05868	0.0608075	0.0584731	0.0581852	0.0531853	0.0464041	0.0302616	0.139622
237	0.113847	0.141207	0.136916	0.0324718	0.0609219	0.0269515	0.0422866	0.0731552	0.125739	0.0229891	0.110272	0.152031	0.0586808	0.0608213	0.0586183	0.0578341	0.0526746	0.0459876	0.0308745	0.139687
238	0.114311	0.14092	0.136791	0.0318342	0.0602722	0.0268874	0.0425621	0.0732632	0.12628	0.0229906	0.110362	0.154688	0.0586818	0.0608376	0.0587468	0.0575227	0.0521702	0.0456084	0.0314812	0.139761
239	0.114769	0.140648	0.136499	0.0312069	0.0596363	0.0268312	0.0428338	0.0733883	0.126839	0.0229924	0.110395	0.157225	0.058683	0.0608569	0.0588586	0.0572475	0.0516724	0.0452646	0.0320755	0.139846
240	0.115222	0.140391	0.136046	0.0305903	0.0590152	0.0267818	0.0431012	0.0735328	0.127416	0.0229943	0.11037	0.159634	0.0586843	0.0608797	0.0589532	0.0570049	0.0511817	0.0449537	0.0326513	0.139943
241	0.115669	0.140151	0.135438	0.0299849	0.0584096	0.0267385	0.0433638	0.0736993	0.12801	0.0229965	0.110288	0.161909	0.0586857	0.0609067	0.0590304	0.0567916	0.0506985	0.0446738	0.033202	0.140053
242	0.116109	0.139928	0.134683	0.0293911	0.0578204	0.0267004	0.0436212	0.0738906	0.128622	0.022999	0.110149	0.16404	0.0586873	0.0609385	0.0590903	0.0566047	0.0502232	0.0444224	0.0337211	0.140179
243	0.116542	0.139722	0.133791	0.0288091	0.0572483	0.026667	0.0438729	0.07411	0.12925	0.0230018	0.109955	0.166022	0.0586892	0.0609759	0.0591325	0.0564412	0.0497561	0.0441975	0.0342024	0.140322
244	0.116968	0.139534	0.132775	0.0282394	0.0566941	0.0266375	0.0441184	0.0743609	0.129895	0.023005	0.10971	0.167847	0.0586913	0.0610198	0.059157	0.0562988	0.0492977	0.0439968	0.0346397	0.140484
245	0.117384	0.139364	0.131649	0.0276821	0.0561584	0.0266116	0.0443573	0.0746468	0.130555	0.0230086	0.109417	0.169509	0.0586937	0.0610712	0.0591638	0.0561749	0.0488482	0.0438184	0.0350273	0.140668
246	0.117792	0.139214	0.130426	0.0271376	0.0556421	0.0265888	0.044589	0.0749719	0.13123	0.0230128	0.109079	0.171003	0.0586964	0.0611314	0.0591528	0.0560674	0.048408	0.0436602	0.0353599	0.140877
247	0.118191	0.139082	0.129122	0.0266059	0.0551456	0.0265687	0.0448131	0.0753405	0.131919	0.0230175	0.108702	0.172322	0.0586994	0.0612015	0.0591241	0.0559744	0.0479773	0.0435204	0.0356331	0.141114
248	0.118579	0.138971	0.127752	0.0260874	0.0546697	0.0265509	0.0450292	0.075757	0.132623	0.0230229	0.10829	0.173464	0.0587029	0.061283	0.0590777	0.0558942	0.0475565	0.0433972	0.035843	0.141381
249	0.118957	0.13888	0.126332	0.0255822	0.0542148	0.0265353	0.0452368	0.0762264	0.13334	0.0230291	0.107848	0.174422	0.0587069	0.0613777	0.0590137	0.055825	0.0471457	0.0432889	0.0359865	0.141683
250	0.119324	0.138809	0.124877	0.0250903	0.0537817	0.0265214	0.0454355	0.0767537	0.13407	0.0230361	0.107382	0.175195	0.0587114	0.0614873	0.0589323	0.0557657	0.0467451	0.0431941	0.0360618	0.142023
251	0.119679	0.13876	0.123402	0.0246119	0.0533708	0.0265092	0.0456249	0.0773442	0.134811	0.0230441	0.106897	0.175779	0.0587166	0.0616139	0.0588336	0.0557147	0.0463552	0.0431112	0.0360676	0.142405
252	0.120022	0.138732	0.121922	0.024147	0.0529826	0.0264983	0.0458046	0.0780034	0.135564	0.0230533	0.106398	0.176173	0.0587224	0.0617598	0.0587179	0.0556712	0.0459759	0.0430389	0.0360038	0.142833
253	0.120353	0.138726	0.120449	0.0236958	0.0526177	0.0264887	0.0459741	0.0787368	0.136328	0.0230637	0.10589	0.176374	0.0587291	0.0619275	0.0585854	0.055634	0.0456075	0.0429761	0.0358715	0.143312
254	0.12067	0.138743	0.118995	0.0232582	0.0522765	0.0264803	0.0461332	0.0795501	0.137101	0.0230756	0.10538	0.176382	0.0587367	0.0621196	0.0584363	0.0556024	0.0452502	0.0429216	0.0356725	0.143846
255	0.120975	0.138781	0.117571	0.0228342	0.0519596	0.0264728	0.0462814	0.0804488	0.137883	0.0230892	0.10487	0.176198	0.0587454	0.0623392	0.058271	0.0555755	0.0449041	0.0428745	0.0354096	0.144441
256	0.121265	0.138843	0.116187	0.0224238	0.0516673	0.0264661	0.0464185	0.0814386	0.138673	0.0231046	0.104366	0.175821	0.0587553	0.0625896	0.0580898	0.0555526	0.0445694	0.0428339	0.0350866	0.1451
257	0.121542	0.138927	0.114851	0.022027	0.0514001	0.0264603	0.0465442	0.0825248	0.139471	0.0231223	0.103871	0.175253	0.0587666	0.0628741	0.057893	0.0555333	0.0442462	0.0427989	0.0347078	0.14583
258	0.121803	0.139035	0.113568	0.0216437	0.0511584	0.0264551	0.0466581	0.0837124	0.140275	0.0231423	0.103388	0.174496	0.0587795	0.0631966	0.0576812	0.0555169	0.0439345	0.0427689	0.0342784	0.146634
259	0.12205	0.139166	0.112345	0.021274	0.0509426	0.0264506	0.04676	0.085006	0.141084	0.0231652	0.102921	0.173554	0.0587942	0.063561	0.0574547	0.0555031	0.0436345	0.0427432	0.033804	0.147517
260	0.122282	0.139321	0.111185	0.0209176	0.0507532	0.0264466	0.0468497	0.0864099	0.141897	0.0231911	0.102473	0.172428	0.058811	0.0639715	0.057214	0.0554915	0.0433463	0.0427212	0.0332907	0.148483
261	0.122498	0.1395	0.110091	0.0205745	0.0505905	0.0264432	0.046927	0.0879275	0.142714	0.0232206	0.102044	0.171124	0.0588301	0.0644325	0.0569596	0.0554817	0.04307	0.0427025	0.0327448	0.149536
262	0.122698	0.139703	0.109065	0.0202446	0.0504549	0.0264402	0.0469916	0.0895614	0.143533	0.023254	0.101636	0.169645	0.0588519	0.0649486	0.0566919	0.0554735	0.0428055	0.0426865	0.0321728	0.150679
263	0.122882	0.139931	0.108108	0.0199278	0.0503468	0.0264376	0.0470435	0.0913136	0.144354	0.0232918	0.101252	0.167997	0.0588767	0.0655245	0.0564115	0.0554666	0.042553	0.0426729	0.0315811	0.151915
264	0.123049	0.140182	0.107218	0.019624	0.0502666	0.0264354	0.0470826	0.0931847	0.145175	0.0233346	0.10089	0.166186	0.0589048	0.0661652	0.056119	0.0554609	0.0423125	0.0426614	0.0309761	0.153244
265	0.1232	0.140458	0.106395	0.019333	0.0502147	0.0264336	0.0471087	0.0951743	0.145994	0.0233829	0.100552	0.164217	0.0589369	0.0668753	0.0558149	0.0554561	0.0420841	0.0426517	0.0303638	0.154668
266	0.123334	0.140758	0.105638	0.0190547	0.0501914	0.0264321	0.0471217	0.0972807	0.146812	0.0234373	0.100238	0.162098	0.0589732	0.0676598	0.0554997	0.055452	0.0418676	0.0426435	0.0297501	0.156184
267	0.12345	0.141083	0.104943	0.0187889	0.0501971	0.0264309	0.0471217	0.0995006	0.147626	0.0234984	0.0999466	0.159836	0.0590144	0.0685234	0.0551741	0.0554487	0.0416633	0.0426366	0.0291403	0.157792
268	0.12355	0.141432	0.104308	0.0185356	0.0502322	0.02643	0.0471087	0.101829	0.148436	0.023567	0.0996781	0.157438	0.059061	0.0694708	0.0548387	0.0554459	0.041471	0.0426307	0.0285393	0.159486
269	0.123632	0.141806	0.103731	0.0182945	0.0502971	0.0264295	0.0470826	0.104261	0.149241	0.0236438	0.0994316	0.154911	0.0591137	0.0705063	0.0544941	0.0554436	0.0412908	0.0426258	0.0279514	0.161261
270	0.123697	0.142204	0.103207	0.0180655	0.0503921	0.0264292	0.0470436	0.106786	0.150038	0.0237295	0.0992061	0.152265	0.0591731	0.0716338	0.0541409	0.0554417	0.0411227	0.0426217	0.0273806	0.16311
271	0.123744	0.142626	0.102733	0.0178485	0.0505176	0.0264292	0.0469917	0.109397	0.150828	0.0238248	0.0990006	0.149507	0.05924	0.0728568	0.0537798	0.0554401	0.0409666	0.0426183	0.0268299	0.165023
272	0.123773	0.143073	0.102307	0.0176433	0.0506741	0.0264295	0.046927	0.112081	0.151608	0.0239307	0.0988141	0.146646	0.0593151	0.0741784	0.0534113	0.0554387	0.0408225	0.0426154	0.0263021	0.16699
273	0.123785	0.143544	0.101923	0.0174496	0.0508619	0.0264301	0.0468498	0.114825	0.152377	0.0240478	0.0986453	0.143691	0.0593993	0.0756007	0.0530361	0.0554376	0.0406905	0.042613	0.0257992	0.168996
274	0.123779	0.144038	0.10158	0.0172674	0.0510814	0.026431	0.0467601	0.117614	0.153135	0.0241769	0.098493	0.140651	0.0594934	0.0771252	0.0526549	0.0554367	0.0405704	0.042611	0.0253229	0.171027
275	0.123756	0.144557	0.101272	0.0170966	0.051333	0.0264321	0.0466582	0.120432	0.153879	0.0243188	0.0983561	0.137534	0.0595983	0.0787525	0.0522682	0.055436	0.0404623	0.0426093	0.0248741	0.173067
276	0.123714	0.145099	0.100999	0.0169368	0.0516171	0.0264337	0.0465443	0.123261	0.15461	0.0244741	0.0982333	0.13435	0.0597149	0.0804819	0.0518768	0.0554354	0.0403661	0.0426079	0.0244535	0.175096
277	0.123655	0.145664	0.100755	0.0167881	0.0519342	0.0264355	0.0464187	0.126082	0.155324	0.0246436	0.0981234	0.131107	0.0598442	0.0823119	0.0514812	0.0554349	0.0402817	0.0426068	0.0240612	0.177096
278	0.123579	0.146252	0.100539	0.0166502	0.0522847	0.0264377	0.0462816	0.128874	0.156022	0.0248276	0.0980254	0.127815	0.059987	0.0842395	0.051082	0.0554344	0.0402091	0.0426058	0.0236971	0.179046
279	0.123485	0.146864	0.100347	0.0165229	0.0526689	0.0264403	0.0461334	0.131616	0.156702	0.0250266	0.0979382	0.124482	0.0601443	0.0862606	0.0506799	0.0554341	0.0401483	0.042605	0.0233606	0.180925
280	0.123374	0.147497	0.100178	0.0164062	0.0530873	0.0264434	0.0459743	0.134286	0.157362	0.0252409	0.0978607	0.121117	0.0603169	0.0883694	0.0502755	0.0554338	0.0400992	0.0426044	0.023051	0.182711
281	0.123246	0.148153	0.100028	0.0162998	0.0535403	0.0264469	0.0458048	0.136863	0.158002	0.0254705	0.097792	0.117728	0.0605055	0.0905589	0.0498693	0.0554336	0.0400617	0.0426038	0.0227672	0.184382
282	0.1231	0.148831	0.0998963	0.0162037	0.0540284	0.0264509	0.0456251	0.139324	0.15862	0.0257154	0.0977311	0.114323	0.0607109	0.0928205	0.049462	0.0554334	0.0400357	0.0426034	0.0225081	0.185919
283	0.122938	0.14953	0.09978	0.0161176	0.054552	0.0264554	0.0454358	0.141646	0.159216	0.0259751	0.0976774	0.110911	0.0609336	0.095144	0.049054	0.0554333	0.0400213	0.042603	0.0222725	0.187301
284	0.12276	0.150251	0.0996778	0.0160414	0.0551115	0.0264606	0.0452371	0.143809	0.159787	0.026249	0.09763	0.107499	0.061174	0.097518	0.0486461	0.0554332	0.0400182	0.0426027	0.0220589	0.18851
285	0.122565	0.150991	0.0995879	0.0159751	0.0557073	0.0264665	0.0450295	0.145793	0.160334	0.0265363	0.0975883	0.104095	0.0614323	0.0999293	0.0482386	0.0554331	0.0400265	0.0426025	0.0218659	0.189529
286	0.122354	0.151752	0.0995089	0.0159183	0.0563399	0.0264732	0.0448134	0.147577	0.160854	0.0268359	0.0975515	0.100706	0.0617086	0.102364	0.0478321	0.0554331	0.040046	0.0426023	0.0216921	0.190345
287	0.122128	0.152533	0.0994397	0.0158712	0.0570097	0.0264808	0.0445893	0.149145	0.161348	0.0271462	0.0975192	0.097338	0.0620025	0.104805	0.0474271	0.0554331	0.0400767	0.0426021	0.021536	0.190946
288	0.121886	0.153333	0.0993789	0.0158333	0.0577172	0.0264893	0.0443575	0.15048	0.161813	0.0274654	0.0974908	0.0939981	0.0623136	0.107238	0.0470242	0.0554331	0.0401184	0.042602	0.0213962	0.191323
289	0.121629	0.154151	0.0993256	0.0158048	0.0584626	0.026499	0.0441187	0.151569	0.162249	0.0277914	0.0974659	0.0906923	0.0626409	0.109644	0.0466237	0.0554331	0.0401711	0.0426019	0.0212713	0.191471
290	0.121357	0.154987	0.0992789	0.0157854	0.0592465	0.0265099	0.0438732	0.152401	0.162656	0.0281219	0.097444	0.0874261	0.0629835	0.112004	0.0462262	0.0554332	0.0402347	0.0426019	0.0211599	0.191388
291	0.121071	0.155841	0.0992379	0.0157749	0.0600692	0.0265222	0.0436215	0.152968	0.163032	0.0284541	0.0974248	0.084205	0.0633396	0.1143	0.045832	0.0554333	0.040309	0.0426018	0.0210609	0.191074
292	0.120772	0.156711	0.099202	0.0157734	0.060931	0.0265362	0.0433641	0.153262	0.163376	0.0287852	0.097408	0.0810338	0.0637074	0.116512	0.0454416	0.0554334	0.0403939	0.0426018	0.0209731	0.190536
293	0.120458	0.157598	0.0991706	0.0157806	0.0618324	0.026552	0.0431015	0.153282	0.163689	0.029112	0.0973933	0.0779169	0.0640848	0.118622	0.0450554	0.0554336	0.0404893	0.0426018	0.0208953	0.189779
294	0.120132	0.1585	0.099143	0.0157965	0.0627736	0.0265699	0.0428341	0.153027	0.163968	0.0294311	0.0973804	0.0748586	0.064469	0.12061	0.0446737	0.0554338	0.0405952	0.0426018	0.0208265	0.188815
295	0.119792	0.159417	0.0991188	0.0158209	0.063755	0.0265902	0.0425624	0.152499	0.164214	0.0297391	0.0973691	0.0718626	0.0648572	0.122458	0.0442969	0.055434	0.0407112	0.0426018	0.0207657	0.187658
296	0.119441	0.160348	0.0990976	0.0158537	0.0647768	0.0266132	0.042287	0.151705	0.164427	0.0300325	0.0973591	0.068932	0.065246	0.124149	0.0439253	0.0554343	0.0408374	0.0426019	0.0207122	0.186323
297	0.119078	0.161292	0.0990789	0.0158947	0.0658393	0.0266393	0.0420082	0.150651	0.164605	0.0303078	0.0973504	0.0660701	0.065632	0.125665	0.0435593	0.0554347	0.0409736	0.042602	0.020665	0.184828
298	0.118704	0.162249	0.0990626	0.015944	0.0669427	0.0266689	0.0417265	0.149351	0.164749	0.0305616	0.0973428	0.0632792	0.0660113	0.126993	0.0431991	0.0554351	0.0411195	0.0426021	0.0206235	0.183192
299	0.118319	0.163218	0.0990482	0.0160012	0.0680872	0.0267027	0.0414425	0.147815	0.164857	0.0307907	0.0973361	0.0605616	0.06638	0.128119	0.042845	0.0554357	0.0412751	0.0426022	0.020587	0.181436
300	0.117924	0.164198	0.0990355	0.0160664	0.0692729	0.026741	0.0411565	0.146061	0.16493	0.030992	0.0973302	0.0579193	0.066734	0.12903	0.0424973	0.0554363	0.0414402	0.0426024	0.020555	0.179581
301	0.117519	0.165187	0.0990244	0.0161394	0.0704999	0.0267847	0.0408691	0.144105	0.164968	0.0311628	0.097325	0.0553536	0.0670691	0.129719	0.0421562	0.0554371	0.0416146	0.0426026	0.0205269	0.177649
302	0.117105	0.166187	0.0990146	0.0162201	0.0717683	0.0268345	0.0405806	0.141966	0.164971	0.0313008	0.0973205	0.052866	0.0673815	0.130177	0.041822	0.0554381	0.0417981	0.0426028	0.0205023	0.175661
303	0.116682	0.167194	0.0990059	0.0163083	0.073078	0.0268912	0.0402915	0.139665	0.164938	0.031404	0.0973165	0.0504571	0.0676671	0.1304	0.0414947	0.0554392	0.0419905	0.0426032	0.0204807	0.173638
304	0.116252	0.16821	0.0989983	0.0164039	0.0744291	0.0269558	0.0400022	0.137223	0.16487	0.0314709	0.097313	0.0481277	0.0679222	0.130386	0.0411747	0.0554405	0.0421916	0.0426035	0.0204617	0.171599
305	0.115814	0.169232	0.0989916	0.0165067	0.0758213	0.0270295	0.0397131	0.134662	0.164767	0.0315006	0.0973099	0.0458781	0.0681434	0.130134	0.040862	0.0554421	0.0424012	0.042604	0.0204451	0.169564
306	0.115369	0.17026	0.0989856	0.0166167	0.0772546	0.0271136	0.0394247	0.132003	0.164629	0.0314926	0.0973071	0.0437084	0.0683277	0.129648	0.0405569	0.055444	0.0426191	0.0426046	0.0204306	0.167549
307	0.114918	0.171292	0.0989804	0.0167337	0.0787285	0.0272095	0.0391372	0.12927	0.164456	0.0314471	0.0973047	0.0416184	0.0684726	0.128931	0.0402595	0.0554462	0.042845	0.0426052	0.0204178	0.16557
308	0.114461	0.172329	0.0989757	0.0168575	0.080243	0.027319	0.0388511	0.126484	0.164248	0.0313648	0.0973026	0.0396078	0.0685759	0.127993	0.0399698	0.0554489	0.0430787	0.042606	0.0204066	0.163641
309	0.114	0.173368	0.0989716	0.016988	0.0817974	0.0274438	0.0385668	0.123666	0.164007	0.0312467	0.0973007	0.037676	0.0686363	0.126842	0.039688	0.055452	0.04332	0.042607	0.0203968	0.161772
310	0.113533	0.17441	0.098968	0.017125	0.0833915	0.0275862	0.0382846	0.120837	0.163732	0.0310946	0.097299	0.0358221	0.0686528	0.125491	0.0394142	0.0554556	0.0435684	0.0426082	0.0203882	0.159976
311	0.113063	0.175452	0.0989647	0.0172683	0.0850245	0.0277486	0.0380048	0.118016	0.163425	0.0309106	0.0972975	0.0340453	0.0686251	0.123952	0.0391485	0.0554599	0.0438239	0.0426096	0.0203806	0.158258
312	0.112589	0.176494	0.0989619	0.0174178	0.086696	0.0279336	0.0377277	0.115222	0.163085	0.0306972	0.0972962	0.0323445	0.0685538	0.122241	0.0388909	0.055465	0.0440861	0.0426112	0.020374	0.156626
313	0.112113	0.177536	0.0989594	0.0175732	0.088405	0.0281443	0.0374537	0.112471	0.162714	0.0304573	0.0972951	0.0307185	0.0684398	0.120375	0.0386415	0.0554709	0.0443546	0.0426132	0.0203682	0.155084
314	0.111635	0.178575	0.0989572	0.0177344	0.0901509	0.028384	0.0371831	0.109777	0.162312	0.030194	0.0972941	0.0291659	0.0682848	0.118371	0.0384003	0.0554778	0.0446292	0.0426155	0.020363	0.153634
315	0.111155	0.179611	0.0989552	0.0179012	0.0919327	0.0286566	0.036916	0.107155	0.16188	0.0299106	0.0972932	0.0276853	0.0680909	0.116248	0.0381673	0.0554859	0.0449096	0.0426183	0.0203585	0.152278
316	0.110675	0.180643	0.0989535	0.0180733	0.0937494	0.0289661	0.0366529	0.104617	0.161419	0.0296106	0.0972924	0.0262753	0.0678608	0.114024	0.0379426	0.0554952	0.0451953	0.0426216	0.0203545	0.151016
317	0.110194	0.181669	0.098952	0.0182506	0.0955999	0.0293173	0.0363939	0.102172	0.16093	0.0292975	0.0972917	0.0249341	0.0675976	0.11172	0.0377262	0.0555061	0.0454861	0.0426255	0.020351	0.149848
318	0.109714	0.18269	0.0989507	0.0184327	0.0974829	0.029715	0.0361393	0.0998277	0.160413	0.0289748	0.097291	0.0236601	0.0673049	0.109353	0.0375182	0.0555187	0.0457816	0.0426301	0.0203479	0.148769
319	0.109234	0.183703	0.0989496	0.0186195	0.0993971	0.0301648	0.0358893	0.0975918	0.15987	0.0286458	0.0972905	0.0224518	0.0669864	0.106943	0.0373183	0.0555332	0.0460815	0.0426355	0.0203452	0.147779
320	0.108757	0.184708	0.0989486	0.0188106	0.101341	0.0306726	0.0356441	0.095469	0.159302	0.0283139	0.09729	0.0213073	0.0666461	0.104509	0.0371268	0.0555499	0.0463852	0.0426419	0.0203428	0.146873
321	0.108281	0.185704	0.0989478	0.0190059	0.103313	0.0312449	0.035404	0.0934625	0.15871	0.027982	0.0972896	0.0202249	0.066288	0.102067	0.0369436	0.0555691	0.0466925	0.0426494	0.0203406	0.146048
322	0.107808	0.186689	0.0989472	0.019205	0.105312	0.0318885	0.035169	0.0915744	0.158096	0.0276531	0.0972893	0.0192029	0.0659163	0.0996347	0.0367685	0.0555911	0.0470029	0.0426581	0.0203387	0.145298
323	0.107338	0.187662	0.0989467	0.0194077	0.107336	0.0326108	0.0349395	0.0898052	0.157459	0.0273296	0.097289	0.0182395	0.0655349	0.0972271	0.0366017	0.0556163	0.047316	0.0426683	0.0203371	0.144619
324	0.106873	0.188623	0.0989463	0.0196136	0.109383	0.0334194	0.0347154	0.0881543	0.156801	0.027014	0.0972887	0.0173331	0.0651479	0.0948586	0.0364431	0.055645	0.0476314	0.0426802	0.0203356	0.144007
325	0.106412	0.189571	0.098946	0.0198225	0.11145	0.0343224	0.0344971	0.0866202	0.156124	0.026708	0.0972885	0.0164819	0.0647589	0.092542	0.0362926	0.0556775	0.0479486	0.0426941	0.0203343	0.143456
326	0.105955	0.190504	0.0989458	0.020034	0.113537	0.0353279	0.0342847	0.0852003	0.155429	0.0264135	0.0972884	0.0156843	0.0643714	0.0902887	0.0361502	0.0557144	0.0482672	0.0427101	0.0203331	0.142962
327	0.105505	0.191421	0.0989458	0.0202478	0.11564	0.0364446	0.0340781	0.0838911	0.154717	0.0261317	0.0972883	0.0149386	0.0639887	0.0881086	0.0360158	0.0557561	0.0485868	0.0427287	0.0203321	0.14252
328	0.10506	0.192322	0.0989459	0.0204636	0.117757	0.0376807	0.0338777	0.0826886	0.153989	0.0258636	0.0972882	0.0142434	0.0636135	0.0860101	0.0358895	0.0558031	0.0489067	0.0427501	0.0203312	0.142125
329	0.104623	0.193205	0.0989461	0.020681	0.119886	0.0390446	0.0336835	0.0815882	0.153246	0.0256102	0.0972882	0.0135969	0.0632484	0.0840001	0.0357711	0.0558558	0.0492267	0.0427748	0.0203304	0.141774
330	0.104192	0.194069	0.0989464	0.0208996	0.122025	0.0405443	0.0334956	0.0805849	0.152491	0.0253717	0.0972882	0.0129979	0.0628955	0.0820842	0.0356606	0.0559149	0.0495462	0.0428031	0.0203297	0.141462
331	0.103769	0.194914	0.0989469	0.0211191	0.124171	0.0421874	0.0333142	0.0796735	0.151723	0.0251486	0.0972883	0.0124449	0.0625567	0.0802663	0.0355579	0.0559807	0.0498647	0.0428355	0.0203291	0.141186
332	0.103355	0.195738	0.0989475	0.0213391	0.12632	0.0439807	0.0331392	0.0788483	0.150944	0.0249407	0.0972884	0.0119366	0.0622334	0.0785492	0.0354631	0.056054	0.0501817	0.0428725	0.0203286	0.140941
333	0.102949	0.196541	0.0989482	0.0215592	0.128471	0.0459299	0.0329707	0.0781038	0.150156	0.0247481	0.0972885	0.0114717	0.0619266	0.0769344	0.035376	0.0561353	0.0504968	0.0429147	0.0203281	0.140724
334	0.102552	0.197322	0.0989491	0.0217791	0.13062	0.0480397	0.0328089	0.0774343	0.14936	0.0245703	0.0972887	0.0110491	0.0616371	0.0754224	0.0352965	0.0562251	0.0508094	0.0429626	0.0203278	0.140533
335	0.102165	0.198079	0.0989501	0.0219982	0.132764	0.0503131	0.0326538	0.0768343	0.148556	0.0244069	0.0972889	0.0106677	0.0613653	0.0740124	0.0352247	0.056324	0.051119	0.0430168	0.0203274	0.140365
336	0.101788	0.198812	0.0989513	0.0222164	0.134901	0.0527514	0.0325055	0.0762983	0.147747	0.0242573	0.0972892	0.0103264	0.0611115	0.072703	0.0351604	0.0564324	0.0514251	0.0430779	0.0203272	0.140217
337	0.101422	0.19952	0.0989527	0.022433	0.137026	0.0553535	0.032364	0.0758209	0.146933	0.0241209	0.0972896	0.0100245	0.0608756	0.0714917	0.0351036	0.056551	0.0517272	0.0431468	0.020327	0.140087
338	0.101066	0.200202	0.0989543	0.0226477	0.139138	0.0581163	0.0322294	0.0753971	0.146116	0.0239969	0.09729	0.00976092	0.0606574	0.0703756	0.0350543	0.0566802	0.0520249	0.0432241	0.0203268	0.139972
339	0.100722	0.200858	0.0989562	0.0228601	0.141232	0.0610336	0.0321016	0.075022	0.145297	0.0238847	0.0972904	0.00953509	0.0604563	0.069351	0.0350124	0.0568205	0.0523175	0.0433104	0.0203267	0.139872
340	0.10039	0.201486	0.0989582	0.0230698	0.143305	0.0640967	0.0319808	0.0746909	0.144476	0.0237833	0.097291	0.00934634	0.0602718	0.0684141	0.0349777	0.056972	0.0526047	0.0434067	0.0203267	0.139784
341	0.10007	0.202086	0.0989606	0.0232764	0.145355	0.0672934	0.031867	0.0743996	0.143655	0.0236922	0.0972916	0.0091941	0.0601031	0.0675603	0.0349503	0.0571353	0.0528858	0.0435137	0.0203267	0.139707
342	0.0997622	0.202657	0.0989633	0.0234793	0.147377	0.0706085	0.0317602	0.0741439	0.142836	0.0236103	0.0972923	0.00907794	0.0599496	0.0667851	0.0349301	0.0573103	0.0531605	0.0436322	0.0203267	0.139639
343	0.0994676	0.203199	0.0989663	0.0236784	0.149368	0.0740235	0.0316604	0.0739203	0.142019	0.0235371	0.097293	0.0089975	0.0598103	0.0660837	0.0349171	0.0574973	0.0534281	0.043763	0.0203268	0.13958
344	0.0991863	0.20371	0.0989697	0.023873	0.151325	0.0775162	0.0315676	0.0737251	0.141204	0.0234717	0.0972939	0.00895252	0.0596843	0.0654512	0.0349111	0.0576962	0.0536884	0.0439067	0.0203269	0.139528
345	0.0989185	0.204191	0.0989736	0.0240628	0.153245	0.0810615	0.031482	0.0735552	0.140395	0.0234135	0.0972949	0.00894283	0.0595707	0.0648828	0.0349121	0.0579068	0.0539407	0.0440642	0.0203271	0.139482
346	0.0986646	0.20464	0.0989779	0.0242474	0.155123	0.0846312	0.0314034	0.0734077	0.13959	0.0233618	0.0972961	0.00896838	0.0594686	0.0643736	0.0349201	0.0581288	0.0541846	0.0442361	0.0203274	0.139442
347	0.0984249	0.205057	0.0989829	0.0244264	0.156957	0.0881941	0.0313319	0.07328	0.138791	0.0233159	0.0972973	0.00902919	0.0593771	0.063919	0.034935	0.0583618	0.0544197	0.0444231	0.0203277	0.139407
348	0.0981997	0.205442	0.0989885	0.0245995	0.158743	0.0917167	0.0312676	0.0731697	0.138	0.0232753	0.0972988	0.00912538	0.0592953	0.0635143	0.0349567	0.0586052	0.0546456	0.0446257	0.0203281	0.139376
349	0.0979892	0.205794	0.0989948	0.0247662	0.160477	0.0951637	0.0312103	0.0730747	0.137217	0.0232394	0.0973004	0.00925718	0.0592224	0.0631552	0.0349852	0.0588582	0.0548617	0.0448443	0.0203285	0.139349
350	0.0977937	0.206113	0.099002	0.0249261	0.162157	0.0984981	0.0311603	0.072993	0.136442	0.0232077	0.0973023	0.0094249	0.0591574	0.0628376	0.0350204	0.0591198	0.0550678	0.0450793	0.020329	0.139325
351	0.0976133	0.206398	0.0990101	0.0250789	0.16378	0.101682	0.0311173	0.0729229	0.135677	0.0231797	0.0973044	0.00962894	0.0590998	0.0625574	0.0350622	0.0593889	0.0552634	0.0453308	0.0203296	0.139305
352	0.0974484	0.206649	0.0990193	0.0252243	0.165341	0.104679	0.0310815	0.072863	0.134922	0.0231552	0.0973068	0.00986979	0.0590487	0.062311	0.0351106	0.0596643	0.0554481	0.0455988	0.0203303	0.139286
353	0.0972992	0.206865	0.0990297	0.0253619	0.166839	0.107451	0.0310529	0.0728118	0.134179	0.0231335	0.0973095	0.010148	0.0590035	0.0620949	0.0351655	0.0599444	0.0556217	0.0458833	0.0203311	0.13927
354	0.0971657	0.207047	0.0990416	0.0254915	0.16827	0.109963	0.0310314	0.0727681	0.133448	0.0231145	0.0973125	0.0104643	0.0589636	0.0619058	0.0352268	0.0602277	0.0557837	0.0461839	0.020332	0.139256
355	0.0970481	0.207194	0.0990551	0.0256126	0.169631	0.112183	0.031017	0.072731	0.132729	0.0230979	0.097316	0.0108195	0.0589284	0.061741	0.0352945	0.0605124	0.0559338	0.0465001	0.020333	0.139243
356	0.0969467	0.207306	0.0990704	0.0257251	0.170919	0.11408	0.0310099	0.0726996	0.132023	0.0230832	0.0973199	0.0112142	0.0588974	0.0615975	0.0353684	0.0607965	0.0560719	0.0468311	0.0203341	0.139232
357	0.0968616	0.207383	0.0990878	0.0258286	0.172132	0.115628	0.0310099	0.0726729	0.131331	0.0230704	0.0973244	0.0116496	0.0588701	0.0614731	0.0354486	0.0610781	0.0561975	0.0471759	0.0203354	0.139223
358	0.0967927	0.207425	0.0991077	0.025923	0.173267	0.116805	0.031017	0.0726504	0.130654	0.0230591	0.0973295	0.0121264	0.0588461	0.0613654	0.0355349	0.0613551	0.0563104	0.0475333	0.0203368	0.139214
359	0.0967403	0.207431	0.0991304	0.026008	0.174322	0.117595	0.0310313	0.0726313	0.129992	0.0230493	0.0973352	0.0126459	0.058825	0.0612724	0.0356272	0.0616253	0.0564105	0.0479018	0.0203385	0.139207
360	0.0967045	0.207402	0.0991562	0.0260833	0.175294	0.117987	0.0310528	0.0726153	0.129345	0.0230406	0.0973418	0.013209	0.0588065	0.0611924	0.0357254	0.0618865	0.0564975	0.0482798	0.0203403	0.1392

## Sheet: panel c right - neuron 18
drift direction	mean activity
0	0.117185
45	0.108855
90	0.127022
135	0.134286
180	0.100162
225	0.106287
270	0.117343
315	0.111582
360	0.117185

## Sheet: panel c right - neuron 6
drift direction	mean activity
0	0.0304933
45	0.0356824
90	0.0340073
135	0.0469149
180	0.029276
225	0.0357985
270	0.0327782
315	0.0544879
360	0.0304933

## Sheet: panel c right - neuron 12
drift direction	mean activity
0	0.0449203
45	0.0502558
90	0.047728
135	0.0526319
180	0.0541889
225	0.0605612
270	0.0474251
315	0.0470428
360	0.0449203
