# Supplementary material for: Scaling of sensory information in large neural populations shows signatures of information-limiting correlations
Source: Nat Commun. 2021 Jan 20;12:473. doi: 10.1038/s41467-020-20722-y (PMC7817840; doi:10.1038/s41467-020-20722-y)
Supplement: Supplementary file 4 — Source Data [file 41467_2020_20722_MOESM4_ESM.zip › Source Data/FigS7.xlsx]

## Sheet: panel a
x	y1-Average	y1-SD	y2-Average	y2-SD
1	0.74929	1.13343	0.615079	0.931448
2	1.51485	1.61319	1.18173	1.27073
3	2.24705	1.96587	1.72918	1.52342
4	3.00463	2.27877	2.25664	1.72639
5	3.73921	2.53185	2.77241	1.9017
6	4.47309	2.77141	3.2445	2.04533
7	5.20141	2.98637	3.68612	2.1647
8	5.93241	3.18739	4.12983	2.2819
9	6.69606	3.38857	4.54026	2.37688
10	7.45485	3.58365	4.93292	2.4639
11	8.18991	3.75653	5.29917	2.53769
12	8.91691	3.91595	5.65627	2.60773
13	9.66349	4.08135	6.00674	2.67119
14	10.4135	4.23519	6.33216	2.72941
15	11.1493	4.38223	6.64403	2.78153
16	11.8686	4.51908	6.94202	2.82908
17	12.6003	4.65871	7.23308	2.87336
18	13.3403	4.79696	7.51626	2.91517
19	14.0774	4.92803	7.77959	2.95239
20	14.8031	5.05228	8.0307	2.98684
21	15.5472	5.17796	8.28038	3.02157
22	16.2897	5.30227	8.51438	3.0516
23	17.0125	5.41657	8.74107	3.07965
24	17.7513	5.53482	8.96153	3.10675
25	18.4746	5.64958	9.16996	3.13133
26	19.2067	5.76229	9.37833	3.1544
27	19.9502	5.87667	9.57249	3.17701
28	20.6747	5.98544	9.77215	3.19848
29	21.417	6.09309	9.95945	3.21883
30	22.1376	6.19616	10.1408	3.2378
31	22.8812	6.30291	10.3119	3.25534
32	23.6128	6.40585	10.479	3.27205
33	24.3418	6.50534	10.6423	3.28817
34	25.0754	6.60527	10.8018	3.30391
35	25.8163	6.70258	10.9553	3.31854
36	26.554	6.80013	11.1067	3.33286
37	27.3129	6.90258	11.2569	3.34696
38	28.0509	6.99249	11.395	3.35932
39	28.793	7.08692	11.5328	3.37167
40	29.5315	7.17925	11.6674	3.38363
41	30.269	7.26926	11.7904	3.39465
42	31.001	7.3584	11.9201	3.40589
43	31.7479	7.45077	12.0471	3.41685
44	32.4764	7.53987	12.1624	3.42647
45	33.2135	7.62476	12.274	3.43607
46	33.9385	7.70917	12.3878	3.4456
47	34.6771	7.79646	12.5019	3.455
48	35.4164	7.8876	12.6117	3.46359
49	36.15	7.97157	12.7185	3.47223
50	36.8937	8.05622	12.8242	3.48072
51	37.6263	8.14172	12.9226	3.48841
52	38.3461	8.22086	13.027	3.49702
53	39.0949	8.30434	13.119	3.50432
54	39.8502	8.3882	13.2098	3.51159
55	40.6022	8.47133	13.3018	3.5188
56	41.3581	8.55283	13.3886	3.52557
57	42.1021	8.63377	13.473	3.53236
58	42.8382	8.70914	13.5589	3.53908
59	43.5835	8.78898	13.6386	3.54542
60	44.2853	8.86022	13.7193	3.55171
61	45.0066	8.93502	13.7985	3.55799
62	45.7675	9.01604	13.8762	3.56392
63	46.494	9.09061	13.9526	3.56984
64	47.2243	9.16503	14.026	3.57549
65	47.9579	9.23876	14.0972	3.58111
66	48.6777	9.31056	14.166	3.58644
67	49.416	9.38379	14.233	3.59163
68	50.1658	9.45932	14.3001	3.59684
69	50.8996	9.53131	14.3683	3.60204
70	51.6183	9.60061	14.4334	3.60704
71	52.3564	9.67545	14.4972	3.61197
72	53.0775	9.74298	14.5597	3.61677
73	53.829	9.8176	14.6217	3.62165
74	54.5664	9.89024	14.6824	3.62636
75	55.3072	9.9582	14.7403	3.63101
76	56.0378	10.0282	14.7985	3.63542
77	56.7511	10.0956	14.8576	3.64003
78	57.4632	10.1604	14.9139	3.64442
79	58.1914	10.2288	14.9686	3.6487
80	58.9253	10.2988	15.0209	3.65284
81	59.6572	10.3687	15.0684	3.65681
82	60.3944	10.4381	15.1216	3.66107
83	61.1213	10.5027	15.1709	3.66508
84	61.8468	10.5704	15.221	3.66912
85	62.5896	10.6373	15.2671	3.67295
86	63.3269	10.7022	15.3146	3.67677
87	64.0371	10.7641	15.3599	3.68057
88	64.7843	10.832	15.408	3.68439
89	65.5282	10.8982	15.4492	3.68799
90	66.2552	10.9631	15.4951	3.69173
91	67.0105	11.031	15.5426	3.6957
92	67.7469	11.0972	15.5884	3.69947
93	68.4839	11.1616	15.6321	3.7031
94	69.2242	11.2266	15.6757	3.70673
95	69.948	11.288	15.7185	3.71036
96	70.6902	11.3535	15.7606	3.7139
97	71.4376	11.418	15.7995	3.71736
98	72.158	11.4784	15.8379	3.72067
99	72.9041	11.5419	15.8739	3.72395
100	73.6398	11.6068	15.9121	3.72729
101	74.354	11.6664	15.95	3.73064
102	75.0732	11.7262	15.986	3.73393
103	75.8097	11.7897	16.0228	3.73724
104	76.5354	11.8508	16.0606	3.74058
105	77.2517	11.9118	16.096	3.74377
106	77.986	11.973	16.1294	3.74691
107	78.7451	12.0353	16.1636	3.75016
108	79.4776	12.0968	16.1954	3.75328
109	80.2055	12.157	16.23	3.7564
110	80.9369	12.2172	16.2637	3.75957
111	81.6504	12.2757	16.2973	3.76269
112	82.4034	12.3388	16.3303	3.76578
113	83.1294	12.3982	16.3616	3.76884
114	83.856	12.4573	16.3946	3.772
115	84.5651	12.5162	16.4247	3.77508
116	85.2882	12.5737	16.4557	3.77812
117	86.0273	12.6346	16.4867	3.78121
118	86.7465	12.6904	16.5162	3.78418
119	87.47	12.7485	16.5455	3.78717
120	88.2042	12.8089	16.5726	3.79009
121	88.9316	12.8685	16.6021	3.79299
122	89.666	12.9287	16.63	3.7959
123	90.3946	12.9893	16.6573	3.79892
124	91.1037	13.0464	16.6842	3.8018
125	91.8409	13.1042	16.7101	3.80472
126	92.563	13.1618	16.7368	3.80768
127	93.3176	13.2241	16.7607	3.8104
128	94.0333	13.2816	16.7863	3.81319
129	94.7679	13.3407	16.8113	3.81599
130	95.483	13.395	16.8361	3.81879
131	96.2275	13.4546	16.8604	3.82157
132	96.9525	13.512	16.8871	3.82451
133	97.6574	13.5641	16.9119	3.82731
134	98.3638	13.6183	16.9348	3.83007
135	99.0921	13.6746	16.9607	3.83293
136	99.8218	13.731	16.9829	3.83568
137	100.549	13.7869	17.0058	3.83844
138	101.252	13.8401	17.0272	3.84109
139	101.977	13.8945	17.0493	3.8438
140	102.704	13.9497	17.0705	3.84655
141	103.422	14.0042	17.0937	3.84931
142	104.132	14.0568	17.1132	3.85195
143	104.848	14.1118	17.1345	3.85474
144	105.551	14.1655	17.1549	3.85745
145	106.261	14.221	17.175	3.8601
146	106.954	14.2733	17.1971	3.86283
147	107.679	14.3291	17.2197	3.86564
148	108.409	14.3841	17.2408	3.86841
149	109.125	14.4378	17.2596	3.87105
150	109.849	14.4931	17.2811	3.87375
151	110.583	14.5483	17.3017	3.8765
152	111.311	14.6044	17.3208	3.87916
153	112.041	14.6596	17.3391	3.88177
154	112.738	14.7104	17.3571	3.88443
155	113.451	14.7635	17.3743	3.88707
156	114.184	14.8156	17.3954	3.88985
157	114.907	14.8685	17.4158	3.89252
158	115.627	14.9218	17.4338	3.89516
159	116.356	14.9765	17.4516	3.8978
160	117.067	15.0265	17.4711	3.90057
161	117.769	15.0769	17.4887	3.90321
162	118.486	15.1287	17.5076	3.90585
163	119.215	15.1807	17.5274	3.90855
164	119.938	15.2333	17.5474	3.9113
165	120.638	15.2826	17.5666	3.91402
166	121.344	15.3334	17.581	3.91653
167	122.051	15.386	17.6003	3.91924
168	122.76	15.4388	17.6177	3.92194
169	123.474	15.4895	17.6384	3.92475
170	124.206	15.5437	17.6574	3.92752
171	124.928	15.5955	17.6761	3.93033
172	125.644	15.6457	17.6915	3.93303
173	126.35	15.6948	17.7044	3.93554
174	127.062	15.7475	17.7215	3.93825
175	127.779	15.8006	17.7402	3.94092
176	128.479	15.8517	17.7566	3.94356
177	129.175	15.9016	17.7721	3.94623
178	129.877	15.9528	17.7855	3.94876
179	130.565	16.0017	17.8024	3.9515
180	131.267	16.0512	17.8156	3.95403
181	131.958	16.0989	17.8316	3.95672
182	132.669	16.1497	17.849	3.95943
183	133.373	16.2013	17.8632	3.96201
184	134.081	16.2502	17.878	3.96463
185	134.786	16.3027	17.8917	3.96719
186	135.511	16.3558	17.9082	3.9699
187	136.219	16.4051	17.9224	3.97245
188	136.913	16.4544	17.9344	3.97494
189	137.614	16.5038	17.951	3.97765
190	138.314	16.5528	17.9696	3.98044
191	139.011	16.6018	17.9825	3.98304
192	139.72	16.6509	17.9967	3.98566
193	140.395	16.6966	18.0092	3.98818
194	141.083	16.7437	18.0216	3.99075
195	141.773	16.7937	18.0359	3.99343
196	142.451	16.8423	18.0469	3.99602
197	143.133	16.8894	18.061	3.9987
198	143.833	16.9395	18.0775	4.00149
199	144.546	16.9906	18.0889	4.00411
200	145.254	17.0397	18.1032	4.00681
201	145.956	17.0903	18.1166	4.00953
202	146.634	17.1391	18.1338	4.01237
203	147.334	17.1901	18.1477	4.0151
204	148.022	17.2374	18.1582	4.01767
205	148.719	17.2851	18.171	4.02037
206	149.399	17.3318	18.1859	4.02309
207	150.077	17.3779	18.2004	4.02586
208	150.766	17.4246	18.212	4.02846
209	151.476	17.4741	18.2258	4.03114
210	152.148	17.5207	18.2399	4.03393
211	152.842	17.5698	18.2533	4.03665
212	153.53	17.6163	18.2657	4.03939
213	154.226	17.6642	18.2785	4.04219
214	154.908	17.7112	18.2905	4.04491
215	155.605	17.7598	18.3041	4.04767
216	156.29	17.8077	18.3147	4.05026
217	156.965	17.8555	18.3277	4.05301
218	157.665	17.9025	18.3426	4.05581
219	158.338	17.9493	18.3526	4.05846
220	158.991	17.9945	18.3633	4.06106
221	159.687	18.0433	18.3755	4.06371
222	160.37	18.0911	18.3894	4.06651
223	161.05	18.1373	18.4026	4.06935
224	161.728	18.1851	18.4125	4.07197
225	162.421	18.2342	18.4253	4.07475
226	163.083	18.281	18.4367	4.0774
227	163.749	18.326	18.4478	4.08013
228	164.431	18.3719	18.4592	4.0829
229	165.138	18.421	18.4692	4.08561
230	165.813	18.4685	18.4789	4.08833
231	166.499	18.5154	18.4899	4.09114
232	167.17	18.5606	18.5019	4.09405
233	167.849	18.606	18.514	4.0968
234	168.502	18.6499	18.5238	4.09946
235	169.174	18.6957	18.5338	4.10221
236	169.853	18.7422	18.547	4.10507
237	170.517	18.7887	18.5615	4.108
238	171.191	18.8343	18.5728	4.11067
239	171.875	18.8814	18.5845	4.11348
240	172.553	18.9277	18.5943	4.11613
241	173.234	18.9741	18.6073	4.11897
242	173.907	19.019	18.6178	4.12172
243	174.567	19.063	18.6272	4.12448
244	175.236	19.1099	18.6391	4.12738
245	175.896	19.1549	18.6514	4.13027
246	176.556	19.2018	18.6615	4.13309
247	177.223	19.2478	18.6725	4.13589
248	177.878	19.2923	18.6851	4.13889
249	178.562	19.3393	18.6966	4.14187
250	179.208	19.3839	18.7038	4.14462
251	179.857	19.4282	18.7148	4.14749
252	180.537	19.4766	18.7246	4.1503
253	181.168	19.5201	18.7362	4.15316
254	181.825	19.5656	18.747	4.15597
255	182.473	19.6091	18.7554	4.15876
256	183.136	19.6544	18.767	4.16163
257	183.795	19.6998	18.7759	4.1645
258	184.457	19.7459	18.7893	4.16749
259	185.109	19.7908	18.7998	4.17045
260	185.785	19.8375	18.813	4.17348
261	186.423	19.8824	18.8225	4.17638
262	187.076	19.9266	18.832	4.17931
263	187.712	19.9714	18.8435	4.18217
264	188.372	20.0179	18.8539	4.18506
265	189.043	20.0647	18.8671	4.18803
266	189.687	20.1095	18.8786	4.19098
267	190.341	20.153	18.8865	4.19373
268	190.995	20.1975	18.8969	4.19665
269	191.649	20.2428	18.9085	4.19956
270	192.317	20.2882	18.9192	4.2025
271	192.975	20.3336	18.9319	4.20558
272	193.613	20.3782	18.9449	4.20865
273	194.257	20.4231	18.9539	4.21164
274	194.888	20.467	18.9661	4.21475
275	195.526	20.5117	18.9772	4.21771
276	196.166	20.5561	18.9848	4.22055
277	196.762	20.5971	18.9937	4.22354
278	197.403	20.6408	19.0075	4.22669
279	198.036	20.6851	19.016	4.22965
280	198.677	20.731	19.0269	4.23265
281	199.306	20.7752	19.0371	4.23564
282	199.952	20.8196	19.0468	4.23875
283	200.589	20.8646	19.0568	4.24185
284	201.217	20.9078	19.0683	4.24495
285	201.852	20.9529	19.0751	4.24784
286	202.489	20.9977	19.0828	4.25084
287	203.119	21.0412	19.0928	4.25392
288	203.748	21.0845	19.1014	4.2569
289	204.381	21.1292	19.1121	4.25995
290	204.99	21.1709	19.1222	4.263
291	205.609	21.2139	19.1299	4.26594
292	206.216	21.2548	19.1401	4.26911
293	206.869	21.3007	19.1485	4.27218
294	207.511	21.3453	19.1589	4.27528
295	208.152	21.3901	19.1695	4.27848
296	208.778	21.4333	19.1764	4.28149
297	209.409	21.4777	19.1853	4.2846
298	210.036	21.5194	19.198	4.28782
299	210.658	21.5627	19.208	4.29095
300	211.272	21.6046	19.2166	4.294

## Sheet: panel b
x	y1-Average	y1-SD	y2-Average	y2-SD
1	0.371443	0.400014	0.322057	0.372554
2	0.741532	0.564924	0.640861	0.531375
3	1.11028	0.693086	0.95999	0.650513
4	1.4725	0.797043	1.26163	0.746222
5	1.84179	0.892097	1.55601	0.829903
6	2.21339	0.979076	1.85542	0.905833
7	2.57264	1.05581	2.1467	0.974603
8	2.94186	1.13073	2.42705	1.03681
9	3.3078	1.19882	2.69234	1.09273
10	3.67069	1.2632	2.95008	1.14258
11	4.03505	1.32582	3.2044	1.19062
12	4.40115	1.38989	3.44819	1.2341
13	4.76151	1.44707	3.68102	1.27504
14	5.11965	1.50239	3.91574	1.31498
15	5.48757	1.55648	4.14513	1.35293
16	5.8505	1.60908	4.36648	1.38857
17	6.21777	1.66093	4.581	1.42237
18	6.57922	1.71121	4.79082	1.45459
19	6.9437	1.75955	4.99482	1.48455
20	7.31002	1.80667	5.19575	1.5144
21	7.67186	1.85208	5.38777	1.54201
22	8.03708	1.89614	5.57822	1.56873
23	8.39616	1.93847	5.76534	1.59485
24	8.76406	1.98352	5.94164	1.61923
25	9.12288	2.02528	6.11034	1.64164
26	9.47878	2.06746	6.28317	1.66503
27	9.83444	2.10882	6.44984	1.6866
28	10.1939	2.14935	6.61152	1.70776
29	10.5538	2.18895	6.76737	1.72833
30	10.9159	2.22859	6.92186	1.74779
31	11.2768	2.26646	7.07857	1.76761
32	11.6391	2.30501	7.22501	1.78656
33	12.0006	2.34207	7.36936	1.80485
34	12.3592	2.37909	7.50563	1.82137
35	12.7207	2.41574	7.64156	1.8379
36	13.084	2.45254	7.77876	1.85475
37	13.4383	2.48791	7.91206	1.87142
38	13.7976	2.52338	8.03904	1.88696
39	14.1537	2.55816	8.16454	1.90251
40	14.5156	2.59414	8.28924	1.91754
41	14.8757	2.62912	8.41154	1.93231
42	15.2359	2.6636	8.53577	1.94716
43	15.6004	2.69898	8.65038	1.96073
44	15.9647	2.73283	8.76127	1.97419
45	16.3263	2.76642	8.87138	1.98721
46	16.6773	2.7984	8.97903	1.9998
47	17.0369	2.83106	9.08397	2.01259
48	17.3968	2.86331	9.18962	2.02527
49	17.7527	2.89512	9.29106	2.03707
50	18.1122	2.92733	9.39035	2.04961
51	18.4802	2.95916	9.48838	2.06127
52	18.8482	2.9916	9.58512	2.07304
53	19.2096	3.02296	9.68271	2.08494
54	19.5677	3.05464	9.77498	2.0957
55	19.9173	3.08572	9.86326	2.10626
56	20.2744	3.11687	9.95366	2.11727
57	20.6352	3.14812	10.0429	2.12792
58	20.9845	3.17756	10.1245	2.13755
59	21.3367	3.20694	10.2147	2.14806
60	21.6983	3.23743	10.2946	2.1577
61	22.0613	3.26792	10.3763	2.16769
62	22.4184	3.29752	10.4546	2.17711
63	22.7713	3.32644	10.5323	2.18648
64	23.1219	3.35539	10.6083	2.19557
65	23.4823	3.38432	10.679	2.20457
66	23.8417	3.41241	10.7527	2.21358
67	24.2021	3.44227	10.8244	2.22246
68	24.5592	3.4712	10.8971	2.23114
69	24.9227	3.5003	10.9705	2.24027
70	25.2733	3.52847	11.0409	2.24922
71	25.6375	3.55764	11.1098	2.25778
72	26.0009	3.58637	11.1787	2.26638
73	26.3554	3.61477	11.2476	2.27504
74	26.7088	3.64333	11.3135	2.28341
75	27.0599	3.67085	11.3777	2.29149
76	27.4191	3.69877	11.4422	2.29967
77	27.7734	3.72664	11.5064	2.3078
78	28.1308	3.75459	11.5707	2.31569
79	28.4833	3.78224	11.6317	2.32349
80	28.8348	3.80966	11.6896	2.33103
81	29.192	3.83696	11.7489	2.33869
82	29.5448	3.86428	11.8044	2.3459
83	29.9014	3.89105	11.8606	2.3531
84	30.2521	3.91721	11.9136	2.35996
85	30.6087	3.94423	11.9688	2.36725
86	30.96	3.97084	12.0221	2.37443
87	31.3122	3.99611	12.0767	2.38164
88	31.6629	4.02279	12.1295	2.3889
89	32.0088	4.04888	12.1812	2.39617
90	32.3662	4.07512	12.233	2.40314
91	32.719	4.10073	12.2809	2.4098
92	33.0733	4.12686	12.3318	2.41682
93	33.422	4.15255	12.3831	2.42381
94	33.7664	4.17814	12.4296	2.43035
95	34.1116	4.20383	12.4751	2.43687
96	34.4725	4.23074	12.5214	2.44326
97	34.8149	4.25566	12.5686	2.44982
98	35.1611	4.28086	12.6159	2.4566
99	35.5109	4.30679	12.6607	2.46306
100	35.8688	4.33303	12.7047	2.46953
101	36.2194	4.35815	12.7445	2.47565
102	36.5711	4.38255	12.7866	2.48178
103	36.9232	4.40833	12.8302	2.48803
104	37.2736	4.43403	12.8746	2.49443
105	37.6348	4.46025	12.9167	2.50055
106	37.9942	4.48615	12.9535	2.50623
107	38.3392	4.51164	12.9893	2.51188
108	38.6886	4.53716	13.0326	2.51834
109	39.0395	4.56308	13.0705	2.52395
110	39.3843	4.58766	13.1073	2.52972
111	39.7436	4.61364	13.1449	2.53559
112	40.0923	4.6388	13.1805	2.54103
113	40.4409	4.66391	13.2168	2.54678
114	40.7908	4.68998	13.2545	2.55263
115	41.1375	4.71402	13.2914	2.55808
116	41.484	4.73879	13.326	2.56346
117	41.8342	4.76397	13.3602	2.56894
118	42.1776	4.78805	13.3962	2.57463
119	42.5227	4.81182	13.4278	2.57986
120	42.8641	4.83581	13.4601	2.58532
121	43.2059	4.85984	13.4936	2.59067
122	43.5583	4.88446	13.5262	2.59597
123	43.9063	4.90957	13.5588	2.60123
124	44.2546	4.93455	13.5912	2.60674
125	44.6028	4.95846	13.622	2.61218
126	44.9529	4.98255	13.6479	2.61705
127	45.3015	5.00709	13.6775	2.62223
128	45.6483	5.03058	13.7071	2.62744
129	45.9944	5.05447	13.7347	2.63239
130	46.3409	5.07977	13.7651	2.63773
131	46.6933	5.10424	13.7963	2.64315
132	47.0391	5.12869	13.8232	2.64817
133	47.3887	5.15346	13.8531	2.65349
134	47.7348	5.17751	13.8774	2.65823
135	48.0783	5.20155	13.9016	2.66313
136	48.4248	5.22602	13.9274	2.66808
137	48.7744	5.24972	13.9535	2.67304
138	49.1155	5.27294	13.9806	2.67782
139	49.4589	5.29723	14.0085	2.68293
140	49.7961	5.32041	14.0338	2.68789
141	50.1388	5.34498	14.0602	2.69273
142	50.4836	5.36945	14.0849	2.6975
143	50.8186	5.39182	14.1095	2.70239
144	51.1602	5.41526	14.1345	2.70732
145	51.5104	5.43892	14.1568	2.71199
146	51.8496	5.46238	14.1815	2.71682
147	52.1952	5.48614	14.2037	2.7214
148	52.5411	5.5099	14.2257	2.72612
149	52.875	5.53228	14.2503	2.73079
150	53.2155	5.55608	14.2752	2.73581
151	53.5477	5.57903	14.298	2.74041
152	53.8947	5.60275	14.3186	2.7451
153	54.2394	5.62577	14.3439	2.75023
154	54.587	5.65086	14.3653	2.75472
155	54.9232	5.67365	14.3852	2.75927
156	55.2616	5.69702	14.405	2.76378
157	55.6122	5.72119	14.4251	2.76831
158	55.9605	5.7455	14.4461	2.77283
159	56.2993	5.76837	14.4645	2.77699
160	56.643	5.79212	14.4848	2.7816
161	56.9848	5.81563	14.5045	2.78593
162	57.3217	5.83909	14.5224	2.79018
163	57.6606	5.86262	14.5422	2.79455
164	57.9966	5.88521	14.5594	2.79891
165	58.3358	5.90809	14.5772	2.80327
166	58.669	5.93024	14.5965	2.80765
167	59.016	5.95354	14.6154	2.81215
168	59.3532	5.97579	14.6336	2.81661
169	59.6871	5.9994	14.6522	2.82097
170	60.0187	6.02225	14.67	2.82517
171	60.355	6.04512	14.6885	2.82961
172	60.6921	6.0676	14.7076	2.83399
173	61.0227	6.0897	14.7241	2.83832
174	61.3624	6.11247	14.74	2.8427
175	61.7088	6.13596	14.756	2.84679
176	62.0408	6.15888	14.7749	2.85138
177	62.3749	6.18128	14.7945	2.85585
178	62.7076	6.20438	14.8126	2.86037
179	63.0436	6.22774	14.8273	2.86443
180	63.3833	6.25107	14.8432	2.86879
181	63.7193	6.27368	14.859	2.87322
182	64.049	6.29654	14.8732	2.87737
183	64.3965	6.32082	14.8878	2.88149
184	64.7352	6.34384	14.9042	2.88588
185	65.0735	6.36706	14.9167	2.88986
186	65.415	6.39007	14.9329	2.89415
187	65.7517	6.41289	14.9488	2.89836
188	66.0911	6.43588	14.9649	2.90263
189	66.4325	6.45999	14.9789	2.90664
190	66.7753	6.48416	14.9924	2.91078
191	67.114	6.50701	15.0082	2.91493
192	67.4547	6.52987	15.0249	2.91934
193	67.7916	6.553	15.0389	2.9234
194	68.1227	6.57535	15.0538	2.92763
195	68.4683	6.59928	15.069	2.93209
196	68.7979	6.62178	15.0795	2.93591
197	69.1408	6.64524	15.0912	2.9399
198	69.4865	6.66992	15.1056	2.9442
199	69.8218	6.69316	15.1176	2.94822
200	70.1589	6.71623	15.1313	2.9523
201	70.4975	6.73912	15.1436	2.95629
202	70.8322	6.76226	15.157	2.96042
203	71.1665	6.78556	15.1672	2.96425
204	71.4976	6.80888	15.1776	2.96802
205	71.8331	6.83196	15.1911	2.97225
206	72.1643	6.85522	15.2024	2.97629
207	72.5019	6.87865	15.2162	2.98063
208	72.8326	6.90144	15.2276	2.9845
209	73.1558	6.92393	15.2351	2.9883
210	73.4922	6.94763	15.2455	2.99225
211	73.8275	6.97033	15.2561	2.99624
212	74.1633	6.99382	15.268	3.00036
213	74.4989	7.01702	15.2823	3.00462
214	74.8389	7.04029	15.2928	3.00854
215	75.1722	7.06334	15.3005	3.01235
216	75.502	7.08567	15.3116	3.0164
217	75.8326	7.10953	15.3226	3.02033
218	76.1804	7.13341	15.333	3.02432
219	76.5208	7.15667	15.3448	3.02831
220	76.8584	7.17995	15.3558	3.0321
221	77.1946	7.20316	15.3653	3.03616
222	77.5225	7.22629	15.3777	3.04027
223	77.8522	7.24999	15.3893	3.04417
224	78.1877	7.27383	15.3976	3.04798
225	78.5118	7.29663	15.4074	3.05178
226	78.8456	7.32011	15.4171	3.05571
227	79.1781	7.34304	15.4288	3.05984
228	79.5124	7.36644	15.4416	3.06406
229	79.8461	7.38976	15.4497	3.06784
230	80.1789	7.41279	15.4594	3.07164
231	80.5117	7.43616	15.4684	3.07547
232	80.8297	7.45885	15.4791	3.07948
233	81.1614	7.4827	15.4878	3.08315
234	81.4993	7.50626	15.4965	3.08701
235	81.8361	7.52955	15.5073	3.09109
236	82.17	7.55219	15.5137	3.0948
237	82.5068	7.57636	15.5216	3.09855
238	82.8366	7.5996	15.528	3.10226
239	83.1729	7.62238	15.5372	3.10621
240	83.5091	7.64562	15.5486	3.1103
241	83.8425	7.66945	15.5577	3.11416
242	84.1818	7.69243	15.5679	3.11821
243	84.5165	7.71608	15.5776	3.12229
244	84.8425	7.73912	15.5867	3.12616
245	85.1716	7.76109	15.5951	3.12989
246	85.4944	7.78358	15.6048	3.13379
247	85.8153	7.80646	15.6146	3.13779
248	86.1496	7.82964	15.6252	3.14196
249	86.4878	7.85368	15.6337	3.14591
250	86.8301	7.87739	15.6436	3.14995
251	87.162	7.90113	15.6548	3.15408
252	87.4966	7.9242	15.664	3.15805
253	87.8209	7.94697	15.6726	3.16183
254	88.1477	7.97032	15.6813	3.16568
255	88.4789	7.99376	15.6891	3.1694
256	88.8022	8.01652	15.6939	3.17317
257	89.1328	8.04001	15.6981	3.17677
258	89.4633	8.06393	15.7034	3.18027
259	89.7977	8.08737	15.7103	3.18411
260	90.1339	8.1114	15.7199	3.18825
261	90.462	8.13476	15.7303	3.19238
262	90.7924	8.15765	15.7376	3.19624
263	91.1266	8.18211	15.7485	3.20035
264	91.4583	8.20635	15.7539	3.20412
265	91.7972	8.23087	15.7617	3.20806
266	92.1206	8.25332	15.7711	3.21199
267	92.4426	8.27582	15.7803	3.21602
268	92.7768	8.29993	15.7886	3.21999
269	93.0979	8.32284	15.7978	3.22396
270	93.4364	8.34695	15.8064	3.22799
271	93.7665	8.37094	15.8159	3.23212
272	94.093	8.39519	15.8257	3.23633
273	94.4241	8.41914	15.8333	3.24021
274	94.755	8.4428	15.8402	3.24423
275	95.0927	8.46768	15.8486	3.24827
276	95.4149	8.49085	15.8561	3.25211
277	95.7376	8.51385	15.8626	3.25602
278	96.0775	8.53841	15.8682	3.26004
279	96.4051	8.56241	15.876	3.264
280	96.7345	8.58636	15.8845	3.26811
281	97.0695	8.61057	15.8921	3.27209
282	97.4039	8.63507	15.9001	3.27616
283	97.7358	8.65932	15.9064	3.28006
284	98.0612	8.68273	15.914	3.28404
285	98.3984	8.70785	15.9198	3.28806
286	98.7285	8.73217	15.9283	3.2921
287	99.0644	8.75678	15.9359	3.29617
288	99.395	8.78154	15.9417	3.30011
289	99.7201	8.80546	15.9482	3.3039
290	100.051	8.82977	15.9549	3.30789
291	100.369	8.85386	15.9625	3.31185
292	100.695	8.87783	15.971	3.31599
293	101.015	8.90162	15.9778	3.32018
294	101.351	8.9266	15.9862	3.3242
295	101.693	8.95182	15.997	3.32862
296	102.021	8.97516	16.0054	3.3329
297	102.356	8.99933	16.0138	3.33721
298	102.691	9.02432	16.0212	3.34137
299	103.021	9.04895	16.031	3.34542
300	103.355	9.07371	16.0367	3.34928

## Sheet: panel b - top
x	y-5 Percentile	y-25 Percentile	y-50 Percentile	y-75 Percentile	y-95 Percentile
100	3.66283	11.0931	18.7206	33.308	189.663
300	10.1458	15.9035	20.0849	24.6544	44.2228
500	16.2055	21.2815	24.9474	28.9034	39.0061
750	17.857	21.9578	24.868	27.8447	32.7282
1000	17.3064	21.1702	23.8502	26.61	30.9957
300	9.72666	15.482	19.6029	23.9067	31.6133
500	13.5373	17.803	20.788	23.7798	28.178
750	16.436	20.1221	22.7008	25.2804	29.0302
1000	17.2204	20.5371	22.854	25.1834	28.5767
500	13.181	17.427	20.3955	23.3543	27.6793
750	14.9706	18.6113	21.1631	23.7325	27.4464
1000	15.0262	18.3123	20.6053	22.9367	26.3223
750	12.3686	16.1294	18.7525	21.4024	25.2111
1000	13.4207	16.8414	19.2432	21.6636	25.1574
1000	12.89	16.2788	18.6362	21.0243	24.4847

## Sheet: panel b - bottom
x	y-5 Percentile	y-25 Percentile	y-50 Percentile	y-75 Percentile	y-95 Percentile
100	0.0546483	0.237271	0.576436	1.06552	2.31252
300	0.12298	0.540147	0.853997	1.21597	1.90687
500	0.190569	0.52807	0.792885	1.09874	1.65033
750	0.293995	0.566635	0.795721	1.06268	1.52323
1000	0.298075	0.559723	0.778715	1.03911	1.49564
300	0.147209	0.375205	0.579648	0.831325	1.32877
500	0.238368	0.426122	0.594122	0.807484	1.19653
750	0.237212	0.406587	0.557564	0.739581	1.08332
1000	0.213993	0.360598	0.495371	0.654741	0.948839
500	0.224559	0.396547	0.561923	0.766452	1.13947
750	0.251805	0.418986	0.570319	0.759704	1.10968
1000	0.247969	0.414209	0.564208	0.747652	1.07987
750	0.216456	0.374714	0.538368	0.732587	1.05167
1000	0.238787	0.427157	0.589658	0.786355	1.13014
1000	0.220587	0.384429	0.547167	0.719377	1.04395

## Sheet: panel e - top
x	y-5 Percentile	y-25 Percentile	y-50 Percentile	y-75 Percentile	y-95 Percentile
100	2.00304	14.3461	35.9158	94.9347	338.312
300	7.01636	10.2458	12.6954	15.4061	20.7254
500	12.9351	17.1258	20.6753	25.4799	45.4321
750	14.787	18.2632	21.0332	24.4589	33.5233
1000	16.4207	20.0235	22.9642	26.6953	37.2383
300	7.03967	10.7538	13.4517	16.2979	20.6849
500	12.5711	16.4034	19.2008	22.1499	26.7626
750	15.3891	18.4157	20.5561	22.7344	25.9205
1000	17.5963	20.3356	22.2625	24.2313	27.1202
500	16.058	20.2273	23.2576	26.422	31.3162
750	17.5886	20.6882	22.8965	25.1195	28.3979
1000	18.3807	21.0773	22.9678	24.8641	27.6417
750	17.038	20.1554	22.3489	24.5766	27.8201
1000	17.4682	20.06	21.8794	23.705	26.3659
1000	17.8266	20.44	22.2748	24.1297	26.8188

## Sheet: panel e - bottom
x	y-5 Percentile	y-25 Percentile	y-50 Percentile	y-75 Percentile	y-95 Percentile
100	0.0479839	0.143746	0.254951	0.482315	1.56203
300	0.170123	0.316867	0.428476	0.555387	0.774177
500	0.141197	0.241431	0.319452	0.404933	0.544934
750	0.169113	0.254991	0.319566	0.389721	0.503037
1000	0.168495	0.249292	0.310052	0.376596	0.483227
300	0.226419	0.371515	0.49351	0.636824	0.89508
500	0.199711	0.298983	0.38057	0.473377	0.63131
750	0.239986	0.325344	0.393733	0.469761	0.59445
1000	0.222085	0.295226	0.353356	0.417849	0.522903
500	0.216876	0.311076	0.38792	0.475491	0.622098
750	0.254224	0.336475	0.401658	0.474708	0.592612
1000	0.234581	0.306505	0.363575	0.42711	0.530507
750	0.239309	0.317352	0.379528	0.44846	0.561113
1000	0.235849	0.306093	0.361203	0.422503	0.521793
1000	0.227809	0.295694	0.349196	0.408572	0.504585

## Sheet: panel c - top
x	y-5 Percentile	y-25 Percentile	y-50 Percentile	y-75 Percentile	y-95 Percentile
100	74.2456	177.932	376.087	843.4	3406.8
300	180.453	403.302	788.94	1779.38	10979.7
500	196.868	422.42	788.695	1616.9	5101.11
750	228.684	469.245	852.997	1697.88	5188.76
1000	242.623	508.776	946.922	2013.3	8342.22
300	646.51	1270.64	2269.47	4579.34	13857.3
500	838.062	1635.66	3137.67	9194.76	106155
750	985.579	1782.71	2972.78	5390.8	13671
1000	1065.62	1971.5	3412.09	6950.68	35739.7
500	1317.18	2324.73	3881.93	7244.74	19379.4
750	1714.29	2982.28	4910.51	9104.07	26134.3
1000	1947.81	3365.54	5528.56	10313.2	26314.2
750	3250.89	6072.34	10707.8	22343.6	76883.7
1000	3550.48	6381.88	10917.7	21859.7	84894
1000	4566.46	8089.45	13616.6	26914.4	75842.9

## Sheet: panel c - bottom
x	y-5 Percentile	y-25 Percentile	y-50 Percentile	y-75 Percentile	y-95 Percentile
100	0.347908	0.55004	0.713192	0.925346	1.42764
300	0.52187	0.68311	0.804287	0.939573	1.19855
500	0.549172	0.698876	0.810552	0.935616	1.16587
750	0.593913	0.730634	0.832674	0.945773	1.15092
1000	0.59823	0.737042	0.840651	0.953651	1.15602
300	0.577336	0.672304	0.743156	0.821512	0.959335
500	0.618841	0.700424	0.762128	0.831471	0.954846
750	0.663287	0.741462	0.799557	0.86285	0.971937
1000	0.671122	0.746624	0.802926	0.864952	0.971086
500	0.650737	0.722341	0.777073	0.838674	0.945007
750	0.691699	0.758639	0.80866	0.864475	0.959411
1000	0.706063	0.768071	0.814745	0.86673	0.954666
750	0.657532	0.711043	0.74986	0.791178	0.857379
1000	0.66792	0.717403	0.753542	0.792378	0.854643
1000	0.681917	0.729862	0.764625	0.801522	0.860958

## Sheet: panel f - top
x	y-5 Percentile	y-25 Percentile	y-50 Percentile	y-75 Percentile	y-95 Percentile
100	76.6984	214.99	446.735	979.538	3858.36
300	127.248	253.982	456.848	891.968	2366.4
500	158.959	305.505	531.9	1008.68	2761.28
750	166.11	309.774	536.583	1070.57	3298.82
1000	165.199	309.823	540.079	1095.51	4732.58
300	312.472	609.233	1074.95	2063.61	5656.23
500	444.117	802.792	1365.47	2696.04	8696.72
750	555.529	990.639	1712	3695.45	29631.9
1000	569.244	1011.54	1789.9	4871.06	63075.8
500	720.552	1299.64	2215.31	4360.51	14678.8
750	1043.82	1798.82	2920.52	5330.76	15774.9
1000	997.576	1646.52	2594.18	4614.23	16550.9
750	1519.06	2611.19	4170.16	7088.73	15905.2
1000	1455.12	2350.66	3640.49	6267.61	16388.5
1000	1963.15	3214.13	4974.94	8401.54	19107.9

## Sheet: panel f - bottom
x	y-5 Percentile	y-25 Percentile	y-50 Percentile	y-75 Percentile	y-95 Percentile
100	0.280843	0.416394	0.515819	0.624618	0.820945
300	0.335882	0.401444	0.450381	0.504307	0.600856
500	0.355944	0.409643	0.449049	0.492351	0.566327
750	0.343748	0.387977	0.421124	0.457733	0.521833
1000	0.331868	0.372426	0.402919	0.436376	0.495069
300	0.306128	0.352518	0.38698	0.425094	0.490645
500	0.315592	0.3487	0.373406	0.400376	0.445611
750	0.332096	0.361188	0.382885	0.406899	0.447271
1000	0.328568	0.355025	0.375145	0.397595	0.435424
500	0.323896	0.353917	0.37637	0.400775	0.441417
750	0.34427	0.368852	0.386849	0.406282	0.43775
1000	0.341501	0.364116	0.381189	0.399788	0.430375
750	0.348123	0.370825	0.387332	0.404817	0.432334
1000	0.348199	0.369007	0.38459	0.401551	0.429201
1000	0.345084	0.364243	0.378437	0.393581	0.417684
