# Supplementary material for: Scaling of sensory information in large neural populations shows signatures of information-limiting correlations
Source: Nat Commun. 2021 Jan 20;12:473. doi: 10.1038/s41467-020-20722-y (PMC7817840; doi:10.1038/s41467-020-20722-y)
Supplement: Supplementary file 4 — Source Data [file 41467_2020_20722_MOESM4_ESM.zip › Source Data/FigS14.xlsx]

## Sheet: panel a - left
x	y_1	y_2	y_3	y_4	y_5	y_6	y_7	y_8
0	0	0	0	0	0	0	0	0
1	1.18187	1.10655	0.949625	0.870343	0.811512	0.70091	0.674165	0.592376
2	2.59191	2.13667	1.91536	1.73625	1.69724	1.47667	1.35198	1.28753
3	3.86002	3.23243	2.8928	2.63232	2.53066	2.28129	2.08843	2.05015
4	5.00982	4.26501	3.90692	3.61355	3.40097	3.06697	2.8786	2.8195
5	6.16882	5.35479	4.85056	4.47091	4.22569	3.88898	3.66941	3.60029
6	7.27668	6.4283	5.8402	5.40318	5.06998	4.70089	4.43584	4.40226
7	8.5021	7.44559	6.78626	6.33883	5.89441	5.54326	5.19908	5.20262
8	9.63038	8.46701	7.72619	7.26586	6.65394	6.31298	5.93046	5.98476
9	10.6931	9.49846	8.5692	8.11573	7.4441	7.07013	6.63799	6.8074
10	11.8212	10.4465	9.49779	8.97402	8.24061	7.82278	7.3809	7.60083
11	12.8787	11.3971	10.3662	9.76669	9.04353	8.53056	8.10727	8.34768
12	13.8866	12.39	11.2061	10.569	9.80608	9.27252	8.86559	9.05985
13	14.893	13.3151	12.0398	11.3866	10.5646	10.0334	9.58838	9.77532
14	15.925	14.2244	12.9893	12.1882	11.3303	10.8169	10.2867	10.4486
15	16.9328	15.1865	13.8285	12.9769	12.0576	11.5674	10.9822	11.1111
16	17.9349	16.0133	14.6368	13.7446	12.7928	12.3002	11.6726	11.8051
17	18.8862	16.868	15.4057	14.4914	13.6075	13.019	12.3548	12.4992
18	19.8288	17.6861	16.222	15.2031	14.3238	13.7066	13.0322	13.167
19	20.7553	18.6084	16.9761	15.9511	15.0411	14.4248	13.6761	13.812
20	21.7233	19.4425	17.7307	16.6737	15.7688	15.1126	14.3274	14.4786
21	22.6043	20.2556	18.4656	17.4093	16.4269	15.7835	14.9786	15.1005
22	23.4686	21.1014	19.2782	18.1264	17.1072	16.433	15.6321	15.7297
23	24.298	21.8701	20.0064	18.8124	17.7985	17.0692	16.2444	16.3797
24	25.1506	22.6583	20.712	19.524	18.4504	17.7465	16.8337	16.9758
25	26.002	23.3591	21.4102	20.1992	19.1352	18.3606	17.4681	17.5779
26	26.7985	24.1153	22.1176	20.8829	19.7491	18.9593	18.0485	18.1528
27	27.5366	24.8579	22.8413	21.5592	20.3679	19.5741	18.634	18.7625
28	28.3422	25.6413	23.4974	22.2261	21.0104	20.1745	19.234	19.3751
29	29.0605	26.3351	24.1514	22.8465	21.6265	20.7403	19.8233	19.9723
30	29.8097	27.0104	24.8187	23.5157	22.2297	21.2944	20.362	20.5246
31	30.5024	27.7063	25.4592	24.1339	22.7847	21.8567	20.8794	21.0487
32	31.24	28.3854	26.0945	24.744	23.3796	22.3885	21.4092	21.6071
33	31.9146	29.0636	26.724	25.3211	23.9255	22.9927	21.9312	22.0775
34	32.6284	29.7415	27.3606	25.858	24.496	23.5413	22.46	22.6051
35	33.2923	30.409	27.9952	26.4224	25.1107	24.0944	23.0237	23.1151
36	33.9417	31.0549	28.6076	27.0106	25.6432	24.6534	23.5194	23.6465
37	34.6123	31.7095	29.2053	27.5761	26.1663	25.2161	24.0687	24.1305
38	35.2899	32.2895	29.8008	28.0967	26.6847	25.7572	24.564	24.5765
39	35.9574	32.8957	30.3737	28.6165	27.2298	26.3013	25.0507	25.0963
40	36.5729	33.4701	30.9294	29.1601	27.7495	26.7848	25.4911	25.554
41	37.1781	34.0206	31.4657	29.7022	28.2675	27.3194	25.9318	26.0393
42	37.8467	34.5719	31.9985	30.2049	28.7905	27.7908	26.4299	26.5392
43	38.4334	35.155	32.5418	30.6951	29.2878	28.2687	26.877	27.0098
44	39.0009	35.7184	33.0822	31.2028	29.7513	28.73	27.3506	27.4648
45	39.6187	36.2497	33.6389	31.7191	30.2153	29.2076	27.8193	27.9331
46	40.1994	36.7863	34.2013	32.2044	30.6797	29.6707	28.2679	28.3721
47	40.7566	37.3371	34.75	32.739	31.1774	30.1028	28.6983	28.844
48	41.3274	37.8717	35.2884	33.24	31.6286	30.548	29.1661	29.2251
49	41.9021	38.4207	35.802	33.7439	32.0609	31.0194	29.5882	29.6308
50	42.42	38.8665	36.3061	34.242	32.5057	31.4844	30.0216	30.0449
51	42.9793	39.3788	36.7942	34.7378	32.9154	31.9358	30.4344	30.4482
52	43.5303	39.8481	37.2334	35.1985	33.393	32.3651	30.8291	30.8417
53	44.059	40.3714	37.665	35.6644	33.8497	32.7949	31.2244	31.2585
54	44.5418	40.8514	38.1459	36.1375	34.2826	33.2281	31.601	31.6326
55	45.0636	41.3522	38.5853	36.5726	34.7115	33.6637	31.99	32.0046
56	45.5407	41.8257	39.0554	36.9813	35.1689	34.0529	32.4056	32.3897
57	46.0412	42.3339	39.5066	37.4383	35.5787	34.4567	32.8047	32.7314
58	46.5085	42.8167	39.9663	37.8604	35.9793	34.8528	33.1659	33.1089
59	46.9968	43.2591	40.4015	38.2554	36.3796	35.2393	33.559	33.4921
60	47.4869	43.7107	40.8582	38.6918	36.8282	35.6318	33.9206	33.8348
61	47.9393	44.185	41.3151	39.1072	37.2268	36.0472	34.2888	34.1905
62	48.4434	44.6151	41.7453	39.516	37.6375	36.4249	34.6291	34.5443
63	48.874	45.0895	42.1537	39.9138	38.0324	36.8083	35.006	34.8955
64	49.3111	45.5009	42.5457	40.3158	38.4108	37.1921	35.3606	35.2158
65	49.7401	45.9543	42.9636	40.7084	38.766	37.544	35.6932	35.5761
66	50.1723	46.3552	43.3552	41.0918	39.127	37.8993	36.0165	35.9162
67	50.6202	46.7618	43.7507	41.481	39.4964	38.2451	36.3612	36.2361
68	51.0402	47.1531	44.1642	41.875	39.8662	38.5849	36.6853	36.5673
69	51.4607	47.5263	44.5363	42.2325	40.2557	38.9315	37.0085	36.8749
70	51.8599	47.9149	44.9279	42.6186	40.6109	39.2693	37.3286	37.1794
71	52.2706	48.2927	45.3128	42.9799	40.9881	39.6213	37.6712	37.5112
72	52.6643	48.6534	45.6676	43.3709	41.3291	39.9451	37.9968	37.8038
73	53.0552	49.0147	46.0204	43.7375	41.6862	40.247	38.2869	38.1073
74	53.4398	49.3907	46.367	44.0985	42.0373	40.5827	38.5678	38.4216
75	53.8312	49.7696	46.737	44.4577	42.3806	40.9245	38.8541	38.7381
76	54.1777	50.1342	47.0981	44.7878	42.7325	41.2801	39.1608	39.0206
77	54.5599	50.4987	47.4631	45.1416	43.0746	41.6089	39.4527	39.2937
78	54.9631	50.8515	47.8312	45.4804	43.3963	41.9277	39.7582	39.5629
79	55.346	51.2211	48.1902	45.8343	43.7377	42.2452	40.0327	39.8668
80	55.6997	51.5745	48.5385	46.1475	44.0669	42.5485	40.3288	40.1309
81	56.0456	51.9259	48.9121	46.4895	44.3891	42.8728	40.6232	40.4067
82	56.3884	52.2686	49.2616	46.8265	44.7005	43.1864	40.9117	40.6752
83	56.7511	52.5848	49.5902	47.1611	44.9874	43.4928	41.2174	40.9529
84	57.1075	52.91	49.9446	47.4607	45.2996	43.802	41.4985	41.2118
85	57.4369	53.2614	50.267	47.7769	45.5918	44.0984	41.7728	41.4814
86	57.7568	53.5858	50.5964	48.115	45.8853	44.3971	42.0652	41.7421
87	58.1001	53.9111	50.9219	48.419	46.1715	44.6896	42.3305	42.0017
88	58.4276	54.2412	51.2446	48.7312	46.4644	44.9598	42.5915	42.2528
89	58.7574	54.5746	51.5538	49.0488	46.7499	45.2413	42.8617	42.501
90	59.061	54.9093	51.8728	49.3485	47.0391	45.5272	43.1216	42.7372
91	59.3844	55.2207	52.1885	49.6728	47.3229	45.8163	43.3757	42.9902
92	59.7005	55.5545	52.5023	49.9564	47.5971	46.099	43.6348	43.2236
93	60.0046	55.8848	52.8088	50.2344	47.8715	46.3611	43.8858	43.4507
94	60.2998	56.194	53.0958	50.5048	48.1545	46.623	44.1498	43.6997
95	60.6148	56.501	53.3794	50.8116	48.4176	46.8729	44.3797	43.935
96	60.9287	56.7794	53.6594	51.1129	48.6908	47.1273	44.6212	44.1711
97	61.2421	57.0784	53.9512	51.389	48.9644	47.3798	44.8747	44.3983
98	61.5581	57.364	54.2233	51.6741	49.2229	47.6516	45.1148	44.6371
99	61.8489	57.6552	54.5159	51.9571	49.4971	47.8984	45.3578	44.8586
100	62.1264	57.9391	54.7906	52.238	49.7531	48.1523	45.6004	45.0905
101	62.4377	58.2336	55.0367	52.507	50.0232	48.4152	45.8427	45.3045
102	62.7199	58.4868	55.3103	52.7948	50.263	48.6563	46.0812	45.5284
103	63.0029	58.7681	55.5594	53.0612	50.5126	48.8886	46.3002	45.7494
104	63.276	59.0315	55.8313	53.3094	50.7635	49.1241	46.5326	45.987
105	63.533	59.2952	56.0998	53.5696	51.0133	49.3697	46.7475	46.2063
106	63.7872	59.5658	56.3541	53.8394	51.2723	49.6109	46.9856	46.4099
107	64.0681	59.8348	56.6228	54.1051	51.5277	49.8495	47.2141	46.6238
108	64.312	60.1235	56.8943	54.3849	51.7837	50.0985	47.4279	46.8189
109	64.5769	60.3867	57.1497	54.6554	52.0054	50.34	47.6403	47.0276
110	64.8343	60.6507	57.405	54.9284	52.2527	50.5707	47.8584	47.2398
111	65.0983	60.9023	57.6586	55.1802	52.4815	50.7785	48.0768	47.4429
112	65.3594	61.1552	57.9	55.4203	52.7174	50.9979	48.2993	47.6353
113	65.6123	61.4285	58.1344	55.657	52.9407	51.2216	48.5217	47.8414
114	65.8702	61.6612	58.3716	55.9061	53.1642	51.4414	48.7393	48.0425
115	66.1043	61.9032	58.6272	56.1306	53.3945	51.6757	48.9393	48.2439
116	66.343	62.1262	58.8534	56.3821	53.6016	51.8934	49.1345	48.4384
117	66.5843	62.367	59.1099	56.6172	53.8103	52.1345	49.333	48.6274
118	66.7981	62.6281	59.3306	56.8393	54.0346	52.3397	49.5347	48.8137
119	67.0244	62.8788	59.5725	57.0718	54.2652	52.5495	49.7301	49.0001
120	67.26	63.1309	59.8074	57.3134	54.4754	52.7583	49.9335	49.1929
121	67.5026	63.3499	60.0382	57.5351	54.7067	52.968	50.1275	49.3704
122	67.7436	63.5692	60.2657	57.7507	54.9119	53.1862	50.3132	49.5416
123	67.9748	63.8139	60.488	57.9612	55.1221	53.4	50.5181	49.7245
124	68.2175	64.0367	60.7194	58.1718	55.3354	53.5985	50.7071	49.9034
125	68.4385	64.272	60.943	58.3881	55.5316	53.7895	50.8913	50.0925
126	68.6784	64.4964	61.1774	58.5958	55.7384	53.9846	51.0783	50.257
127	68.9016	64.7271	61.4056	58.8092	55.9565	54.1728	51.2582	50.44
128	69.1035	64.9325	61.6192	59.0097	56.1433	54.3771	51.4553	50.6213
129	69.3072	65.1392	61.8377	59.2035	56.3467	54.5724	51.6402	50.8029
130	69.5241	65.3482	62.0614	59.4214	56.551	54.7538	51.8343	50.9644
131	69.7374	65.5565	62.2746	59.6283	56.7582	54.9416	52.0205	51.1394
132	69.9585	65.7766	62.4776	59.8353	56.9538	55.1282	52.1932	51.3053
133	70.1602	65.9959	62.6899	60.0335	57.1501	55.3251	52.3745	51.4682
134	70.3511	66.2259	62.8789	60.2247	57.3391	55.5041	52.546	51.6399
135	70.5691	66.4275	63.0635	60.4197	57.5377	55.6844	52.7183	51.7882
136	70.7698	66.6446	63.2662	60.6122	57.7089	55.8654	52.8927	51.957
137	70.9843	66.8649	63.4777	60.7942	57.8943	56.0602	53.0606	52.1147
138	71.2024	67.0607	63.6841	61.0052	58.0837	56.2342	53.2361	52.2571
139	71.4079	67.2601	63.8896	61.1959	58.2731	56.4027	53.4063	52.3935
140	71.6065	67.452	64.0942	61.4053	58.4602	56.5829	53.5642	52.5501
141	71.7983	67.6309	64.2857	61.5797	58.6409	56.7568	53.7463	52.7023
142	71.9992	67.8175	64.459	61.766	58.8205	56.9317	53.9027	52.8558
143	72.174	68.014	64.66	61.9505	59.0224	57.1007	54.067	53.0046
144	72.3713	68.212	64.8374	62.1342	59.2096	57.2754	54.2192	53.1642
145	72.5445	68.4	65.0319	62.3043	59.3875	57.4546	54.3661	53.3047
146	72.7379	68.5801	65.2347	62.4773	59.5458	57.632	54.5194	53.4513
147	72.9201	68.7727	65.4345	62.6583	59.7271	57.7946	54.6749	53.596
148	73.0958	68.9617	65.6128	62.8421	59.8961	57.9573	54.8332	53.7437
149	73.2766	69.1683	65.7917	63.0228	60.0664	58.1276	54.986	53.8972
150	73.4508	69.345	65.971	63.209	60.2442	58.288	55.1444	54.0349
151	73.624	69.5286	66.1621	63.3812	60.4094	58.4544	55.3097	54.1667
152	73.8	69.7166	66.3492	63.558	60.5781	58.6164	55.4656	54.312
153	73.9775	69.8921	66.5296	63.7185	60.7472	58.776	55.615	54.4454
154	74.1602	70.068	66.7047	63.9051	60.909	58.9474	55.7669	54.5851
155	74.3377	70.2579	66.8735	64.0623	61.0813	59.1141	55.9028	54.718
156	74.4921	70.4326	67.0356	64.2299	61.247	59.2727	56.0536	54.8452
157	74.6726	70.5992	67.1935	64.4009	61.4142	59.4157	56.2016	54.9877
158	74.8447	70.7875	67.3489	64.5732	61.578	59.5792	56.3458	55.125
159	75.0103	70.9549	67.5169	64.7419	61.7466	59.732	56.4826	55.26
160	75.1665	71.1312	67.6769	64.9143	61.8898	59.8872	56.6231	55.3991
161	75.3354	71.2842	67.842	65.079	62.0467	60.0374	56.7614	55.5389
162	75.4988	71.4447	67.9906	65.2541	62.1886	60.1823	56.8991	55.6679
163	75.666	71.6049	68.141	65.4196	62.351	60.3316	57.0362	55.7991
164	75.8322	71.7643	68.3069	65.5691	62.5039	60.4953	57.1847	55.9343
165	75.9877	71.9288	68.4636	65.7368	62.6419	60.6476	57.319	56.056
166	76.139	72.1029	68.6252	65.8825	62.8057	60.8024	57.4527	56.1777
167	76.3044	72.2608	68.7872	66.0472	62.9556	60.9379	57.5824	56.2932
168	76.4862	72.4173	68.9486	66.1941	63.098	61.0819	57.7188	56.4069
169	76.6486	72.568	69.1128	66.336	63.2436	61.2158	57.8528	56.5331
170	76.8002	72.7328	69.2705	66.4889	63.3984	61.3531	57.9983	56.6596
171	76.9641	72.9016	69.4211	66.6371	63.5444	61.5022	58.1265	56.771
172	77.114	73.0635	69.575	66.7923	63.6958	61.6511	58.2513	56.8901
173	77.2569	73.2172	69.726	66.9434	63.8398	61.7913	58.3798	57.0248
174	77.407	73.3623	69.8802	67.0838	63.9867	61.9365	58.5111	57.1447
175	77.5563	73.5322	70.0246	67.2309	64.1307	62.08	58.6362	57.2648
176	77.7072	73.6852	70.1787	67.3771	64.291	62.209	58.7598	57.3793
177	77.8506	73.8351	70.3368	67.5352	64.4321	62.3486	58.8875	57.4807
178	77.9943	73.9731	70.4847	67.6789	64.5672	62.4921	59.0226	57.598
179	78.138	74.1241	70.6187	67.8247	64.7089	62.6209	59.1436	57.7111
180	78.2792	74.2625	70.7567	67.9673	64.8555	62.755	59.2677	57.8259
181	78.4114	74.4031	70.8962	68.1193	65.0015	62.8861	59.398	57.9362
182	78.5638	74.5655	71.0355	68.2661	65.1201	63.008	59.5151	58.0576
183	78.6995	74.7132	71.1817	68.415	65.2557	63.1337	59.6419	58.1753
184	78.8468	74.8573	71.3242	68.5544	65.3817	63.2725	59.7639	58.2899
185	78.9874	74.9987	71.4709	68.6944	65.5181	63.3839	59.8803	58.4043
186	79.1304	75.1304	71.6146	68.8324	65.6537	63.5043	60.0034	58.5121
187	79.2576	75.269	71.7422	68.9709	65.7921	63.6283	60.1187	58.6196
188	79.391	75.3989	71.8836	69.1037	65.9267	63.7644	60.2338	58.7349
189	79.5188	75.5341	72.0184	69.238	66.0533	63.8872	60.3545	58.8499
190	79.6366	75.6712	72.1406	69.364	66.1806	64.0083	60.4692	58.9574
191	79.7812	75.805	72.2692	69.4926	66.3122	64.1312	60.5724	59.0664
192	79.9173	75.9452	72.3987	69.6168	66.4499	64.2523	60.6935	59.1751
193	80.0693	76.0758	72.5267	69.7515	66.5761	64.3609	60.8029	59.2836
194	80.2019	76.2134	72.6535	69.8801	66.6945	64.4767	60.9182	59.3877
195	80.3361	76.3441	72.779	70.0196	66.8141	64.5987	61.0212	59.4892
196	80.4762	76.4772	72.9113	70.1563	66.9355	64.7196	61.1407	59.5917
197	80.5967	76.6055	73.0433	70.2797	67.0704	64.8453	61.2498	59.6928
198	80.717	76.7308	73.168	70.4149	67.1957	64.9662	61.3663	59.7906
199	80.8363	76.8513	73.2908	70.5464	67.319	65.0795	61.4736	59.885
200	80.9475	76.9745	73.4228	70.6705	67.4359	65.1954	61.5873	59.9875
201	81.0836	77.0954	73.5405	70.7992	67.5658	65.3149	61.6982	60.0914
202	81.1995	77.2187	73.676	70.9373	67.6857	65.4244	61.8056	60.1961
203	81.3269	77.3515	73.8043	71.0647	67.8087	65.5376	61.9144	60.2911
204	81.4532	77.4874	73.9339	71.1958	67.9237	65.648	62.024	60.3864
205	81.5699	77.6078	74.0593	71.3196	68.0364	65.7574	62.1326	60.4909
206	81.6849	77.7306	74.1836	71.4328	68.1535	65.8674	62.2362	60.5984
207	81.8017	77.8576	74.3047	71.5616	68.2683	65.9924	62.3553	60.6982
208	81.923	77.9741	74.4393	71.6831	68.3781	66.1031	62.4645	60.7944
209	82.0431	78.0973	74.5545	71.8001	68.4838	66.2168	62.5708	60.8877
210	82.1635	78.225	74.6584	71.9163	68.5984	66.3199	62.6729	60.9884
211	82.2801	78.3401	74.7801	72.0338	68.7065	66.4214	62.7725	61.082
212	82.3975	78.4541	74.8961	72.1547	68.8148	66.5356	62.875	61.1747
213	82.5098	78.5714	75.0202	72.2737	68.9248	66.6417	62.9781	61.2643
214	82.62	78.6906	75.1278	72.3913	69.0356	66.7454	63.081	61.358
215	82.7371	78.7996	75.2442	72.509	69.1437	66.8588	63.1743	61.454
216	82.8443	78.9292	75.3581	72.62	69.2563	66.9631	63.2717	61.5421
217	82.953	79.039	75.478	72.7415	69.3631	67.0681	63.3621	61.6339
218	83.0603	79.1479	75.593	72.8572	69.4689	67.172	63.4671	61.7206
219	83.1704	79.264	75.7027	72.9715	69.5805	67.2727	63.5621	61.8069
220	83.281	79.386	75.8097	73.078	69.6871	67.3748	63.6605	61.891
221	83.394	79.4934	75.9172	73.1871	69.7859	67.4791	63.7546	61.9706
222	83.5038	79.6028	76.0287	73.3095	69.8903	67.573	63.851	62.0532
223	83.6128	79.7143	76.1316	73.4274	69.9933	67.6759	63.9513	62.1372
224	83.7175	79.8214	76.2442	73.532	70.1009	67.7699	64.0545	62.2179
225	83.8272	79.9374	76.3585	73.6381	70.2126	67.8769	64.1464	62.3005
226	83.9386	80.0529	76.4679	73.7492	70.3179	67.9776	64.2395	62.3868
227	84.0439	80.1614	76.577	73.8654	70.4263	68.0775	64.3386	62.473
228	84.1561	80.276	76.6894	73.9785	70.5296	68.1686	64.4246	62.5538
229	84.2634	80.3892	76.7927	74.0889	70.6328	68.2563	64.5132	62.6375
230	84.3729	80.4946	76.9062	74.1987	70.7323	68.3542	64.6045	62.7204
231	84.4682	80.603	77.0149	74.2993	70.8342	68.4561	64.6952	62.7987
232	84.5665	80.7065	77.127	74.3927	70.9361	68.5487	64.7822	62.8792
233	84.6753	80.8178	77.2358	74.5093	71.0366	68.647	64.8783	62.9629
234	84.78	80.9228	77.3298	74.6126	71.1369	68.7443	64.962	63.0473
235	84.8756	81.0302	77.4429	74.7119	71.231	68.8474	65.0459	63.1262
236	84.9753	81.1326	77.5464	74.8092	71.3244	68.9392	65.1354	63.2152
237	85.0664	81.2312	77.6429	74.9131	71.4203	69.0299	65.2311	63.2882
238	85.1612	81.3319	77.752	75.0195	71.5202	69.1257	65.3175	63.3732
239	85.2644	81.4284	77.8555	75.1138	71.616	69.2251	65.4136	63.4556
240	85.3645	81.5369	77.9551	75.2158	71.7208	69.3251	65.5011	63.5406
241	85.4667	81.6364	78.0543	75.314	71.825	69.4139	65.5802	63.6193
242	85.5647	81.7294	78.1593	75.4103	71.9297	69.5098	65.6633	63.6992
243	85.6531	81.8419	78.2666	75.5037	72.0218	69.594	65.7475	63.7739
244	85.7554	81.939	78.3691	75.5944	72.1091	69.689	65.8322	63.8452
245	85.8486	82.0344	78.4668	75.6997	72.2102	69.7771	65.9192	63.9256
246	85.9483	82.1277	78.5636	75.7946	72.311	69.8641	66.0089	64.0031
247	86.0577	82.2221	78.6605	75.8851	72.4014	69.9488	66.0963	64.0803
248	86.1518	82.3197	78.7634	75.9857	72.4982	70.0364	66.1771	64.15
249	86.2501	82.4215	78.859	76.0788	72.5977	70.1241	66.2588	64.2189
250	86.3455	82.5211	78.9513	76.1713	72.6984	70.2074	66.3395	64.2933
251	86.4392	82.6185	79.0522	76.2702	72.787	70.2933	66.4243	64.3667
252	86.5305	82.707	79.1468	76.3695	72.8787	70.3801	66.5016	64.443
253	86.6206	82.799	79.2375	76.4657	72.9618	70.4604	66.5821	64.5098
254	86.7126	82.8888	79.3302	76.5559	73.0476	70.5459	66.6627	64.5818
255	86.7909	82.988	79.4284	76.6489	73.1362	70.6372	66.7368	64.6512
256	86.8812	83.0813	79.5154	76.7399	73.2293	70.719	66.8123	64.7246
257	86.9871	83.164	79.6092	76.8398	73.3216	70.8076	66.8979	64.797
258	87.0766	83.2593	79.7016	76.9295	73.4146	70.8903	66.9805	64.8754
259	87.1664	83.354	79.7946	77.0266	73.5002	70.9701	67.0612	64.9476
260	87.2576	83.4517	79.8858	77.1183	73.5921	71.0571	67.1338	65.0185
261	87.3449	83.5383	79.979	77.2099	73.6803	71.1409	67.2124	65.0938
262	87.4315	83.6289	80.0618	77.3027	73.7698	71.2279	67.2901	65.1664
263	87.5224	83.7214	80.1487	77.3973	73.8479	71.3159	67.3681	65.2411
264	87.613	83.8055	80.2349	77.4861	73.9373	71.3954	67.4407	65.3108
265	87.6958	83.8956	80.3239	77.5796	74.0186	71.4727	67.5193	65.3862
266	87.7819	83.9843	80.4086	77.6624	74.1078	71.5529	67.5969	65.4585
267	87.8568	84.0711	80.4943	77.7493	74.1879	71.6281	67.6716	65.5267
268	87.9374	84.1479	80.5787	77.8265	74.2715	71.7054	67.7512	65.5934
269	88.0238	84.2277	80.6622	77.9147	74.3604	71.7839	67.8248	65.6694
270	88.1116	84.3095	80.7408	78.0026	74.4391	71.8663	67.899	65.7426
271	88.1966	84.3952	80.8244	78.0835	74.5215	71.9419	67.9732	65.8053
272	88.2816	84.483	80.908	78.1707	74.6092	72.02	68.0478	65.8681
273	88.3557	84.5685	80.9963	78.2608	74.6839	72.0969	68.121	65.929
274	88.4345	84.6476	81.0791	78.347	74.7617	72.1687	68.1905	65.9963
275	88.519	84.7343	81.1641	78.4375	74.8347	72.2394	68.2669	66.0605
276	88.5974	84.8206	81.2449	78.5262	74.9152	72.3154	68.3376	66.1294
277	88.6836	84.8998	81.3185	78.6114	74.9919	72.3876	68.4117	66.1982
278	88.7698	84.9866	81.4007	78.6917	75.0716	72.4577	68.4852	66.2596
279	88.8491	85.0667	81.4791	78.776	75.1485	72.5365	68.5506	66.3255
280	88.9258	85.1464	81.5644	78.8584	75.2302	72.6068	68.6252	66.3949
281	88.9984	85.2403	81.6505	78.9412	75.3062	72.6819	68.6972	66.4607
282	89.0768	85.3213	81.7321	79.0326	75.3845	72.754	68.7676	66.5298
283	89.1492	85.4028	81.8158	79.1039	75.4536	72.8312	68.8342	66.5959
284	89.2217	85.4901	81.8929	79.1825	75.5284	72.9089	68.9011	66.6621
285	89.3006	85.5675	81.9746	79.2669	75.604	72.9799	68.9645	66.726
286	89.3728	85.6422	82.0571	79.3517	75.6804	73.0477	69.0298	66.7879
287	89.4493	85.7234	82.1275	79.4376	75.7581	73.1206	69.1002	66.8557
288	89.5225	85.8045	82.2057	79.5107	75.8295	73.1944	69.1616	66.9189
289	89.6014	85.8827	82.2805	79.5891	75.9024	73.2703	69.2293	66.9812
290	89.6658	85.952	82.3653	79.6674	75.976	73.3452	69.2971	67.0369
291	89.7316	86.0258	82.4497	79.7442	76.0473	73.4135	69.3766	67.1014
292	89.8001	86.1021	82.5234	79.82	76.1277	73.4822	69.4508	67.1626
293	89.8826	86.1799	82.6047	79.895	76.2028	73.5523	69.5215	67.2256
294	89.9617	86.2552	82.6782	79.9769	76.2766	73.6184	69.5812	67.2887
295	90.0356	86.3259	82.7495	80.0508	76.3476	73.6873	69.65	67.3515
296	90.1104	86.41	82.8304	80.1303	76.4204	73.7513	69.7126	67.4077
297	90.1809	86.4844	82.9023	80.2068	76.5022	73.8273	69.7748	67.4628
298	90.2578	86.5594	82.9747	80.2882	76.5744	73.8977	69.843	67.52
299	90.3303	86.6353	83.0514	80.3579	76.6524	73.9665	69.9102	67.5768
300	90.4036	86.7142	83.1224	80.433	76.7262	74.0322	69.9834	67.6403
301	90.4804	86.7938	83.1967	80.5034	76.7998	74.1021	70.0469	67.6964
302	90.5548	86.8699	83.2667	80.581	76.8712	74.1719	70.1126	67.7551
303	90.6378	86.9437	83.3345	80.6555	76.9393	74.2443	70.1775	67.8077
304	90.7073	87.0129	83.4049	80.7256	77.008	74.3122	70.2339	67.867
305	90.7821	87.0841	83.4798	80.801	77.0788	74.3778	70.3043	67.9203
306	90.848	87.157	83.5529	80.8783	77.1495	74.4467	70.3723	67.9785
307	90.9143	87.2265	83.6328	80.9479	77.2193	74.5152	70.4317	68.0325
308	90.9904	87.2978	83.7092	81.0215	77.2839	74.5874	70.4966	68.085
309	91.0607	87.3743	83.78	81.0939	77.3466	74.6578	70.5508	68.1371
310	91.1276	87.4461	83.855	81.1683	77.4134	74.7168	70.6091	68.1894
311	91.2032	87.5163	83.9259	81.2392	77.488	74.7849	70.669	68.2473
312	91.2634	87.588	84.0027	81.3156	77.5551	74.8486	70.7306	68.3016
313	91.3339	87.668	84.0702	81.3861	77.6242	74.9155	70.7882	68.3629
314	91.4079	87.7382	84.1427	81.4637	77.6923	74.9815	70.8472	68.4174
315	91.4726	87.8107	84.2124	81.5347	77.7616	75.0476	70.9086	68.4734
316	91.5397	87.8804	84.2767	81.6054	77.8294	75.1163	70.9669	68.5251
317	91.6009	87.9527	84.3507	81.674	77.8946	75.1773	71.027	68.574
318	91.6682	88.0225	84.4164	81.7396	77.9621	75.2377	71.0834	68.6294
319	91.7371	88.0928	84.4903	81.8074	78.028	75.3075	71.1422	68.682
320	91.8085	88.1653	84.5596	81.8727	78.0947	75.3655	71.1944	68.7324
321	91.8737	88.2311	84.6292	81.945	78.1591	75.4293	71.251	68.7871
322	91.9401	88.299	84.7018	82.0151	78.2303	75.4897	71.3078	68.8383
323	92.0065	88.3693	84.7747	82.0861	78.2968	75.5495	71.3667	68.8869
324	92.0716	88.4302	84.8412	82.1582	78.3613	75.614	71.4318	68.942
325	92.1367	88.4994	84.9106	82.2291	78.4245	75.6725	71.4922	68.9902
326	92.2042	88.5713	84.9733	82.302	78.4907	75.7332	71.549	69.0446
327	92.2686	88.6421	85.0345	82.3717	78.5609	75.7942	71.6044	69.1004
328	92.3284	88.7122	85.1036	82.4379	78.6306	75.8543	71.6611	69.1504
329	92.388	88.773	85.1708	82.5073	78.7013	75.9182	71.7195	69.2007
330	92.4567	88.8362	85.2358	82.5738	78.7639	75.9808	71.7861	69.2537
331	92.5206	88.8993	85.3068	82.6432	78.8292	76.0401	71.8409	69.3018
332	92.5759	88.9647	85.3705	82.7085	78.8903	76.1009	71.8986	69.3485
333	92.6373	89.0319	85.4356	82.7769	78.951	76.1587	71.9555	69.3963
334	92.6979	89.0958	85.5057	82.8449	79.0152	76.2174	72.0091	69.4482
335	92.7614	89.1645	85.5691	82.9143	79.0817	76.2823	72.0627	69.4994
336	92.825	89.2331	85.6318	82.9791	79.1375	76.3431	72.1159	69.5478
337	92.8845	89.2914	85.6979	83.0426	79.1965	76.3996	72.1668	69.5974
338	92.9423	89.3501	85.7659	83.1031	79.2562	76.4595	72.2247	69.6489
339	93.0003	89.4214	85.8323	83.1712	79.3207	76.5163	72.282	69.6968
340	93.0607	89.4823	85.897	83.236	79.3771	76.5776	72.3353	69.7432
341	93.1307	89.5432	85.9614	83.3025	79.4387	76.638	72.3915	69.7933
342	93.1867	89.6068	86.0314	83.36	79.5033	76.7022	72.4433	69.8469
343	93.245	89.6663	86.0923	83.4233	79.568	76.7557	72.5001	69.8916
344	93.2963	89.7289	86.1523	83.483	79.6298	76.8139	72.5587	69.9423
345	93.3556	89.7909	86.2163	83.544	79.692	76.8731	72.6086	69.995
346	93.4097	89.8554	86.2751	83.61	79.7539	76.9297	72.6665	70.0423
347	93.4624	89.9165	86.3407	83.6741	79.8141	76.9823	72.7189	70.0918
348	93.5165	89.9824	86.4061	83.7334	79.8739	77.0426	72.7694	70.142
349	93.5692	90.0494	86.4745	83.7967	79.9313	77.0976	72.8163	70.1889
350	93.6295	90.1093	86.5368	83.8533	79.99	77.1525	72.8652	70.2339
351	93.6909	90.174	86.59	83.9158	80.0451	77.2031	72.9198	70.2838
352	93.7528	90.2288	86.6539	83.9799	80.1028	77.2572	72.9694	70.3286
353	93.8061	90.288	86.7112	84.0403	80.1616	77.3134	73.0229	70.3772
354	93.8682	90.346	86.7714	84.0992	80.2259	77.3694	73.0719	70.4178
355	93.9282	90.4108	86.8404	84.1601	80.2812	77.4259	73.1267	70.4606
356	93.9884	90.4724	86.8995	84.2174	80.3426	77.4817	73.1785	70.5114
357	94.0439	90.5302	86.9559	84.2755	80.4009	77.5357	73.2248	70.5541
358	94.1011	90.5858	87.012	84.3352	80.4613	77.5897	73.2802	70.6014
359	94.1572	90.6453	87.068	84.3912	80.5162	77.643	73.333	70.6479
360	94.218	90.705	87.1241	84.4552	80.5708	77.6952	73.3835	70.6957
361	94.2702	90.7631	87.182	84.5118	80.628	77.7581	73.4352	70.7423
362	94.3233	90.8184	87.2397	84.5678	80.6835	77.8145	73.4879	70.7879
363	94.3774	90.8745	87.2997	84.6213	80.7391	77.8701	73.5345	70.8331
364	94.4293	90.9283	87.3619	84.672	80.7906	77.929	73.5877	70.8726
365	94.4804	90.9847	87.423	84.7265	80.845	77.99	73.6366	70.9171
366	94.5393	91.0444	87.4812	84.7853	80.9009	78.0422	73.683	70.9626
367	94.594	91.1008	87.5369	84.8439	80.9558	78.0951	73.7278	71.0075
368	94.6486	91.1548	87.5996	84.9055	81.011	78.1488	73.7808	71.051
369	94.7068	91.2086	87.6568	84.964	81.0652	78.1968	73.8279	71.0935
370	94.7619	91.2632	87.7127	85.015	81.1206	78.2483	73.8728	71.1413
371	94.8119	91.3214	87.7742	85.0715	81.1753	78.3042	73.919	71.1854
372	94.8598	91.3728	87.8286	85.1279	81.2336	78.3583	73.9662	71.2335
373	94.9113	91.4237	87.8816	85.1862	81.2882	78.4048	74.0208	71.2756
374	94.9628	91.4752	87.9378	85.246	81.345	78.4585	74.0717	71.3172
375	95.02	91.5298	87.9949	85.305	81.4021	78.5113	74.1198	71.3621
376	95.0701	91.5777	88.0509	85.3612	81.4549	78.5606	74.168	71.4058
377	95.1228	91.637	88.1043	85.4113	81.5095	78.6148	74.2164	71.4481
378	95.1792	91.6944	88.1561	85.4653	81.56	78.6679	74.2666	71.4889
379	95.2275	91.7494	88.2105	85.5175	81.6117	78.716	74.3206	71.5306
380	95.2794	91.8044	88.2646	85.571	81.6688	78.7683	74.3689	71.5771
381	95.329	91.8513	88.3209	85.6246	81.7213	78.8209	74.4107	71.615
382	95.3813	91.9039	88.3779	85.6838	81.7761	78.8699	74.4544	71.6572
383	95.4315	91.9582	88.4294	85.7364	81.8272	78.9208	74.5058	71.6974
384	95.4833	92.01	88.4877	85.7916	81.879	78.9713	74.5572	71.74
385	95.5427	92.0637	88.538	85.8509	81.9378	79.0223	74.6031	71.7812
386	95.5939	92.1171	88.5875	85.9021	81.9895	79.0683	74.6509	71.8209
387	95.6427	92.1693	88.6386	85.9556	82.042	79.1158	74.6962	71.8621
388	95.6919	92.2247	88.6919	86.0137	82.0924	79.1695	74.74	71.9026
389	95.7405	92.2755	88.7484	86.0702	82.1472	79.2238	74.7888	71.946
390	95.7887	92.3216	88.8027	86.1215	82.2014	79.2713	74.8358	71.9891
391	95.8313	92.374	88.8587	86.1756	82.2577	79.3146	74.8783	72.0297
392	95.8835	92.4312	88.9119	86.2279	82.2999	79.367	74.9222	72.0712
393	95.9351	92.4773	88.9653	86.2775	82.3466	79.4077	74.9687	72.1081
394	95.9817	92.5323	89.0089	86.3301	82.4012	79.4539	75.0105	72.1458
395	96.0323	92.5814	89.0558	86.3775	82.453	79.5055	75.0518	72.1842
396	96.0785	92.6318	89.1056	86.4319	82.5014	79.554	75.093	72.2254
397	96.1244	92.6835	89.1605	86.4847	82.5498	79.6034	75.1384	72.2672
398	96.1702	92.7305	89.2163	86.5343	82.6005	79.648	75.1826	72.3091
399	96.2189	92.7755	89.2695	86.5872	82.6477	79.6944	75.2224	72.3542
400	96.2656	92.8298	89.3194	86.6405	82.6999	79.7424	75.2629	72.3926
401	96.3146	92.8802	89.3721	86.6914	82.7475	79.7861	75.3088	72.4346
402	96.3643	92.9315	89.4228	86.7454	82.8009	79.8347	75.3521	72.4748
403	96.4171	92.9811	89.4756	86.7921	82.8528	79.8821	75.3933	72.5171
404	96.4585	93.0291	89.53	86.8446	82.8976	79.9232	75.4388	72.5541
405	96.5016	93.0759	89.5797	86.895	82.9448	79.9688	75.4813	72.5909
406	96.5504	93.1212	89.6279	86.9452	82.9927	80.0164	75.5238	72.6332
407	96.6002	93.1686	89.6787	86.9971	83.0374	80.0587	75.5682	72.6745
408	96.644	93.2137	89.7275	87.0508	83.0862	80.1099	75.6146	72.7132
409	96.6878	93.2604	89.7796	87.101	83.134	80.154	75.6543	72.7509
410	96.7319	93.3051	89.8309	87.1542	83.1794	80.198	75.6993	72.791
411	96.7822	93.3513	89.8815	87.202	83.229	80.248	75.7396	72.8276
412	96.8275	93.3995	89.9319	87.2516	83.2793	80.2918	75.7829	72.8666
413	96.8707	93.4467	89.9858	87.3011	83.3225	80.3419	75.827	72.9042
414	96.9181	93.4937	90.044	87.3484	83.3712	80.3888	75.8674	72.9429
415	96.9654	93.5434	90.0928	87.396	83.4167	80.4314	75.9076	72.9818
416	97.0151	93.591	90.1443	87.4437	83.4655	80.4767	75.9528	73.0193
417	97.0664	93.6394	90.1959	87.4942	83.5118	80.5221	75.9913	73.057
418	97.1102	93.681	90.2422	87.5439	83.5604	80.5677	76.0315	73.0926
419	97.1577	93.7298	90.293	87.5923	83.6043	80.6151	76.0746	73.1262
420	97.2017	93.7782	90.3436	87.6376	83.6531	80.6586	76.1162	73.1599
421	97.2541	93.8233	90.3871	87.684	83.7065	80.7056	76.1579	73.1949
422	97.3016	93.8705	90.4322	87.73	83.7468	80.7543	76.2052	73.2269
423	97.3421	93.9153	90.4816	87.7745	83.7911	80.797	76.247	73.2663
424	97.3816	93.9665	90.5326	87.8178	83.8332	80.8457	76.2855	73.2997
425	97.4269	94.0135	90.5794	87.8706	83.8749	80.8861	76.3298	73.337
426	97.4736	94.0603	90.6273	87.9164	83.9171	80.9321	76.3725	73.3774
427	97.514	94.1089	90.675	87.9656	83.9615	80.9734	76.4131	73.4171
428	97.5631	94.1616	90.7209	88.011	84.0022	81.0185	76.4522	73.4532
429	97.6033	94.2035	90.7627	88.0582	84.0441	81.0561	76.4913	73.494
430	97.6449	94.2468	90.8137	88.1031	84.0888	81.0955	76.5275	73.5298
431	97.688	94.293	90.8598	88.1516	84.133	81.1313	76.569	73.5673
432	97.7377	94.341	90.9061	88.2013	84.1775	81.1711	76.6066	73.609
433	97.777	94.3855	90.9491	88.2479	84.2217	81.2158	76.6432	73.6424
434	97.8212	94.4312	90.9942	88.2932	84.2662	81.2572	76.6819	73.6792
435	97.8654	94.4745	91.0387	88.3369	84.3111	81.3051	76.7191	73.7132
436	97.907	94.5134	91.0846	88.3866	84.3573	81.344	76.7558	73.7456
437	97.946	94.5573	91.1299	88.4294	84.397	81.3832	76.7897	73.7799
438	97.9858	94.5997	91.1756	88.469	84.4399	81.4258	76.8291	73.8164
439	98.0312	94.6375	91.2264	88.5128	84.4775	81.4666	76.8692	73.8516
440	98.0701	94.6794	91.272	88.564	84.5227	81.5069	76.9095	73.8861
441	98.1162	94.7206	91.315	88.6086	84.5687	81.5459	76.948	73.9159
442	98.1542	94.7634	91.3568	88.6539	84.6062	81.5857	76.9873	73.9492
443	98.1918	94.8072	91.401	88.6988	84.6487	81.6316	77.0259	73.9806
444	98.2292	94.8538	91.4441	88.745	84.6871	81.6762	77.0646	74.0181
445	98.2726	94.8954	91.4885	88.791	84.7265	81.7189	77.1043	74.0529
446	98.3214	94.9388	91.5345	88.8353	84.7662	81.7583	77.1419	74.0923
447	98.3581	94.9882	91.5797	88.8759	84.805	81.8035	77.1795	74.1221
448	98.3979	95.0324	91.6272	88.9231	84.8476	81.8409	77.218	74.1512
449	98.443	95.0738	91.6735	88.963	84.8877	81.88	77.2522	74.1821
450	98.4837	95.11	91.7184	89.0066	84.9255	81.9175	77.2897	74.2147
451	98.5248	95.1549	91.7646	89.0527	84.9652	81.9581	77.3265	74.2512
452	98.5641	95.1977	91.8068	89.0942	85.0058	81.9971	77.368	74.285
453	98.6001	95.2401	91.8474	89.136	85.0492	82.0388	77.4044	74.3168
454	98.6426	95.2772	91.8897	89.1798	85.0903	82.0759	77.4384	74.353
455	98.6844	95.3247	91.9339	89.2235	85.1327	82.117	77.4754	74.386
456	98.7304	95.3658	91.9816	89.269	85.1734	82.1631	77.5142	74.4177
457	98.7697	95.4083	92.0247	89.3112	85.2168	82.2002	77.5484	74.4504
458	98.8131	95.4488	92.069	89.352	85.2524	82.2405	77.5867	74.483
459	98.851	95.489	92.115	89.3944	85.2916	82.28	77.6229	74.5185
460	98.8923	95.5266	92.1567	89.4336	85.3308	82.3185	77.6572	74.5529
461	98.9333	95.5683	92.2017	89.4737	85.371	82.3569	77.6929	74.5834
462	98.9742	95.6086	92.2463	89.5154	85.4085	82.3958	77.7292	74.6134
463	99.0144	95.6458	92.2864	89.5559	85.4479	82.4346	77.7639	74.6462
464	99.0489	95.6882	92.3276	89.5978	85.49	82.4762	77.8022	74.6797
465	99.0824	95.7263	92.3705	89.6374	85.5323	82.5117	77.8399	74.7095
466	99.1155	95.7681	92.413	89.6823	85.5687	82.5495	77.8703	74.7395
467	99.1597	95.8093	92.4553	89.7228	85.6069	82.5867	77.9067	74.7672
468	99.1952	95.8466	92.5025	89.7706	85.646	82.6183	77.9423	74.7967
469	99.2314	95.8862	92.5445	89.8161	85.6851	82.6538	77.9851	74.8259
470	99.2663	95.9277	92.5846	89.8566	85.7255	82.6886	78.0228	74.8549
471	99.308	95.9699	92.6253	89.8961	85.7635	82.7311	78.0538	74.8861
472	99.3478	96.0075	92.6664	89.9392	85.8	82.7694	78.0873	74.9201
473	99.3878	96.0496	92.7115	89.9795	85.841	82.8085	78.1206	74.9491
474	99.4307	96.0884	92.7493	90.0182	85.884	82.8444	78.1576	74.979
475	99.4696	96.129	92.7884	90.0575	85.9241	82.8831	78.1917	75.0132
476	99.5101	96.1702	92.8244	90.0963	85.9666	82.9218	78.2269	75.0452
477	99.5449	96.2071	92.8603	90.1384	86.0068	82.9594	78.2566	75.0784
478	99.5804	96.2474	92.8962	90.1822	86.0441	82.9969	78.2874	75.1105
479	99.6172	96.2846	92.9375	90.226	86.0813	83.0356	78.3188	75.1385
480	99.6552	96.3229	92.9783	90.2669	86.1181	83.0712	78.3494	75.1707
481	99.6957	96.3559	93.0188	90.3077	86.1615	83.1065	78.3839	75.1996
482	99.7287	96.3956	93.0564	90.3464	86.1944	83.1478	78.4204	75.23
483	99.7673	96.4356	93.0942	90.3869	86.2348	83.1841	78.4537	75.2584
484	99.8049	96.4754	93.1298	90.4283	86.2745	83.2196	78.4874	75.2872
485	99.8452	96.514	93.1666	90.4652	86.3144	83.2561	78.5245	75.3175
486	99.8795	96.5537	93.2013	90.5046	86.3524	83.2942	78.5574	75.3485
487	99.9185	96.5944	93.2391	90.5422	86.3907	83.336	78.589	75.3788
488	99.952	96.632	93.2744	90.5814	86.4262	83.3711	78.623	75.4112
489	99.9845	96.669	93.3096	90.6211	86.4642	83.403	78.657	75.4358
490	100.023	96.701	93.3489	90.6571	86.5019	83.4361	78.6903	75.4622
491	100.058	96.7407	93.3902	90.7002	86.5375	83.4704	78.7222	75.4933
492	100.097	96.7796	93.4266	90.7398	86.5737	83.5101	78.7505	75.521
493	100.134	96.8179	93.467	90.7789	86.6123	83.5488	78.7862	75.5483
494	100.169	96.8588	93.5067	90.8172	86.6452	83.5815	78.8211	75.5817
495	100.207	96.8951	93.5436	90.8573	86.6835	83.6184	78.8555	75.6101
496	100.245	96.9356	93.5843	90.894	86.7206	83.6558	78.8864	75.6396
497	100.279	96.9741	93.6219	90.933	86.7552	83.6951	78.9196	75.6673
498	100.314	97.013	93.6606	90.9702	86.7912	83.73	78.9514	75.697
499	100.345	97.0534	93.6979	91.0048	86.8282	83.7613	78.9837	75.7274
500	100.379	97.0906	93.7341	91.045	86.8592	83.7934	79.0121	75.7568
501	100.409	97.1282	93.7701	91.0826	86.8918	83.8268	79.0464	75.7861
502	100.445	97.1628	93.8087	91.1214	86.9259	83.862	79.0811	75.8132
503	100.476	97.201	93.8481	91.1582	86.9616	83.894	79.1088	75.8417
504	100.509	97.2392	93.8879	91.1959	86.9943	83.9325	79.1434	75.8719
505	100.542	97.2691	93.9233	91.2297	87.0301	83.9709	79.1719	75.9046
506	100.578	97.3045	93.9613	91.2676	87.0646	84.0051	79.2041	75.93
507	100.615	97.3376	93.9985	91.3043	87.1049	84.0381	79.2352	75.9605
508	100.647	97.3757	94.0349	91.3399	87.1374	84.072	79.2684	75.9887
509	100.679	97.4178	94.0699	91.3761	87.1758	84.1045	79.3032	76.0161
510	100.711	97.4565	94.1102	91.4117	87.2089	84.14	79.3316	76.0484
511	100.75	97.4908	94.1433	91.4506	87.2431	84.1781	79.3633	76.0745
512	100.784	97.5318	94.1818	91.4923	87.28	84.2151	79.3937	76.1033
513	100.819	97.5689	94.2175	91.5316	87.3128	84.2476	79.4263	76.1287
514	100.851	97.6031	94.2554	91.5633	87.3464	84.2825	79.458	76.1534
515	100.885	97.6425	94.2909	91.5968	87.3794	84.314	79.4929	76.1807
516	100.915	97.6789	94.3308	91.6336	87.4128	84.3436	79.5227	76.2099
517	100.951	97.7141	94.3694	91.6701	87.4464	84.3718	79.5547	76.2416
518	100.984	97.7513	94.4037	91.7042	87.4781	84.404	79.5806	76.2672
519	101.016	97.7946	94.4392	91.7408	87.5155	84.4364	79.6092	76.2933
520	101.049	97.8286	94.476	91.7757	87.5473	84.4686	79.6394	76.3234
521	101.08	97.8609	94.5094	91.8141	87.5818	84.5024	79.6699	76.3541
522	101.109	97.8919	94.548	91.8509	87.6163	84.537	79.7006	76.3795
523	101.142	97.9232	94.5848	91.8861	87.6513	84.5685	79.7293	76.4073
524	101.177	97.9616	94.6189	91.9219	87.6831	84.6026	79.758	76.4355
525	101.211	97.9954	94.6517	91.9547	87.7177	84.6316	79.7892	76.4586
526	101.246	98.0292	94.6866	91.9871	87.7544	84.661	79.8221	76.4848
527	101.278	98.0614	94.7171	92.0213	87.7878	84.6905	79.8519	76.5107
528	101.311	98.0947	94.7501	92.0563	87.8163	84.721	79.8794	76.537
529	101.337	98.1305	94.7827	92.0936	87.8505	84.75	79.9121	76.5641
530	101.374	98.1654	94.8162	92.1306	87.8841	84.7838	79.9431	76.5909
531	101.407	98.1951	94.8456	92.1659	87.9127	84.8155	79.9745	76.617
532	101.441	98.2357	94.88	92.2025	87.9467	84.8508	80.0029	76.6446
533	101.474	98.2704	94.915	92.2371	87.9812	84.8831	80.037	76.6678
534	101.508	98.3039	94.9478	92.2727	88.0138	84.9201	80.0638	76.6952
535	101.539	98.339	94.9826	92.3053	88.048	84.9541	80.0916	76.7219
536	101.569	98.3746	95.0168	92.3357	88.0846	84.986	80.1222	76.7468
537	101.601	98.4077	95.0542	92.3737	88.1233	85.0163	80.1554	76.7718
538	101.635	98.4424	95.0897	92.4043	88.1528	85.048	80.1822	76.7991
539	101.668	98.474	95.1213	92.4386	88.187	85.0772	80.2117	76.8251
540	101.697	98.5049	95.1535	92.4714	88.222	85.107	80.2354	76.8514
541	101.729	98.5398	95.1885	92.5059	88.2546	85.1412	80.264	76.8749
542	101.754	98.5758	95.2193	92.536	88.2814	85.1711	80.2985	76.8993
543	101.788	98.6078	95.2506	92.5709	88.3146	85.206	80.3258	76.9224
544	101.82	98.6382	95.2826	92.6068	88.3424	85.2389	80.3542	76.9466
545	101.849	98.6692	95.3185	92.6376	88.3738	85.2696	80.385	76.9734
546	101.882	98.7022	95.3512	92.6746	88.4072	85.2964	80.4154	76.9995
547	101.915	98.7355	95.3866	92.7073	88.4403	85.325	80.4485	77.0228
548	101.947	98.7654	95.4193	92.7382	88.4706	85.3539	80.4771	77.0467
549	101.979	98.7977	95.4514	92.7718	88.5029	85.3821	80.5056	77.0714
550	102.009	98.8255	95.4908	92.8048	88.5331	85.4133	80.5302	77.098
551	102.042	98.8581	95.5231	92.8373	88.5654	85.4406	80.5578	77.1239
552	102.071	98.892	95.5542	92.8724	88.598	85.468	80.5814	77.1503
553	102.104	98.9207	95.5868	92.9061	88.6269	85.5029	80.6114	77.177
554	102.138	98.9526	95.6224	92.9397	88.657	85.5332	80.6423	77.2027
555	102.169	98.9848	95.6545	92.9715	88.6858	85.5624	80.6677	77.2244
556	102.201	99.0161	95.6875	93.0031	88.7168	85.5939	80.6948	77.2499
557	102.23	99.045	95.7193	93.0362	88.7452	85.6242	80.7214	77.2712
558	102.256	99.078	95.75	93.0652	88.7754	85.6553	80.7464	77.2968
559	102.283	99.1108	95.7844	93.0964	88.8059	85.6884	80.7748	77.3202
560	102.313	99.146	95.8185	93.1279	88.8323	85.7167	80.8023	77.3449
561	102.345	99.1765	95.8492	93.1614	88.8634	85.7468	80.8312	77.3698
562	102.371	99.2066	95.8783	93.1926	88.8927	85.7767	80.8589	77.393
563	102.4	99.2412	95.9083	93.2242	88.9228	85.8041	80.8899	77.4165
564	102.431	99.2759	95.9428	93.2537	88.951	85.8287	80.9176	77.4378
565	102.463	99.3068	95.9749	93.288	88.9819	85.8551	80.9443	77.4633
566	102.494	99.3356	96.0062	93.3197	89.0158	85.8847	80.97	77.4871
567	102.526	99.3639	96.0393	93.3512	89.0467	85.9162	80.9947	77.5111
568	102.555	99.391	96.072	93.3813	89.0765	85.9461	81.0229	77.5365
569	102.586	99.4229	96.1047	93.4103	89.1102	85.9736	81.0527	77.5617
570	102.617	99.4519	96.1364	93.4407	89.1415	86.001	81.0829	77.5832
571	102.647	99.4833	96.169	93.4694	89.1715	86.031	81.1105	77.6099
572	102.676	99.512	96.2017	93.5013	89.1994	86.0615	81.1362	77.6345
573	102.705	99.5408	96.2325	93.5351	89.2276	86.0921	81.1641	77.655
574	102.734	99.5719	96.2604	93.568	89.2533	86.1215	81.1944	77.6795
575	102.759	99.6031	96.292	93.5977	89.2839	86.1493	81.2215	77.7024
576	102.786	99.6281	96.3219	93.6309	89.3097	86.1729	81.2481	77.7259
577	102.815	99.6613	96.3547	93.661	89.3377	86.2019	81.2709	77.7494
578	102.842	99.6908	96.388	93.6914	89.3657	86.2311	81.2962	77.7727
579	102.873	99.7224	96.4197	93.7256	89.3951	86.2577	81.3223	77.7991
580	102.904	99.7559	96.4506	93.7591	89.4252	86.2806	81.3502	77.822
581	102.931	99.7868	96.4805	93.7889	89.4542	86.3084	81.3772	77.8444
582	102.963	99.8146	96.513	93.8234	89.484	86.3367	81.4077	77.8653
583	102.99	99.8459	96.544	93.8543	89.5144	86.3662	81.4326	77.8872
584	103.019	99.8778	96.5757	93.8866	89.548	86.3962	81.4567	77.9084
585	103.046	99.9055	96.608	93.9197	89.5767	86.4264	81.4851	77.9327
586	103.075	99.937	96.6375	93.95	89.607	86.4535	81.5119	77.9547
587	103.102	99.9699	96.6663	93.9827	89.6348	86.4828	81.5373	77.976
588	103.127	100.002	96.6959	94.014	89.6652	86.5118	81.5621	77.9955
589	103.156	100.032	96.7267	94.043	89.6924	86.5397	81.5872	78.0178
590	103.185	100.061	96.7572	94.0742	89.7189	86.5681	81.6096	78.0402
591	103.211	100.089	96.7877	94.1045	89.749	86.5964	81.6335	78.0617
592	103.242	100.118	96.8198	94.1332	89.7748	86.6205	81.6608	78.0839
593	103.273	100.149	96.8453	94.1641	89.8028	86.6474	81.6874	78.1056
594	103.302	100.177	96.8724	94.1984	89.8336	86.6775	81.7145	78.1283
595	103.332	100.21	96.901	94.2248	89.8628	86.7039	81.7365	78.148
596	103.357	100.241	96.9275	94.2542	89.8895	86.7316	81.7631	78.1715
597	103.383	100.269	96.9574	94.2854	89.916	86.7571	81.7881	78.1924
598	103.411	100.3	96.9861	94.3154	89.9461	86.785	81.811	78.2161
599	103.441	100.328	97.0164	94.3445	89.9745	86.8137	81.8378	78.2355
600	103.468	100.358	97.0447	94.3734	90	86.84	81.8654	78.2553
601	103.499	100.386	97.072	94.4031	90.0289	86.8642	81.8916	78.2756
602	103.528	100.414	97.1011	94.4331	90.0534	86.8939	81.9168	78.2966
603	103.553	100.444	97.1285	94.4635	90.0805	86.9196	81.9407	78.3183
604	103.586	100.474	97.1582	94.4955	90.1079	86.9472	81.9649	78.342
605	103.611	100.498	97.1852	94.5226	90.1352	86.974	81.9873	78.3619
606	103.636	100.53	97.2148	94.5499	90.1612	86.9977	82.0114	78.385
607	103.664	100.556	97.2433	94.5806	90.189	87.0217	82.0353	78.4064
608	103.69	100.584	97.2721	94.6101	90.2174	87.0498	82.0593	78.4271
609	103.715	100.614	97.3009	94.6379	90.2427	87.0762	82.0876	78.4465
610	103.741	100.645	97.3305	94.6642	90.2696	87.1	82.1109	78.4652
611	103.767	100.674	97.358	94.6943	90.2996	87.1245	82.1346	78.4856
612	103.794	100.704	97.3845	94.7211	90.3277	87.1486	82.1601	78.5072
613	103.822	100.732	97.4129	94.7503	90.3551	87.1757	82.1814	78.5304
614	103.844	100.762	97.4395	94.7798	90.3825	87.1986	82.2056	78.5503
615	103.872	100.789	97.4663	94.8105	90.4077	87.2251	82.2302	78.572
616	103.899	100.816	97.4994	94.8382	90.4321	87.2513	82.2578	78.5911
617	103.925	100.843	97.5271	94.8665	90.4558	87.2796	82.2801	78.614
618	103.952	100.87	97.5568	94.8919	90.485	87.3053	82.3011	78.6389
619	103.975	100.895	97.5874	94.9192	90.5097	87.3306	82.3239	78.6587
620	104.001	100.923	97.62	94.9481	90.5349	87.3566	82.3481	78.6803
621	104.028	100.95	97.6462	94.9764	90.5617	87.3811	82.3753	78.7031
622	104.055	100.979	97.6703	95.0065	90.5867	87.4074	82.4026	78.724
623	104.078	101.006	97.6979	95.0345	90.6162	87.4294	82.4232	78.7435
624	104.105	101.033	97.7246	95.0626	90.6438	87.4536	82.443	78.7629
625	104.129	101.06	97.7515	95.0882	90.6697	87.4807	82.4663	78.7866
626	104.155	101.09	97.7795	95.1171	90.6951	87.5041	82.4937	78.8081
627	104.183	101.115	97.8084	95.1446	90.7199	87.5304	82.5161	78.8296
628	104.211	101.139	97.8417	95.1719	90.7446	87.556	82.5401	78.8525
629	104.236	101.167	97.8732	95.1989	90.7697	87.5772	82.5659	78.8721
630	104.258	101.193	97.8989	95.225	90.7937	87.6033	82.5898	78.8937
631	104.284	101.222	97.9298	95.2516	90.821	87.6254	82.6113	78.9155
632	104.311	101.25	97.9579	95.2774	90.8466	87.651	82.6385	78.9382
633	104.337	101.276	97.9878	95.3033	90.8729	87.6799	82.663	78.9576
634	104.359	101.305	98.0122	95.3304	90.9001	87.7031	82.6866	78.977
635	104.384	101.332	98.0339	95.3589	90.9272	87.7232	82.7077	78.9952
636	104.41	101.359	98.06	95.3843	90.9514	87.7515	82.7305	79.0156
637	104.434	101.386	98.0856	95.4119	90.9756	87.7768	82.752	79.0384
638	104.459	101.412	98.1179	95.4391	91.0036	87.8022	82.7734	79.0595
639	104.483	101.441	98.1484	95.4661	91.0258	87.8247	82.798	79.0784
640	104.506	101.468	98.1746	95.494	91.0514	87.8484	82.8208	79.0974
641	104.531	101.493	98.198	95.5204	91.0766	87.8743	82.8432	79.1163
642	104.554	101.52	98.2281	95.5456	91.0995	87.8985	82.8679	79.1378
643	104.579	101.546	98.2581	95.5733	91.1242	87.9249	82.8939	79.1569
644	104.603	101.573	98.2804	95.598	91.1507	87.9503	82.9164	79.1793
645	104.628	101.601	98.3091	95.6245	91.1764	87.9764	82.9362	79.1996
646	104.65	101.628	98.3357	95.6493	91.1993	88.0047	82.962	79.2195
647	104.671	101.654	98.3624	95.6766	91.2222	88.0278	82.9855	79.2378
648	104.695	101.679	98.3879	95.7012	91.2457	88.0528	83.011	79.2557
649	104.719	101.706	98.4154	95.726	91.2691	88.0731	83.0321	79.276
650	104.743	101.736	98.44	95.7533	91.2952	88.0979	83.0537	79.2945
651	104.767	101.762	98.4674	95.7782	91.3166	88.1227	83.077	79.3171
652	104.791	101.786	98.4941	95.8091	91.3416	88.1458	83.1034	79.3371
653	104.817	101.81	98.522	95.8393	91.3686	88.1693	83.1242	79.3598
654	104.841	101.836	98.5491	95.8681	91.3916	88.1951	83.1442	79.3794
655	104.863	101.863	98.5752	95.8948	91.4165	88.2191	83.1666	79.3966
656	104.887	101.892	98.6005	95.9213	91.4404	88.2421	83.187	79.4158
657	104.91	101.915	98.6271	95.9453	91.4669	88.2658	83.2076	79.4371
658	104.937	101.94	98.6563	95.9705	91.4919	88.2864	83.2266	79.4566
659	104.96	101.964	98.6799	95.9964	91.5185	88.3068	83.2488	79.4734
660	104.986	101.991	98.7081	96.023	91.5437	88.3322	83.2717	79.4943
661	105.009	102.019	98.7364	96.0499	91.5662	88.3582	83.2932	79.5129
662	105.032	102.046	98.7653	96.0767	91.5907	88.3855	83.3124	79.5303
663	105.058	102.069	98.7918	96.1046	91.614	88.4075	83.3332	79.5486
664	105.08	102.091	98.817	96.1283	91.637	88.4299	83.3538	79.5694
665	105.101	102.114	98.8401	96.1525	91.6609	88.4528	83.3727	79.5897
666	105.124	102.142	98.8667	96.1767	91.6847	88.4758	83.3949	79.6099
667	105.146	102.164	98.8894	96.2054	91.7101	88.5003	83.4161	79.6266
668	105.17	102.189	98.9169	96.2315	91.7311	88.5244	83.4346	79.6427
669	105.194	102.213	98.9417	96.254	91.7541	88.5492	83.4561	79.6619
670	105.218	102.234	98.9647	96.2792	91.7754	88.5725	83.4784	79.6826
671	105.241	102.258	98.9877	96.3027	91.7993	88.5959	83.5013	79.7007
672	105.263	102.282	99.0153	96.3253	91.8217	88.6182	83.5211	79.721
673	105.287	102.309	99.0416	96.3494	91.845	88.6416	83.5407	79.7394
674	105.311	102.33	99.0643	96.3739	91.8702	88.6641	83.5607	79.7597
675	105.333	102.355	99.0944	96.3995	91.8936	88.6872	83.5853	79.7763
676	105.354	102.377	99.1174	96.4242	91.914	88.7116	83.6057	79.7942
677	105.376	102.402	99.1457	96.4455	91.9348	88.7373	83.6247	79.8148
678	105.397	102.427	99.1714	96.4713	91.9616	88.7565	83.6438	79.8332
679	105.417	102.453	99.1945	96.4996	91.9845	88.7799	83.6641	79.8557
680	105.442	102.478	99.2195	96.5235	92.0048	88.8038	83.6862	79.8755
681	105.462	102.505	99.2451	96.5525	92.0275	88.8285	83.7065	79.8929
682	105.481	102.529	99.2692	96.5804	92.0478	88.8499	83.7273	79.9111
683	105.504	102.552	99.2924	96.6031	92.0732	88.8739	83.7489	79.9288
684	105.526	102.578	99.3151	96.6255	92.0964	88.896	83.77	79.9479
685	105.547	102.601	99.3389	96.6512	92.12	88.9173	83.7919	79.965
686	105.57	102.624	99.3603	96.6744	92.143	88.9421	83.8094	79.982
687	105.593	102.649	99.384	96.6946	92.1651	88.9618	83.83	79.9998
688	105.616	102.673	99.4088	96.716	92.1867	88.9818	83.8517	80.0193
689	105.637	102.698	99.4318	96.7383	92.2092	89.0045	83.8739	80.0382
690	105.657	102.718	99.4566	96.766	92.232	89.0281	83.895	80.0572
691	105.675	102.74	99.4835	96.7904	92.2563	89.0509	83.914	80.0725
692	105.694	102.764	99.5082	96.8118	92.2802	89.0714	83.935	80.0916
693	105.712	102.789	99.5315	96.8358	92.3022	89.095	83.9535	80.1078
694	105.736	102.811	99.5531	96.8585	92.3254	89.1167	83.9774	80.126
695	105.754	102.832	99.5815	96.8847	92.3464	89.1401	83.997	80.1456
696	105.779	102.854	99.6042	96.9073	92.3678	89.1645	84.0206	80.1643
697	105.799	102.874	99.6298	96.9317	92.3911	89.1889	84.0421	80.1811
698	105.821	102.896	99.6546	96.9568	92.4135	89.2134	84.062	80.1979
699	105.844	102.917	99.6793	96.9812	92.4377	89.2373	84.0848	80.2147
700	105.866	102.943	99.702	97.0067	92.4615	89.2594	84.1021	80.2303
701	105.888	102.966	99.7246	97.0325	92.4843	89.2832	84.1196	80.248
702	105.907	102.988	99.7477	97.0554	92.5059	89.3036	84.1398	80.2653
703	105.93	103.009	99.775	97.0788	92.5276	89.3255	84.1618	80.2811
704	105.953	103.032	99.7983	97.1009	92.5493	89.3468	84.1831	80.2968
705	105.975	103.054	99.8217	97.1244	92.5693	89.3682	84.2034	80.3137
706	105.997	103.078	99.8432	97.1495	92.5902	89.3878	84.2208	80.3294
707	106.018	103.101	99.8664	97.1736	92.615	89.4087	84.242	80.3448
708	106.036	103.126	99.8858	97.1979	92.6354	89.432	84.2629	80.3637
709	106.057	103.149	99.911	97.2215	92.6557	89.4538	84.2838	80.3797
710	106.076	103.173	99.9339	97.2478	92.6753	89.4748	84.305	80.3933
711	106.099	103.195	99.9556	97.2727	92.6968	89.4967	84.3263	80.4137
712	106.123	103.222	99.978	97.2959	92.7184	89.5192	84.3465	80.4307
713	106.144	103.243	100	97.3181	92.7391	89.5407	84.3639	80.4503
714	106.169	103.269	100.025	97.3443	92.7592	89.5621	84.381	80.4671
715	106.191	103.294	100.047	97.3706	92.7795	89.5848	84.3988	80.4843
716	106.212	103.314	100.067	97.3935	92.8004	89.6026	84.4184	80.4983
717	106.238	103.34	100.092	97.4173	92.8208	89.6264	84.4387	80.5167
718	106.254	103.361	100.115	97.4411	92.8405	89.6457	84.4611	80.5348
719	106.274	103.382	100.136	97.4632	92.8609	89.6655	84.4836	80.5493
720	106.299	103.403	100.157	97.4838	92.8838	89.6877	84.5007	80.5638
721	106.323	103.424	100.181	97.5083	92.907	89.709	84.5217	80.5803
722	106.343	103.447	100.201	97.5304	92.9287	89.7301	84.5431	80.5965
723	106.363	103.468	100.225	97.5535	92.9495	89.7543	84.5623	80.6114
724	106.383	103.489	100.247	97.5758	92.9709	89.775	84.5797	80.6289
725	106.405	103.512	100.267	97.6019	92.989	89.7949	84.5984	80.6444
726	106.426	103.533	100.29	97.6245	93.009	89.8148	84.6172	80.6623
727	106.448	103.554	100.309	97.6444	93.0321	89.8359	84.6372	80.6793
728	106.471	103.577	100.333	97.6666	93.0519	89.8551	84.6553	80.6969
729	106.49	103.598	100.356	97.6871	93.0758	89.8765	84.6745	80.7144
730	106.509	103.619	100.38	97.7107	93.097	89.8984	84.694	80.7275
731	106.528	103.641	100.403	97.7327	93.1199	89.9192	84.7158	80.7462
732	106.55	103.663	100.423	97.7567	93.1379	89.9399	84.7348	80.7611
733	106.57	103.682	100.446	97.7807	93.1602	89.9648	84.7578	80.7771
734	106.592	103.703	100.468	97.8031	93.1798	89.985	84.7752	80.7916
735	106.61	103.726	100.491	97.8228	93.2002	90.0044	84.7971	80.8071
736	106.633	103.749	100.515	97.8455	93.2215	90.0256	84.8172	80.8194
737	106.65	103.77	100.538	97.8675	93.2431	90.0444	84.8336	80.8348
738	106.67	103.792	100.561	97.8891	93.2622	90.0639	84.8526	80.8507
739	106.689	103.814	100.585	97.9139	93.2791	90.0812	84.8746	80.8669
740	106.711	103.834	100.607	97.9369	93.3011	90.104	84.8948	80.8846
741	106.73	103.854	100.628	97.9592	93.3181	90.1255	84.913	80.9039
742	106.748	103.876	100.65	97.9825	93.3419	90.1456	84.929	80.9211
743	106.769	103.895	100.673	98.0036	93.3635	90.1656	84.9488	80.9375
744	106.79	103.919	100.694	98.0268	93.3827	90.1837	84.9698	80.9552
745	106.811	103.942	100.715	98.0485	93.4009	90.2053	84.9873	80.9713
746	106.831	103.962	100.734	98.0705	93.4214	90.2256	85.0078	80.9877
747	106.851	103.985	100.758	98.0945	93.4412	90.2444	85.0224	81.005
748	106.87	104.004	100.78	98.1151	93.4637	90.263	85.0421	81.0189
749	106.892	104.025	100.802	98.1394	93.4844	90.2834	85.0615	81.0357
750	106.912	104.045	100.82	98.1589	93.5046	90.305	85.0792	81.053
751	106.929	104.065	100.838	98.179	93.5266	90.3244	85.0987	81.071
752	106.945	104.087	100.858	98.1995	93.5482	90.3434	85.1164	81.0887
753	106.964	104.109	100.879	98.221	93.5689	90.3605	85.1355	81.1043
754	106.984	104.129	100.9	98.2419	93.588	90.3792	85.1548	81.1194
755	107.002	104.148	100.92	98.2626	93.6073	90.4011	85.1725	81.1349
756	107.021	104.168	100.943	98.2832	93.6296	90.4203	85.19	81.1534
757	107.044	104.191	100.965	98.3033	93.6505	90.441	85.2079	81.1683
758	107.064	104.209	100.985	98.3208	93.6714	90.4596	85.2251	81.185
759	107.084	104.23	101.006	98.3426	93.6919	90.4786	85.2431	81.2001
760	107.103	104.254	101.026	98.3641	93.7133	90.497	85.2636	81.2155
761	107.123	104.273	101.047	98.3835	93.7351	90.5146	85.2768	81.2287
762	107.141	104.293	101.069	98.4045	93.756	90.5355	85.2944	81.2408
763	107.16	104.314	101.091	98.426	93.7746	90.5567	85.3109	81.2568
764	107.177	104.332	101.11	98.448	93.7966	90.5754	85.3272	81.2734
765	107.198	104.355	101.132	98.4703	93.8145	90.5952	85.3456	81.2892
766	107.215	104.376	101.154	98.4913	93.8345	90.6133	85.3622	81.3045
767	107.231	104.396	101.174	98.5121	93.8541	90.6307	85.3827	81.3221
768	107.248	104.417	101.191	98.5324	93.8742	90.6493	85.4018	81.335
769	107.265	104.439	101.209	98.5534	93.8953	90.6675	85.4203	81.3497
770	107.285	104.457	101.227	98.5731	93.9141	90.6837	85.4389	81.3653
771	107.302	104.476	101.251	98.5934	93.9347	90.7009	85.4562	81.379
772	107.318	104.494	101.27	98.6166	93.9521	90.7204	85.4712	81.395
773	107.338	104.513	101.291	98.6396	93.9705	90.7392	85.4866	81.4105
774	107.357	104.534	101.313	98.6623	93.9901	90.7585	85.503	81.4258
775	107.376	104.553	101.333	98.6797	94.0104	90.7784	85.5205	81.4396
776	107.394	104.575	101.356	98.7033	94.0288	90.8008	85.5395	81.4562
777	107.414	104.594	101.372	98.7249	94.0496	90.8181	85.5584	81.4682
778	107.431	104.616	101.391	98.7438	94.0696	90.8381	85.5762	81.4848
779	107.45	104.634	101.409	98.7643	94.0899	90.8562	85.5941	81.4988
780	107.47	104.653	101.431	98.785	94.1079	90.8723	85.6102	81.5111
781	107.489	104.67	101.451	98.8051	94.1256	90.8911	85.6283	81.5268
782	107.505	104.693	101.472	98.8226	94.1455	90.9088	85.6461	81.5412
783	107.525	104.713	101.493	98.8437	94.1621	90.929	85.6616	81.5537
784	107.543	104.732	101.514	98.862	94.18	90.9488	85.6786	81.5686
785	107.565	104.752	101.535	98.8839	94.1967	90.9702	85.6954	81.5849
786	107.584	104.772	101.554	98.9035	94.2136	90.9875	85.7145	81.6004
787	107.603	104.788	101.575	98.9249	94.2314	91.0078	85.7297	81.6159
788	107.621	104.807	101.593	98.9454	94.2526	91.0267	85.7482	81.6299
789	107.636	104.828	101.615	98.9677	94.2701	91.0452	85.7647	81.6456
790	107.653	104.847	101.632	98.984	94.2902	91.0637	85.7802	81.6589
791	107.669	104.865	101.652	99.0064	94.3061	91.0829	85.7985	81.6726
792	107.686	104.884	101.673	99.0261	94.3246	91.1009	85.8157	81.6872
793	107.704	104.905	101.694	99.049	94.3437	91.1218	85.8318	81.7024
794	107.722	104.925	101.715	99.0702	94.3653	91.1414	85.8488	81.7139
795	107.741	104.945	101.734	99.0875	94.385	91.1594	85.8656	81.7273
796	107.761	104.966	101.755	99.1064	94.4057	91.177	85.8843	81.7435
797	107.778	104.986	101.776	99.1241	94.4237	91.1958	85.9013	81.7581
798	107.797	105.005	101.799	99.1439	94.4407	91.2147	85.9168	81.7741
799	107.816	105.023	101.817	99.1668	94.4588	91.2347	85.9325	81.7873
800	107.833	105.04	101.835	99.1849	94.4775	91.2526	85.9488	81.8023
801	107.851	105.056	101.853	99.2064	94.4982	91.2693	85.965	81.8157
802	107.868	105.076	101.872	99.2276	94.5167	91.2894	85.9835	81.8294
803	107.885	105.092	101.892	99.2469	94.5353	91.308	86.0014	81.8435
804	107.903	105.112	101.912	99.2653	94.5514	91.3258	86.0166	81.8582
805	107.922	105.132	101.93	99.2848	94.5717	91.3434	86.0354	81.8714
806	107.942	105.152	101.948	99.3027	94.5904	91.3599	86.0541	81.8864
807	107.962	105.173	101.967	99.3237	94.6094	91.3773	86.0711	81.9008
808	107.981	105.193	101.988	99.3429	94.6285	91.3973	86.0901	81.914
809	107.998	105.212	102.006	99.3634	94.6473	91.4141	86.1078	81.9289
810	108.016	105.23	102.024	99.3828	94.6628	91.4338	86.1239	81.9418
811	108.034	105.249	102.044	99.4016	94.683	91.4518	86.1399	81.9544
812	108.049	105.269	102.062	99.4209	94.7	91.4722	86.1567	81.9669
813	108.068	105.288	102.079	99.4417	94.717	91.4898	86.1751	81.9814
814	108.089	105.306	102.099	99.4622	94.7361	91.5065	86.1889	81.9957
815	108.108	105.324	102.119	99.4834	94.7544	91.5258	86.2056	82.0087
816	108.124	105.341	102.138	99.5046	94.7704	91.5428	86.2242	82.0207
817	108.137	105.36	102.155	99.5216	94.7889	91.5601	86.2408	82.0341
818	108.154	105.378	102.173	99.5392	94.8075	91.5773	86.2587	82.0495
819	108.171	105.398	102.19	99.5589	94.8231	91.5981	86.2756	82.064
820	108.186	105.414	102.209	99.5775	94.8417	91.6153	86.2906	82.0797
821	108.202	105.431	102.225	99.5964	94.8582	91.632	86.3058	82.0919
822	108.219	105.448	102.245	99.6138	94.876	91.6489	86.3229	82.1076
823	108.237	105.468	102.264	99.6312	94.8939	91.6662	86.3426	82.1213
824	108.255	105.484	102.28	99.651	94.9117	91.6835	86.358	82.1355
825	108.272	105.504	102.297	99.6684	94.9303	91.7009	86.371	82.1482
826	108.291	105.522	102.318	99.6876	94.9485	91.7175	86.3878	82.1641
827	108.308	105.54	102.335	99.7074	94.9662	91.7375	86.4048	82.1767
828	108.328	105.559	102.353	99.7251	94.9867	91.7537	86.4224	82.1884
829	108.346	105.575	102.372	99.7443	95.0033	91.7701	86.4353	82.2035
830	108.36	105.594	102.391	99.7633	95.0208	91.7877	86.4525	82.2184
831	108.376	105.611	102.409	99.7831	95.0358	91.8058	86.4709	82.2334
832	108.392	105.628	102.429	99.8003	95.0501	91.8267	86.488	82.2482
833	108.411	105.649	102.446	99.8205	95.0676	91.8441	86.5034	82.2605
834	108.428	105.666	102.463	99.8382	95.0856	91.8603	86.5193	82.2744
835	108.448	105.685	102.481	99.8575	95.1048	91.8765	86.5357	82.2854
836	108.464	105.705	102.501	99.8778	95.1218	91.8915	86.5498	82.2987
837	108.481	105.722	102.52	99.8983	95.1435	91.9059	86.5658	82.3127
838	108.5	105.74	102.539	99.9182	95.1605	91.9226	86.5811	82.327
839	108.517	105.758	102.557	99.9362	95.1783	91.9358	86.5975	82.3421
840	108.533	105.778	102.576	99.956	95.1957	91.9518	86.6107	82.3546
841	108.548	105.796	102.592	99.9757	95.2109	91.9684	86.6277	82.3693
842	108.565	105.814	102.608	99.9971	95.2286	91.9821	86.6402	82.3818
843	108.584	105.832	102.627	100.016	95.2476	91.9967	86.6547	82.3973
844	108.601	105.847	102.646	100.037	95.2655	92.0135	86.6704	82.4102
845	108.617	105.864	102.665	100.058	95.2816	92.0301	86.6876	82.4224
846	108.634	105.88	102.681	100.077	95.2991	92.0467	86.7046	82.4359
847	108.651	105.899	102.699	100.095	95.3159	92.063	86.7221	82.4491
848	108.667	105.914	102.715	100.111	95.3325	92.0788	86.7372	82.4621
849	108.682	105.934	102.732	100.128	95.3488	92.0969	86.7547	82.4727
850	108.699	105.953	102.747	100.147	95.3658	92.1139	86.7691	82.487
851	108.716	105.971	102.765	100.166	95.3832	92.1327	86.7847	82.5007
852	108.735	105.989	102.783	100.184	95.4018	92.1485	86.8011	82.5139
853	108.75	106.006	102.799	100.201	95.4191	92.1671	86.8172	82.5246
854	108.768	106.023	102.818	100.218	95.4333	92.1849	86.8332	82.5374
855	108.782	106.041	102.837	100.236	95.4492	92.2009	86.849	82.5497
856	108.799	106.06	102.855	100.258	95.4653	92.2173	86.8634	82.5613
857	108.816	106.077	102.875	100.277	95.483	92.232	86.8794	82.5762
858	108.83	106.095	102.892	100.296	95.4978	92.2468	86.8953	82.5875
859	108.847	106.111	102.914	100.312	95.5138	92.2641	86.91	82.6023
860	108.864	106.127	102.93	100.329	95.5293	92.2806	86.924	82.6147
861	108.881	106.144	102.947	100.346	95.5465	92.2946	86.9378	82.6281
862	108.899	106.159	102.966	100.362	95.5641	92.3119	86.9538	82.6406
863	108.915	106.177	102.983	100.379	95.579	92.3282	86.9683	82.6516
864	108.93	106.193	103.002	100.399	95.5946	92.3462	86.9835	82.6638
865	108.948	106.209	103.021	100.416	95.6125	92.3607	86.9984	82.678
866	108.967	106.225	103.038	100.432	95.6288	92.3774	87.0088	82.691
867	108.983	106.242	103.055	100.45	95.6444	92.3949	87.024	82.7048
868	108.999	106.261	103.071	100.469	95.6614	92.4113	87.0385	82.718
869	109.015	106.277	103.088	100.486	95.6795	92.4268	87.0555	82.7297
870	109.03	106.295	103.107	100.503	95.696	92.4426	87.0695	82.7418
871	109.047	106.314	103.122	100.519	95.7133	92.4596	87.0838	82.755
872	109.06	106.33	103.138	100.539	95.7298	92.4742	87.0979	82.7688
873	109.073	106.346	103.157	100.556	95.7434	92.4914	87.1144	82.7799
874	109.09	106.363	103.174	100.575	95.7602	92.5052	87.1281	82.7928
875	109.106	106.38	103.192	100.593	95.7756	92.5229	87.1434	82.8038
876	109.118	106.399	103.21	100.609	95.7925	92.5377	87.1595	82.8161
877	109.135	106.415	103.228	100.626	95.8073	92.5543	87.1748	82.829
878	109.15	106.431	103.243	100.643	95.8212	92.5724	87.19	82.8406
879	109.167	106.446	103.261	100.66	95.8384	92.5854	87.2043	82.8534
880	109.185	106.463	103.279	100.677	95.8523	92.6009	87.218	82.8675
881	109.199	106.48	103.299	100.693	95.8698	92.616	87.2341	82.8829
882	109.212	106.498	103.316	100.711	95.8849	92.6309	87.247	82.8948
883	109.226	106.515	103.332	100.73	95.9007	92.6468	87.2609	82.9063
884	109.243	106.53	103.348	100.747	95.917	92.6605	87.2773	82.9207
885	109.257	106.544	103.366	100.762	95.932	92.6762	87.2921	82.9311
886	109.273	106.559	103.382	100.781	95.9472	92.692	87.3052	82.9435
887	109.288	106.575	103.399	100.8	95.9622	92.7056	87.3202	82.9568
888	109.302	106.591	103.415	100.816	95.9755	92.7209	87.3334	82.9684
889	109.315	106.608	103.435	100.835	95.9903	92.7393	87.3497	82.9815
890	109.33	106.625	103.451	100.851	96.004	92.7555	87.366	82.9926
891	109.346	106.639	103.466	100.867	96.019	92.7688	87.3819	83.0029
892	109.363	106.654	103.482	100.884	96.0346	92.7865	87.3978	83.0144
893	109.377	106.671	103.499	100.902	96.0536	92.8013	87.4146	83.0255
894	109.39	106.687	103.518	100.921	96.0702	92.8163	87.4268	83.0369
895	109.404	106.704	103.534	100.939	96.0854	92.8331	87.4414	83.0472
896	109.42	106.718	103.55	100.955	96.1022	92.8481	87.4584	83.0591
897	109.437	106.735	103.563	100.973	96.1164	92.8639	87.4745	83.0711
898	109.451	106.753	103.581	100.99	96.1322	92.8805	87.488	83.0847
899	109.465	106.769	103.594	101.008	96.1471	92.8961	87.5042	83.0958
900	109.479	106.784	103.614	101.025	96.1632	92.911	87.5163	83.1078
901	109.493	106.797	103.631	101.045	96.1764	92.9245	87.5314	83.1202
902	109.508	106.813	103.65	101.062	96.1929	92.9393	87.5471	83.1307
903	109.523	106.83	103.667	101.077	96.208	92.9535	87.5629	83.1409
904	109.539	106.847	103.683	101.094	96.2224	92.9682	87.5784	83.152
905	109.553	106.863	103.699	101.113	96.2356	92.9844	87.5926	83.1642
906	109.569	106.876	103.718	101.131	96.2502	92.9968	87.6042	83.1756
907	109.582	106.893	103.733	101.145	96.2668	93.012	87.6196	83.1881
908	109.597	106.908	103.75	101.164	96.2831	93.0281	87.6325	83.1989
909	109.612	106.924	103.767	101.18	96.298	93.0406	87.6469	83.2093
910	109.629	106.941	103.781	101.197	96.3119	93.0555	87.6625	83.2226
911	109.645	106.959	103.797	101.217	96.3272	93.0706	87.6781	83.2344
912	109.66	106.977	103.816	101.236	96.345	93.084	87.6928	83.2471
913	109.676	106.996	103.834	101.254	96.3612	93.0985	87.7077	83.2599
914	109.69	107.011	103.851	101.27	96.3777	93.1134	87.7214	83.2705
915	109.703	107.029	103.868	101.285	96.3923	93.129	87.7358	83.28
916	109.714	107.046	103.883	101.303	96.4075	93.1433	87.7495	83.293
917	109.728	107.061	103.899	101.32	96.4228	93.1558	87.7635	83.305
918	109.743	107.074	103.914	101.334	96.4383	93.1691	87.7778	83.3176
919	109.758	107.09	103.928	101.35	96.4514	93.1868	87.7937	83.3261
920	109.771	107.106	103.943	101.367	96.4664	93.2021	87.8099	83.3385
921	109.784	107.12	103.963	101.386	96.4805	93.2161	87.8245	83.352
922	109.798	107.136	103.981	101.4	96.4942	93.2309	87.8374	83.3652
923	109.812	107.148	103.998	101.416	96.5056	93.2476	87.8509	83.3767
924	109.829	107.164	104.015	101.431	96.5202	93.263	87.8655	83.3886
925	109.844	107.179	104.031	101.448	96.5379	93.277	87.878	83.3978
926	109.86	107.192	104.047	101.467	96.5534	93.2926	87.8942	83.4084
927	109.873	107.207	104.064	101.488	96.5688	93.3081	87.9094	83.4187
928	109.889	107.221	104.081	101.503	96.5823	93.3212	87.9212	83.4311
929	109.905	107.237	104.095	101.521	96.5986	93.3363	87.936	83.4429
930	109.922	107.253	104.112	101.539	96.6143	93.3523	87.9511	83.4543
931	109.936	107.267	104.13	101.558	96.6311	93.3653	87.9633	83.4679
932	109.95	107.284	104.149	101.575	96.646	93.3819	87.9777	83.4778
933	109.963	107.3	104.164	101.59	96.6629	93.3981	87.9904	83.4902
934	109.978	107.315	104.179	101.606	96.6789	93.4148	88.0024	83.5021
935	109.991	107.326	104.194	101.621	96.6928	93.4288	88.017	83.515
936	110.004	107.339	104.21	101.638	96.7099	93.4407	88.0285	83.5243
937	110.022	107.354	104.223	101.655	96.7223	93.455	88.0435	83.537
938	110.035	107.369	104.238	101.67	96.7374	93.4686	88.0582	83.5488
939	110.051	107.386	104.255	101.684	96.7516	93.4826	88.0713	83.5601
940	110.066	107.401	104.268	101.698	96.7671	93.495	88.0858	83.5702
941	110.079	107.416	104.282	101.711	96.7828	93.5102	88.0989	83.5821
942	110.093	107.432	104.296	101.728	96.7982	93.5237	88.1118	83.5937
943	110.107	107.448	104.311	101.745	96.8113	93.5376	88.1257	83.6047
944	110.119	107.464	104.326	101.762	96.8252	93.5524	88.1382	83.6163
945	110.131	107.479	104.341	101.777	96.8387	93.5644	88.1522	83.6272
946	110.145	107.497	104.355	101.791	96.854	93.5784	88.1655	83.6383
947	110.162	107.509	104.369	101.808	96.8654	93.592	88.1795	83.6484
948	110.177	107.526	104.385	101.823	96.8797	93.6034	88.1946	83.6584
949	110.19	107.539	104.401	101.838	96.8931	93.6168	88.2083	83.6695
950	110.204	107.555	104.417	101.854	96.9078	93.6303	88.2211	83.6811
951	110.22	107.572	104.432	101.87	96.9215	93.6438	88.2331	83.6915
952	110.233	107.587	104.447	101.886	96.935	93.6585	88.2466	83.7037
953	110.247	107.602	104.461	101.902	96.9488	93.671	88.2604	83.7138
954	110.259	107.615	104.477	101.916	96.9644	93.6851	88.2732	83.7237
955	110.274	107.63	104.492	101.932	96.9779	93.6992	88.2857	83.7351
956	110.287	107.644	104.504	101.947	96.9907	93.7134	88.2979	83.7458
957	110.3	107.659	104.52	101.964	97.0037	93.727	88.3116	83.7573
958	110.313	107.675	104.538	101.981	97.0175	93.7393	88.3234	83.769
959	110.326	107.691	104.553	101.996	97.033	93.7533	88.3347	83.7815
960	110.338	107.704	104.567	102.01	97.047	93.7659	88.3481	83.7926
961	110.352	107.718	104.582	102.023	97.0607	93.7811	88.3611	83.8043
962	110.364	107.733	104.601	102.035	97.076	93.7947	88.3754	83.8137
963	110.377	107.749	104.619	102.05	97.0896	93.8111	88.3877	83.8234
964	110.39	107.764	104.636	102.069	97.1028	93.8259	88.4015	83.8344
965	110.401	107.78	104.65	102.085	97.1163	93.8403	88.416	83.8461
966	110.414	107.793	104.663	102.099	97.1294	93.8534	88.4288	83.8563
967	110.427	107.807	104.679	102.113	97.1433	93.8682	88.4435	83.8666
968	110.443	107.824	104.694	102.128	97.1564	93.881	88.4563	83.88
969	110.454	107.839	104.711	102.142	97.1717	93.8969	88.4701	83.8932
970	110.469	107.854	104.727	102.158	97.1864	93.9111	88.4828	83.9069
971	110.486	107.868	104.741	102.172	97.201	93.926	88.4958	83.9158
972	110.498	107.883	104.756	102.187	97.2159	93.9393	88.5075	83.929
973	110.51	107.895	104.771	102.205	97.2285	93.9519	88.5202	83.9376
974	110.524	107.91	104.782	102.22	97.2442	93.9655	88.5339	83.9511
975	110.537	107.923	104.797	102.234	97.2593	93.9797	88.5465	83.9627
976	110.55	107.935	104.814	102.248	97.2719	93.9946	88.5583	83.9735
977	110.562	107.947	104.828	102.265	97.2872	94.0079	88.5697	83.9839
978	110.576	107.961	104.845	102.281	97.2993	94.0202	88.5831	83.9949
979	110.588	107.974	104.861	102.296	97.3115	94.0323	88.5947	84.0061
980	110.603	107.988	104.876	102.31	97.3278	94.044	88.6066	84.0179
981	110.616	108.002	104.89	102.324	97.3424	94.0572	88.6219	84.0287
982	110.631	108.016	104.903	102.341	97.3539	94.0707	88.6343	84.0395
983	110.643	108.03	104.919	102.355	97.3672	94.0836	88.6448	84.0514
984	110.658	108.043	104.933	102.369	97.382	94.096	88.6578	84.0602
985	110.671	108.06	104.946	102.384	97.3967	94.108	88.6709	84.0692
986	110.681	108.074	104.961	102.398	97.4087	94.1242	88.6834	84.0782
987	110.691	108.089	104.975	102.414	97.4228	94.1391	88.6957	84.0896
988	110.705	108.105	104.991	102.429	97.4375	94.1539	88.7069	84.101
989	110.718	108.118	105.003	102.44	97.4504	94.1689	88.7206	84.1106
990	110.732	108.132	105.017	102.456	97.4649	94.1837	88.734	84.1236
991	110.743	108.145	105.032	102.47	97.4782	94.197	88.7469	84.136
992	110.756	108.16	105.048	102.484	97.4957	94.2097	88.7592	84.1475
993	110.769	108.175	105.065	102.498	97.5079	94.2228	88.7709	84.1582
994	110.782	108.19	105.078	102.513	97.5195	94.2344	88.7823	84.1694
995	110.794	108.204	105.094	102.528	97.5299	94.2461	88.796	84.1798
996	110.807	108.22	105.106	102.544	97.5423	94.2598	88.8097	84.1886
997	110.82	108.234	105.117	102.557	97.5538	94.2715	88.8212	84.1989
998	110.833	108.248	105.131	102.571	97.5668	94.2837	88.8325	84.2105
999	110.847	108.261	105.148	102.586	97.5816	94.298	88.8453	84.2192
1000	110.859	108.274	105.164	102.6	97.5914	94.3104	88.8592	84.2284

## Sheet: panel a - middle
x	y_1	y_2	y_3	y_4	y_5	y_6	y_7	y_8
0	0	0	0	0	0	0	0	0
1	1.10656	0.86658	0.722815	0.604537	0.504167	0.42315	0.354625	0.333354
2	2.14296	1.78183	1.43102	1.21308	1.03044	0.864238	0.727792	0.708262
3	3.15309	2.60372	2.16772	1.80482	1.57795	1.32631	1.14184	1.14492
4	4.26124	3.40907	2.90236	2.41585	2.14547	1.81254	1.55881	1.54215
5	5.35115	4.24275	3.58856	3.04321	2.67941	2.26474	2.00102	1.96527
6	6.40706	5.0773	4.28321	3.64969	3.21694	2.75171	2.44305	2.42823
7	7.45057	5.88112	4.95674	4.25898	3.73285	3.24003	2.88055	2.86349
8	8.49777	6.69359	5.61197	4.80534	4.25217	3.7266	3.30075	3.28926
9	9.51769	7.46043	6.26098	5.40395	4.80068	4.1851	3.73325	3.71556
10	10.4687	8.27041	6.92574	6.0124	5.28034	4.68034	4.17161	4.18948
11	11.4103	9.05197	7.59833	6.62556	5.79916	5.14985	4.61769	4.61536
12	12.3834	9.76836	8.243	7.18147	6.32127	5.60645	5.02279	5.04766
13	13.2962	10.5656	8.89552	7.71926	6.86549	6.06354	5.45951	5.44281
14	14.2107	11.3134	9.57334	8.28709	7.38566	6.5203	5.84469	5.84707
15	15.1463	12.0114	10.2287	8.86793	7.88108	6.97376	6.2267	6.25689
16	16.0678	12.775	10.8811	9.40527	8.35123	7.41522	6.60901	6.64498
17	16.9535	13.4847	11.5095	9.97874	8.83121	7.87659	7.0227	7.02674
18	17.8178	14.1669	12.1305	10.5203	9.33169	8.31131	7.42382	7.37719
19	18.6552	14.8323	12.7068	11.0442	9.81941	8.73113	7.78638	7.77527
20	19.442	15.518	13.3079	11.5718	10.333	9.17209	8.19555	8.15771
21	20.2781	16.1683	13.9132	12.0882	10.7756	9.61247	8.58997	8.53609
22	21.0852	16.7804	14.5025	12.6144	11.2498	10.0864	8.95407	8.898
23	21.8548	17.4876	15.08	13.1608	11.7167	10.5201	9.3069	9.26698
24	22.6054	18.1597	15.6713	13.6467	12.1637	10.9535	9.65796	9.62903
25	23.3483	18.8422	16.2507	14.1576	12.6093	11.3697	10.0229	10.0068
26	24.0845	19.4684	16.8306	14.6731	13.0445	11.7579	10.3705	10.3454
27	24.7841	20.08	17.4068	15.1562	13.4821	12.1563	10.7468	10.7043
28	25.4924	20.6907	17.9527	15.6458	13.9124	12.5347	11.0843	11.0425
29	26.1611	21.3059	18.4898	16.1593	14.332	12.9098	11.4518	11.3717
30	26.7688	21.8882	19.0287	16.6186	14.7639	13.2901	11.7899	11.6902
31	27.4363	22.4484	19.5739	17.0759	15.2172	13.6668	12.134	12.0269
32	28.1138	23.0586	20.1365	17.5487	15.6657	14.0415	12.4767	12.3481
33	28.814	23.6361	20.6534	18.0268	16.0645	14.4054	12.805	12.6553
34	29.4854	24.1827	21.1616	18.4781	16.4937	14.792	13.1492	12.9537
35	30.1022	24.7648	21.6661	18.9468	16.9137	15.1609	13.4826	13.2805
36	30.6985	25.3446	22.1737	19.363	17.3109	15.5432	13.8291	13.5776
37	31.3746	25.8566	22.6393	19.8159	17.7127	15.9063	14.1389	13.877
38	32.0181	26.3914	23.155	20.2718	18.1244	16.2764	14.4369	14.1662
39	32.6228	26.9753	23.6408	20.7174	18.5258	16.6196	14.7357	14.4679
40	33.1751	27.4937	24.1055	21.1594	18.911	16.9557	15.0459	14.779
41	33.7865	28.0124	24.596	21.5985	19.3012	17.2967	15.3664	15.0895
42	34.4045	28.4983	25.0565	22.0354	19.6942	17.6383	15.6822	15.368
43	35.0162	28.9814	25.5121	22.4623	20.0886	17.9834	15.9907	15.6537
44	35.624	29.5005	25.9665	22.8468	20.4696	18.324	16.2899	15.9454
45	36.2045	29.973	26.406	23.2885	20.8401	18.6402	16.5935	16.231
46	36.7241	30.4437	26.8141	23.7261	21.2092	18.9552	16.8945	16.4985
47	37.2685	30.9265	27.2696	24.1312	21.5597	19.3116	17.185	16.7897
48	37.7784	31.3863	27.6899	24.5173	21.9118	19.652	17.4768	17.0652
49	38.2805	31.8885	28.1056	24.9252	22.2665	19.9765	17.7582	17.3253
50	38.8213	32.34	28.5299	25.3246	22.6229	20.2992	18.0459	17.596
51	39.3381	32.8218	28.9779	25.7114	22.9705	20.633	18.3282	17.8634
52	39.8068	33.2828	29.3896	26.0914	23.3097	20.963	18.6056	18.1253
53	40.3226	33.7427	29.8066	26.5008	23.6802	21.2727	18.8838	18.3764
54	40.8168	34.1827	30.208	26.8642	24.0097	21.5612	19.1583	18.6446
55	41.2832	34.6318	30.6042	27.2269	24.3496	21.8691	19.4138	18.8942
56	41.7311	35.0572	31.0283	27.5996	24.6807	22.1802	19.6738	19.1431
57	42.2099	35.4941	31.3952	27.9832	25.0077	22.4701	19.9265	19.3834
58	42.7206	35.8985	31.8054	28.3232	25.331	22.7612	20.1915	19.6298
59	43.1816	36.3205	32.202	28.6743	25.6532	23.0422	20.4505	19.8665
60	43.6253	36.7469	32.5643	29.0295	25.9758	23.3521	20.7087	20.0963
61	44.0953	37.1907	32.9387	29.3767	26.2714	23.6481	20.9602	20.3313
62	44.5885	37.5777	33.3045	29.721	26.5997	23.9289	21.2144	20.5733
63	45.0751	37.9743	33.6685	30.0698	26.9116	24.2049	21.4467	20.8019
64	45.4951	38.4076	34.0376	30.4031	27.2159	24.5028	21.696	21.0483
65	45.9287	38.8014	34.3932	30.7441	27.5097	24.7849	21.9395	21.2726
66	46.3451	39.2107	34.7606	31.0746	27.8034	25.0785	22.1685	21.5107
67	46.7313	39.6055	35.097	31.4082	28.1114	25.3627	22.4209	21.7391
68	47.1259	40.0109	35.4561	31.7405	28.4309	25.6236	22.6539	21.9654
69	47.5373	40.3721	35.8186	32.0582	28.7319	25.9025	22.8952	22.1892
70	47.9516	40.749	36.1613	32.3882	29.0065	26.1743	23.1231	22.4154
71	48.3413	41.1108	36.5172	32.6987	29.3041	26.4372	23.3493	22.6324
72	48.7317	41.4925	36.8614	33.0179	29.5892	26.6945	23.5758	22.842
73	49.1111	41.8807	37.2009	33.3215	29.8665	26.9529	23.8037	23.0483
74	49.4681	42.2305	37.5499	33.6139	30.1498	27.2173	24.0534	23.2525
75	49.8421	42.5704	37.8921	33.9214	30.4354	27.4726	24.2808	23.4572
76	50.1839	42.9229	38.2269	34.2153	30.7014	27.7262	24.5054	23.665
77	50.5633	43.2532	38.5426	34.5094	30.9758	27.9726	24.7242	23.8648
78	50.9247	43.5977	38.8353	34.8077	31.2678	28.2474	24.951	24.0843
79	51.2917	43.9285	39.1587	35.1023	31.5514	28.5019	25.1752	24.2773
80	51.6331	44.2512	39.4558	35.3953	31.8085	28.7313	25.3982	24.4588
81	51.9992	44.6021	39.7559	35.7006	32.0968	28.9691	25.6082	24.6706
82	52.3474	44.9301	40.0673	35.9899	32.3626	29.2146	25.8075	24.8677
83	52.7007	45.2534	40.3773	36.2777	32.6224	29.4507	26.0071	25.0586
84	53.0343	45.5837	40.6861	36.5569	32.8957	29.6753	26.2222	25.254
85	53.3807	45.908	40.9873	36.823	33.1579	29.928	26.4388	25.4561
86	53.7024	46.2361	41.2784	37.0951	33.4057	30.1766	26.6576	25.6288
87	54.0459	46.5555	41.5789	37.3937	33.6715	30.4227	26.8721	25.8066
88	54.3552	46.8601	41.8785	37.6618	33.9224	30.6631	27.0792	25.9936
89	54.6661	47.1498	42.1597	37.9401	34.1728	30.887	27.2871	26.1743
90	54.9726	47.466	42.4474	38.2095	34.4198	31.1204	27.4876	26.3464
91	55.2865	47.7646	42.7457	38.491	34.6682	31.3406	27.6877	26.5265
92	55.6191	48.0693	43.0336	38.7427	34.9064	31.5603	27.8804	26.7112
93	55.9264	48.3773	43.296	38.9936	35.1583	31.7732	28.0704	26.8786
94	56.2354	48.6934	43.5629	39.2615	35.4192	31.9909	28.2699	27.0592
95	56.5273	48.9946	43.8553	39.5237	35.658	32.2216	28.4541	27.2403
96	56.8193	49.2897	44.1333	39.7845	35.8956	32.4315	28.629	27.4234
97	57.1344	49.5697	44.3912	40.0425	36.128	32.633	28.8135	27.5963
98	57.4057	49.8625	44.678	40.289	36.3586	32.8422	28.9932	27.7608
99	57.6963	50.127	44.9634	40.5332	36.5627	33.0519	29.1732	27.93
100	57.9884	50.3888	45.229	40.7765	36.801	33.2593	29.3589	28.0959
101	58.2613	50.6417	45.497	41.0105	37.0267	33.4578	29.5505	28.2607
102	58.5641	50.9005	45.7339	41.2676	37.2729	33.6785	29.7281	28.4217
103	58.8214	51.1724	45.9791	41.491	37.503	33.8828	29.9123	28.5866
104	59.0895	51.4426	46.2297	41.7403	37.717	34.0945	30.0886	28.7458
105	59.3833	51.6959	46.4632	41.9683	37.9411	34.313	30.2634	28.9204
106	59.6604	51.9703	46.716	42.2055	38.1689	34.5038	30.4287	29.0849
107	59.9199	52.2504	46.9706	42.4503	38.3807	34.7019	30.6114	29.2452
108	60.1629	52.4898	47.2124	42.6988	38.595	34.8949	30.7921	29.3979
109	60.4317	52.7429	47.4361	42.9222	38.809	35.0949	30.9535	29.5518
110	60.712	52.9966	47.6813	43.1388	39.0165	35.2926	31.1178	29.7024
111	60.9745	53.2398	47.9052	43.3662	39.2253	35.4835	31.291	29.8523
112	61.2102	53.4909	48.1257	43.5866	39.4455	35.6871	31.4622	30.0014
113	61.4631	53.7495	48.3658	43.8268	39.6537	35.885	31.6234	30.147
114	61.7123	53.9893	48.5985	44.0465	39.8697	36.079	31.7926	30.2909
115	61.9515	54.231	48.8416	44.2698	40.0719	36.2785	31.9521	30.4291
116	62.1933	54.469	49.0908	44.5028	40.273	36.4763	32.1134	30.5764
117	62.4505	54.7129	49.3125	44.7179	40.4721	36.665	32.2712	30.7193
118	62.6798	54.9572	49.5403	44.9264	40.6761	36.8536	32.4316	30.8649
119	62.9076	55.2115	49.7785	45.1512	40.8849	37.0368	32.5834	31.0122
120	63.1345	55.4482	49.9857	45.3769	41.0939	37.2262	32.7396	31.1515
121	63.3738	55.6777	50.2029	45.5801	41.3028	37.409	32.8905	31.2903
122	63.6053	55.9119	50.4177	45.786	41.4917	37.594	33.0463	31.4283
123	63.8181	56.1391	50.624	45.986	41.6798	37.773	33.2072	31.5717
124	64.0589	56.3766	50.8422	46.1838	41.8853	37.9518	33.3679	31.715
125	64.2815	56.6012	51.05	46.3924	42.0702	38.1325	33.5186	31.8512
126	64.4824	56.8247	51.2538	46.5994	42.2761	38.2981	33.6708	31.9775
127	64.7267	57.0459	51.4669	46.7981	42.4656	38.4762	33.8243	32.1113
128	64.9412	57.2871	51.6824	46.9973	42.6448	38.6511	33.9764	32.2475
129	65.1515	57.4982	51.888	47.1969	42.8262	38.828	34.1232	32.3702
130	65.3632	57.7178	52.0833	47.3906	43.0166	39.0013	34.2733	32.5023
131	65.565	57.9398	52.3026	47.5964	43.1987	39.1667	34.4194	32.631
132	65.7722	58.1416	52.5139	47.7956	43.3844	39.3439	34.5538	32.7544
133	65.9938	58.3547	52.7166	47.9845	43.5738	39.5117	34.6969	32.8873
134	66.2258	58.5566	52.9213	48.1696	43.75	39.6783	34.8518	33.0133
135	66.4279	58.7742	53.113	48.3579	43.9274	39.8349	34.9927	33.1397
136	66.6204	58.9843	53.3143	48.5419	44.1098	39.9927	35.1399	33.2679
137	66.8081	59.169	53.5119	48.7248	44.285	40.1538	35.2781	33.3964
138	66.9888	59.3712	53.6993	48.9149	44.4639	40.3078	35.4188	33.5169
139	67.1831	59.5616	53.8948	49.1028	44.644	40.4618	35.5552	33.6347
140	67.3809	59.756	54.0999	49.296	44.8208	40.6195	35.6872	33.7625
141	67.5732	59.9513	54.2984	49.4811	44.9911	40.7822	35.8256	33.8865
142	67.7687	60.1383	54.471	49.672	45.163	40.9367	35.9612	33.9999
143	67.9704	60.3343	54.6622	49.8567	45.3295	41.0943	36.1051	34.1134
144	68.1427	60.5236	54.8574	50.021	45.5014	41.2485	36.235	34.2245
145	68.3357	60.7158	55.0539	50.1985	45.6898	41.3927	36.3688	34.338
146	68.5283	60.8933	55.243	50.3657	45.8616	41.554	36.5067	34.4583
147	68.718	61.0679	55.4395	50.5602	46.0358	41.6975	36.6384	34.5757
148	68.9049	61.2517	55.6201	50.7374	46.2043	41.8489	36.7778	34.6972
149	69.0854	61.4285	55.8163	50.9144	46.3743	41.9967	36.9069	34.8067
150	69.2681	61.6223	55.9789	51.0836	46.5352	42.1377	37.039	34.9308
151	69.4525	61.8027	56.154	51.2619	46.7021	42.2761	37.1705	35.045
152	69.6374	61.9933	56.3298	51.4379	46.8668	42.4296	37.2916	35.1541
153	69.8117	62.1745	56.521	51.6141	47.0297	42.5734	37.4186	35.2631
154	69.9997	62.3515	56.6894	51.7824	47.1981	42.7104	37.5409	35.3788
155	70.1798	62.5348	56.879	51.95	47.3494	42.8517	37.6636	35.4864
156	70.3541	62.7234	57.0561	52.1126	47.4989	43.0022	37.7919	35.5965
157	70.5312	62.9092	57.2228	52.2774	47.6602	43.1487	37.9204	35.7033
158	70.6995	63.0764	57.3883	52.4505	47.8098	43.2849	38.0345	35.8069
159	70.8641	63.2484	57.5533	52.6176	47.9655	43.4352	38.1594	35.9143
160	71.0334	63.4343	57.7233	52.7848	48.112	43.5792	38.2787	36.0237
161	71.1929	63.6066	57.8953	52.9402	48.2693	43.7257	38.4079	36.1258
162	71.3613	63.773	58.0574	53.1022	48.4235	43.8667	38.5348	36.2351
163	71.5192	63.9359	58.2219	53.2686	48.5749	44.0055	38.6583	36.3394
164	71.6905	64.1182	58.3952	53.4313	48.7295	44.1394	38.7828	36.4399
165	71.8595	64.2967	58.5612	53.5846	48.8888	44.2792	38.9015	36.5418
166	72.0096	64.4726	58.7282	53.7389	49.0415	44.4177	39.0182	36.6325
167	72.1602	64.6202	58.8928	53.8938	49.1956	44.5508	39.1403	36.7288
168	72.3223	64.7721	59.0563	54.0548	49.3367	44.6831	39.2549	36.8329
169	72.4746	64.9286	59.2096	54.2166	49.4815	44.8095	39.3757	36.9355
170	72.6437	65.0839	59.373	54.37	49.6226	44.9364	39.4889	37.0349
171	72.794	65.2428	59.5301	54.5195	49.761	45.0704	39.6055	37.127
172	72.9507	65.393	59.6819	54.6733	49.9017	45.1982	39.7178	37.2281
173	73.0943	65.5374	59.8369	54.8249	50.0437	45.326	39.8279	37.3248
174	73.2493	65.6872	59.9913	54.9674	50.1873	45.4519	39.9397	37.411
175	73.401	65.8457	60.143	55.1171	50.3304	45.5808	40.0451	37.5056
176	73.5425	65.9973	60.3073	55.2635	50.4576	45.7063	40.1568	37.5998
177	73.6857	66.1387	60.4543	55.4073	50.6089	45.8325	40.26	37.6965
178	73.8442	66.2987	60.6205	55.5644	50.7446	45.9534	40.3745	37.7932
179	73.9914	66.4524	60.7741	55.7203	50.8694	46.0767	40.48	37.8831
180	74.1394	66.5902	60.9284	55.8631	51.0058	46.2035	40.5929	37.9796
181	74.3013	66.744	61.0831	56.0032	51.1438	46.3284	40.6987	38.0736
182	74.4407	66.8868	61.2288	56.1525	51.2766	46.4563	40.8089	38.1726
183	74.5809	67.0311	61.3758	56.2877	51.4087	46.5789	40.9218	38.2595
184	74.7223	67.1677	61.5238	56.4214	51.5439	46.691	41.0272	38.356
185	74.8636	67.3091	61.6654	56.5507	51.6698	46.819	41.1333	38.4556
186	75.0013	67.4555	61.8147	56.6863	51.7987	46.9426	41.2395	38.5516
187	75.1371	67.6021	61.9585	56.8145	51.9336	47.0671	41.3422	38.6459
188	75.2692	67.745	62.1044	56.9428	52.069	47.1864	41.4432	38.7365
189	75.4224	67.8883	62.2536	57.0714	52.2015	47.3022	41.5464	38.8272
190	75.555	68.0222	62.3949	57.2026	52.3356	47.4193	41.6478	38.9164
191	75.6941	68.1553	62.5402	57.3423	52.4592	47.5356	41.7535	38.9965
192	75.831	68.2946	62.6812	57.4742	52.5914	47.6506	41.854	39.0854
193	75.9628	68.4387	62.8102	57.6095	52.714	47.7648	41.9541	39.1779
194	76.0941	68.5676	62.9417	57.7369	52.8427	47.8758	42.0547	39.2636
195	76.2216	68.6997	63.068	57.8651	52.9654	47.9862	42.1445	39.35
196	76.3628	68.8361	63.1996	58	53.0911	48.0992	42.2427	39.4319
197	76.4912	68.9737	63.3369	58.1359	53.216	48.2076	42.3383	39.5161
198	76.6154	69.1094	63.4675	58.2654	53.335	48.3193	42.4277	39.6003
199	76.754	69.2374	63.5945	58.39	53.4623	48.4303	42.5198	39.6841
200	76.8829	69.3644	63.7339	58.5148	53.5823	48.5371	42.6124	39.7662
201	77.0193	69.5018	63.8694	58.6483	53.7085	48.6448	42.7143	39.8545
202	77.1571	69.6289	64.0139	58.7815	53.8279	48.7579	42.8102	39.9405
203	77.2891	69.761	64.1494	58.904	53.9532	48.8657	42.9084	40.0268
204	77.4149	69.8828	64.2837	59.0243	54.0671	48.9786	43.004	40.1061
205	77.5401	70.0132	64.4208	59.1519	54.1848	49.082	43.1054	40.1853
206	77.6587	70.1474	64.5542	59.266	54.2974	49.1941	43.1986	40.2644
207	77.7848	70.2725	64.6848	59.3781	54.4185	49.3026	43.2953	40.3392
208	77.9117	70.3964	64.8101	59.4998	54.5419	49.4113	43.3828	40.4172
209	78.0371	70.5219	64.936	59.6389	54.6519	49.5273	43.4693	40.4926
210	78.157	70.6446	65.0661	59.7613	54.7584	49.6412	43.5663	40.5764
211	78.2715	70.7617	65.1826	59.8758	54.8741	49.7467	43.6551	40.6559
212	78.393	70.8925	65.3012	59.9891	54.9939	49.8493	43.7451	40.7324
213	78.504	71.0103	65.4207	60.1104	55.1108	49.9549	43.8353	40.8098
214	78.6221	71.1411	65.5406	60.2296	55.2208	50.0636	43.922	40.8865
215	78.7431	71.2603	65.6647	60.3421	55.3325	50.1651	44.0181	40.9574
216	78.8569	71.3799	65.7867	60.4539	55.4463	50.2712	44.1128	41.0352
217	78.9783	71.5033	65.9016	60.5714	55.5641	50.3792	44.2042	41.1152
218	79.091	71.6213	66.0253	60.692	55.6691	50.4842	44.2965	41.1943
219	79.2059	71.7388	66.1399	60.8106	55.7832	50.5841	44.384	41.2656
220	79.3259	71.86	66.2608	60.9278	55.9009	50.6823	44.4805	41.3386
221	79.4374	71.9794	66.3767	61.0448	56.0166	50.7882	44.5645	41.4078
222	79.5533	72.0978	66.501	61.156	56.1211	50.8943	44.6424	41.4861
223	79.6685	72.2145	66.6144	61.2654	56.2267	50.9966	44.7289	41.5591
224	79.7788	72.3258	66.7276	61.3806	56.3368	51.0924	44.8121	41.637
225	79.8724	72.4381	66.8445	61.4989	56.4504	51.1899	44.8943	41.7123
226	79.9819	72.5481	66.9575	61.6117	56.563	51.2929	44.9849	41.7812
227	80.1034	72.66	67.0662	61.7228	56.6638	51.4041	45.0655	41.8498
228	80.2147	72.7685	67.183	61.84	56.7644	51.4987	45.1483	41.9197
229	80.3253	72.8728	67.2986	61.9461	56.8689	51.6013	45.2269	41.9885
230	80.4405	72.9825	67.4137	62.0532	56.9796	51.6927	45.3086	42.0594
231	80.5534	73.0931	67.5294	62.1677	57.0902	51.7985	45.3962	42.1221
232	80.6592	73.2018	67.6362	62.2748	57.1853	51.9034	45.4754	42.1872
233	80.7523	73.3121	67.7449	62.3842	57.2837	51.9984	45.5565	42.2604
234	80.8617	73.4175	67.8604	62.4846	57.3783	52.093	45.6396	42.3376
235	80.9624	73.5182	67.9733	62.5865	57.4774	52.1884	45.7246	42.4035
236	81.0566	73.6322	68.0914	62.6955	57.5772	52.2788	45.8043	42.4759
237	81.1703	73.7495	68.2003	62.7982	57.6731	52.3762	45.8827	42.5439
238	81.2733	73.8646	68.3092	62.9033	57.7772	52.4676	45.9701	42.6131
239	81.3766	73.9743	68.4256	63.0149	57.8798	52.5574	46.0496	42.6887
240	81.4886	74.0822	68.5332	63.1226	57.9791	52.6516	46.1266	42.7608
241	81.591	74.1824	68.6347	63.2273	58.0781	52.7432	46.2064	42.8287
242	81.683	74.2807	68.7409	63.3322	58.1722	52.8282	46.2885	42.8986
243	81.7838	74.3862	68.8523	63.4296	58.2792	52.9215	46.3657	42.9685
244	81.8899	74.4875	68.9618	63.5304	58.3719	53.0148	46.4459	43.0355
245	81.9845	74.5976	69.0588	63.6371	58.4624	53.0992	46.5194	43.0983
246	82.0686	74.6944	69.1656	63.7412	58.5576	53.1821	46.5935	43.1604
247	82.163	74.7899	69.2766	63.8404	58.6549	53.2768	46.6704	43.2258
248	82.258	74.8897	69.3765	63.9448	58.7548	53.3678	46.7412	43.2861
249	82.3546	74.9978	69.4779	64.0504	58.8546	53.457	46.8166	43.3482
250	82.4509	75.102	69.5861	64.1452	58.9514	53.5411	46.8866	43.4105
251	82.5529	75.2018	69.6918	64.2408	59.0508	53.6265	46.9651	43.4779
252	82.651	75.3072	69.7925	64.3369	59.1464	53.7171	47.0386	43.5366
253	82.7455	75.4061	69.8886	64.4392	59.2398	53.8134	47.111	43.6
254	82.8401	75.4989	69.9865	64.5317	59.3363	53.8996	47.1788	43.6568
255	82.9394	75.6	70.0888	64.627	59.4279	53.9902	47.2509	43.7179
256	83.0273	75.7001	70.1842	64.7224	59.5194	54.0734	47.3281	43.7834
257	83.1122	75.801	70.2851	64.8238	59.6178	54.1506	47.3982	43.8403
258	83.2129	75.893	70.3816	64.923	59.7178	54.2374	47.4672	43.9004
259	83.2982	75.9906	70.4787	65.0193	59.8027	54.3249	47.5407	43.9584
260	83.3806	76.0845	70.5806	65.115	59.8939	54.4073	47.6149	44.017
261	83.477	76.1836	70.6777	65.2099	59.9819	54.4976	47.6864	44.0783
262	83.5707	76.2735	70.7759	65.3107	60.0704	54.5826	47.7569	44.1374
263	83.6622	76.3637	70.8732	65.4012	60.1593	54.6655	47.8264	44.1977
264	83.753	76.4595	70.9699	65.4936	60.2446	54.7505	47.8979	44.255
265	83.8387	76.556	71.0665	65.5878	60.3322	54.8344	47.9684	44.3104
266	83.9269	76.6474	71.1687	65.6887	60.4128	54.9153	48.0442	44.3711
267	84.0172	76.7371	71.2604	65.7747	60.4978	54.9961	48.1067	44.4278
268	84.1091	76.8304	71.3586	65.8693	60.5836	55.0792	48.1776	44.4851
269	84.1961	76.9213	71.4493	65.9654	60.6776	55.1613	48.2437	44.5462
270	84.2813	77.0114	71.548	66.0559	60.7708	55.2442	48.3144	44.6038
271	84.3661	77.1047	71.6364	66.1451	60.8573	55.3245	48.3827	44.6621
272	84.4516	77.1859	71.7297	66.2401	60.9428	55.4024	48.4507	44.7175
273	84.5382	77.2798	71.8226	66.3326	61.0338	55.477	48.5193	44.7708
274	84.6255	77.3655	71.9209	66.4173	61.1209	55.5571	48.5862	44.8289
275	84.7169	77.4539	72.0077	66.5057	61.2041	55.6349	48.6523	44.8857
276	84.8004	77.5418	72.0981	66.5907	61.289	55.7121	48.7191	44.9387
277	84.8849	77.6245	72.1883	66.6852	61.3844	55.7922	48.7842	44.9935
278	84.9685	77.7082	72.2792	66.7769	61.4755	55.8756	48.8487	45.0504
279	85.0558	77.7942	72.3757	66.8597	61.558	55.9536	48.9083	45.105
280	85.1399	77.8776	72.4691	66.9464	61.6467	56.0272	48.9743	45.1608
281	85.2269	77.9678	72.5625	67.0337	61.7304	56.0995	49.0387	45.2174
282	85.3086	78.0495	72.6512	67.1207	61.8128	56.1777	49.1058	45.2746
283	85.3933	78.1421	72.739	67.2059	61.8992	56.252	49.1712	45.3351
284	85.4729	78.2329	72.826	67.2936	61.9827	56.3242	49.2346	45.3883
285	85.5554	78.3189	72.9093	67.3773	62.0652	56.4014	49.3031	45.4417
286	85.6382	78.407	73.0074	67.4675	62.1467	56.4721	49.367	45.4972
287	85.7256	78.4927	73.0935	67.5552	62.2288	56.5493	49.4297	45.5489
288	85.8068	78.576	73.1763	67.6326	62.3137	56.6258	49.4918	45.6048
289	85.8897	78.6641	73.259	67.7191	62.399	56.6998	49.5561	45.6552
290	85.9718	78.7469	73.3415	67.8028	62.4737	56.7771	49.6185	45.7067
291	86.0485	78.8242	73.4249	67.8849	62.5498	56.8508	49.6808	45.7609
292	86.1297	78.9065	73.5091	67.9616	62.6269	56.9213	49.7467	45.8148
293	86.2094	78.9868	73.5905	68.0436	62.7008	56.9947	49.8107	45.8696
294	86.2919	79.071	73.6709	68.1232	62.7802	57.0713	49.8723	45.9233
295	86.3699	79.1488	73.7586	68.2108	62.8556	57.1424	49.9324	45.9751
296	86.4514	79.2225	73.8449	68.3002	62.9329	57.2101	49.9924	46.0311
297	86.5293	79.3044	73.925	68.3824	63.0073	57.2813	50.056	46.0826
298	86.6015	79.3847	74.0092	68.4645	63.0879	57.3514	50.1126	46.1334
299	86.6747	79.469	74.0896	68.5415	63.167	57.4186	50.1714	46.1841
300	86.7514	79.5541	74.169	68.6263	63.2452	57.4825	50.2304	46.2328
301	86.819	79.6341	74.2525	68.7078	63.3187	57.5493	50.2922	46.2812
302	86.8935	79.7213	74.3344	68.7838	63.3977	57.6172	50.3511	46.328
303	86.9705	79.7944	74.4163	68.8638	63.4693	57.6888	50.4075	46.3802
304	87.0433	79.8779	74.5007	68.9362	63.5409	57.7563	50.4681	46.429
305	87.112	79.9518	74.5781	69.0117	63.6131	57.8246	50.5292	46.4824
306	87.1814	80.0266	74.6581	69.089	63.691	57.894	50.5873	46.5346
307	87.2588	80.1023	74.7333	69.1669	63.7732	57.9672	50.6422	46.5853
308	87.3337	80.1785	74.8162	69.2429	63.8517	58.0346	50.6949	46.6337
309	87.411	80.255	74.8911	69.3155	63.9281	58.1094	50.7528	46.6775
310	87.4777	80.3312	74.9688	69.3877	63.9945	58.1771	50.8065	46.7245
311	87.5509	80.4076	75.045	69.4595	64.0664	58.2373	50.8686	46.7715
312	87.6239	80.4908	75.1273	69.5276	64.138	58.3092	50.9244	46.8188
313	87.6916	80.5685	75.205	69.6078	64.2092	58.3776	50.9807	46.8687
314	87.7659	80.6478	75.2824	69.6807	64.2779	58.4455	51.0441	46.9165
315	87.8402	80.7239	75.3627	69.7585	64.3463	58.5116	51.1003	46.9621
316	87.9056	80.7988	75.4441	69.8339	64.4192	58.577	51.153	47.01
317	87.9775	80.8719	75.5229	69.906	64.4913	58.6454	51.2092	47.0575
318	88.0531	80.9465	75.6	69.9789	64.5572	58.7042	51.2651	47.1057
319	88.1273	81.0112	75.6735	70.0519	64.6286	58.7674	51.3261	47.1529
320	88.1906	81.0821	75.7551	70.1242	64.6979	58.8363	51.3843	47.2003
321	88.273	81.1521	75.8286	70.1939	64.7628	58.9071	51.4424	47.2501
322	88.3435	81.2289	75.9036	70.2691	64.8354	58.9719	51.5043	47.2963
323	88.4098	81.294	75.9805	70.3376	64.9045	59.0369	51.5577	47.3426
324	88.4752	81.3638	76.0544	70.4156	64.9681	59.1071	51.62	47.3918
325	88.5467	81.4336	76.1353	70.492	65.0349	59.1786	51.6741	47.439
326	88.6164	81.5049	76.2101	70.57	65.1027	59.244	51.7307	47.4851
327	88.6881	81.5735	76.2862	70.6425	65.1775	59.3066	51.7836	47.5311
328	88.757	81.6404	76.3669	70.7078	65.2459	59.3654	51.8375	47.579
329	88.8257	81.7138	76.4383	70.7776	65.3108	59.4276	51.8893	47.6259
330	88.8927	81.7814	76.5126	70.8498	65.3781	59.4915	51.9409	47.6714
331	88.9542	81.8571	76.5955	70.9217	65.4485	59.5522	51.9949	47.7151
332	89.0237	81.9284	76.6664	70.9911	65.516	59.6108	52.0495	47.7616
333	89.0833	81.9965	76.7417	71.0682	65.5849	59.6723	52.1003	47.8062
334	89.1503	82.0712	76.8123	71.1382	65.651	59.7281	52.1557	47.8511
335	89.2222	82.1434	76.8838	71.2037	65.7162	59.7903	52.2103	47.899
336	89.2904	82.2194	76.9474	71.271	65.7824	59.8541	52.261	47.9423
337	89.3535	82.2907	77.0201	71.3438	65.8487	59.9174	52.3131	47.9888
338	89.4248	82.3555	77.0966	71.4099	65.913	59.9848	52.3679	48.0314
339	89.4871	82.4213	77.1663	71.4779	65.9818	60.047	52.4207	48.0751
340	89.5521	82.4926	77.2404	71.5491	66.0483	60.1088	52.4709	48.1217
341	89.6119	82.5607	77.306	71.6163	66.1177	60.1659	52.5199	48.1653
342	89.6828	82.6351	77.3717	71.6829	66.1794	60.2238	52.5701	48.2069
343	89.7537	82.6989	77.4386	71.7496	66.2462	60.2849	52.621	48.2466
344	89.8238	82.7696	77.5151	71.8185	66.3068	60.3385	52.6714	48.2899
345	89.8868	82.8337	77.5823	71.8882	66.3743	60.3957	52.7215	48.3334
346	89.9479	82.9004	77.6513	71.953	66.4355	60.4555	52.7728	48.3742
347	90.01	82.9625	77.7211	72.0221	66.4995	60.5168	52.8265	48.4187
348	90.0777	83.0261	77.7828	72.0902	66.5592	60.5777	52.8808	48.4605
349	90.146	83.0861	77.8508	72.1525	66.6213	60.6355	52.9269	48.5036
350	90.2028	83.1552	77.9152	72.2158	66.6826	60.6947	52.9807	48.5426
351	90.2647	83.2212	77.9848	72.2788	66.7424	60.7547	53.0325	48.585
352	90.3255	83.2825	78.053	72.3426	66.804	60.811	53.0853	48.628
353	90.3798	83.3443	78.115	72.4044	66.8657	60.8664	53.1318	48.6669
354	90.4368	83.409	78.18	72.468	66.9265	60.9251	53.1818	48.7033
355	90.4983	83.4737	78.2435	72.532	66.9872	60.9828	53.2282	48.7435
356	90.5589	83.5358	78.3154	72.5932	67.0539	61.0375	53.2791	48.7848
357	90.6204	83.6006	78.3842	72.6565	67.1143	61.0901	53.3271	48.8245
358	90.6784	83.6597	78.4564	72.7191	67.1708	61.1463	53.3749	48.8667
359	90.741	83.718	78.522	72.7804	67.2312	61.2024	53.4245	48.9052
360	90.7922	83.7753	78.5801	72.8466	67.293	61.2571	53.4735	48.9444
361	90.8542	83.8377	78.649	72.9109	67.3503	61.3122	53.523	48.9822
362	90.9163	83.8933	78.7111	72.9712	67.4095	61.3677	53.567	49.026
363	90.97	83.958	78.7711	73.0307	67.4678	61.4245	53.6153	49.0679
364	91.0271	84.0203	78.8364	73.0945	67.5343	61.4782	53.6604	49.1104
365	91.0865	84.0795	78.9003	73.1557	67.5973	61.5381	53.7108	49.1501
366	91.1437	84.1468	78.9632	73.2171	67.6603	61.5981	53.7598	49.1851
367	91.2028	84.2079	79.0277	73.276	67.7158	61.6556	53.8042	49.2241
368	91.2596	84.2669	79.092	73.3368	67.7763	61.7074	53.8522	49.2651
369	91.3219	84.3335	79.1553	73.3976	67.834	61.7628	53.9042	49.3055
370	91.3832	84.3953	79.2162	73.4558	67.8908	61.8157	53.9494	49.3462
371	91.4394	84.4523	79.2783	73.5128	67.9525	61.866	53.9938	49.3846
372	91.494	84.5071	79.3397	73.581	68.0122	61.9213	54.0381	49.4195
373	91.5469	84.5642	79.4013	73.6413	68.0704	61.9752	54.0848	49.4597
374	91.595	84.6193	79.4594	73.7004	68.1272	62.0257	54.1381	49.496
375	91.6507	84.682	79.5236	73.76	68.1825	62.0809	54.1797	49.5377
376	91.7	84.7448	79.5851	73.8192	68.2444	62.1333	54.2277	49.576
377	91.7592	84.806	79.641	73.8816	68.2989	62.188	54.2763	49.6127
378	91.8157	84.8694	79.6995	73.94	68.3518	62.2412	54.3186	49.6488
379	91.8705	84.9312	79.7606	74.0006	68.4097	62.2906	54.3665	49.6858
380	91.9206	84.9875	79.8251	74.0554	68.4624	62.3421	54.4168	49.7255
381	91.9785	85.0456	79.8805	74.1131	68.518	62.4025	54.4643	49.7601
382	92.0353	85.1051	79.9436	74.1711	68.5787	62.4509	54.5112	49.7976
383	92.0902	85.1591	80.0066	74.2248	68.6365	62.5068	54.5569	49.8354
384	92.1414	85.2111	80.0614	74.2833	68.6963	62.559	54.6028	49.8719
385	92.1986	85.2721	80.1245	74.3389	68.7532	62.6121	54.6445	49.9068
386	92.2544	85.3254	80.1814	74.3947	68.8076	62.6609	54.6887	49.9424
387	92.3103	85.3836	80.2391	74.4489	68.8618	62.7061	54.7309	49.98
388	92.3678	85.4401	80.2973	74.5074	68.9168	62.7596	54.7774	50.0188
389	92.4201	85.4923	80.3609	74.5636	68.974	62.8073	54.8178	50.056
390	92.4724	85.5534	80.4196	74.6242	69.0347	62.8637	54.8607	50.0933
391	92.5253	85.6156	80.4743	74.6813	69.0923	62.9147	54.903	50.125
392	92.5796	85.6711	80.5348	74.7382	69.1446	62.9696	54.9454	50.1589
393	92.6327	85.724	80.5902	74.7955	69.1992	63.0195	54.9859	50.1929
394	92.6841	85.7768	80.6457	74.8511	69.2527	63.0712	55.0266	50.2276
395	92.7376	85.8291	80.7061	74.9001	69.3024	63.1207	55.0717	50.2651
396	92.7935	85.8841	80.7633	74.9552	69.3563	63.169	55.1151	50.3012
397	92.8516	85.9423	80.8215	75.0081	69.4066	63.2226	55.157	50.3348
398	92.9049	85.9929	80.8805	75.0687	69.4639	63.2713	55.1984	50.365
399	92.9573	86.0465	80.9352	75.1218	69.5109	63.3245	55.2392	50.4013
400	93.0082	86.1063	80.9939	75.1738	69.5615	63.3729	55.2832	50.4319
401	93.0611	86.1577	81.0541	75.2267	69.6132	63.4251	55.3294	50.4643
402	93.1108	86.209	81.1103	75.2824	69.6692	63.4739	55.3678	50.4987
403	93.1626	86.2564	81.1634	75.3341	69.7209	63.5266	55.4123	50.5312
404	93.2164	86.3095	81.2252	75.3837	69.774	63.5748	55.452	50.5633
405	93.2685	86.3642	81.2851	75.4389	69.8246	63.6262	55.4967	50.5975
406	93.3212	86.4208	81.3412	75.4947	69.875	63.6795	55.5352	50.6257
407	93.3739	86.474	81.3995	75.546	69.9288	63.7282	55.579	50.659
408	93.4267	86.5254	81.4599	75.5981	69.9839	63.7737	55.6197	50.6948
409	93.4755	86.5773	81.5134	75.6497	70.0331	63.8238	55.6622	50.7298
410	93.5279	86.6305	81.5653	75.7046	70.0865	63.8768	55.6997	50.7672
411	93.5805	86.6793	81.6236	75.7566	70.1408	63.9281	55.7389	50.8011
412	93.6313	86.7282	81.675	75.8141	70.1926	63.9769	55.7816	50.8331
413	93.6856	86.7795	81.7317	75.8658	70.2452	64.022	55.8235	50.866
414	93.7311	86.8271	81.7913	75.9164	70.2913	64.0668	55.8636	50.8969
415	93.7793	86.8784	81.847	75.9713	70.3413	64.1132	55.9029	50.9346
416	93.8247	86.9284	81.899	76.022	70.3945	64.1574	55.9459	50.9676
417	93.8693	86.9812	81.9483	76.0717	70.4448	64.208	55.9856	51.0029
418	93.9209	87.0304	82.0007	76.1245	70.492	64.2572	56.0304	51.0346
419	93.9694	87.083	82.0549	76.1768	70.5426	64.3067	56.0714	51.0696
420	94.0202	87.1306	82.1045	76.2322	70.5894	64.3545	56.1114	51.0981
421	94.0689	87.1761	82.1572	76.2836	70.6389	64.4031	56.1528	51.1295
422	94.1181	87.226	82.2052	76.3359	70.6879	64.4537	56.1886	51.1614
423	94.1664	87.2779	82.259	76.388	70.7354	64.5046	56.2282	51.1923
424	94.2202	87.3321	82.3145	76.4437	70.7889	64.5522	56.2692	51.2239
425	94.2689	87.3857	82.3659	76.4958	70.8427	64.5992	56.3064	51.2551
426	94.3154	87.4365	82.4189	76.5459	70.893	64.6457	56.3476	51.2861
427	94.36	87.4852	82.4726	76.5967	70.9422	64.6925	56.388	51.3184
428	94.4051	87.5335	82.5229	76.6441	70.9917	64.7348	56.4259	51.3455
429	94.4541	87.5796	82.574	76.6908	71.0421	64.7793	56.4647	51.3774
430	94.5007	87.6233	82.6204	76.7427	71.0896	64.8248	56.5015	51.4021
431	94.5523	87.6689	82.6694	76.7966	71.1375	64.8713	56.5416	51.4309
432	94.6042	87.718	82.7265	76.8474	71.1891	64.9178	56.581	51.464
433	94.6517	87.7656	82.7795	76.8977	71.2399	64.9621	56.6206	51.4937
434	94.7024	87.8142	82.8288	76.95	71.2923	65.0075	56.6576	51.5236
435	94.7466	87.8599	82.8802	77.001	71.3419	65.0529	56.6936	51.5543
436	94.7904	87.9077	82.9296	77.0533	71.3941	65.0973	56.7293	51.5851
437	94.84	87.9544	82.9809	77.1017	71.4395	65.1409	56.7681	51.614
438	94.8862	87.9986	83.032	77.1497	71.4856	65.1867	56.8049	51.6442
439	94.9295	88.04	83.0818	77.1967	71.5358	65.2306	56.8435	51.6758
440	94.9755	88.0886	83.1367	77.2459	71.5842	65.275	56.879	51.7072
441	95.0227	88.1369	83.1873	77.2936	71.6336	65.3209	56.9154	51.7336
442	95.066	88.1889	83.2313	77.3393	71.6821	65.3631	56.9522	51.7627
443	95.1073	88.2361	83.28	77.3862	71.7292	65.4053	56.9897	51.7912
444	95.1567	88.2788	83.3345	77.4333	71.7808	65.4489	57.0237	51.8175
445	95.1959	88.332	83.3828	77.4852	71.8299	65.4937	57.0619	51.8492
446	95.2377	88.3768	83.4294	77.534	71.8758	65.5391	57.0998	51.8768
447	95.2788	88.4252	83.4794	77.5827	71.9196	65.5823	57.1374	51.9045
448	95.3196	88.4759	83.5283	77.6288	71.9649	65.623	57.1736	51.9373
449	95.3625	88.5207	83.5767	77.6745	72.0107	65.6687	57.2122	51.9646
450	95.4059	88.5693	83.6304	77.7199	72.0575	65.7087	57.2485	51.9937
451	95.4489	88.6141	83.6805	77.766	72.1015	65.7562	57.289	52.0248
452	95.4944	88.654	83.727	77.8114	72.1427	65.7949	57.3276	52.0536
453	95.5397	88.7021	83.7763	77.8537	72.1849	65.8371	57.3658	52.0839
454	95.5813	88.7488	83.8249	77.9008	72.2275	65.8763	57.3998	52.1124
455	95.6251	88.7979	83.8766	77.9439	72.2715	65.9173	57.4359	52.1392
456	95.6682	88.8427	83.9271	77.9881	72.3147	65.9676	57.4703	52.1677
457	95.7101	88.8831	83.974	78.0316	72.3602	66.005	57.5045	52.1953
458	95.7535	88.9277	84.0179	78.0791	72.4087	66.0486	57.5377	52.2241
459	95.7958	88.976	84.065	78.1226	72.4512	66.0892	57.5724	52.2551
460	95.8375	89.0174	84.1114	78.1682	72.4992	66.1304	57.6083	52.2832
461	95.8798	89.0581	84.1553	78.2199	72.5432	66.1685	57.6396	52.3098
462	95.9235	89.1048	84.2023	78.2636	72.5865	66.2101	57.6724	52.3376
463	95.9654	89.1488	84.2495	78.3069	72.6285	66.2489	57.7098	52.3675
464	96.0085	89.1912	84.2968	78.3469	72.6733	66.2927	57.7429	52.3966
465	96.055	89.2355	84.3383	78.3938	72.7194	66.3343	57.7789	52.4232
466	96.0978	89.2797	84.3819	78.4397	72.7636	66.3705	57.8164	52.4502
467	96.1371	89.3207	84.4293	78.4858	72.8078	66.4104	57.8526	52.4784
468	96.1796	89.3616	84.4754	78.5301	72.8543	66.4542	57.8918	52.5065
469	96.2235	89.4005	84.52	78.5736	72.8964	66.4949	57.9249	52.5321
470	96.2637	89.4417	84.5631	78.616	72.939	66.5364	57.9585	52.557
471	96.3003	89.4822	84.6086	78.6577	72.9799	66.5777	57.9935	52.5848
472	96.3431	89.5294	84.6605	78.7054	73.0236	66.6146	58.0269	52.6121
473	96.3829	89.5722	84.7064	78.7492	73.0713	66.6574	58.0641	52.6406
474	96.4216	89.6163	84.7537	78.7919	73.1132	66.6981	58.0969	52.6679
475	96.4659	89.6546	84.7969	78.8343	73.1558	66.734	58.1259	52.6929
476	96.5097	89.6962	84.8459	78.8748	73.2008	66.7722	58.162	52.7184
477	96.5501	89.7385	84.8916	78.9187	73.2407	66.8146	58.1987	52.7447
478	96.594	89.7794	84.9351	78.9629	73.285	66.8537	58.2325	52.7742
479	96.6366	89.8175	84.979	79.0043	73.3269	66.8914	58.2652	52.7996
480	96.6803	89.863	85.023	79.0488	73.3671	66.9299	58.2988	52.8248
481	96.7227	89.9056	85.0718	79.0902	73.4104	66.9689	58.3324	52.8556
482	96.7589	89.9451	85.1204	79.1363	73.4483	67.0101	58.3621	52.8819
483	96.8019	89.9852	85.1665	79.1739	73.4887	67.0505	58.3966	52.9107
484	96.8417	90.0263	85.2105	79.22	73.5318	67.0886	58.4331	52.9405
485	96.8799	90.064	85.2579	79.2621	73.5691	67.1259	58.4674	52.9694
486	96.9245	90.1072	85.3032	79.3067	73.6095	67.1648	58.501	52.9942
487	96.9628	90.1474	85.3443	79.3518	73.6483	67.2031	58.5328	53.0183
488	97.0021	90.1906	85.3869	79.394	73.6916	67.243	58.5635	53.046
489	97.042	90.2324	85.4319	79.439	73.7315	67.2843	58.5934	53.0707
490	97.0851	90.2728	85.4733	79.4804	73.7729	67.3237	58.6254	53.0991
491	97.1284	90.3098	85.5158	79.5225	73.8141	67.3614	58.659	53.1259
492	97.1649	90.349	85.5563	79.5626	73.8578	67.3994	58.6884	53.1519
493	97.2043	90.3919	85.5969	79.6048	73.8972	67.44	58.7195	53.1779
494	97.2424	90.4279	85.639	79.6449	73.937	67.4781	58.7531	53.2041
495	97.2841	90.4649	85.6805	79.6865	73.975	67.5165	58.7831	53.2278
496	97.3248	90.5006	85.728	79.7232	74.014	67.5559	58.8139	53.2533
497	97.3633	90.5381	85.7722	79.7651	74.0553	67.5975	58.8448	53.2775
498	97.4034	90.5754	85.8095	79.8069	74.0931	67.6334	58.8782	53.3024
499	97.4389	90.6185	85.8545	79.8486	74.1345	67.6736	58.9096	53.3265
500	97.4716	90.6591	85.8943	79.8881	74.1751	67.7122	58.9394	53.3522
501	97.5123	90.6946	85.9374	79.9262	74.2177	67.7534	58.9729	53.3768
502	97.5516	90.7339	85.9827	79.965	74.2544	67.7891	58.9981	53.4001
503	97.588	90.7718	86.0231	80.004	74.2976	67.8273	59.0304	53.4278
504	97.6257	90.8139	86.0668	80.0435	74.3391	67.864	59.0621	53.4544
505	97.6632	90.8524	86.1081	80.0842	74.3808	67.9005	59.0937	53.4768
506	97.703	90.894	86.1491	80.1226	74.4189	67.9399	59.1208	53.504
507	97.7333	90.9337	86.1923	80.1631	74.4582	67.9782	59.1527	53.5288
508	97.7718	90.9767	86.2367	80.2058	74.4985	68.0144	59.1834	53.5564
509	97.8077	91.0181	86.2758	80.2436	74.5399	68.0525	59.2162	53.5802
510	97.8474	91.0554	86.3141	80.2837	74.5807	68.0893	59.248	53.6044
511	97.8833	91.0887	86.3562	80.3217	74.6171	68.1262	59.2759	53.6283
512	97.9255	91.1259	86.3954	80.358	74.6568	68.1579	59.3069	53.6514
513	97.959	91.1643	86.4335	80.396	74.6983	68.194	59.3374	53.6716
514	97.9957	91.204	86.4727	80.4354	74.7339	68.2296	59.369	53.6965
515	98.0289	91.2415	86.5125	80.4735	74.7745	68.2683	59.4022	53.7219
516	98.0652	91.2802	86.5543	80.5103	74.813	68.3029	59.4306	53.7462
517	98.1016	91.3157	86.5945	80.5515	74.8509	68.3386	59.4618	53.7731
518	98.1356	91.3523	86.635	80.5881	74.8902	68.3774	59.4929	53.798
519	98.1728	91.3903	86.6761	80.6262	74.9263	68.4117	59.5222	53.8251
520	98.2084	91.4264	86.7155	80.6655	74.9614	68.4478	59.5517	53.8496
521	98.2463	91.4649	86.7529	80.7045	74.9975	68.4837	59.5806	53.8744
522	98.2814	91.4988	86.7983	80.7418	75.0306	68.5152	59.6091	53.9014
523	98.3189	91.5373	86.8343	80.7761	75.0706	68.5478	59.6383	53.9266
524	98.3575	91.5719	86.8734	80.8168	75.111	68.5828	59.666	53.9509
525	98.3929	91.6098	86.9118	80.8547	75.1451	68.6165	59.6975	53.9756
526	98.4263	91.6513	86.9511	80.8945	75.1824	68.6513	59.7249	53.9971
527	98.4611	91.6929	86.992	80.9322	75.2201	68.6856	59.7548	54.0206
528	98.4963	91.7295	87.0354	80.9694	75.2605	68.7162	59.7825	54.042
529	98.5317	91.7644	87.0756	81.0117	75.2995	68.7488	59.8104	54.0657
530	98.5688	91.8024	87.1191	81.0485	75.3354	68.7816	59.8399	54.0884
531	98.6082	91.8378	87.1592	81.0833	75.3732	68.8192	59.8682	54.111
532	98.6411	91.8752	87.1981	81.116	75.414	68.8545	59.8958	54.1337
533	98.6779	91.9131	87.2347	81.1538	75.4513	68.8879	59.9239	54.1574
534	98.7131	91.952	87.2741	81.1914	75.4863	68.9195	59.951	54.1808
535	98.7482	91.9874	87.3158	81.2268	75.5229	68.9516	59.9801	54.2016
536	98.7793	92.0185	87.3564	81.2655	75.5603	68.9863	60.0127	54.226
537	98.8155	92.0548	87.3953	81.3004	75.5946	69.0203	60.0408	54.2501
538	98.8446	92.0865	87.4381	81.3393	75.631	69.0568	60.0669	54.273
539	98.878	92.1216	87.4752	81.3739	75.6685	69.0886	60.0939	54.297
540	98.9123	92.1552	87.5168	81.413	75.7052	69.1231	60.1208	54.319
541	98.9474	92.1914	87.557	81.4523	75.7433	69.1527	60.1482	54.3411
542	98.9797	92.2301	87.5949	81.4906	75.7793	69.1822	60.1771	54.3618
543	99.0149	92.2628	87.6312	81.53	75.8114	69.2154	60.204	54.3823
544	99.0516	92.296	87.6688	81.566	75.8456	69.2481	60.2326	54.4056
545	99.0836	92.3267	87.7095	81.6035	75.8766	69.283	60.2622	54.4272
546	99.1161	92.3599	87.742	81.6396	75.9138	69.3188	60.2882	54.4493
547	99.1531	92.3942	87.7813	81.6735	75.9477	69.3498	60.3144	54.4701
548	99.1834	92.4309	87.8215	81.7121	75.9834	69.3849	60.3382	54.4927
549	99.2152	92.4659	87.861	81.7453	76.0197	69.4177	60.3709	54.5129
550	99.2472	92.498	87.8987	81.7796	76.0533	69.4485	60.3977	54.5374
551	99.2806	92.5259	87.9355	81.8173	76.0881	69.4804	60.4271	54.5599
552	99.3141	92.5614	87.9727	81.8574	76.1205	69.5124	60.4549	54.5825
553	99.346	92.5934	88.0072	81.8927	76.1533	69.5457	60.4822	54.6058
554	99.3801	92.6266	88.0448	81.9285	76.187	69.5761	60.513	54.6292
555	99.4159	92.6603	88.0828	81.9588	76.2249	69.608	60.5397	54.6538
556	99.4529	92.6961	88.1226	81.9951	76.2573	69.6422	60.5651	54.6758
557	99.4828	92.7314	88.1603	82.0295	76.2915	69.6709	60.5911	54.6974
558	99.5213	92.7665	88.1944	82.0648	76.3256	69.7086	60.6166	54.7185
559	99.5513	92.7986	88.2294	82.1001	76.3619	69.7378	60.6419	54.7408
560	99.5845	92.8288	88.2679	82.1328	76.3997	69.7713	60.6692	54.7621
561	99.6145	92.8641	88.3063	82.1676	76.4333	69.8016	60.6984	54.7855
562	99.6486	92.9003	88.3434	82.208	76.4661	69.8318	60.7242	54.8082
563	99.68	92.9362	88.3778	82.2378	76.4997	69.8656	60.7527	54.826
564	99.7148	92.969	88.4155	82.2716	76.5328	69.8979	60.7792	54.845
565	99.7498	93.0029	88.4495	82.3035	76.568	69.928	60.807	54.8647
566	99.7801	93.0351	88.4834	82.3372	76.6052	69.9615	60.8328	54.8889
567	99.815	93.069	88.5196	82.3716	76.6373	69.9944	60.8582	54.9116
568	99.8476	93.0995	88.5565	82.4077	76.6691	70.0267	60.886	54.9323
569	99.8821	93.1307	88.5939	82.4439	76.7025	70.0581	60.9118	54.9528
570	99.9155	93.1619	88.6294	82.4782	76.7358	70.0904	60.9393	54.9754
571	99.9474	93.1938	88.666	82.5137	76.7706	70.1223	60.9673	54.9961
572	99.9732	93.2226	88.7003	82.5463	76.8063	70.1517	60.9954	55.017
573	100.006	93.252	88.7346	82.5844	76.8398	70.1863	61.021	55.0382
574	100.036	93.2814	88.7667	82.6161	76.8707	70.219	61.0484	55.0571
575	100.07	93.315	88.802	82.6511	76.9062	70.2509	61.0757	55.0741
576	100.1	93.3473	88.8373	82.6867	76.9385	70.2808	61.1026	55.0952
577	100.132	93.3794	88.8744	82.72	76.9708	70.3115	61.1265	55.1151
578	100.161	93.4103	88.9117	82.7558	77.0048	70.3393	61.1519	55.1359
579	100.195	93.4399	88.9444	82.7892	77.0388	70.3697	61.179	55.1589
580	100.222	93.4724	88.9779	82.8204	77.0724	70.4003	61.2047	55.1784
581	100.254	93.5067	89.0132	82.8505	77.1026	70.4325	61.2292	55.1975
582	100.28	93.5412	89.0488	82.8855	77.1356	70.4621	61.2539	55.2165
583	100.308	93.569	89.0844	82.9189	77.1708	70.4915	61.2781	55.2377
584	100.338	93.6032	89.1208	82.9531	77.2025	70.522	61.3074	55.2567
585	100.369	93.6307	89.1569	82.9843	77.2336	70.553	61.336	55.275
586	100.396	93.663	89.1899	83.0131	77.264	70.5824	61.3605	55.2957
587	100.423	93.695	89.226	83.0455	77.2997	70.6122	61.3847	55.3159
588	100.452	93.7231	89.2601	83.0787	77.3335	70.6424	61.4077	55.3327
589	100.486	93.7536	89.2945	83.1124	77.3653	70.6705	61.4336	55.3562
590	100.519	93.7839	89.3274	83.1473	77.3983	70.7009	61.4597	55.3764
591	100.548	93.8193	89.3576	83.1759	77.4311	70.7317	61.4861	55.395
592	100.58	93.8515	89.3917	83.2077	77.4644	70.7609	61.51	55.4122
593	100.607	93.8833	89.4295	83.2362	77.4941	70.7884	61.533	55.432
594	100.635	93.9163	89.4637	83.2667	77.5267	70.8175	61.5547	55.4509
595	100.668	93.9506	89.4949	83.2966	77.557	70.848	61.5808	55.4712
596	100.699	93.9814	89.5306	83.3292	77.5887	70.8769	61.6056	55.49
597	100.726	94.0103	89.5661	83.3593	77.621	70.9102	61.6283	55.5122
598	100.759	94.0426	89.5976	83.3921	77.6519	70.9377	61.6509	55.5323
599	100.787	94.0732	89.6272	83.4233	77.6814	70.9678	61.6728	55.5514
600	100.819	94.1053	89.6621	83.4528	77.7122	70.9952	61.6968	55.5689
601	100.845	94.1374	89.6965	83.4857	77.7492	71.0234	61.7215	55.5903
602	100.871	94.168	89.7296	83.5152	77.7789	71.0532	61.747	55.6087
603	100.901	94.1984	89.7595	83.5486	77.81	71.081	61.7719	55.6269
604	100.934	94.2315	89.7952	83.5788	77.8423	71.1121	61.7978	55.6465
605	100.961	94.2596	89.8319	83.6117	77.8725	71.1376	61.8207	55.6651
606	100.988	94.2895	89.8651	83.6455	77.8981	71.166	61.8456	55.6842
607	101.017	94.3202	89.897	83.6778	77.9312	71.1923	61.8704	55.7013
608	101.046	94.3476	89.929	83.7092	77.9628	71.2246	61.8934	55.7207
609	101.074	94.3762	89.9662	83.7401	77.9935	71.2547	61.9172	55.7393
610	101.1	94.4042	89.998	83.7727	78.0285	71.2819	61.9414	55.7595
611	101.128	94.4298	90.03	83.8062	78.0603	71.309	61.9651	55.782
612	101.159	94.4608	90.0592	83.8374	78.0887	71.3367	61.9879	55.8024
613	101.19	94.4894	90.0916	83.8698	78.1193	71.3677	62.0118	55.8217
614	101.226	94.5207	90.1266	83.9016	78.1476	71.3935	62.0353	55.8393
615	101.256	94.5526	90.1568	83.9309	78.1776	71.4188	62.0571	55.858
616	101.282	94.5825	90.1944	83.9592	78.2077	71.4462	62.0803	55.8759
617	101.315	94.6095	90.227	83.9915	78.2385	71.473	62.1038	55.8929
618	101.342	94.6397	90.2613	84.022	78.2643	71.4993	62.1284	55.9118
619	101.371	94.6681	90.294	84.0551	78.2953	71.5277	62.1554	55.929
620	101.398	94.6967	90.3302	84.0869	78.329	71.5548	62.1764	55.9488
621	101.428	94.7265	90.3605	84.1185	78.3653	71.582	62.199	55.97
622	101.457	94.758	90.3918	84.1497	78.3948	71.6115	62.2228	55.99
623	101.482	94.7874	90.4275	84.1809	78.4229	71.6401	62.2451	56.0106
624	101.511	94.8149	90.4592	84.2085	78.4535	71.6684	62.2694	56.0294
625	101.541	94.8417	90.4899	84.2392	78.4825	71.6978	62.2887	56.0481
626	101.571	94.8736	90.5203	84.2664	78.513	71.729	62.3127	56.0657
627	101.598	94.9031	90.5543	84.2953	78.5451	71.7577	62.3347	56.0834
628	101.626	94.9298	90.5899	84.3238	78.5733	71.7846	62.3545	56.1035
629	101.658	94.9607	90.6216	84.3517	78.5982	71.8142	62.3749	56.1235
630	101.689	94.9872	90.6507	84.3826	78.627	71.8433	62.3972	56.1421
631	101.715	95.0147	90.6838	84.4139	78.6513	71.8702	62.4171	56.1626
632	101.744	95.0414	90.7145	84.4454	78.6797	71.8971	62.4395	56.1831
633	101.772	95.0676	90.7472	84.4759	78.7097	71.9224	62.4617	56.2025
634	101.798	95.0989	90.7816	84.5065	78.7365	71.9469	62.4811	56.2208
635	101.824	95.1282	90.8166	84.5363	78.7657	71.9717	62.5037	56.2408
636	101.853	95.1575	90.842	84.5645	78.7929	71.9981	62.5252	56.2591
637	101.884	95.1866	90.8682	84.5954	78.8216	72.0242	62.5466	56.2769
638	101.912	95.2161	90.8974	84.6238	78.8528	72.0523	62.5704	56.2954
639	101.944	95.2452	90.9308	84.6532	78.8814	72.0794	62.5946	56.3142
640	101.972	95.2741	90.9615	84.6824	78.9096	72.1072	62.6196	56.3319
641	102	95.3029	90.9925	84.7102	78.9396	72.1358	62.6437	56.3513
642	102.028	95.3318	91.0245	84.7393	78.9694	72.1624	62.668	56.3686
643	102.055	95.362	91.0557	84.7679	78.9958	72.1902	62.6908	56.3869
644	102.081	95.3894	91.087	84.7939	79.0267	72.2162	62.7126	56.4057
645	102.109	95.4157	91.117	84.8223	79.0497	72.2442	62.732	56.4219
646	102.132	95.4446	91.1468	84.848	79.075	72.2715	62.7532	56.4393
647	102.158	95.4722	91.1762	84.8764	79.1037	72.2967	62.7755	56.4577
648	102.184	95.5	91.2067	84.9014	79.1272	72.3246	62.7995	56.476
649	102.212	95.5293	91.2373	84.9271	79.1528	72.3526	62.8225	56.4949
650	102.24	95.5567	91.2689	84.9557	79.1786	72.3763	62.8428	56.5146
651	102.266	95.5886	91.3036	84.9837	79.2068	72.4029	62.8643	56.5308
652	102.293	95.614	91.3364	85.0108	79.2324	72.4289	62.8868	56.5491
653	102.321	95.64	91.3682	85.0385	79.2617	72.4549	62.9074	56.5677
654	102.351	95.6617	91.3979	85.0657	79.29	72.4822	62.9295	56.5866
655	102.377	95.687	91.4336	85.0939	79.3145	72.5122	62.9513	56.6034
656	102.403	95.7117	91.4621	85.1214	79.3418	72.5358	62.9714	56.6206
657	102.429	95.7375	91.4924	85.1541	79.3686	72.5616	62.9951	56.6395
658	102.455	95.766	91.5231	85.1872	79.396	72.5844	63.015	56.657
659	102.478	95.7908	91.555	85.2121	79.4224	72.6088	63.0372	56.6741
660	102.502	95.8177	91.5837	85.2426	79.4531	72.6355	63.06	56.6914
661	102.53	95.8437	91.6134	85.2711	79.4802	72.6596	63.0813	56.7089
662	102.559	95.8673	91.6419	85.2969	79.512	72.6846	63.1041	56.7263
663	102.586	95.8931	91.6704	85.3216	79.5393	72.7106	63.1256	56.7424
664	102.608	95.9189	91.7007	85.3502	79.5656	72.7349	63.1487	56.7601
665	102.633	95.9444	91.7288	85.3738	79.5942	72.7609	63.1726	56.7757
666	102.661	95.9701	91.7589	85.4003	79.6203	72.7849	63.1943	56.7926
667	102.688	95.9963	91.7883	85.4272	79.6459	72.81	63.2145	56.8079
668	102.713	96.0239	91.8167	85.4545	79.6729	72.8336	63.2361	56.8247
669	102.739	96.0509	91.8458	85.4787	79.7002	72.859	63.2594	56.8417
670	102.766	96.0755	91.8762	85.5055	79.7302	72.8843	63.2799	56.8598
671	102.792	96.0982	91.9084	85.5326	79.7584	72.9093	63.2977	56.8779
672	102.816	96.1263	91.9392	85.5602	79.7836	72.9342	63.3187	56.8972
673	102.843	96.1521	91.9681	85.5851	79.8105	72.9572	63.3385	56.9113
674	102.867	96.1776	91.9948	85.6106	79.8352	72.9794	63.3573	56.9277
675	102.894	96.203	92.0242	85.6372	79.862	73.004	63.3777	56.9445
676	102.916	96.2291	92.0531	85.6617	79.8853	73.0297	63.3994	56.9587
677	102.942	96.2521	92.0827	85.6879	79.9134	73.0543	63.4189	56.9752
678	102.968	96.2768	92.1102	85.7117	79.9392	73.0772	63.4381	56.9909
679	102.994	96.3021	92.1391	85.7392	79.9665	73.1023	63.4559	57.0061
680	103.016	96.3262	92.171	85.7649	79.9931	73.1268	63.4785	57.0224
681	103.041	96.3549	92.1971	85.789	80.0213	73.1501	63.4981	57.0384
682	103.063	96.381	92.2286	85.8168	80.0467	73.1765	63.5175	57.0546
683	103.087	96.4065	92.254	85.8412	80.0756	73.2023	63.5373	57.0701
684	103.113	96.4311	92.2828	85.8644	80.1033	73.2271	63.56	57.0865
685	103.134	96.4533	92.3106	85.892	80.1293	73.2505	63.58	57.1028
686	103.161	96.4789	92.3401	85.9203	80.1564	73.275	63.6006	57.1205
687	103.184	96.503	92.3652	85.945	80.1834	73.3008	63.6224	57.1356
688	103.208	96.5285	92.3968	85.9706	80.2084	73.3266	63.639	57.1493
689	103.23	96.5553	92.4225	85.9975	80.2324	73.3514	63.6609	57.1661
690	103.252	96.5789	92.4468	86.0253	80.2587	73.3772	63.679	57.1822
691	103.277	96.6066	92.4738	86.0532	80.2818	73.4027	63.702	57.1985
692	103.299	96.6273	92.5038	86.0785	80.3093	73.4242	63.7198	57.2125
693	103.324	96.6541	92.5354	86.106	80.3341	73.447	63.7389	57.2299
694	103.347	96.6775	92.5616	86.1298	80.3586	73.471	63.7587	57.2457
695	103.372	96.7038	92.5896	86.1557	80.3852	73.4962	63.7793	57.2641
696	103.397	96.7266	92.6181	86.1849	80.4111	73.5219	63.7997	57.2805
697	103.424	96.752	92.6463	86.2092	80.436	73.5451	63.8181	57.2974
698	103.448	96.7807	92.675	86.2361	80.4612	73.5674	63.8377	57.3119
699	103.471	96.8056	92.7017	86.2595	80.4877	73.5933	63.8582	57.3288
700	103.499	96.8311	92.7295	86.2887	80.5151	73.6168	63.8804	57.344
701	103.525	96.8575	92.7576	86.3125	80.538	73.6375	63.9	57.3585
702	103.548	96.8821	92.7833	86.3379	80.5641	73.6619	63.9195	57.3743
703	103.572	96.9064	92.8112	86.3602	80.5894	73.685	63.9377	57.3909
704	103.595	96.9293	92.8381	86.3856	80.6156	73.7124	63.9587	57.4048
705	103.619	96.9547	92.8641	86.4101	80.642	73.7376	63.9797	57.423
706	103.645	96.9781	92.8919	86.4338	80.6633	73.7603	63.999	57.4387
707	103.67	97.0017	92.9189	86.4588	80.6867	73.7853	64.0164	57.4547
708	103.696	97.0262	92.9486	86.4841	80.7118	73.8083	64.0355	57.4711
709	103.719	97.0489	92.9766	86.5118	80.7394	73.8319	64.0555	57.4868
710	103.742	97.0725	93.0042	86.5364	80.7666	73.8544	64.075	57.5028
711	103.766	97.0981	93.0312	86.56	80.791	73.8798	64.0925	57.5161
712	103.789	97.1231	93.0576	86.587	80.8165	73.9023	64.1131	57.5316
713	103.812	97.149	93.0842	86.6138	80.8432	73.9255	64.1318	57.5467
714	103.833	97.1722	93.1095	86.6371	80.8659	73.9469	64.1536	57.5601
715	103.857	97.193	93.1355	86.6614	80.8908	73.9656	64.1721	57.5747
716	103.88	97.216	93.1594	86.6861	80.9167	73.9897	64.195	57.591
717	103.905	97.2413	93.1875	86.7104	80.9405	74.0111	64.2155	57.6057
718	103.925	97.2648	93.2143	86.735	80.9686	74.0337	64.2333	57.6196
719	103.947	97.2914	93.242	86.7594	80.9941	74.0589	64.255	57.6354
720	103.972	97.3151	93.2706	86.7861	81.0158	74.0816	64.2736	57.652
721	103.994	97.3353	93.2974	86.8119	81.0392	74.1049	64.2932	57.6671
722	104.019	97.3586	93.3231	86.837	81.0615	74.1281	64.3141	57.6813
723	104.045	97.3812	93.3526	86.864	81.0889	74.1514	64.3324	57.6947
724	104.071	97.4027	93.379	86.8868	81.1145	74.1704	64.3501	57.7087
725	104.097	97.4261	93.4073	86.911	81.1363	74.1956	64.3689	57.7249
726	104.119	97.4467	93.435	86.934	81.1579	74.2226	64.387	57.7392
727	104.139	97.4695	93.4604	86.9568	81.1848	74.2467	64.4057	57.7535
728	104.163	97.4913	93.4857	86.9787	81.2061	74.2716	64.4241	57.7675
729	104.188	97.5155	93.5108	87.0049	81.2316	74.2936	64.4439	57.7822
730	104.209	97.5378	93.5401	87.027	81.2553	74.317	64.4637	57.7973
731	104.233	97.5588	93.5642	87.0496	81.279	74.3388	64.4832	57.8108
732	104.253	97.5806	93.5904	87.0728	81.3024	74.3634	64.5021	57.8241
733	104.276	97.6011	93.6167	87.0956	81.3235	74.3875	64.5206	57.8395
734	104.299	97.6223	93.6442	87.1199	81.3487	74.4102	64.54	57.8529
735	104.321	97.6443	93.6684	87.1435	81.3718	74.4325	64.5565	57.8668
736	104.341	97.6705	93.6928	87.1641	81.3959	74.456	64.5734	57.8816
737	104.364	97.6952	93.7175	87.1864	81.419	74.4811	64.5949	57.896
738	104.388	97.7156	93.7438	87.2121	81.4433	74.5044	64.6123	57.9111
739	104.409	97.7375	93.7681	87.2347	81.4662	74.5262	64.6288	57.9252
740	104.434	97.7609	93.7941	87.2563	81.4916	74.5468	64.6457	57.9405
741	104.46	97.7875	93.8197	87.2787	81.5136	74.5721	64.6644	57.9536
742	104.483	97.8097	93.8464	87.3014	81.5376	74.5953	64.6837	57.9696
743	104.505	97.8339	93.8754	87.3262	81.558	74.6169	64.7022	57.9835
744	104.526	97.856	93.9009	87.3484	81.5823	74.6379	64.7208	57.9985
745	104.547	97.8772	93.9262	87.3708	81.6045	74.6625	64.7381	58.0136
746	104.568	97.898	93.9498	87.3919	81.6256	74.6836	64.7588	58.0288
747	104.59	97.9191	93.9792	87.4186	81.6483	74.7055	64.7751	58.044
748	104.613	97.9423	94.0043	87.4436	81.6732	74.7274	64.7916	58.0572
749	104.633	97.967	94.0283	87.4663	81.6953	74.7491	64.809	58.0741
750	104.654	97.989	94.0512	87.4885	81.7214	74.7711	64.8267	58.0889
751	104.676	98.0103	94.0777	87.5129	81.7463	74.7913	64.8455	58.103
752	104.699	98.0347	94.1048	87.537	81.7719	74.8159	64.8637	58.1197
753	104.721	98.0578	94.1284	87.5608	81.7957	74.839	64.8831	58.1338
754	104.739	98.078	94.1545	87.5846	81.8168	74.8597	64.9013	58.1474
755	104.759	98.102	94.1807	87.6089	81.841	74.8787	64.9211	58.1628
756	104.779	98.1237	94.2046	87.6308	81.8622	74.9007	64.9384	58.175
757	104.802	98.1481	94.2302	87.6509	81.8825	74.9253	64.9569	58.1878
758	104.828	98.1698	94.2548	87.67	81.9039	74.9467	64.9756	58.203
759	104.851	98.193	94.2828	87.6919	81.9285	74.9714	64.9949	58.2167
760	104.874	98.2171	94.3075	87.7137	81.9486	74.994	65.0123	58.2296
761	104.894	98.2406	94.3304	87.736	81.975	75.017	65.0291	58.2441
762	104.918	98.2608	94.356	87.7571	82.0004	75.0373	65.0489	58.2582
763	104.941	98.2808	94.3817	87.7801	82.0218	75.0579	65.0684	58.272
764	104.961	98.2999	94.4065	87.8048	82.0449	75.0798	65.0852	58.2863
765	104.985	98.3211	94.4315	87.8282	82.0658	75.099	65.1033	58.3021
766	105.008	98.3433	94.4536	87.8484	82.088	75.12	65.1193	58.3145
767	105.029	98.3645	94.4801	87.8708	82.111	75.1396	65.1372	58.327
768	105.052	98.385	94.505	87.8907	82.1325	75.1636	65.1536	58.3392
769	105.073	98.4074	94.5276	87.9143	82.1534	75.1862	65.1725	58.353
770	105.093	98.4326	94.553	87.9375	82.1769	75.2079	65.1888	58.3687
771	105.114	98.4547	94.575	87.9584	82.1974	75.2265	65.206	58.3836
772	105.132	98.4763	94.5973	87.9812	82.2196	75.2472	65.2231	58.398
773	105.152	98.498	94.6208	88.0037	82.2408	75.2691	65.2402	58.4108
774	105.174	98.5192	94.6443	88.028	82.2574	75.2881	65.2588	58.4255
775	105.191	98.5409	94.6664	88.0477	82.2834	75.3082	65.2748	58.4381
776	105.211	98.5638	94.691	88.0715	82.3045	75.3306	65.2914	58.4501
777	105.23	98.584	94.7168	88.0925	82.3268	75.3512	65.3073	58.4625
778	105.254	98.6026	94.7406	88.115	82.3522	75.3752	65.3244	58.4753
779	105.272	98.6217	94.7667	88.1379	82.3734	75.3961	65.3413	58.4879
780	105.293	98.6431	94.7918	88.1598	82.3949	75.4145	65.3561	58.4997
781	105.311	98.6635	94.8151	88.1813	82.4186	75.4334	65.3734	58.512
782	105.331	98.6833	94.8394	88.2029	82.44	75.4544	65.3895	58.5246
783	105.353	98.7053	94.8639	88.2226	82.462	75.4723	65.4073	58.539
784	105.375	98.7251	94.8891	88.2449	82.4838	75.4926	65.424	58.5517
785	105.398	98.7494	94.9145	88.2668	82.5014	75.5156	65.4378	58.5659
786	105.42	98.7708	94.9352	88.2831	82.5223	75.5362	65.4536	58.5781
787	105.442	98.7941	94.9581	88.3034	82.5417	75.5556	65.469	58.5922
788	105.464	98.8141	94.9828	88.3241	82.5641	75.5745	65.4838	58.606
789	105.484	98.8323	95.0069	88.3459	82.5854	75.5928	65.5001	58.6188
790	105.505	98.8545	95.0331	88.3702	82.6051	75.6137	65.5182	58.632
791	105.528	98.8753	95.0592	88.3922	82.6266	75.6318	65.5366	58.6461
792	105.547	98.894	95.0848	88.4122	82.6471	75.6513	65.5548	58.6594
793	105.568	98.9162	95.1063	88.4344	82.666	75.6712	65.5704	58.6717
794	105.588	98.9359	95.1292	88.4559	82.6902	75.6895	65.5863	58.6833
795	105.609	98.9573	95.1516	88.4794	82.7137	75.7112	65.6019	58.6947
796	105.628	98.9783	95.1752	88.5029	82.7367	75.7299	65.6196	58.7071
797	105.647	98.9998	95.2023	88.5247	82.7605	75.7502	65.6361	58.7204
798	105.67	99.0214	95.2243	88.5456	82.7824	75.7721	65.6524	58.7348
799	105.691	99.0401	95.2469	88.5672	82.802	75.7935	65.669	58.7478
800	105.713	99.0586	95.269	88.5875	82.8221	75.8133	65.6877	58.7599
801	105.735	99.079	95.2901	88.6072	82.8417	75.8325	65.706	58.7739
802	105.755	99.0987	95.3138	88.6306	82.8642	75.8502	65.7217	58.7877
803	105.775	99.1188	95.3355	88.6524	82.8831	75.8676	65.7395	58.8009
804	105.794	99.1396	95.3581	88.6741	82.9059	75.8848	65.7532	58.8133
805	105.815	99.1591	95.3795	88.6948	82.9283	75.9047	65.7696	58.8272
806	105.835	99.1803	95.4034	88.7158	82.9466	75.9246	65.7844	58.8395
807	105.855	99.199	95.4235	88.7355	82.9662	75.944	65.8022	58.8505
808	105.875	99.2183	95.4444	88.7558	82.9852	75.9655	65.8189	58.8622
809	105.894	99.2389	95.4673	88.7768	83.0048	75.9853	65.8355	58.8731
810	105.912	99.2585	95.4897	88.7998	83.0272	76.0065	65.8505	58.885
811	105.929	99.2793	95.5092	88.8242	83.0496	76.0247	65.867	58.897
812	105.95	99.3	95.5313	88.8455	83.0701	76.0437	65.8826	58.9103
813	105.971	99.3184	95.5546	88.8674	83.0922	76.063	65.8986	58.9216
814	105.992	99.3404	95.5784	88.8884	83.1137	76.0838	65.9172	58.9322
815	106.011	99.3621	95.6006	88.9087	83.1378	76.1007	65.9335	58.9461
816	106.034	99.3821	95.6236	88.931	83.157	76.1212	65.9491	58.9586
817	106.052	99.4023	95.6441	88.9508	83.1791	76.1409	65.9665	58.97
818	106.071	99.4206	95.6696	88.969	83.1989	76.1587	65.9831	58.9827
819	106.091	99.4385	95.6926	88.9918	83.2191	76.1787	65.9988	58.9933
820	106.113	99.4565	95.7175	89.0151	83.2383	76.2006	66.015	59.005
821	106.133	99.4764	95.7421	89.0367	83.259	76.2224	66.0295	59.0165
822	106.154	99.496	95.7642	89.0561	83.2765	76.2427	66.046	59.0295
823	106.173	99.5178	95.79	89.0765	83.2961	76.2646	66.0604	59.0426
824	106.195	99.5359	95.8106	89.0979	83.3149	76.2826	66.0762	59.0555
825	106.214	99.5559	95.8329	89.1187	83.3363	76.3035	66.0926	59.0686
826	106.231	99.5746	95.8536	89.1364	83.355	76.3235	66.1063	59.081
827	106.25	99.5919	95.8776	89.1559	83.3741	76.3453	66.1197	59.0928
828	106.269	99.6108	95.8987	89.1769	83.3962	76.3659	66.1367	59.105
829	106.288	99.63	95.9218	89.1968	83.4148	76.3845	66.1526	59.1163
830	106.307	99.6482	95.9402	89.217	83.4334	76.4022	66.1671	59.1293
831	106.324	99.6679	95.9631	89.2365	83.4547	76.42	66.1824	59.1418
832	106.344	99.6877	95.9863	89.2588	83.4723	76.4405	66.1943	59.1532
833	106.363	99.7045	96.0078	89.2776	83.4915	76.4584	66.2113	59.1644
834	106.382	99.7224	96.0273	89.298	83.5104	76.4769	66.2276	59.1759
835	106.4	99.7417	96.0484	89.3166	83.5309	76.4966	66.2456	59.1878
836	106.417	99.7632	96.0717	89.3368	83.5471	76.5119	66.2607	59.1992
837	106.436	99.7824	96.0989	89.3575	83.566	76.5298	66.2764	59.2107
838	106.455	99.8009	96.12	89.3762	83.5876	76.5469	66.2897	59.2231
839	106.472	99.8217	96.1415	89.3949	83.6054	76.5634	66.3026	59.236
840	106.489	99.8413	96.1623	89.4145	83.6257	76.5834	66.319	59.2483
841	106.506	99.8592	96.1853	89.4327	83.6453	76.6021	66.3353	59.2611
842	106.525	99.8753	96.2066	89.4539	83.6692	76.6196	66.3523	59.274
843	106.542	99.895	96.2294	89.4718	83.6901	76.6399	66.3676	59.285
844	106.559	99.9135	96.2544	89.4931	83.711	76.6575	66.3813	59.2978
845	106.577	99.9326	96.2766	89.5107	83.7296	76.6773	66.3975	59.3097
846	106.599	99.9509	96.2981	89.5289	83.7494	76.6962	66.4123	59.321
847	106.618	99.9714	96.3192	89.5481	83.7702	76.7162	66.4289	59.3333
848	106.636	99.9907	96.339	89.5656	83.7909	76.7332	66.4425	59.3447
849	106.656	100.008	96.3603	89.5838	83.8096	76.7494	66.4581	59.3555
850	106.672	100.026	96.3827	89.6038	83.8281	76.7684	66.4737	59.3675
851	106.689	100.047	96.4048	89.6232	83.8479	76.7891	66.4881	59.3787
852	106.706	100.066	96.4264	89.642	83.8645	76.8072	66.5047	59.3904
853	106.722	100.084	96.4477	89.6615	83.8832	76.8255	66.5192	59.3997
854	106.74	100.101	96.4669	89.68	83.9029	76.8432	66.5337	59.4128
855	106.762	100.122	96.4905	89.6977	83.9233	76.8608	66.5481	59.424
856	106.779	100.141	96.5121	89.7165	83.9435	76.8783	66.5642	59.436
857	106.797	100.159	96.5365	89.7391	83.9615	76.8967	66.579	59.4457
858	106.817	100.175	96.5566	89.7574	83.9801	76.915	66.5939	59.4593
859	106.836	100.192	96.5767	89.7767	83.9985	76.9337	66.6081	59.4718
860	106.853	100.21	96.5966	89.8004	84.0168	76.9508	66.6251	59.4827
861	106.869	100.226	96.6214	89.8201	84.0366	76.968	66.638	59.4941
862	106.889	100.245	96.6427	89.8392	84.0556	76.9852	66.6516	59.5069
863	106.907	100.264	96.6646	89.8602	84.0763	77.0021	66.6655	59.5185
864	106.925	100.281	96.686	89.879	84.095	77.022	66.6828	59.5282
865	106.943	100.299	96.7061	89.8989	84.1138	77.0384	66.6968	59.5395
866	106.962	100.315	96.7278	89.9176	84.1332	77.055	66.7147	59.5506
867	106.98	100.336	96.75	89.938	84.1519	77.0753	66.7288	59.5623
868	106.998	100.352	96.7709	89.9579	84.169	77.0937	66.7439	59.5724
869	107.018	100.369	96.7906	89.9757	84.1856	77.1135	66.7593	59.5856
870	107.035	100.386	96.8117	89.9951	84.2028	77.1299	66.7717	59.5974
871	107.053	100.402	96.8316	90.0148	84.221	77.1451	66.7857	59.6083
872	107.073	100.418	96.85	90.0337	84.2392	77.1622	66.7983	59.6206
873	107.091	100.435	96.8731	90.0511	84.2585	77.1777	66.81	59.6312
874	107.114	100.449	96.8956	90.0699	84.2753	77.1925	66.8241	59.6415
875	107.131	100.469	96.9176	90.0885	84.2954	77.2094	66.8393	59.6524
876	107.147	100.487	96.9389	90.1077	84.3131	77.2278	66.8537	59.6628
877	107.166	100.501	96.9604	90.1253	84.3305	77.2463	66.8692	59.6744
878	107.183	100.52	96.9824	90.146	84.3459	77.2602	66.8846	59.6854
879	107.199	100.537	97.0025	90.1626	84.3646	77.2767	66.8988	59.6977
880	107.216	100.554	97.0212	90.1811	84.3818	77.2949	66.9129	59.7094
881	107.237	100.571	97.0423	90.2	84.3996	77.3129	66.9263	59.7191
882	107.256	100.59	97.0629	90.2172	84.4169	77.3306	66.9398	59.7286
883	107.275	100.608	97.0826	90.2314	84.4371	77.3484	66.9539	59.7383
884	107.292	100.627	97.0999	90.2488	84.4559	77.3663	66.9685	59.7491
885	107.309	100.643	97.1207	90.2674	84.4737	77.3845	66.9823	59.761
886	107.325	100.658	97.14	90.2867	84.493	77.4009	66.9955	59.7727
887	107.341	100.676	97.1631	90.3064	84.5092	77.4195	67.0089	59.7811
888	107.359	100.694	97.1813	90.3232	84.5266	77.4367	67.0228	59.7921
889	107.374	100.709	97.2017	90.3419	84.5441	77.4529	67.0394	59.8016
890	107.391	100.726	97.2252	90.3585	84.5621	77.4694	67.054	59.8144
891	107.408	100.742	97.2487	90.377	84.5816	77.4879	67.0689	59.825
892	107.425	100.758	97.272	90.395	84.6013	77.5045	67.0821	59.835
893	107.443	100.775	97.2947	90.413	84.6213	77.5202	67.0957	59.8455
894	107.46	100.791	97.3123	90.4325	84.6395	77.5371	67.1128	59.857
895	107.478	100.808	97.3338	90.4495	84.6584	77.553	67.1247	59.8679
896	107.497	100.823	97.3535	90.4686	84.677	77.5698	67.1409	59.879
897	107.515	100.84	97.3758	90.486	84.6983	77.5864	67.1562	59.8893
898	107.533	100.859	97.3953	90.5051	84.7168	77.6025	67.1706	59.8987
899	107.551	100.876	97.4151	90.5224	84.734	77.6212	67.1859	59.9101
900	107.566	100.893	97.4339	90.5399	84.751	77.6382	67.1984	59.9216
901	107.583	100.913	97.4551	90.5557	84.7689	77.654	67.2124	59.9308
902	107.6	100.929	97.4747	90.5734	84.7857	77.671	67.2249	59.9407
903	107.615	100.946	97.4938	90.5908	84.8042	77.6887	67.238	59.9493
904	107.631	100.962	97.5158	90.608	84.823	77.7053	67.2522	59.9603
905	107.647	100.977	97.5367	90.6244	84.8418	77.7222	67.2666	59.9717
906	107.664	100.991	97.5562	90.6418	84.8593	77.7398	67.2832	59.9819
907	107.681	101.009	97.5748	90.6588	84.878	77.7575	67.2972	59.9936
908	107.695	101.025	97.5953	90.6759	84.8927	77.7744	67.3111	60.0039
909	107.71	101.04	97.6155	90.693	84.9092	77.7917	67.3246	60.0156
910	107.727	101.055	97.6372	90.7109	84.9255	77.8092	67.3366	60.0252
911	107.747	101.071	97.6553	90.7288	84.943	77.8248	67.3515	60.0363
912	107.763	101.086	97.6771	90.7488	84.9604	77.8418	67.3665	60.047
913	107.779	101.102	97.6986	90.7622	84.9776	77.8611	67.38	60.0573
914	107.794	101.118	97.7168	90.7777	84.9952	77.8802	67.3918	60.0687
915	107.813	101.135	97.7332	90.7974	85.0153	77.8963	67.4064	60.0795
916	107.829	101.15	97.7516	90.8149	85.0318	77.9115	67.4202	60.0908
917	107.844	101.167	97.7721	90.8314	85.0466	77.925	67.4329	60.1007
918	107.859	101.182	97.7941	90.8483	85.0671	77.9423	67.4471	60.112
919	107.878	101.197	97.8143	90.8655	85.0843	77.9599	67.4604	60.1221
920	107.892	101.215	97.8306	90.8822	85.102	77.9775	67.4726	60.1334
921	107.907	101.231	97.8487	90.9	85.1195	77.9951	67.4871	60.1445
922	107.922	101.248	97.8688	90.9162	85.1362	78.0103	67.5018	60.1552
923	107.935	101.265	97.8852	90.9342	85.153	78.0254	67.515	60.1651
924	107.951	101.283	97.9039	90.9519	85.1715	78.0411	67.5297	60.175
925	107.969	101.3	97.9224	90.9683	85.189	78.0571	67.5449	60.1874
926	107.987	101.317	97.9416	90.9856	85.2052	78.0741	67.5573	60.198
927	108.002	101.335	97.9598	91.0015	85.221	78.0906	67.5715	60.2078
928	108.017	101.35	97.9805	91.0187	85.2388	78.1068	67.5851	60.2187
929	108.034	101.37	98.0008	91.0356	85.2552	78.1239	67.5986	60.2288
930	108.05	101.384	98.0204	91.0517	85.2713	78.1424	67.6098	60.2388
931	108.067	101.401	98.0379	91.0709	85.2879	78.1589	67.6221	60.2486
932	108.083	101.416	98.0587	91.0912	85.3036	78.175	67.6355	60.2595
933	108.098	101.433	98.077	91.106	85.3205	78.1917	67.6477	60.2699
934	108.115	101.446	98.0949	91.1218	85.3384	78.2087	67.6642	60.2798
935	108.13	101.463	98.1117	91.1375	85.3542	78.2251	67.6776	60.289
936	108.144	101.477	98.1275	91.1553	85.3705	78.2423	67.6902	60.2977
937	108.161	101.493	98.1439	91.1702	85.3864	78.2591	67.7044	60.3085
938	108.173	101.509	98.1625	91.1858	85.4011	78.2751	67.7186	60.3188
939	108.187	101.527	98.1816	91.2014	85.4184	78.2925	67.7311	60.3281
940	108.204	101.54	98.2	91.2199	85.4361	78.3075	67.7472	60.3384
941	108.219	101.556	98.2184	91.236	85.4525	78.3256	67.7618	60.3482
942	108.235	101.573	98.2373	91.2526	85.4692	78.3409	67.7744	60.3585
943	108.25	101.589	98.2568	91.2711	85.4859	78.3572	67.7868	60.3696
944	108.267	101.607	98.2774	91.2869	85.5032	78.3746	67.7992	60.38
945	108.285	101.626	98.2948	91.3039	85.5206	78.3893	67.8134	60.3903
946	108.303	101.64	98.3107	91.3184	85.5364	78.4042	67.828	60.4001
947	108.315	101.655	98.3301	91.3343	85.5516	78.4205	67.8425	60.4103
948	108.331	101.672	98.3486	91.3499	85.5688	78.4373	67.8563	60.4206
949	108.345	101.687	98.3657	91.3669	85.585	78.4535	67.8675	60.4308
950	108.362	101.704	98.3855	91.3829	85.6009	78.4703	67.8804	60.4404
951	108.38	101.721	98.4054	91.4009	85.6159	78.4861	67.8935	60.4496
952	108.398	101.736	98.4273	91.419	85.6306	78.5005	67.9076	60.4607
953	108.416	101.75	98.4485	91.4359	85.651	78.5154	67.9198	60.4718
954	108.431	101.764	98.4669	91.4533	85.6659	78.5302	67.9308	60.4808
955	108.448	101.779	98.4851	91.4705	85.6808	78.5453	67.944	60.4912
956	108.464	101.795	98.5064	91.4847	85.6964	78.5588	67.9561	60.5008
957	108.479	101.812	98.5286	91.5018	85.7137	78.5737	67.9685	60.5106
958	108.496	101.827	98.5475	91.5187	85.7304	78.5878	67.981	60.5206
959	108.511	101.842	98.5649	91.5359	85.7479	78.6048	67.9933	60.5311
960	108.526	101.855	98.5836	91.5519	85.7645	78.6176	68.0044	60.5406
961	108.539	101.872	98.6047	91.5694	85.7813	78.6325	68.0183	60.5497
962	108.555	101.887	98.623	91.5861	85.7953	78.648	68.0325	60.5598
963	108.571	101.903	98.6434	91.6009	85.8113	78.6647	68.0449	60.5692
964	108.587	101.92	98.6633	91.618	85.8279	78.6809	68.0581	60.579
965	108.602	101.936	98.6845	91.634	85.8453	78.697	68.0704	60.5882
966	108.617	101.953	98.7007	91.6505	85.8607	78.7117	68.0824	60.5978
967	108.634	101.967	98.7197	91.6637	85.879	78.7264	68.0955	60.6078
968	108.648	101.982	98.7399	91.678	85.894	78.7446	68.1067	60.6171
969	108.663	101.999	98.7591	91.6928	85.9091	78.7594	68.1199	60.6271
970	108.679	102.012	98.7775	91.7084	85.9274	78.7756	68.133	60.6372
971	108.694	102.027	98.7955	91.7248	85.9424	78.7903	68.1458	60.6454
972	108.708	102.042	98.812	91.7396	85.9572	78.8047	68.158	60.6537
973	108.721	102.058	98.832	91.7569	85.9722	78.8195	68.1722	60.6616
974	108.736	102.075	98.8497	91.7736	85.9893	78.8355	68.1841	60.6714
975	108.751	102.09	98.8691	91.7894	86.0043	78.8513	68.1953	60.681
976	108.767	102.108	98.8886	91.8041	86.0179	78.8665	68.2083	60.6915
977	108.78	102.123	98.9045	91.8195	86.0328	78.8805	68.2205	60.7011
978	108.796	102.137	98.9247	91.8346	86.0476	78.8951	68.2328	60.7111
979	108.811	102.151	98.9413	91.8489	86.0644	78.9088	68.2444	60.7216
980	108.826	102.165	98.9582	91.8633	86.0815	78.9235	68.2564	60.7305
981	108.842	102.179	98.9759	91.876	86.0979	78.9402	68.2678	60.7402
982	108.858	102.194	98.9961	91.891	86.1135	78.953	68.2786	60.7475
983	108.873	102.209	99.0139	91.9095	86.1319	78.9661	68.2918	60.7558
984	108.886	102.224	99.0317	91.9262	86.1495	78.9823	68.3045	60.7651
985	108.901	102.242	99.0499	91.9431	86.1683	78.9967	68.3194	60.7743
986	108.916	102.257	99.0681	91.9591	86.184	79.0123	68.3323	60.7853
987	108.93	102.272	99.0864	91.9744	86.2011	79.0264	68.3433	60.7959
988	108.944	102.288	99.1032	91.9898	86.2164	79.0407	68.3535	60.8068
989	108.961	102.301	99.1211	92.0069	86.2327	79.0573	68.3669	60.8159
990	108.974	102.317	99.1391	92.0226	86.2473	79.0724	68.3809	60.8252
991	108.987	102.331	99.1569	92.0368	86.262	79.0873	68.3939	60.8333
992	109.003	102.346	99.1753	92.0503	86.2766	79.1011	68.405	60.8435
993	109.018	102.361	99.1924	92.0666	86.2932	79.1159	68.4176	60.8519
994	109.033	102.376	99.209	92.0803	86.3078	79.131	68.428	60.8601
995	109.047	102.391	99.2277	92.0971	86.3225	79.1453	68.4415	60.8699
996	109.064	102.405	99.2467	92.1138	86.3371	79.1602	68.4531	60.8792
997	109.081	102.419	99.2643	92.1305	86.3516	79.1751	68.4652	60.8896
998	109.097	102.432	99.2822	92.1476	86.3671	79.1907	68.4765	60.898
999	109.114	102.445	99.3005	92.1644	86.3831	79.2074	68.4907	60.906
1000	109.127	102.459	99.3192	92.1784	86.3991	79.2217	68.5017	60.9147

## Sheet: panel a - right
x	y_1	y_2	y_3	y_4	y_5	y_6	y_7	y_8
0	0	0	0	0	0	0	0	0
1	0.963912	0.650715	0.502719	0.377281	0.28557	0.207129	0.145287	0.0817792
2	1.8738	1.32246	1.01773	0.743571	0.576979	0.414021	0.282728	0.169375
3	2.78699	2.0207	1.51736	1.11864	0.857242	0.614828	0.42683	0.256183
4	3.68963	2.69774	2.001	1.52117	1.15907	0.823583	0.570687	0.343313
5	4.63677	3.37121	2.48198	1.88532	1.43631	1.02104	0.717514	0.425961
6	5.55186	3.99565	2.94229	2.24714	1.7047	1.22943	0.859887	0.513741
7	6.41308	4.62775	3.38374	2.61865	1.96583	1.44156	0.998407	0.595046
8	7.23783	5.25209	3.85516	2.98698	2.23999	1.6441	1.14027	0.677213
9	8.10691	5.90217	4.33283	3.3657	2.52222	1.84405	1.2809	0.764938
10	8.99798	6.47877	4.7977	3.71881	2.79536	2.03973	1.42269	0.850024
11	9.84698	7.08452	5.25344	4.09152	3.07005	2.23306	1.56188	0.933264
12	10.5988	7.6568	5.70517	4.44429	3.32983	2.4252	1.70277	1.01976
13	11.389	8.25192	6.15733	4.80574	3.60758	2.62453	1.84568	1.10681
14	12.1962	8.85888	6.59996	5.15828	3.8891	2.81661	1.98146	1.19269
15	12.9537	9.43865	7.03794	5.51576	4.16656	3.00795	2.11629	1.28075
16	13.7007	10.0229	7.47064	5.84364	4.42181	3.19894	2.25302	1.36246
17	14.4234	10.6202	7.927	6.17584	4.69876	3.39051	2.38841	1.45
18	15.1954	11.1991	8.38315	6.51696	4.9666	3.57636	2.52606	1.53581
19	15.9183	11.7486	8.82991	6.84855	5.22639	3.77367	2.6615	1.62471
20	16.6431	12.3126	9.25743	7.17161	5.49566	3.9643	2.79471	1.70578
21	17.3496	12.8362	9.69983	7.4968	5.75673	4.15307	2.93455	1.79087
22	18.0808	13.3725	10.1082	7.84438	6.01475	4.3441	3.07405	1.87496
23	18.7844	13.8969	10.5299	8.1773	6.27375	4.52426	3.21702	1.96122
24	19.4836	14.4133	10.9537	8.50655	6.52771	4.70154	3.35848	2.04561
25	20.1986	14.923	11.3451	8.84567	6.77347	4.89327	3.49866	2.13298
26	20.8625	15.4205	11.7603	9.15792	7.02071	5.07868	3.6301	2.22178
27	21.5154	15.941	12.1788	9.49066	7.27497	5.27018	3.76469	2.30604
28	22.1524	16.4491	12.5823	9.80495	7.52084	5.45566	3.90483	2.39409
29	22.7984	16.9868	12.9698	10.1178	7.76479	5.6423	4.0353	2.47446
30	23.4187	17.4854	13.3851	10.4214	8.01488	5.82994	4.16125	2.55727
31	24.0864	17.9628	13.7687	10.7365	8.25741	6.01966	4.29576	2.64376
32	24.6707	18.4735	14.1716	11.0498	8.4978	6.20743	4.42679	2.72643
33	25.2468	18.9348	14.5468	11.3477	8.74007	6.39321	4.55712	2.80425
34	25.8613	19.4518	14.9437	11.6527	8.96869	6.57463	4.68739	2.88029
35	26.4201	19.9249	15.331	11.9447	9.23968	6.7629	4.82252	2.95985
36	27.0026	20.411	15.7082	12.2389	9.47886	6.93602	4.95415	3.03418
37	27.5758	20.8845	16.0781	12.5221	9.71606	7.10946	5.07998	3.11815
38	28.1364	21.3518	16.4612	12.8065	9.94356	7.28905	5.21994	3.1913
39	28.6549	21.8208	16.8287	13.104	10.1844	7.47237	5.34684	3.27217
40	29.2198	22.2672	17.1999	13.4066	10.4323	7.66347	5.47064	3.35532
41	29.7793	22.7048	17.5345	13.7181	10.6643	7.84266	5.60385	3.43865
42	30.2984	23.1526	17.8885	14.0079	10.8943	8.02517	5.73661	3.51861
43	30.8365	23.6137	18.2535	14.2992	11.1483	8.20117	5.86909	3.59824
44	31.3671	24.0251	18.635	14.5752	11.3905	8.38505	5.99676	3.68024
45	31.8642	24.4587	19.0063	14.8509	11.624	8.56409	6.12486	3.76138
46	32.3665	24.8998	19.3479	15.1294	11.8546	8.72967	6.25246	3.84736
47	32.8752	25.326	19.6955	15.4171	12.0674	8.90015	6.38207	3.92625
48	33.3898	25.7267	20.0293	15.699	12.2974	9.06471	6.51104	4.00697
49	33.8947	26.1186	20.3669	15.9855	12.515	9.24298	6.63229	4.0878
50	34.3748	26.5298	20.7109	16.2736	12.7359	9.41733	6.75547	4.16341
51	34.8458	26.9357	21.045	16.5414	12.9598	9.58682	6.88744	4.24052
52	35.3259	27.3253	21.3695	16.8142	13.1832	9.76181	7.00653	4.32176
53	35.8005	27.7247	21.6965	17.094	13.4008	9.92773	7.1321	4.39725
54	36.239	28.1147	22.0065	17.3543	13.6268	10.0967	7.25942	4.47274
55	36.6888	28.4966	22.3432	17.6263	13.8415	10.2605	7.3773	4.54887
56	37.1324	28.865	22.6681	17.9089	14.0565	10.4289	7.50911	4.62464
57	37.6014	29.2692	22.991	18.175	14.2781	10.5938	7.63392	4.70688
58	38.007	29.6416	23.3019	18.4386	14.5018	10.7595	7.75179	4.78343
59	38.4229	30.0414	23.603	18.7086	14.7287	10.922	7.87531	4.85912
60	38.8641	30.4158	23.9296	18.9583	14.9359	11.0939	7.99725	4.93809
61	39.279	30.7983	24.2545	19.2016	15.1453	11.2616	8.12722	5.00994
62	39.6923	31.1648	24.5605	19.4546	15.3613	11.4261	8.25545	5.0879
63	40.1089	31.5422	24.8825	19.7065	15.5703	11.6016	8.37356	5.16967
64	40.5259	31.92	25.1803	19.9564	15.7821	11.7692	8.49293	5.25339
65	40.9295	32.2713	25.4876	20.2017	15.9942	11.9255	8.60956	5.33432
66	41.3316	32.6183	25.8016	20.459	16.2057	12.0865	8.72662	5.40899
67	41.7352	32.9847	26.095	20.7074	16.406	12.2478	8.85445	5.48555
68	42.0982	33.3373	26.3882	20.951	16.6222	12.4036	8.97906	5.56094
69	42.4558	33.6596	26.6833	21.1981	16.8296	12.5518	9.10426	5.63818
70	42.8099	33.9702	26.9886	21.4597	17.0291	12.7097	9.21457	5.71731
71	43.1856	34.288	27.2817	21.7134	17.2469	12.8698	9.33302	5.79099
72	43.5457	34.5981	27.5639	21.9515	17.4379	13.0391	9.45782	5.87068
73	43.9215	34.9306	27.8534	22.1884	17.6399	13.1897	9.58203	5.94455
74	44.2837	35.2535	28.1371	22.4239	17.8472	13.3481	9.70291	6.02003
75	44.6564	35.5691	28.428	22.6634	18.0495	13.508	9.81968	6.09678
76	45.02	35.9025	28.7101	22.9008	18.2405	13.6597	9.94225	6.17575
77	45.3752	36.2109	29.0058	23.1278	18.4359	13.8253	10.0566	6.24659
78	45.7264	36.5191	29.2799	23.3692	18.6203	13.9793	10.1758	6.31882
79	46.0633	36.8195	29.5597	23.596	18.8192	14.135	10.2838	6.39203
80	46.4204	37.1342	29.8453	23.8363	19.0114	14.3001	10.4043	6.46407
81	46.7535	37.4299	30.1126	24.0558	19.2086	14.4568	10.5221	6.53741
82	47.0813	37.7318	30.3808	24.2757	19.4139	14.6079	10.642	6.61286
83	47.4177	38.0526	30.6486	24.4969	19.6051	14.7617	10.7511	6.68434
84	47.7678	38.346	30.9215	24.729	19.7993	14.9176	10.8658	6.7599
85	48.1178	38.6562	31.1816	24.9604	19.9983	15.0758	10.9736	6.83519
86	48.444	38.9478	31.4339	25.1835	20.1889	15.2264	11.0908	6.90884
87	48.7622	39.2045	31.7046	25.4115	20.3823	15.38	11.2069	6.98338
88	49.0862	39.4967	31.979	25.6258	20.5778	15.5242	11.3219	7.06377
89	49.3933	39.7919	32.2495	25.8461	20.7653	15.6821	11.4379	7.13817
90	49.7019	40.0912	32.4939	26.0613	20.9592	15.8313	11.5521	7.20998
91	50.007	40.3481	32.7456	26.2788	21.1508	15.9851	11.6678	7.28419
92	50.3091	40.6223	33.02	26.4989	21.3412	16.1386	11.7855	7.36028
93	50.613	40.9162	33.2831	26.7211	21.5297	16.2897	11.9032	7.43382
94	50.9145	41.193	33.5427	26.9438	21.7211	16.4374	12.0095	7.50617
95	51.2028	41.476	33.7835	27.1688	21.9086	16.5802	12.1258	7.58026
96	51.5078	41.7447	34.0409	27.3875	22.095	16.7242	12.2399	7.65751
97	51.7857	42.0245	34.2869	27.6006	22.2945	16.8718	12.3494	7.72941
98	52.0666	42.2899	34.5219	27.8226	22.4829	17.0172	12.4546	7.80463
99	52.3533	42.571	34.7659	28.027	22.6684	17.1604	12.5685	7.87604
100	52.6411	42.8397	35.0008	28.2391	22.8438	17.3047	12.6789	7.94908
101	52.913	43.1223	35.2324	28.4448	23.0328	17.4468	12.7992	8.02583
102	53.1778	43.3782	35.474	28.6443	23.2177	17.6021	12.9087	8.10431
103	53.4525	43.6411	35.7263	28.8442	23.395	17.7461	13.0194	8.1775
104	53.713	43.9056	35.9627	29.0465	23.5661	17.8888	13.133	8.25211
105	53.9897	44.1534	36.1982	29.2441	23.7437	18.0319	13.2395	8.32349
106	54.2466	44.4087	36.4157	29.4521	23.9326	18.1822	13.3491	8.39686
107	54.5266	44.6527	36.6468	29.6471	24.1126	18.3178	13.4617	8.47372
108	54.776	44.8991	36.8859	29.8533	24.2886	18.4644	13.5686	8.54772
109	55.0441	45.1476	37.1143	30.0489	24.462	18.6037	13.6824	8.62248
110	55.3116	45.3973	37.3454	30.2499	24.6377	18.7424	13.7876	8.68933
111	55.5976	45.647	37.5699	30.4465	24.8165	18.8852	13.8967	8.76405
112	55.8622	45.8801	37.7881	30.6412	24.9969	19.0288	14.0034	8.83566
113	56.1123	46.1162	38.0196	30.8296	25.164	19.1629	14.1075	8.9079
114	56.363	46.3517	38.2391	31.0297	25.3278	19.3097	14.2161	8.98011
115	56.615	46.5991	38.4552	31.219	25.4999	19.4524	14.3251	9.05348
116	56.8618	46.8397	38.6687	31.415	25.6809	19.5865	14.4384	9.12634
117	57.086	47.0914	38.8764	31.6102	25.8495	19.716	14.5508	9.19619
118	57.3388	47.3274	39.0875	31.808	26.0143	19.8506	14.6573	9.26641
119	57.5919	47.5613	39.3108	31.9884	26.191	19.9908	14.7552	9.33699
120	57.8495	47.7863	39.5279	32.1801	26.3592	20.1273	14.8665	9.40659
121	58.0736	48.0111	39.745	32.3686	26.5278	20.2615	14.971	9.48235
122	58.3071	48.2469	39.9653	32.5588	26.6978	20.3986	15.0754	9.55168
123	58.549	48.4822	40.1779	32.7355	26.8588	20.5387	15.1814	9.62054
124	58.7698	48.6992	40.3892	32.9066	27.0251	20.6676	15.2857	9.6965
125	58.9822	48.9235	40.5939	33.0949	27.193	20.8017	15.4024	9.7726
126	59.2001	49.1343	40.7981	33.2855	27.3526	20.9354	15.5058	9.8405
127	59.4309	49.3564	41.0106	33.4683	27.5262	21.0556	15.6134	9.91624
128	59.64	49.5788	41.2069	33.6473	27.6773	21.1937	15.717	9.98873
129	59.8542	49.7984	41.4138	33.8339	27.8436	21.3256	15.817	10.0555
130	60.0732	49.9962	41.6155	34.0202	28.0045	21.4645	15.918	10.1206
131	60.2815	50.202	41.811	34.1938	28.173	21.5902	16.0186	10.1891
132	60.495	50.4059	41.9945	34.3775	28.3459	21.7274	16.1318	10.2572
133	60.7016	50.6131	42.1949	34.5493	28.5008	21.8561	16.2382	10.3294
134	60.9259	50.8186	42.3911	34.7166	28.6569	21.9953	16.3398	10.4034
135	61.144	51.0291	42.5808	34.8866	28.8165	22.1278	16.4505	10.4764
136	61.353	51.2243	42.7669	35.0585	28.9711	22.2523	16.5445	10.5407
137	61.5472	51.4233	42.9559	35.2228	29.1169	22.3816	16.6458	10.6099
138	61.763	51.6196	43.1474	35.4014	29.2564	22.5064	16.7468	10.679
139	61.9545	51.8295	43.3407	35.5684	29.4029	22.6355	16.8488	10.751
140	62.1629	52.0266	43.5315	35.745	29.5581	22.7549	16.952	10.8237
141	62.366	52.2398	43.7162	35.9123	29.7043	22.8781	17.0567	10.8906
142	62.5623	52.4359	43.898	36.0762	29.8489	23.0062	17.1539	10.9612
143	62.7603	52.6332	44.0821	36.2465	30.0002	23.1337	17.2546	11.0339
144	62.9612	52.8254	44.2633	36.4257	30.1593	23.2612	17.3484	11.0997
145	63.1515	53.0163	44.4519	36.5967	30.315	23.385	17.448	11.1658
146	63.3473	53.2058	44.6237	36.7705	30.471	23.513	17.5477	11.2324
147	63.5446	53.3944	44.7985	36.9398	30.6219	23.6429	17.6455	11.3005
148	63.7397	53.5958	44.9963	37.1003	30.7716	23.7669	17.7469	11.3682
149	63.9319	53.7839	45.1832	37.2688	30.9249	23.8969	17.8463	11.4365
150	64.1117	53.953	45.3687	37.4283	31.0799	24.0214	17.9405	11.5053
151	64.2997	54.1461	45.5537	37.5796	31.2216	24.1418	18.0432	11.5762
152	64.4754	54.3301	45.7217	37.739	31.3707	24.2718	18.1417	11.6469
153	64.6456	54.5201	45.9008	37.901	31.5174	24.401	18.2422	11.713
154	64.8401	54.7036	46.0737	38.0566	31.6637	24.5262	18.3433	11.7806
155	65.0149	54.8796	46.2417	38.2167	31.8085	24.6462	18.4398	11.8508
156	65.1954	55.0648	46.4183	38.3822	31.9533	24.7673	18.5328	11.9163
157	65.3822	55.2336	46.6049	38.5375	32.0973	24.8897	18.6325	11.9845
158	65.5518	55.4068	46.7718	38.6978	32.2378	25.0094	18.7299	12.0565
159	65.7307	55.5807	46.9404	38.8474	32.3829	25.1282	18.8206	12.1258
160	65.8982	55.7575	47.1108	39.0015	32.5237	25.2487	18.9175	12.1983
161	66.0621	55.9323	47.2853	39.1539	32.6655	25.361	19.0156	12.2664
162	66.2381	56.1051	47.4596	39.3076	32.8179	25.48	19.1142	12.3353
163	66.4028	56.2684	47.6352	39.4601	32.953	25.6006	19.2109	12.4029
164	66.5806	56.4452	47.797	39.609	33.1006	25.7193	19.3054	12.4692
165	66.752	56.6232	47.9592	39.7566	33.2329	25.8414	19.4012	12.5381
166	66.9111	56.8017	48.1244	39.9056	33.3655	25.9648	19.4927	12.6051
167	67.0843	56.9766	48.2753	40.0577	33.5124	26.0867	19.5897	12.6702
168	67.2512	57.151	48.4333	40.1979	33.6462	26.2089	19.6819	12.7362
169	67.4218	57.3151	48.593	40.3511	33.7808	26.3275	19.777	12.8002
170	67.5878	57.4872	48.7611	40.509	33.9057	26.4439	19.8739	12.8635
171	67.7439	57.6511	48.9181	40.6629	34.0455	26.5637	19.9682	12.9279
172	67.8979	57.8124	49.0867	40.8156	34.1944	26.6857	20.0637	12.995
173	68.0444	57.9836	49.2475	40.9664	34.3297	26.8029	20.158	13.0548
174	68.2116	58.143	49.4226	41.114	34.4631	26.9164	20.2606	13.1247
175	68.3637	58.2963	49.5794	41.258	34.6058	27.0297	20.3554	13.1927
176	68.5116	58.4565	49.7351	41.402	34.7465	27.1505	20.4498	13.2592
177	68.6554	58.6147	49.8858	41.5406	34.8749	27.2649	20.5434	13.3301
178	68.8094	58.7715	50.0413	41.6762	35.0091	27.3753	20.6371	13.3948
179	68.9741	58.9326	50.1902	41.8098	35.1438	27.4886	20.731	13.4631
180	69.1279	59.0854	50.3414	41.9556	35.2849	27.5945	20.8171	13.527
181	69.2663	59.2512	50.4934	42.1009	35.4114	27.706	20.91	13.5945
182	69.4229	59.4	50.6416	42.2389	35.5411	27.8191	21.0085	13.6615
183	69.581	59.5571	50.8035	42.3779	35.6767	27.928	21.1078	13.7287
184	69.7295	59.7198	50.9495	42.5262	35.8117	28.0413	21.2015	13.7969
185	69.8804	59.8849	51.1012	42.6646	35.9479	28.1519	21.2947	13.862
186	70.0121	60.0373	51.2539	42.8018	36.0762	28.2651	21.3897	13.9227
187	70.1514	60.1971	51.4046	42.9337	36.2044	28.3771	21.4847	13.9882
188	70.295	60.3472	51.5489	43.0735	36.3368	28.4849	21.5823	14.0536
189	70.4363	60.4834	51.6941	43.2061	36.4672	28.5921	21.6753	14.1152
190	70.5773	60.6324	51.8367	43.344	36.5909	28.7026	21.7663	14.1828
191	70.7186	60.787	51.9745	43.4853	36.7186	28.8104	21.8576	14.2434
192	70.8616	60.9382	52.1177	43.6191	36.8482	28.9208	21.9456	14.3091
193	70.9882	61.0836	52.2616	43.7663	36.9725	29.0327	22.0342	14.3741
194	71.1238	61.2254	52.4074	43.9018	37.0971	29.142	22.1276	14.4419
195	71.2508	61.3715	52.5521	44.0291	37.2255	29.2519	22.2151	14.5066
196	71.3915	61.5184	52.6946	44.1632	37.347	29.3632	22.3061	14.5715
197	71.5212	61.6598	52.8419	44.2921	37.4714	29.4703	22.3982	14.634
198	71.6467	61.8072	52.9744	44.4225	37.601	29.5774	22.4925	14.6973
199	71.7788	61.9433	53.1182	44.5598	37.7241	29.6937	22.5841	14.7596
200	71.9217	62.0742	53.2581	44.6921	37.8447	29.8019	22.6717	14.8238
201	72.0571	62.2099	53.3963	44.8194	37.9668	29.9013	22.7585	14.8915
202	72.1826	62.3456	53.532	44.9459	38.0915	30.0088	22.842	14.9567
203	72.3154	62.491	53.6713	45.0724	38.2126	30.111	22.9322	15.0189
204	72.4512	62.6232	53.8104	45.1981	38.3268	30.213	23.0207	15.0865
205	72.5885	62.7651	53.9432	45.3333	38.448	30.3193	23.101	15.1509
206	72.721	62.8911	54.0726	45.455	38.5696	30.4195	23.1867	15.2105
207	72.8498	63.0288	54.204	45.583	38.6968	30.5202	23.2722	15.2741
208	72.9767	63.1676	54.3352	45.706	38.8178	30.6322	23.3633	15.337
209	73.1071	63.3007	54.4646	45.8393	38.9324	30.7346	23.4521	15.3972
210	73.2484	63.4393	54.5944	45.9629	39.0553	30.8368	23.5384	15.4659
211	73.364	63.5685	54.7256	46.0939	39.1693	30.9435	23.625	15.5295
212	73.4837	63.7008	54.8608	46.215	39.2867	31.0493	23.7146	15.5876
213	73.5983	63.8322	54.9947	46.3482	39.4076	31.1479	23.7958	15.6514
214	73.7179	63.9658	55.1226	46.4789	39.5206	31.2495	23.8817	15.7096
215	73.8411	64.0948	55.2459	46.6044	39.6329	31.3488	23.9681	15.7632
216	73.9606	64.2172	55.376	46.7266	39.7567	31.4502	24.0545	15.8238
217	74.0807	64.3513	55.5111	46.8544	39.8739	31.5501	24.1435	15.8819
218	74.1965	64.4853	55.6422	46.9794	39.9872	31.6508	24.231	15.9461
219	74.3182	64.6165	55.7669	47.0991	40.1064	31.7516	24.3175	16.0103
220	74.4404	64.7456	55.8842	47.2237	40.2235	31.8522	24.3999	16.0719
221	74.5503	64.8771	56.0112	47.3503	40.3321	31.9621	24.4886	16.1374
222	74.6751	64.9985	56.1355	47.4709	40.4491	32.0624	24.5717	16.2025
223	74.7914	65.127	56.2585	47.5842	40.5622	32.1694	24.6538	16.2652
224	74.9022	65.2527	56.3939	47.7067	40.6771	32.2685	24.7381	16.3301
225	75.0155	65.3737	56.5202	47.8243	40.7897	32.3723	24.8211	16.3866
226	75.1278	65.4862	56.6492	47.9431	40.9021	32.4711	24.9108	16.4467
227	75.2415	65.6075	56.77	48.0536	41.0147	32.5749	24.9953	16.5088
228	75.3506	65.7195	56.8937	48.1744	41.1315	32.6679	25.0841	16.5673
229	75.4608	65.8348	57.0172	48.2888	41.2374	32.7634	25.1627	16.6289
230	75.576	65.9523	57.141	48.4115	41.3518	32.8588	25.2454	16.6898
231	75.6856	66.0698	57.2585	48.5286	41.4647	32.9552	25.327	16.7523
232	75.7993	66.1964	57.3864	48.6437	41.5697	33.0577	25.4094	16.8161
233	75.9196	66.3137	57.5042	48.754	41.6798	33.1527	25.4947	16.8769
234	76.0302	66.4267	57.6199	48.8726	41.7898	33.2516	25.5804	16.9348
235	76.1372	66.5455	57.7477	48.9888	41.901	33.3489	25.6663	16.9931
236	76.2526	66.6696	57.8668	49.1035	42.0101	33.4411	25.7495	17.0556
237	76.3596	66.7887	57.9768	49.2168	42.1267	33.5436	25.8282	17.1208
238	76.4655	66.9088	58.097	49.332	42.2332	33.6395	25.9121	17.1811
239	76.574	67.0225	58.207	49.4437	42.3392	33.7407	25.9959	17.2431
240	76.6769	67.1237	58.3312	49.5544	42.4494	33.8331	26.0794	17.3028
241	76.7803	67.2407	58.4485	49.6738	42.5573	33.9204	26.1599	17.3617
242	76.8973	67.36	58.5653	49.7782	42.6655	34.0078	26.238	17.4218
243	76.999	67.4663	58.6788	49.8833	42.7771	34.1073	26.3214	17.4809
244	77.1034	67.5817	58.795	49.9936	42.8869	34.2035	26.4055	17.5356
245	77.2103	67.7008	58.9083	50.107	42.989	34.2962	26.4927	17.5945
246	77.3096	67.8231	59.0265	50.2209	43.0979	34.3957	26.5764	17.6534
247	77.4094	67.9382	59.1402	50.3366	43.206	34.4922	26.6568	17.7153
248	77.5121	68.051	59.2584	50.4449	43.3103	34.588	26.7397	17.7775
249	77.6119	68.1646	59.3717	50.5523	43.4159	34.6779	26.8237	17.8346
250	77.7122	68.2742	59.4926	50.661	43.5186	34.7676	26.8996	17.8963
251	77.8157	68.3929	59.6006	50.7705	43.6312	34.8634	26.9774	17.9557
252	77.913	68.5112	59.7075	50.8781	43.7349	34.9576	27.0493	18.0136
253	78.0146	68.6182	59.8206	50.9903	43.8383	35.0531	27.1296	18.0709
254	78.1125	68.7254	59.9282	51.0919	43.9422	35.143	27.208	18.133
255	78.2024	68.8318	60.0378	51.2068	44.0504	35.2351	27.2847	18.1952
256	78.3022	68.9355	60.1566	51.3114	44.1518	35.324	27.3649	18.2555
257	78.3939	69.0428	60.2644	51.4212	44.2512	35.4149	27.4443	18.3134
258	78.4863	69.1433	60.37	51.5276	44.3522	35.5028	27.5241	18.3762
259	78.585	69.25	60.4809	51.627	44.4598	35.5897	27.5995	18.4384
260	78.6883	69.3456	60.5947	51.7346	44.5625	35.6807	27.6774	18.4952
261	78.7766	69.4563	60.7061	51.8294	44.6703	35.768	27.7592	18.5586
262	78.8679	69.5651	60.8056	51.9302	44.7701	35.8621	27.8399	18.62
263	78.9629	69.6703	60.9167	52.0343	44.8678	35.9507	27.9159	18.6766
264	79.0502	69.7772	61.0232	52.1357	44.9661	36.0371	27.9972	18.7339
265	79.1455	69.8802	61.1273	52.2341	45.0725	36.1297	28.0736	18.7915
266	79.2473	69.9911	61.2297	52.3262	45.1758	36.2188	28.1554	18.8486
267	79.3495	70.0885	61.3363	52.4235	45.2767	36.3037	28.2336	18.9044
268	79.4405	70.1886	61.4354	52.5247	45.3815	36.3945	28.3141	18.9613
269	79.5308	70.2944	61.5435	52.6193	45.479	36.4861	28.3953	19.0188
270	79.6208	70.3956	61.6424	52.7223	45.5751	36.5759	28.4683	19.0796
271	79.7147	70.5001	61.743	52.8208	45.6753	36.6665	28.55	19.1372
272	79.8139	70.6084	61.8461	52.9238	45.7786	36.7576	28.6319	19.1938
273	79.9109	70.7098	61.948	53.0206	45.8722	36.8439	28.7062	19.2506
274	80.0078	70.8124	62.0459	53.1183	45.9687	36.9292	28.7871	19.3054
275	80.0931	70.9142	62.149	53.2151	46.0695	37.0139	28.8602	19.3673
276	80.1864	71.008	62.2529	53.3172	46.1683	37.1005	28.9374	19.4232
277	80.27	71.1033	62.348	53.4178	46.2744	37.187	29.0123	19.4868
278	80.3537	71.2036	62.4514	53.5134	46.3753	37.269	29.087	19.5436
279	80.4441	71.31	62.5444	53.6138	46.4787	37.3553	29.1652	19.6023
280	80.5358	71.4082	62.6401	53.7174	46.5773	37.4404	29.2425	19.658
281	80.6189	71.5094	62.7384	53.818	46.6759	37.5258	29.314	19.7147
282	80.7109	71.6096	62.8382	53.9162	46.767	37.6081	29.3841	19.7673
283	80.8006	71.7009	62.9338	54.0107	46.8611	37.6922	29.4625	19.8277
284	80.8838	71.7927	63.027	54.1043	46.9555	37.7758	29.5334	19.8876
285	80.9683	71.8873	63.1259	54.2001	47.0464	37.8656	29.6113	19.9421
286	81.0587	71.9846	63.226	54.2914	47.1317	37.9511	29.6871	20.0034
287	81.1527	72.0773	63.3167	54.3816	47.2272	38.0373	29.7615	20.0633
288	81.2356	72.168	63.4138	54.4747	47.3267	38.1259	29.8389	20.1195
289	81.3254	72.2592	63.5084	54.5714	47.4205	38.2049	29.9157	20.176
290	81.4114	72.3539	63.6055	54.6748	47.5158	38.2901	29.9883	20.2323
291	81.4916	72.4492	63.6967	54.7651	47.6118	38.375	30.0596	20.2903
292	81.5674	72.5354	63.7895	54.8633	47.7088	38.462	30.1369	20.3515
293	81.6557	72.631	63.8814	54.9529	47.7907	38.541	30.2082	20.4078
294	81.741	72.7223	63.9691	55.0489	47.8884	38.6265	30.2823	20.4653
295	81.8242	72.8067	64.0587	55.1351	47.9771	38.7063	30.358	20.518
296	81.9091	72.8902	64.1497	55.2284	48.0686	38.7909	30.4291	20.5741
297	81.9907	72.9753	64.2446	55.3162	48.164	38.8664	30.5021	20.6345
298	82.0693	73.0639	64.3367	55.4077	48.2505	38.9478	30.5743	20.6893
299	82.1473	73.155	64.4339	55.491	48.3481	39.0307	30.6499	20.7462
300	82.2264	73.2421	64.5231	55.5809	48.4409	39.1169	30.7184	20.8028
301	82.3118	73.3291	64.6146	55.668	48.527	39.1955	30.7942	20.8585
302	82.3989	73.4129	64.7086	55.7579	48.6163	39.2779	30.8691	20.9158
303	82.4741	73.503	64.7979	55.8483	48.7015	39.3582	30.9423	20.9704
304	82.5526	73.5873	64.8902	55.9313	48.7902	39.4377	31.0106	21.0268
305	82.6314	73.6729	64.9853	56.0194	48.8793	39.5161	31.083	21.0856
306	82.7096	73.7593	65.0755	56.1075	48.9744	39.5997	31.1574	21.1405
307	82.7874	73.8429	65.1631	56.1933	49.0682	39.681	31.2302	21.1974
308	82.8681	73.9285	65.2499	56.2758	49.1608	39.761	31.3042	21.2551
309	82.9417	74.0148	65.3444	56.3658	49.2556	39.8418	31.3702	21.3105
310	83.0193	74.0995	65.4332	56.452	49.3444	39.9254	31.4413	21.363
311	83.0999	74.1793	65.5232	56.5361	49.429	40.0035	31.5147	21.4204
312	83.171	74.2686	65.6054	56.6283	49.5185	40.0857	31.5911	21.481
313	83.243	74.3511	65.6906	56.7186	49.6047	40.1612	31.6651	21.5382
314	83.3196	74.4299	65.7799	56.8016	49.6944	40.2406	31.7346	21.5961
315	83.3954	74.5123	65.8621	56.8944	49.7871	40.3151	31.8045	21.6484
316	83.4779	74.5978	65.9462	56.9769	49.8698	40.3993	31.876	21.7028
317	83.5466	74.6811	66.0365	57.0604	49.9578	40.4802	31.9491	21.7596
318	83.6229	74.7629	66.1157	57.1453	50.0478	40.5551	32.0179	21.814
319	83.6931	74.8403	66.205	57.2258	50.1379	40.6286	32.0866	21.8687
320	83.768	74.9282	66.2922	57.3127	50.2269	40.7123	32.1568	21.9216
321	83.8313	75.0101	66.3798	57.3975	50.3172	40.7919	32.2292	21.9727
322	83.9049	75.0917	66.4603	57.4855	50.4075	40.873	32.2948	22.0282
323	83.9716	75.1679	66.5561	57.5753	50.4951	40.9526	32.3678	22.0878
324	84.0376	75.246	66.6441	57.6666	50.5831	41.0315	32.4426	22.1422
325	84.1111	75.3239	66.7309	57.7511	50.6716	41.1076	32.5069	22.1955
326	84.1777	75.4003	66.8174	57.8336	50.7541	41.1834	32.5765	22.2493
327	84.2483	75.4802	66.8974	57.9132	50.837	41.2605	32.6437	22.3039
328	84.3204	75.5588	66.9766	57.9918	50.917	41.3393	32.7088	22.3554
329	84.3918	75.6356	67.0539	58.0724	51.003	41.4137	32.7802	22.4089
330	84.467	75.7166	67.134	58.1547	51.0883	41.4923	32.8535	22.464
331	84.5334	75.7948	67.2175	58.2367	51.168	41.5718	32.9229	22.5172
332	84.5965	75.8736	67.3015	58.324	51.2502	41.6472	32.9942	22.5711
333	84.6659	75.9521	67.3791	58.4063	51.3369	41.7239	33.0648	22.6217
334	84.7354	76.0307	67.4666	58.4844	51.4239	41.7937	33.1344	22.676
335	84.8041	76.1145	67.5362	58.5641	51.5043	41.8686	33.2068	22.7284
336	84.8677	76.1916	67.6137	58.6442	51.5879	41.9378	33.2758	22.7809
337	84.9391	76.2681	67.6914	58.7224	51.668	42.0084	33.3511	22.8336
338	85.0071	76.3434	67.7708	58.8055	51.7534	42.0791	33.4189	22.888
339	85.0773	76.4227	67.8466	58.885	51.8395	42.1602	33.4801	22.942
340	85.1422	76.5037	67.9203	58.9606	51.9257	42.2381	33.5485	22.9978
341	85.2124	76.5778	68.003	59.0403	52.0047	42.3168	33.6156	23.0515
342	85.2791	76.6513	68.0834	59.1211	52.0848	42.3922	33.6856	23.1028
343	85.3443	76.7253	68.1629	59.2084	52.1693	42.4643	33.7508	23.1548
344	85.416	76.7953	68.2503	59.2872	52.2539	42.5389	33.8219	23.2096
345	85.4828	76.8731	68.3267	59.3609	52.3314	42.6144	33.8923	23.2609
346	85.5498	76.9441	68.4074	59.4429	52.414	42.6855	33.9552	23.3129
347	85.6153	77.0152	68.4837	59.5171	52.4941	42.7634	34.0252	23.3641
348	85.6824	77.0855	68.5593	59.5933	52.5754	42.8383	34.0918	23.4208
349	85.7518	77.1611	68.6355	59.667	52.657	42.9109	34.1574	23.4719
350	85.8237	77.2279	68.7134	59.7456	52.7339	42.9873	34.228	23.5231
351	85.8843	77.3027	68.7919	59.8202	52.8096	43.0601	34.2942	23.5764
352	85.9476	77.3776	68.8696	59.8995	52.8885	43.1311	34.3628	23.6288
353	86.0116	77.4491	68.9521	59.9765	52.9654	43.2056	34.4301	23.6787
354	86.0765	77.524	69.0313	60.0539	53.0471	43.2754	34.4984	23.7304
355	86.1384	77.5986	69.1046	60.1312	53.1206	43.3464	34.5656	23.7856
356	86.2079	77.6709	69.1852	60.213	53.1936	43.4199	34.6324	23.8387
357	86.2705	77.7473	69.2548	60.2855	53.2755	43.4904	34.7013	23.8907
358	86.3384	77.8092	69.3298	60.3573	53.3537	43.5648	34.7679	23.9418
359	86.3962	77.8792	69.4025	60.4324	53.4362	43.6354	34.8346	23.9974
360	86.455	77.9523	69.4781	60.5069	53.5161	43.7124	34.9002	24.0489
361	86.5167	78.0297	69.5538	60.5825	53.5983	43.7862	34.965	24.0966
362	86.578	78.0963	69.6343	60.66	53.6785	43.8611	35.0274	24.1495
363	86.6382	78.1699	69.7074	60.7379	53.7559	43.937	35.0916	24.1991
364	86.699	78.2407	69.789	60.8087	53.8363	44.0103	35.1594	24.2538
365	86.7616	78.3137	69.8637	60.886	53.9095	44.0784	35.2225	24.3062
366	86.8182	78.3841	69.9336	60.9577	53.9825	44.1455	35.286	24.3545
367	86.8841	78.4498	70.0061	61.0338	54.0605	44.2138	35.3532	24.4048
368	86.9487	78.5211	70.0849	61.1096	54.141	44.2849	35.4184	24.461
369	87.0079	78.5871	70.1527	61.1855	54.2174	44.3545	35.4821	24.5118
370	87.0681	78.6575	70.2195	61.2613	54.2869	44.4203	35.5556	24.5642
371	87.127	78.7233	70.2929	61.3406	54.3626	44.4907	35.6206	24.6178
372	87.1864	78.7888	70.3619	61.4105	54.4369	44.5634	35.6903	24.6738
373	87.2507	78.855	70.4347	61.4817	54.5118	44.6246	35.759	24.723
374	87.3081	78.9201	70.5087	61.5549	54.5864	44.6933	35.8193	24.7735
375	87.3728	78.9837	70.5827	61.6272	54.6609	44.7622	35.8844	24.8259
376	87.4291	79.0501	70.6537	61.6971	54.7372	44.8323	35.9488	24.8745
377	87.4913	79.1142	70.7211	61.7682	54.8107	44.9043	36.0122	24.9265
378	87.5489	79.1823	70.7902	61.839	54.8824	44.9712	36.077	24.9796
379	87.6082	79.2516	70.8623	61.9082	54.9559	45.0385	36.1381	25.0257
380	87.6662	79.3167	70.934	61.9758	55.033	45.1088	36.201	25.0779
381	87.7247	79.3848	71.0054	62.0479	55.1083	45.175	36.2671	25.129
382	87.7853	79.4468	71.0744	62.1182	55.1769	45.2451	36.3269	25.1782
383	87.8456	79.513	71.1462	62.1917	55.2511	45.3139	36.394	25.2267
384	87.9048	79.5754	71.2138	62.2556	55.3256	45.3853	36.4556	25.274
385	87.9617	79.639	71.2871	62.3216	55.3992	45.4511	36.5153	25.325
386	88.012	79.7022	71.3547	62.3952	55.4712	45.516	36.5762	25.375
387	88.0659	79.7667	71.4234	62.4654	55.5374	45.5826	36.6383	25.4236
388	88.1226	79.8264	71.4964	62.533	55.6063	45.6482	36.7005	25.4718
389	88.1833	79.8895	71.5582	62.5975	55.677	45.7122	36.7591	25.5225
390	88.2363	79.9489	71.6258	62.6765	55.7484	45.7789	36.8192	25.5736
391	88.2917	80.0149	71.7016	62.7441	55.8251	45.844	36.8752	25.6215
392	88.347	80.0771	71.7732	62.8192	55.8942	45.9103	36.9408	25.6706
393	88.4	80.1361	71.8439	62.8862	55.9679	45.9776	37.0005	25.718
394	88.4578	80.2007	71.9115	62.9485	56.0356	46.0431	37.0635	25.7645
395	88.5087	80.2661	71.9753	63.02	56.108	46.1169	37.1245	25.8094
396	88.5617	80.3262	72.0467	63.0897	56.1727	46.1778	37.1839	25.8622
397	88.6191	80.387	72.1114	63.156	56.2406	46.2444	37.2435	25.9103
398	88.6801	80.4518	72.1756	63.2175	56.3056	46.3085	37.3028	25.9571
399	88.737	80.5139	72.2409	63.2832	56.3738	46.3731	37.3631	26.0039
400	88.7907	80.5718	72.3065	63.3538	56.4409	46.436	37.4248	26.0502
401	88.8434	80.6347	72.3751	63.4205	56.5084	46.5013	37.4897	26.0982
402	88.8979	80.6954	72.4376	63.4861	56.5769	46.5668	37.5514	26.1445
403	88.9523	80.7587	72.5029	63.5516	56.645	46.631	37.6157	26.1927
404	89.0032	80.8216	72.569	63.6239	56.7178	46.6992	37.6767	26.2417
405	89.0577	80.8846	72.6401	63.6914	56.7916	46.768	37.7434	26.2916
406	89.108	80.9438	72.7108	63.7578	56.8604	46.8289	37.803	26.3364
407	89.1645	81.0011	72.774	63.8179	56.9265	46.8936	37.8636	26.3833
408	89.2196	81.0587	72.8415	63.8829	56.9963	46.9574	37.9197	26.435
409	89.2703	81.121	72.9018	63.9532	57.0644	47.0233	37.9799	26.4852
410	89.3249	81.1818	72.9642	64.0205	57.1313	47.0857	38.0375	26.5316
411	89.3754	81.2387	73.0326	64.0809	57.2031	47.1446	38.0944	26.5809
412	89.4301	81.2914	73.0977	64.1481	57.2715	47.2052	38.1554	26.63
413	89.4807	81.3478	73.1653	64.211	57.3414	47.2653	38.2138	26.6776
414	89.5347	81.4078	73.2307	64.2727	57.407	47.3337	38.2715	26.7249
415	89.5861	81.468	73.2928	64.3338	57.4753	47.4002	38.3333	26.7721
416	89.6388	81.5232	73.3571	64.4006	57.5402	47.4622	38.3872	26.8171
417	89.6872	81.5885	73.4249	64.4622	57.6085	47.5269	38.4399	26.8639
418	89.7365	81.6489	73.4873	64.5306	57.6802	47.5837	38.4978	26.9097
419	89.7898	81.707	73.5502	64.5932	57.7446	47.643	38.5562	26.9648
420	89.8417	81.7656	73.6114	64.6521	57.8136	47.7102	38.6114	27.0129
421	89.8935	81.8199	73.6721	64.7124	57.8816	47.7713	38.6694	27.0644
422	89.9481	81.8775	73.7373	64.7742	57.9517	47.8309	38.7316	27.113
423	90.0002	81.9332	73.8027	64.8353	58.0182	47.8905	38.7941	27.1636
424	90.046	81.9879	73.8604	64.8953	58.0923	47.9532	38.8522	27.2119
425	90.0949	82.0454	73.9245	64.9577	58.1646	48.0175	38.9129	27.2584
426	90.15	82.1025	73.9896	65.0235	58.2288	48.0798	38.9718	27.31
427	90.1981	82.1599	74.0519	65.0848	58.2959	48.1404	39.0332	27.3568
428	90.2491	82.2202	74.114	65.1478	58.3668	48.2039	39.0907	27.3998
429	90.3026	82.2758	74.1731	65.2045	58.4313	48.2675	39.1499	27.4482
430	90.3545	82.329	74.234	65.2614	58.4953	48.33	39.2085	27.4941
431	90.4038	82.3837	74.2929	65.3203	58.5625	48.3899	39.2676	27.5394
432	90.4493	82.4408	74.3501	65.3841	58.6279	48.4496	39.3272	27.5886
433	90.4998	82.4926	74.4061	65.4475	58.6912	48.508	39.3857	27.6388
434	90.5454	82.547	74.4631	65.5147	58.7554	48.5701	39.4423	27.6871
435	90.5953	82.5991	74.525	65.5798	58.8221	48.6302	39.4992	27.7348
436	90.6425	82.6534	74.5866	65.6368	58.8853	48.689	39.5542	27.7778
437	90.6884	82.7046	74.6439	65.6941	58.9518	48.7518	39.6131	27.8255
438	90.7312	82.76	74.7057	65.7499	59.0189	48.8102	39.6653	27.8703
439	90.7843	82.8115	74.7644	65.8119	59.0806	48.87	39.7208	27.9178
440	90.8338	82.8682	74.8237	65.8768	59.1431	48.9247	39.7777	27.9648
441	90.8859	82.9218	74.8772	65.9347	59.2053	48.9839	39.8343	28.0102
442	90.9306	82.9828	74.9362	65.9917	59.272	49.0424	39.8941	28.0604
443	90.9777	83.0343	74.9943	66.0469	59.3385	49.1015	39.9548	28.1064
444	91.0291	83.089	75.0583	66.1063	59.3952	49.1606	40.0111	28.1536
445	91.0745	83.1408	75.1207	66.1674	59.4535	49.2185	40.0703	28.2009
446	91.1199	83.1926	75.1785	66.2317	59.5147	49.2797	40.1236	28.2502
447	91.1636	83.2436	75.2414	66.2906	59.576	49.3389	40.1765	28.2946
448	91.2112	83.2966	75.3008	66.3467	59.6336	49.3973	40.2334	28.3403
449	91.2595	83.3467	75.352	66.4041	59.6989	49.4534	40.2914	28.3867
450	91.3051	83.397	75.4049	66.4624	59.7577	49.5186	40.3499	28.4327
451	91.3501	83.4508	75.4594	66.5188	59.8166	49.5786	40.4053	28.4812
452	91.3985	83.5032	75.5158	66.5785	59.8826	49.6345	40.4651	28.5267
453	91.4421	83.5534	75.5804	66.6318	59.9451	49.6944	40.5238	28.574
454	91.4911	83.6085	75.6366	66.6898	60.0052	49.7495	40.581	28.6214
455	91.5386	83.6617	75.6939	66.7485	60.0662	49.8078	40.6373	28.6668
456	91.5827	83.7114	75.7524	66.8005	60.1275	49.864	40.6908	28.7108
457	91.6254	83.7613	75.8105	66.857	60.1846	49.9209	40.7426	28.758
458	91.6732	83.8126	75.8642	66.9135	60.2425	49.9772	40.7971	28.8019
459	91.7204	83.8656	75.922	66.9659	60.3018	50.0324	40.8543	28.8475
460	91.7683	83.917	75.9758	67.0248	60.3621	50.0915	40.9058	28.8911
461	91.8096	83.9654	76.0321	67.0818	60.424	50.149	40.9604	28.9355
462	91.8572	84.0143	76.0864	67.137	60.4866	50.2071	41.014	28.9845
463	91.9029	84.065	76.1472	67.1926	60.5499	50.2626	41.0682	29.0321
464	91.9492	84.1229	76.2064	67.2439	60.6104	50.3191	41.1219	29.0781
465	91.9944	84.1695	76.2638	67.2982	60.6726	50.3771	41.1798	29.1303
466	92.0399	84.2179	76.3188	67.3521	60.7282	50.4344	41.2342	29.1744
467	92.0846	84.2673	76.3714	67.4066	60.79	50.4965	41.2914	29.2188
468	92.1302	84.3167	76.426	67.46	60.846	50.5474	41.3452	29.2616
469	92.1771	84.3679	76.4716	67.5114	60.9036	50.6025	41.3964	29.3079
470	92.2203	84.4182	76.5268	67.5678	60.9626	50.6614	41.4514	29.3522
471	92.2618	84.4652	76.5814	67.6241	61.0215	50.7164	41.5098	29.3997
472	92.3028	84.5098	76.6383	67.6805	61.0758	50.7715	41.5695	29.4452
473	92.3457	84.557	76.6881	67.7356	61.1358	50.8281	41.6231	29.4919
474	92.3888	84.6052	76.7432	67.7872	61.1916	50.8844	41.6788	29.5331
475	92.4324	84.6541	76.7978	67.8441	61.2492	50.9374	41.7327	29.5823
476	92.4771	84.7041	76.85	67.9002	61.3122	50.9924	41.784	29.6275
477	92.5249	84.7555	76.9118	67.9581	61.3682	51.0485	41.8367	29.6724
478	92.5708	84.807	76.9733	68.0133	61.426	51.1013	41.8907	29.7184
479	92.6105	84.8588	77.0246	68.0698	61.4849	51.1576	41.9435	29.7657
480	92.6485	84.9076	77.0797	68.1217	61.5418	51.2108	41.9947	29.8105
481	92.6925	84.9563	77.1348	68.1732	61.6066	51.2639	42.0511	29.8579
482	92.7371	85.0051	77.1901	68.2291	61.666	51.3231	42.1055	29.9017
483	92.7752	85.055	77.2421	68.2854	61.7306	51.3768	42.156	29.9491
484	92.8127	85.1003	77.2951	68.3376	61.787	51.4316	42.2125	29.9965
485	92.8527	85.1426	77.3508	68.3887	61.8454	51.4852	42.2658	30.0428
486	92.9003	85.1925	77.4033	68.4427	61.9023	51.5402	42.3251	30.0877
487	92.939	85.2379	77.4567	68.4907	61.9608	51.5927	42.3801	30.1349
488	92.9782	85.2848	77.5088	68.543	62.017	51.6485	42.4295	30.1807
489	93.0192	85.3301	77.5616	68.6002	62.0726	51.7002	42.4771	30.2237
490	93.0622	85.3806	77.6138	68.6547	62.1256	51.752	42.5322	30.2674
491	93.1018	85.4267	77.6655	68.7061	62.1789	51.8064	42.581	30.3102
492	93.1453	85.4732	77.7118	68.7632	62.2348	51.8605	42.6345	30.3574
493	93.1839	85.5185	77.7646	68.8166	62.2919	51.9125	42.6888	30.3992
494	93.2231	85.5634	77.8166	68.8722	62.3484	51.968	42.7429	30.4442
495	93.2657	85.6055	77.8702	68.9207	62.4063	52.0226	42.795	30.4862
496	93.311	85.6518	77.918	68.974	62.4587	52.0754	42.8468	30.5302
497	93.3526	85.697	77.9709	69.026	62.5138	52.1269	42.8998	30.575
498	93.3961	85.7424	78.0197	69.0785	62.5711	52.1803	42.9513	30.6199
499	93.4361	85.7893	78.0707	69.1295	62.6275	52.233	43.0061	30.6649
500	93.4797	85.8351	78.1232	69.1817	62.6843	52.2837	43.0617	30.707
501	93.5202	85.8817	78.1742	69.2361	62.739	52.3359	43.1101	30.7496
502	93.5585	85.9267	78.2308	69.2859	62.7899	52.3903	43.1609	30.7912
503	93.5964	85.9752	78.2812	69.3312	62.8469	52.4419	43.2117	30.8378
504	93.6377	86.0188	78.3314	69.3782	62.8978	52.4911	43.2621	30.8808
505	93.6768	86.0622	78.381	69.4296	62.9516	52.5402	43.3129	30.9275
506	93.7161	86.1091	78.4298	69.482	63.0021	52.5931	43.3632	30.9762
507	93.7569	86.158	78.4782	69.5353	63.056	52.6464	43.4125	31.0189
508	93.7934	86.2022	78.5272	69.5853	63.1089	52.7043	43.4646	31.0604
509	93.8324	86.2451	78.5798	69.6387	63.164	52.7527	43.5161	31.1043
510	93.8731	86.2882	78.6311	69.6905	63.2181	52.8056	43.5696	31.1477
511	93.9129	86.3309	78.6829	69.7401	63.2761	52.8593	43.6247	31.1898
512	93.9507	86.3748	78.7324	69.7885	63.3304	52.9126	43.6743	31.2356
513	93.9898	86.4201	78.7845	69.8393	63.3838	52.9642	43.7255	31.2778
514	94.0281	86.4635	78.8309	69.8841	63.4353	53.0146	43.7764	31.3179
515	94.0699	86.5042	78.8792	69.9318	63.4894	53.0691	43.8278	31.3588
516	94.1025	86.5466	78.9346	69.9785	63.5403	53.122	43.8736	31.3978
517	94.146	86.5897	78.9838	70.0267	63.5937	53.1712	43.9266	31.4408
518	94.1861	86.6309	79.0362	70.0773	63.6478	53.2213	43.9795	31.4822
519	94.2278	86.6706	79.0834	70.1291	63.6987	53.2739	44.0313	31.5287
520	94.2665	86.7091	79.1292	70.1796	63.7504	53.3261	44.0791	31.5752
521	94.3054	86.752	79.1735	70.2261	63.8027	53.3765	44.129	31.6193
522	94.3401	86.7941	79.2215	70.2749	63.8551	53.4263	44.1822	31.6636
523	94.3752	86.8357	79.2705	70.3256	63.9086	53.4752	44.2281	31.7046
524	94.4139	86.8776	79.3207	70.3783	63.9601	53.5262	44.2762	31.7472
525	94.4559	86.9183	79.3701	70.4284	64.0133	53.5779	44.3277	31.7869
526	94.4943	86.9619	79.4176	70.4747	64.0656	53.6262	44.3791	31.8286
527	94.5304	87.0026	79.4659	70.5214	64.1196	53.6789	44.4296	31.87
528	94.5685	87.0495	79.5159	70.5669	64.1752	53.7283	44.4767	31.9095
529	94.6091	87.0926	79.5651	70.6118	64.2233	53.7792	44.5249	31.9509
530	94.6457	87.1338	79.6133	70.6562	64.2728	53.8293	44.5763	31.9941
531	94.6839	87.1792	79.6601	70.703	64.3229	53.8778	44.6281	32.035
532	94.7224	87.2226	79.7044	70.7486	64.3724	53.9282	44.6766	32.076
533	94.7567	87.2692	79.7489	70.7962	64.4249	53.9759	44.7288	32.1202
534	94.7902	87.3088	79.7979	70.8442	64.4799	54.0242	44.7752	32.1598
535	94.8248	87.3478	79.8418	70.8897	64.5307	54.0743	44.8224	32.2016
536	94.8611	87.3881	79.8909	70.9387	64.5771	54.1233	44.8685	32.2425
537	94.8977	87.4346	79.9362	70.9834	64.6289	54.1721	44.9182	32.2824
538	94.9346	87.4785	79.9833	71.0308	64.6775	54.2201	44.9644	32.3259
539	94.9639	87.5169	80.0271	71.079	64.7306	54.2712	45.0129	32.3661
540	94.9976	87.558	80.0721	71.1285	64.7829	54.3176	45.0591	32.4043
541	95.0342	87.5977	80.1201	71.1713	64.8329	54.3715	45.1047	32.4456
542	95.067	87.6357	80.1675	71.2198	64.8841	54.418	45.151	32.4836
543	95.1026	87.6778	80.2129	71.2633	64.9323	54.4664	45.1981	32.5216
544	95.1394	87.7182	80.2574	71.31	64.9812	54.5136	45.2453	32.5674
545	95.1728	87.7555	80.3052	71.3581	65.0319	54.5587	45.2938	32.6078
546	95.207	87.7974	80.3508	71.4056	65.0832	54.6102	45.3405	32.6503
547	95.2401	87.8378	80.392	71.4519	65.1343	54.6636	45.3885	32.6923
548	95.272	87.879	80.4353	71.4995	65.1846	54.7107	45.4372	32.7338
549	95.3087	87.9234	80.4858	71.5463	65.2358	54.7577	45.487	32.7733
550	95.3463	87.9645	80.5305	71.5925	65.2859	54.8046	45.5347	32.8157
551	95.3864	88.0069	80.5776	71.6396	65.3372	54.8498	45.5897	32.8567
552	95.4183	88.0451	80.6232	71.6826	65.3877	54.8986	45.6378	32.9009
553	95.4503	88.0863	80.6674	71.7273	65.4361	54.9493	45.6843	32.9444
554	95.49	88.1264	80.7096	71.7704	65.4864	54.9981	45.731	32.989
555	95.5257	88.1693	80.7556	71.8129	65.5373	55.0463	45.7792	33.0285
556	95.5617	88.2096	80.7996	71.8556	65.586	55.0931	45.8281	33.0679
557	95.5961	88.2502	80.8446	71.9004	65.6328	55.1387	45.8756	33.1044
558	95.6327	88.2909	80.891	71.9478	65.6855	55.1861	45.925	33.1402
559	95.6675	88.3297	80.9317	71.9909	65.7316	55.2343	45.9712	33.1802
560	95.7004	88.369	80.9776	72.0358	65.784	55.2791	46.0153	33.2191
561	95.7337	88.4118	81.0194	72.0798	65.8304	55.3254	46.0604	33.2631
562	95.7636	88.4473	81.06	72.1231	65.8829	55.3732	46.1084	33.3015
563	95.7973	88.4877	81.1025	72.1699	65.9313	55.416	46.1555	33.3441
564	95.83	88.532	81.1487	72.2135	65.9828	55.4618	46.2073	33.3842
565	95.8639	88.5721	81.1922	72.2589	66.0305	55.5089	46.2571	33.426
566	95.8986	88.6087	81.2354	72.3036	66.0808	55.5589	46.302	33.4659
567	95.9335	88.6472	81.2744	72.3449	66.1256	55.6071	46.3453	33.5094
568	95.9671	88.6841	81.3176	72.3849	66.1739	55.6497	46.3931	33.5482
569	96.0031	88.7272	81.3603	72.4289	66.2242	55.6957	46.4391	33.5907
570	96.0399	88.7657	81.4036	72.4708	66.2757	55.7384	46.4856	33.6284
571	96.0745	88.8038	81.4456	72.5141	66.3245	55.7898	46.5287	33.6684
572	96.1071	88.8413	81.4858	72.5624	66.3715	55.8376	46.5754	33.71
573	96.1385	88.8792	81.5276	72.6065	66.4188	55.8809	46.6219	33.7502
574	96.1745	88.9169	81.5726	72.65	66.4646	55.9256	46.6662	33.7886
575	96.2044	88.9552	81.6115	72.6962	66.5161	55.9695	46.7131	33.8316
576	96.2385	88.9909	81.6544	72.7388	66.5656	56.0149	46.7554	33.8691
577	96.2705	89.0262	81.6941	72.7802	66.6137	56.0602	46.799	33.9087
578	96.3039	89.0662	81.7372	72.8251	66.663	56.1036	46.8413	33.9471
579	96.3388	89.103	81.7792	72.8648	66.7127	56.151	46.8852	33.9892
580	96.3715	89.1413	81.8213	72.9086	66.7624	56.1945	46.9329	34.0284
581	96.4035	89.1765	81.8641	72.9537	66.8088	56.2404	46.9811	34.0666
582	96.4352	89.217	81.9062	72.9968	66.8575	56.2848	47.0265	34.1059
583	96.4666	89.2584	81.9459	73.0391	66.9051	56.3291	47.0686	34.1485
584	96.4984	89.293	81.9877	73.0793	66.9533	56.3712	47.1147	34.1918
585	96.5298	89.3281	82.0294	73.1197	66.9978	56.4129	47.1618	34.2327
586	96.562	89.3642	82.0719	73.1631	67.0453	56.4606	47.211	34.269
587	96.592	89.3989	82.1123	73.2004	67.0896	56.5024	47.2567	34.3104
588	96.6212	89.4341	82.1498	73.2439	67.1342	56.5495	47.2986	34.3479
589	96.6506	89.4719	82.1905	73.2879	67.1813	56.5927	47.3465	34.3827
590	96.6827	89.5096	82.2322	73.3299	67.2302	56.6358	47.3894	34.4267
591	96.7145	89.5469	82.2723	73.3699	67.2754	56.6798	47.433	34.4669
592	96.7473	89.5864	82.3126	73.4103	67.3254	56.7244	47.4753	34.5044
593	96.7796	89.6263	82.3532	73.4517	67.3671	56.7701	47.5195	34.5436
594	96.8143	89.6601	82.3944	73.4909	67.4106	56.8128	47.5596	34.5837
595	96.8466	89.6987	82.4345	73.5313	67.4571	56.8567	47.6032	34.6235
596	96.879	89.7369	82.4747	73.5714	67.5044	56.8994	47.6475	34.6623
597	96.9092	89.7722	82.5121	73.6085	67.5486	56.944	47.6967	34.7003
598	96.9452	89.8047	82.554	73.65	67.5945	56.9876	47.7415	34.7404
599	96.9751	89.8372	82.5971	73.6886	67.6419	57.0312	47.7895	34.7786
600	97.0073	89.8754	82.6347	73.7309	67.6882	57.0792	47.8357	34.8169
601	97.0389	89.9125	82.6785	73.7709	67.7354	57.1193	47.8773	34.8558
602	97.0681	89.9449	82.7183	73.812	67.781	57.1633	47.9231	34.8962
603	97.0968	89.9777	82.758	73.8531	67.8235	57.2097	47.967	34.937
604	97.1258	90.0109	82.7968	73.8929	67.8658	57.2507	48.0129	34.9749
605	97.1555	90.0466	82.8372	73.933	67.9117	57.2935	48.0603	35.0169
606	97.186	90.0826	82.8779	73.9715	67.9539	57.3384	48.102	35.0578
607	97.2137	90.1191	82.9147	74.0102	67.9986	57.3831	48.1455	35.0978
608	97.2474	90.1543	82.9546	74.0471	68.0417	57.4274	48.1887	35.135
609	97.278	90.1911	82.9957	74.0848	68.0858	57.4701	48.2338	35.1723
610	97.31	90.2262	83.0349	74.1231	68.128	57.512	48.2762	35.211
611	97.341	90.2619	83.0725	74.1646	68.1716	57.5571	48.3216	35.2513
612	97.366	90.302	83.1138	74.2054	68.2173	57.5966	48.3638	35.2915
613	97.3991	90.3322	83.1571	74.2464	68.2592	57.6353	48.4063	35.3304
614	97.4335	90.3687	83.1992	74.2815	68.3059	57.6777	48.446	35.3679
615	97.4634	90.4047	83.2349	74.321	68.3519	57.7255	48.496	35.4038
616	97.4913	90.4406	83.2746	74.3573	68.3965	57.7663	48.5405	35.4459
617	97.522	90.4735	83.3143	74.3955	68.4391	57.8078	48.5836	35.4817
618	97.5556	90.5079	83.3524	74.435	68.4814	57.854	48.6286	35.5168
619	97.5844	90.5403	83.3907	74.4738	68.5246	57.9	48.6746	35.5551
620	97.613	90.5752	83.4294	74.5141	68.5671	57.94	48.7205	35.5922
621	97.643	90.6088	83.466	74.5516	68.6117	57.9833	48.7623	35.6319
622	97.6763	90.6394	83.5061	74.5882	68.6573	58.027	48.8067	35.6714
623	97.7074	90.6757	83.544	74.6272	68.6997	58.0686	48.8533	35.709
624	97.7396	90.7086	83.5805	74.6643	68.7455	58.1106	48.8949	35.7456
625	97.7693	90.7438	83.618	74.6975	68.7857	58.1539	48.9378	35.7827
626	97.7977	90.7775	83.6561	74.7375	68.8295	58.1972	48.9808	35.8227
627	97.8281	90.8106	83.6929	74.7756	68.8701	58.2385	49.0222	35.8611
628	97.8566	90.8502	83.7311	74.8143	68.9104	58.2827	49.0653	35.8989
629	97.8884	90.8854	83.7698	74.8558	68.9533	58.3198	49.1102	35.9368
630	97.9224	90.9192	83.8105	74.8925	68.9942	58.3605	49.1537	35.975
631	97.949	90.9519	83.8509	74.9317	69.033	58.4031	49.196	36.0094
632	97.9776	90.9851	83.8899	74.9686	69.0775	58.448	49.2423	36.0456
633	98.0052	91.0229	83.9294	75.0089	69.1204	58.4964	49.2834	36.0828
634	98.0334	91.0608	83.9688	75.0487	69.1593	58.5408	49.3272	36.123
635	98.063	91.0921	84.0062	75.087	69.2016	58.5777	49.369	36.1594
636	98.0891	91.1263	84.0429	75.1259	69.2435	58.622	49.41	36.1974
637	98.1208	91.1645	84.0762	75.1646	69.2863	58.6624	49.4519	36.2389
638	98.154	91.1992	84.1135	75.2026	69.3287	58.7039	49.4908	36.2785
639	98.1839	91.2342	84.1512	75.2391	69.37	58.7472	49.5331	36.3173
640	98.213	91.2647	84.1884	75.277	69.4129	58.7866	49.5734	36.3536
641	98.2422	91.2961	84.2258	75.316	69.4517	58.827	49.6156	36.3898
642	98.271	91.3302	84.2639	75.358	69.4928	58.8661	49.6593	36.429
643	98.2995	91.3612	84.299	75.3981	69.537	58.9046	49.7019	36.4641
644	98.3268	91.3952	84.3357	75.4326	69.5781	58.9436	49.7409	36.5025
645	98.3545	91.4255	84.3719	75.4721	69.6207	58.9816	49.7783	36.543
646	98.3814	91.4564	84.4091	75.5089	69.6665	59.0237	49.8181	36.577
647	98.4103	91.4895	84.4459	75.5477	69.7077	59.0623	49.86	36.6146
648	98.4378	91.52	84.482	75.5863	69.7516	59.1038	49.8995	36.6522
649	98.4666	91.5503	84.5171	75.6198	69.7923	59.1457	49.9448	36.6913
650	98.495	91.5827	84.551	75.6605	69.8319	59.186	49.9875	36.7298
651	98.5244	91.6181	84.5858	75.6955	69.8708	59.2234	50.0276	36.7636
652	98.5541	91.6531	84.6229	75.7316	69.9135	59.2668	50.0685	36.7977
653	98.5809	91.686	84.6553	75.7684	69.9552	59.3062	50.1108	36.8345
654	98.6094	91.7181	84.6925	75.8064	69.9948	59.3441	50.151	36.8694
655	98.636	91.7497	84.7271	75.8433	70.0405	59.3835	50.1942	36.9092
656	98.6639	91.7824	84.7608	75.8809	70.0833	59.425	50.2327	36.9461
657	98.6948	91.814	84.8008	75.9162	70.1288	59.4633	50.2738	36.9809
658	98.7208	91.8469	84.8381	75.9509	70.1713	59.5014	50.3149	37.0197
659	98.7458	91.879	84.8748	75.986	70.2099	59.54	50.3565	37.0542
660	98.7751	91.9097	84.9106	76.0221	70.2463	59.5832	50.3995	37.091
661	98.8011	91.9432	84.9456	76.0575	70.2857	59.6262	50.443	37.1249
662	98.8283	91.9742	84.985	76.0934	70.3269	59.6682	50.485	37.1575
663	98.8547	92.0079	85.019	76.1294	70.3687	59.7051	50.5248	37.1928
664	98.877	92.0391	85.0553	76.1666	70.4084	59.7428	50.563	37.2299
665	98.9047	92.0741	85.0894	76.1993	70.4478	59.7851	50.6054	37.2694
666	98.9303	92.1027	85.1262	76.2359	70.4877	59.8229	50.6433	37.3019
667	98.956	92.1346	85.1616	76.2707	70.529	59.863	50.6833	37.3367
668	98.9809	92.1649	85.1997	76.3077	70.569	59.9043	50.7251	37.3738
669	99.0063	92.1936	85.2344	76.3423	70.6086	59.944	50.7649	37.413
670	99.0298	92.2234	85.2678	76.38	70.6504	59.9866	50.8059	37.4494
671	99.0575	92.255	85.3042	76.4156	70.6853	60.0234	50.8465	37.4855
672	99.0842	92.2854	85.3381	76.4514	70.7258	60.0617	50.8845	37.5235
673	99.1131	92.3173	85.3735	76.4858	70.7659	60.0984	50.9244	37.5603
674	99.1379	92.3495	85.4072	76.5175	70.8056	60.1355	50.9667	37.5976
675	99.164	92.3833	85.4419	76.5547	70.844	60.1736	51.0061	37.6364
676	99.1906	92.4135	85.4789	76.5913	70.8836	60.2102	51.0447	37.6698
677	99.2146	92.4455	85.5118	76.6267	70.92	60.249	51.0849	37.7067
678	99.2395	92.4755	85.5447	76.6604	70.9594	60.285	51.126	37.7432
679	99.2667	92.5054	85.5792	76.6966	70.9995	60.322	51.1667	37.7756
680	99.2902	92.5348	85.6113	76.7355	71.0379	60.3604	51.2059	37.8119
681	99.3162	92.5637	85.6476	76.7717	71.0797	60.3988	51.2455	37.8507
682	99.3408	92.5924	85.681	76.8088	71.1179	60.4377	51.2894	37.8884
683	99.3684	92.6199	85.717	76.8397	71.158	60.4753	51.3302	37.9234
684	99.3932	92.6525	85.7493	76.874	71.1982	60.5127	51.3675	37.9578
685	99.4221	92.6846	85.7869	76.9064	71.2406	60.5522	51.4061	37.9919
686	99.4475	92.7137	85.8224	76.9386	71.2808	60.5916	51.4481	38.0296
687	99.4745	92.7466	85.8579	76.9714	71.322	60.6283	51.4851	38.0653
688	99.4997	92.7777	85.8914	77.0082	71.3577	60.6674	51.5198	38.1022
689	99.5243	92.8115	85.925	77.0416	71.3946	60.7053	51.5612	38.1355
690	99.5493	92.8409	85.9598	77.0714	71.4329	60.7401	51.5985	38.1713
691	99.5764	92.871	85.9941	77.1046	71.4698	60.7783	51.6396	38.2097
692	99.6019	92.9006	86.0263	77.1416	71.5092	60.8156	51.6758	38.2473
693	99.6256	92.9295	86.0581	77.1741	71.5477	60.856	51.715	38.2834
694	99.651	92.9642	86.0897	77.2084	71.5863	60.8941	51.7533	38.3216
695	99.6781	92.9975	86.1251	77.2417	71.6272	60.936	51.7939	38.3551
696	99.7041	93.0263	86.1563	77.2713	71.6663	60.9719	51.8313	38.3874
697	99.7293	93.0546	86.1869	77.304	71.7022	61.009	51.8716	38.4232
698	99.7578	93.0845	86.2194	77.3373	71.741	61.0456	51.9106	38.4595
699	99.7816	93.1167	86.2554	77.3691	71.7805	61.0843	51.9526	38.4949
700	99.8062	93.1459	86.2879	77.4031	71.8199	61.1186	51.9907	38.5268
701	99.8334	93.1767	86.3211	77.438	71.8578	61.1531	52.0281	38.5656
702	99.8583	93.2033	86.3508	77.4717	71.895	61.1909	52.0723	38.6008
703	99.8796	93.2347	86.382	77.5067	71.9344	61.2252	52.1108	38.6404
704	99.9042	93.264	86.4118	77.539	71.9732	61.2623	52.1512	38.6742
705	99.9321	93.2953	86.4458	77.5708	72.013	61.3009	52.1928	38.7094
706	99.9548	93.3237	86.4775	77.6061	72.0469	61.3373	52.2349	38.7439
707	99.98	93.3524	86.5117	77.6372	72.0861	61.3738	52.2736	38.7808
708	100.004	93.3772	86.5439	77.6691	72.1283	61.4086	52.3126	38.8155
709	100.029	93.4051	86.5744	77.7006	72.1628	61.4447	52.3521	38.8498
710	100.056	93.4411	86.6068	77.7347	72.198	61.4817	52.392	38.8816
711	100.078	93.4698	86.6381	77.7664	72.237	61.5203	52.4275	38.9145
712	100.103	93.5016	86.6715	77.7995	72.2756	61.558	52.4659	38.9509
713	100.124	93.5307	86.7049	77.8298	72.3158	61.5972	52.5036	38.9848
714	100.148	93.559	86.7375	77.8631	72.3533	61.6364	52.5406	39.0222
715	100.174	93.5885	86.7682	77.8952	72.3905	61.6712	52.582	39.0551
716	100.198	93.6181	86.8017	77.9247	72.4286	61.7063	52.6169	39.0911
717	100.221	93.6464	86.8336	77.9557	72.4635	61.7437	52.657	39.1252
718	100.245	93.6716	86.8711	77.9867	72.5011	61.7816	52.6933	39.1584
719	100.269	93.6987	86.8995	78.0258	72.5356	61.8167	52.733	39.194
720	100.292	93.727	86.9309	78.0602	72.5709	61.8544	52.7715	39.2307
721	100.319	93.7551	86.9626	78.0931	72.6089	61.8918	52.8098	39.2652
722	100.342	93.7844	86.9943	78.1247	72.6465	61.9255	52.8481	39.2971
723	100.367	93.8107	87.0237	78.1557	72.6866	61.9642	52.8852	39.3307
724	100.392	93.8389	87.0542	78.1872	72.7218	62.0023	52.9254	39.3629
725	100.414	93.8667	87.0851	78.2163	72.7607	62.038	52.9647	39.3979
726	100.439	93.8962	87.1162	78.2435	72.7943	62.074	53.007	39.4353
727	100.462	93.9227	87.1475	78.2746	72.8303	62.1083	53.0461	39.4703
728	100.486	93.9538	87.1807	78.3036	72.8675	62.1432	53.083	39.5045
729	100.512	93.9837	87.2099	78.3355	72.8998	62.1775	53.1201	39.5359
730	100.537	94.0112	87.2431	78.3662	72.9373	62.2149	53.1565	39.569
731	100.562	94.041	87.2756	78.3966	72.9713	62.2507	53.1968	39.6085
732	100.585	94.0734	87.3079	78.4273	73.0111	62.2887	53.2327	39.6442
733	100.608	94.1005	87.338	78.4586	73.0497	62.3246	53.2692	39.676
734	100.636	94.1274	87.3692	78.4896	73.0822	62.354	53.3062	39.7126
735	100.66	94.153	87.3966	78.5217	73.1152	62.3873	53.343	39.7495
736	100.682	94.1793	87.4261	78.5551	73.1516	62.4194	53.3796	39.7849
737	100.704	94.2045	87.4586	78.5865	73.1838	62.4561	53.4147	39.8181
738	100.728	94.2351	87.4917	78.6179	73.2202	62.4893	53.4505	39.8548
739	100.752	94.2624	87.5229	78.647	73.2558	62.5237	53.487	39.8887
740	100.775	94.2893	87.552	78.6779	73.2893	62.5582	53.5268	39.9232
741	100.798	94.3166	87.5807	78.7104	73.326	62.5939	53.5643	39.9586
742	100.822	94.3456	87.6096	78.7417	73.3629	62.629	53.6028	39.9938
743	100.844	94.3752	87.6403	78.7714	73.4012	62.6662	53.6393	40.0297
744	100.868	94.4033	87.6713	78.7979	73.4365	62.7012	53.6755	40.062
745	100.888	94.4293	87.7038	78.8298	73.4741	62.7367	53.7117	40.093
746	100.914	94.4564	87.7331	78.8605	73.5116	62.7715	53.7471	40.1252
747	100.936	94.4847	87.7613	78.8927	73.547	62.8056	53.7831	40.1606
748	100.957	94.5095	87.791	78.9234	73.5808	62.8405	53.8158	40.193
749	100.981	94.5356	87.8197	78.9535	73.6157	62.8765	53.8547	40.2252
750	101.005	94.5637	87.8521	78.9856	73.6518	62.9117	53.8936	40.2573
751	101.027	94.5907	87.8807	79.018	73.6876	62.9436	53.9317	40.2933
752	101.047	94.6194	87.9146	79.0477	73.7226	62.9824	53.9692	40.3249
753	101.072	94.6428	87.9443	79.0792	73.7595	63.0177	54.0053	40.3588
754	101.094	94.6707	87.973	79.1096	73.7923	63.0527	54.0415	40.3942
755	101.116	94.6977	88.0011	79.1391	73.8282	63.084	54.0788	40.4275
756	101.142	94.7266	88.0282	79.1701	73.8608	63.1147	54.1147	40.4602
757	101.164	94.7517	88.0568	79.2005	73.8975	63.1489	54.1506	40.4926
758	101.185	94.7779	88.0904	79.2292	73.9332	63.1818	54.1897	40.5263
759	101.211	94.8048	88.1214	79.2554	73.9681	63.2129	54.2255	40.5618
760	101.234	94.8337	88.1553	79.2866	74.0034	63.2431	54.2604	40.5968
761	101.255	94.8625	88.1836	79.3161	74.0384	63.2777	54.2979	40.6278
762	101.277	94.8904	88.2182	79.3468	74.0744	63.3142	54.3311	40.6587
763	101.301	94.919	88.2494	79.3779	74.1073	63.3477	54.368	40.6932
764	101.323	94.9477	88.2781	79.4061	74.1388	63.3803	54.4023	40.7278
765	101.347	94.9741	88.3078	79.4363	74.1709	63.416	54.4376	40.7633
766	101.371	95.0024	88.3344	79.4653	74.2032	63.4507	54.4717	40.7959
767	101.393	95.0286	88.3662	79.4942	74.2383	63.4857	54.5071	40.828
768	101.413	95.0535	88.396	79.5242	74.271	63.5173	54.5431	40.8618
769	101.438	95.0826	88.4279	79.5517	74.3076	63.5502	54.5798	40.8978
770	101.458	95.1086	88.4584	79.58	74.3415	63.5812	54.6134	40.9298
771	101.482	95.1304	88.4852	79.6107	74.3775	63.6156	54.6449	40.9605
772	101.504	95.1567	88.514	79.6394	74.4151	63.6456	54.6818	40.995
773	101.526	95.1821	88.5417	79.6706	74.4494	63.6785	54.7179	41.0271
774	101.55	95.2068	88.571	79.6983	74.4843	63.7114	54.7539	41.0559
775	101.571	95.2321	88.6027	79.7277	74.5164	63.7454	54.7929	41.0886
776	101.591	95.2567	88.6308	79.7594	74.5496	63.7777	54.8279	41.1217
777	101.615	95.2809	88.6557	79.7882	74.5808	63.8125	54.8632	41.1563
778	101.636	95.3059	88.6858	79.8151	74.6141	63.8441	54.898	41.1896
779	101.657	95.3313	88.7164	79.8433	74.6458	63.878	54.934	41.2219
780	101.679	95.3569	88.7463	79.8747	74.681	63.9145	54.9657	41.2548
781	101.697	95.3826	88.7741	79.9025	74.7149	63.948	54.9999	41.2852
782	101.722	95.4087	88.8027	79.929	74.7477	63.9793	55.0341	41.3184
783	101.743	95.4318	88.8317	79.9608	74.782	64.0103	55.0689	41.3508
784	101.764	95.4596	88.8603	79.9895	74.8138	64.0429	55.1023	41.3795
785	101.784	95.486	88.8901	80.0201	74.845	64.0737	55.1382	41.4121
786	101.802	95.5117	88.9208	80.0487	74.8761	64.1083	55.1703	41.4465
787	101.823	95.5336	88.9498	80.0749	74.91	64.1414	55.2051	41.4801
788	101.844	95.5568	88.9778	80.1032	74.9409	64.1718	55.2403	41.5136
789	101.865	95.582	89.0046	80.1319	74.974	64.206	55.276	41.5449
790	101.885	95.6047	89.0343	80.16	75.0045	64.2407	55.3115	41.5736
791	101.903	95.6281	89.0633	80.1868	75.0354	64.2728	55.3434	41.6056
792	101.924	95.6529	89.0915	80.2133	75.0681	64.3033	55.3789	41.6372
793	101.946	95.6769	89.1185	80.2422	75.1006	64.3355	55.4143	41.6716
794	101.968	95.702	89.1439	80.2711	75.1343	64.3673	55.4503	41.7032
795	101.988	95.7274	89.1724	80.2986	75.1679	64.3969	55.4842	41.733
796	102.01	95.7515	89.1998	80.3272	75.1996	64.4271	55.5169	41.765
797	102.03	95.7764	89.2266	80.354	75.2337	64.4571	55.5493	41.7979
798	102.054	95.8028	89.2531	80.3823	75.2682	64.49	55.5848	41.8299
799	102.073	95.8274	89.2838	80.4073	75.2995	64.5205	55.6157	41.8619
800	102.095	95.8542	89.3137	80.4366	75.3344	64.5539	55.647	41.8947
801	102.115	95.8769	89.3391	80.4657	75.3664	64.5837	55.6807	41.9261
802	102.136	95.903	89.3678	80.4926	75.3997	64.6123	55.7145	41.9577
803	102.157	95.9272	89.3957	80.5153	75.431	64.6427	55.7466	41.991
804	102.178	95.9544	89.4232	80.5412	75.4628	64.6737	55.7822	42.0289
805	102.201	95.9788	89.4553	80.5691	75.494	64.7043	55.816	42.061
806	102.225	96.002	89.4839	80.5961	75.5286	64.7373	55.8474	42.097
807	102.246	96.0236	89.5095	80.6213	75.5615	64.7687	55.8781	42.1292
808	102.267	96.0481	89.5389	80.6475	75.5927	64.7977	55.9127	42.1603
809	102.285	96.0725	89.568	80.6727	75.6223	64.8287	55.9439	42.1922
810	102.305	96.0971	89.5984	80.7001	75.6537	64.8616	55.978	42.2227
811	102.325	96.1186	89.6275	80.7272	75.6855	64.891	56.0117	42.2529
812	102.344	96.1408	89.6575	80.7541	75.7151	64.9266	56.0437	42.2891
813	102.364	96.1639	89.6847	80.7771	75.748	64.9595	56.0744	42.3246
814	102.385	96.192	89.7118	80.8018	75.7785	64.9926	56.1061	42.3534
815	102.4	96.2193	89.7407	80.8283	75.8061	65.0245	56.1415	42.3828
816	102.423	96.2435	89.7651	80.8534	75.8409	65.0556	56.1747	42.4152
817	102.444	96.2663	89.7907	80.8771	75.8731	65.0868	56.2054	42.4483
818	102.462	96.2918	89.8161	80.9043	75.9006	65.1192	56.2408	42.477
819	102.482	96.3142	89.8423	80.9312	75.9322	65.1503	56.2731	42.5086
820	102.502	96.3364	89.8701	80.9591	75.965	65.1815	56.3098	42.5391
821	102.522	96.3618	89.9006	80.9898	75.998	65.2126	56.3445	42.571
822	102.541	96.3854	89.9265	81.0126	76.0324	65.2434	56.3763	42.6024
823	102.56	96.4099	89.9563	81.0389	76.0649	65.2703	56.4089	42.635
824	102.58	96.4308	89.9819	81.0663	76.0978	65.301	56.4424	42.6655
825	102.601	96.4536	90.0101	81.0947	76.1298	65.3383	56.4776	42.6985
826	102.619	96.4774	90.0334	81.1197	76.161	65.3682	56.5117	42.7283
827	102.639	96.4988	90.0618	81.1452	76.1929	65.398	56.5441	42.757
828	102.66	96.5232	90.0877	81.1712	76.2247	65.4276	56.5769	42.7883
829	102.681	96.548	90.1151	81.1975	76.2546	65.4579	56.6142	42.8212
830	102.7	96.5709	90.1417	81.225	76.2878	65.4903	56.647	42.8529
831	102.718	96.5953	90.1693	81.253	76.3193	65.5218	56.6797	42.8826
832	102.739	96.6157	90.1976	81.2838	76.349	65.5497	56.7107	42.9143
833	102.761	96.6373	90.224	81.3114	76.379	65.5818	56.7432	42.9457
834	102.782	96.6595	90.2502	81.3379	76.4101	65.6115	56.7754	42.9734
835	102.804	96.6813	90.2751	81.3652	76.4408	65.6398	56.8097	43.0057
836	102.824	96.7022	90.3046	81.3881	76.4738	65.6704	56.8415	43.0374
837	102.842	96.7261	90.3317	81.4131	76.5064	65.7007	56.8704	43.0674
838	102.86	96.7521	90.3562	81.4419	76.5386	65.7313	56.9044	43.0978
839	102.881	96.7725	90.3838	81.4701	76.5684	65.7625	56.9373	43.1277
840	102.902	96.7973	90.4098	81.4984	76.5965	65.7911	56.9705	43.1563
841	102.921	96.82	90.4374	81.5227	76.629	65.8209	57.0037	43.1837
842	102.942	96.8422	90.4645	81.5479	76.6631	65.8536	57.0344	43.2155
843	102.964	96.8617	90.4888	81.5754	76.6918	65.8823	57.0676	43.2454
844	102.983	96.8858	90.517	81.6019	76.7241	65.9104	57.0987	43.2743
845	103.003	96.909	90.546	81.6273	76.755	65.9384	57.1305	43.3054
846	103.023	96.9318	90.574	81.6547	76.7865	65.9693	57.1616	43.3391
847	103.043	96.9534	90.5984	81.6815	76.8161	65.9996	57.194	43.3689
848	103.061	96.978	90.6247	81.7035	76.8455	66.0294	57.2284	43.3996
849	103.082	96.9997	90.6509	81.7286	76.8743	66.0556	57.2602	43.4322
850	103.102	97.0226	90.675	81.7537	76.9062	66.0875	57.2942	43.4634
851	103.12	97.0446	90.7016	81.7798	76.9381	66.1176	57.3255	43.4933
852	103.141	97.0648	90.7269	81.8068	76.9693	66.1429	57.3579	43.5251
853	103.159	97.0859	90.7523	81.8319	76.9987	66.1715	57.3912	43.5575
854	103.176	97.1089	90.7776	81.8616	77.0276	66.2024	57.4195	43.5869
855	103.194	97.1305	90.8026	81.887	77.057	66.2296	57.4487	43.618
856	103.216	97.151	90.8271	81.9143	77.0881	66.257	57.483	43.647
857	103.236	97.1712	90.8501	81.9378	77.1198	66.2857	57.514	43.6768
858	103.254	97.1942	90.875	81.9643	77.1515	66.3143	57.5467	43.705
859	103.272	97.2172	90.9019	81.9885	77.1816	66.3473	57.5783	43.7384
860	103.291	97.2382	90.9269	82.0161	77.212	66.3767	57.6099	43.7711
861	103.31	97.2601	90.9513	82.0406	77.2438	66.4038	57.6406	43.7999
862	103.331	97.283	90.976	82.0653	77.2756	66.4341	57.6728	43.8274
863	103.35	97.306	91.0012	82.0903	77.3053	66.4641	57.7037	43.8564
864	103.369	97.3299	91.0254	82.1146	77.3346	66.4934	57.7346	43.8875
865	103.39	97.3548	91.0511	82.1377	77.3646	66.5255	57.767	43.9173
866	103.41	97.3774	91.0786	82.1618	77.3954	66.5558	57.7975	43.9505
867	103.432	97.4031	91.1052	82.1863	77.4246	66.5832	57.8309	43.9798
868	103.452	97.4247	91.134	82.2101	77.4553	66.6116	57.8605	44.0099
869	103.47	97.4469	91.1566	82.2383	77.4833	66.6412	57.892	44.0405
870	103.488	97.4702	91.1819	82.2624	77.5145	66.6696	57.9247	44.0703
871	103.506	97.4921	91.2046	82.2891	77.5408	66.6968	57.9561	44.1004
872	103.522	97.514	91.2291	82.3137	77.5716	66.7247	57.9899	44.1293
873	103.541	97.5375	91.2541	82.3367	77.6008	66.7506	58.0214	44.1571
874	103.558	97.558	91.28	82.3597	77.6326	66.7789	58.0534	44.1866
875	103.58	97.5798	91.3029	82.3834	77.6612	66.8076	58.0882	44.2173
876	103.599	97.6032	91.3286	82.4096	77.6937	66.8357	58.118	44.2468
877	103.617	97.6254	91.3533	82.4365	77.7245	66.8601	58.1514	44.2771
878	103.637	97.6472	91.3762	82.4615	77.7538	66.8886	58.1837	44.3109
879	103.656	97.6697	91.3992	82.4867	77.7847	66.9167	58.2132	44.3411
880	103.672	97.6944	91.4271	82.5114	77.8144	66.9459	58.2436	44.3675
881	103.692	97.7161	91.4499	82.5384	77.8436	66.9741	58.2772	44.3972
882	103.713	97.7374	91.474	82.5661	77.87	67.0037	58.3078	44.4291
883	103.731	97.758	91.4978	82.5929	77.8995	67.0328	58.339	44.4614
884	103.75	97.7792	91.5209	82.6165	77.9279	67.0627	58.3709	44.4887
885	103.768	97.7993	91.5464	82.6403	77.9553	67.0912	58.4018	44.519
886	103.785	97.8188	91.568	82.6641	77.9867	67.1192	58.4316	44.5509
887	103.802	97.8402	91.5898	82.6872	78.0152	67.146	58.4659	44.5806
888	103.82	97.8631	91.615	82.7116	78.0427	67.1738	58.4967	44.6109
889	103.837	97.8828	91.6361	82.7369	78.0717	67.2022	58.5288	44.6426
890	103.854	97.9036	91.663	82.7617	78.1013	67.2307	58.5579	44.6709
891	103.873	97.9262	91.6917	82.785	78.1308	67.2598	58.5892	44.7011
892	103.891	97.949	91.714	82.8093	78.1556	67.2866	58.6205	44.7304
893	103.907	97.9704	91.7381	82.8344	78.1832	67.3121	58.648	44.7602
894	103.926	97.9918	91.7615	82.8563	78.2129	67.3398	58.6785	44.7897
895	103.944	98.012	91.7859	82.8792	78.2399	67.3665	58.7091	44.8205
896	103.96	98.0332	91.8084	82.9038	78.2675	67.3942	58.7371	44.8518
897	103.978	98.0548	91.8329	82.9285	78.2971	67.4195	58.7647	44.8795
898	103.997	98.0767	91.858	82.9535	78.3271	67.4437	58.7954	44.9041
899	104.012	98.1024	91.8789	82.9775	78.3585	67.4689	58.8254	44.9289
900	104.029	98.1205	91.9026	83.0041	78.3865	67.4949	58.8586	44.9558
901	104.047	98.1421	91.9269	83.0279	78.4149	67.52	58.8897	44.9862
902	104.065	98.1624	91.9489	83.0521	78.4451	67.5455	58.9195	45.0173
903	104.082	98.1814	91.9713	83.0769	78.477	67.5732	58.9505	45.0487
904	104.1	98.2038	91.995	83.1011	78.5057	67.6014	58.9816	45.0796
905	104.117	98.227	92.0194	83.1251	78.5322	67.6298	59.0089	45.1099
906	104.132	98.2494	92.0413	83.1467	78.5604	67.6582	59.0407	45.1376
907	104.148	98.2696	92.0687	83.1699	78.5869	67.6866	59.0704	45.1655
908	104.164	98.2895	92.0949	83.1912	78.6167	67.7113	59.0991	45.1942
909	104.18	98.314	92.1188	83.2143	78.6452	67.7386	59.1273	45.2236
910	104.196	98.336	92.1431	83.2385	78.6716	67.7643	59.1553	45.2506
911	104.214	98.3563	92.1683	83.2624	78.6978	67.7941	59.182	45.2801
912	104.229	98.3783	92.1937	83.2871	78.723	67.8162	59.2136	45.3093
913	104.245	98.4001	92.2188	83.3099	78.7511	67.8432	59.2444	45.3356
914	104.262	98.4197	92.2433	83.3328	78.7817	67.8703	59.2737	45.3638
915	104.282	98.4406	92.2679	83.3565	78.8091	67.8965	59.3068	45.3935
916	104.3	98.4621	92.2912	83.3796	78.8365	67.9249	59.3388	45.4216
917	104.318	98.482	92.3116	83.4049	78.8653	67.9532	59.3681	45.452
918	104.335	98.5025	92.3344	83.4297	78.8937	67.981	59.3964	45.4779
919	104.352	98.523	92.3571	83.4544	78.9195	68.0099	59.4256	45.5074
920	104.368	98.5416	92.3798	83.4771	78.9477	68.0378	59.4558	45.5362
921	104.383	98.5622	92.4042	83.4994	78.9744	68.063	59.4821	45.5675
922	104.402	98.5818	92.4263	83.5223	79.001	68.091	59.5127	45.5971
923	104.419	98.6034	92.449	83.5424	79.0241	68.1176	59.5452	45.6256
924	104.436	98.6235	92.475	83.5656	79.0549	68.144	59.5747	45.6548
925	104.453	98.6428	92.4966	83.5871	79.0826	68.1714	59.6049	45.6848
926	104.469	98.6636	92.5179	83.6119	79.1093	68.199	59.6368	45.7131
927	104.484	98.684	92.5414	83.6355	79.1386	68.2232	59.6634	45.7386
928	104.5	98.7038	92.5655	83.6602	79.1678	68.251	59.6943	45.7657
929	104.515	98.7232	92.5878	83.6839	79.1942	68.275	59.7249	45.7957
930	104.529	98.7408	92.6108	83.7065	79.2212	68.2996	59.754	45.8248
931	104.542	98.7614	92.6328	83.7296	79.2485	68.3255	59.7828	45.8532
932	104.558	98.7782	92.6528	83.753	79.2756	68.3516	59.811	45.8805
933	104.577	98.7992	92.677	83.7748	79.3047	68.3751	59.8372	45.9081
934	104.594	98.8193	92.7003	83.7971	79.33	68.4008	59.8673	45.9351
935	104.611	98.8384	92.7242	83.8155	79.3585	68.4278	59.8981	45.9672
936	104.63	98.8591	92.7467	83.8376	79.3881	68.4539	59.9276	45.9953
937	104.645	98.8813	92.7698	83.8615	79.4139	68.4794	59.957	46.0235
938	104.663	98.9044	92.7953	83.8812	79.442	68.505	59.9871	46.052
939	104.681	98.9257	92.8183	83.9042	79.4744	68.5303	60.0145	46.0801
940	104.698	98.9482	92.8412	83.9286	79.5022	68.5575	60.0415	46.107
941	104.716	98.9667	92.8625	83.9518	79.5294	68.5831	60.0714	46.1387
942	104.732	98.9875	92.8842	83.9756	79.556	68.61	60.1011	46.1645
943	104.751	99.01	92.9081	83.9975	79.5774	68.6353	60.128	46.195
944	104.768	99.0324	92.9307	84.0199	79.6047	68.6628	60.1557	46.2229
945	104.782	99.054	92.9547	84.043	79.6314	68.6866	60.1842	46.2487
946	104.8	99.0763	92.9785	84.0649	79.6577	68.7139	60.2123	46.2761
947	104.816	99.0974	93.0009	84.0842	79.6819	68.7411	60.2425	46.3037
948	104.832	99.1176	93.022	84.1059	79.7095	68.7679	60.2734	46.3314
949	104.849	99.1362	93.0432	84.1293	79.7325	68.7953	60.3005	46.3601
950	104.867	99.1554	93.0651	84.1524	79.761	68.8212	60.3306	46.3907
951	104.883	99.1744	93.0854	84.173	79.7846	68.8482	60.3567	46.4174
952	104.898	99.1934	93.1075	84.1952	79.8107	68.8747	60.3829	46.4473
953	104.916	99.2116	93.1293	84.2175	79.8393	68.9011	60.4069	46.4736
954	104.933	99.2294	93.1513	84.2379	79.8666	68.9273	60.4359	46.5041
955	104.948	99.2477	93.1734	84.2634	79.8956	68.9543	60.4653	46.5321
956	104.965	99.2669	93.1967	84.2848	79.9223	68.9775	60.4929	46.5588
957	104.98	99.2877	93.2212	84.3056	79.9493	69.0033	60.5237	46.5883
958	104.995	99.3047	93.2444	84.3293	79.9762	69.0267	60.5524	46.6169
959	105.013	99.3245	93.2691	84.3498	80.0025	69.0526	60.5829	46.643
960	105.029	99.3443	93.2893	84.3716	80.0308	69.0799	60.6148	46.6723
961	105.046	99.3639	93.3131	84.3956	80.0586	69.1052	60.6462	46.6981
962	105.06	99.3834	93.3352	84.4182	80.0843	69.1309	60.6757	46.7244
963	105.075	99.4029	93.3578	84.437	80.111	69.1572	60.7032	46.7508
964	105.091	99.4227	93.381	84.4567	80.1387	69.1821	60.732	46.7797
965	105.109	99.443	93.4042	84.4781	80.1638	69.2077	60.7616	46.8066
966	105.126	99.4627	93.4226	84.4993	80.1914	69.233	60.791	46.8359
967	105.142	99.4817	93.4462	84.5223	80.2153	69.256	60.8198	46.8639
968	105.158	99.4985	93.4658	84.5432	80.2396	69.2819	60.8498	46.8921
969	105.173	99.5171	93.4839	84.5644	80.2679	69.3065	60.8782	46.9218
970	105.188	99.536	93.5032	84.5841	80.2957	69.3323	60.9079	46.9492
971	105.204	99.5552	93.5254	84.607	80.3215	69.3573	60.9382	46.977
972	105.219	99.5749	93.5451	84.6288	80.3483	69.3844	60.9646	47.003
973	105.238	99.5944	93.5661	84.6505	80.3722	69.4077	60.992	47.0307
974	105.255	99.6113	93.5866	84.6727	80.3976	69.4341	61.0193	47.0594
975	105.269	99.6292	93.6072	84.6966	80.4227	69.4574	61.0467	47.086
976	105.285	99.6488	93.6275	84.716	80.4464	69.4856	61.0769	47.1139
977	105.3	99.6671	93.6474	84.734	80.4722	69.5079	61.1056	47.1413
978	105.317	99.6858	93.669	84.7548	80.5005	69.533	61.1313	47.1662
979	105.332	99.7049	93.6903	84.7746	80.5266	69.5575	61.1622	47.1966
980	105.348	99.7245	93.7114	84.793	80.5524	69.5814	61.1922	47.2283
981	105.364	99.7436	93.7346	84.8145	80.5826	69.6029	61.2183	47.2554
982	105.379	99.7625	93.7557	84.836	80.6092	69.6262	61.2438	47.2815
983	105.397	99.7779	93.7758	84.8544	80.6351	69.6494	61.2727	47.3087
984	105.415	99.7982	93.7957	84.8734	80.6638	69.6739	61.3019	47.3381
985	105.434	99.8154	93.8173	84.8916	80.6877	69.6995	61.331	47.3662
986	105.448	99.8352	93.8382	84.9132	80.7152	69.7232	61.3602	47.3911
987	105.463	99.8542	93.8604	84.9326	80.7396	69.7487	61.387	47.4184
988	105.48	99.8715	93.8842	84.9539	80.766	69.7718	61.4149	47.4462
989	105.494	99.8897	93.9072	84.9741	80.7933	69.7979	61.4456	47.4733
990	105.51	99.9093	93.927	84.9956	80.822	69.8219	61.4708	47.4986
991	105.526	99.9278	93.9481	85.0187	80.8513	69.8476	61.4981	47.5274
992	105.539	99.948	93.9675	85.0386	80.8764	69.8712	61.5248	47.5577
993	105.555	99.968	93.9877	85.0591	80.9022	69.8969	61.5519	47.5856
994	105.569	99.9876	94.0073	85.0792	80.9283	69.9213	61.5786	47.6132
995	105.585	100.006	94.0273	85.0992	80.9519	69.9432	61.6053	47.6393
996	105.599	100.025	94.0438	85.1211	80.9784	69.9671	61.6316	47.6652
997	105.614	100.044	94.0658	85.139	81.0017	69.992	61.6598	47.6916
998	105.63	100.063	94.0895	85.1621	81.0267	70.0164	61.6883	47.7204
999	105.646	100.081	94.1122	85.1807	81.0531	70.0405	61.7164	47.7473
1000	105.662	100.101	94.134	85.2011	81.0783	70.0671	61.7409	47.7763

## Sheet: panel b - left
x	y1 - 5 Percentile	y1 - 25 Percentile	y1 - 50 Percentile	y1 - 75 Percentile	y1 - 95 Percentile	y2 - 5 Percentile	y2 - 25 Percentile	y2 - 50 Percentile	y2 - 75 Percentile	y2 - 95 Percentile	y3 - 5 Percentile	y3 - 25 Percentile	y3 - 50 Percentile	y3 - 75 Percentile	y3 - 95 Percentile
0.1	0.780689	0.994616	1.16299	1.34981	1.65105	0.696508	0.863803	0.995586	1.13985	1.36803	0.640814	0.76959	0.868896	0.976108	1.14591
0.2	0.716895	0.888839	1.02375	1.17151	1.4036	0.628084	0.748889	0.841438	0.940703	1.09619	0.496318	0.575477	0.635067	0.698282	0.79761
0.3	0.669033	0.819327	0.936301	1.06311	1.26481	0.51949	0.610444	0.679679	0.753739	0.869266	0.388019	0.440299	0.47893	0.51971	0.581945
0.4	0.632777	0.766169	0.869424	0.981967	1.15927	0.490505	0.569305	0.628716	0.692298	0.789471	0.308631	0.346384	0.374124	0.403182	0.447304
0.5	0.616648	0.749173	0.850876	0.96088	1.13554	0.430919	0.499873	0.55226	0.607728	0.692839	0.234501	0.260605	0.279888	0.3	0.330405
0.6	0.5853	0.713377	0.8119	0.918613	1.08844	0.382468	0.444374	0.490736	0.539951	0.616138	0.174904	0.193267	0.206584	0.220575	0.241559
0.7	0.558656	0.681146	0.775909	0.878887	1.04062	0.342032	0.399089	0.442269	0.487918	0.558608	0.120409	0.132913	0.142013	0.151443	0.165716
0.8	0.569348	0.703944	0.80907	0.922467	1.10189	0.343521	0.404674	0.450972	0.500557	0.577519	0.0714026	0.0791616	0.0848284	0.0906997	0.099559

## Sheet: panel b - middle
x	y1 - 5 Percentile	y1 - 25 Percentile	y1 - 50 Percentile	y1 - 75 Percentile	y1 - 95 Percentile	y2 - 5 Percentile	y2 - 25 Percentile	y2 - 50 Percentile	y2 - 75 Percentile	y2 - 95 Percentile	y3 - 5 Percentile	y3 - 25 Percentile	y3 - 50 Percentile	y3 - 75 Percentile	y3 - 95 Percentile
0.1	103.927	113.522	120.264	127.092	137.003	105.365	113.611	119.444	125.326	133.864	106.133	113.261	118.276	123.313	130.612
0.2	104.43	112.79	118.682	124.66	133.261	103.848	110.662	115.414	120.202	127.116	107.678	113.52	117.575	121.651	127.526
0.3	103.045	110.737	116.142	121.617	129.544	104.04	109.997	114.184	118.382	124.461	107.449	112.661	116.286	119.896	125.128
0.4	101.867	108.927	113.896	118.919	126.217	97.8538	103.304	107.096	110.914	116.395	102.031	106.85	110.179	113.496	118.326
0.5	96.7461	103.748	108.634	113.555	120.701	92.8065	97.9727	101.599	105.212	110.426	105.133	110.252	113.831	117.451	122.738
0.6	93.1334	99.8947	104.66	109.449	116.418	85.3292	90.156	93.5129	96.8638	101.7	96.822	102.119	105.921	109.838	115.67
0.7	87.4839	93.8863	98.4059	102.932	109.497	72.9986	77.327	80.3259	83.3353	87.6254	97.5062	104.113	109.009	114.243	122.591
0.8	80.9599	87.499	92.13	96.7607	103.483	63.0872	67.0227	69.7745	72.5181	76.4777	91.1366	100.976	109.007	118.486	135.906

## Sheet: panel b - right
x	y1 - 5 Percentile	y1 - 25 Percentile	y1 - 50 Percentile	y1 - 75 Percentile	y1 - 95 Percentile	y2 - 5 Percentile	y2 - 25 Percentile	y2 - 50 Percentile	y2 - 75 Percentile	y2 - 95 Percentile	y3 - 5 Percentile	y3 - 25 Percentile	y3 - 50 Percentile	y3 - 75 Percentile	y3 - 95 Percentile
0.1	1517.66	1762.64	1965.79	2202.91	2623.97	1784.76	2056.05	2279.79	2539.06	2991.53	2081.48	2362.19	2585.69	2841.26	3275.49
0.2	1735.91	1991.36	2202.6	2447.98	2874.47	2113.22	2387.19	2607.12	2854.88	3274.34	2899.58	3244.7	3516.92	3820.26	4323.35
0.3	1871.1	2138.88	2356.81	2609.02	3042.52	2604.61	2931.46	3190.91	3484.52	3975.43	3847.73	4275.67	4611.01	4981.32	5594.21
0.4	1992.53	2267.15	2489.39	2742.37	3175.55	2675.03	2986.81	3236.11	3513.24	3972.13	4700.78	5199.86	5590.74	6022.18	6731.69
0.5	1936.02	2207.34	2425.95	2676.65	3106.94	2876.46	3221.38	3494.9	3801.18	4310.51	6449.37	7158.34	7716.7	8339.66	9370.06
0.6	1948.73	2224.93	2448.81	2707.04	3152.03	2968.84	3331.56	3619.47	3941.99	4486.8	8056.94	8988.94	9727.04	10553.9	11934.9
0.7	1914.75	2187.27	2408.89	2665.58	3105.71	2816.19	3170.01	3450.03	3766.71	4296.55	11709.8	13281.2	14559.1	16033	18589.2
0.8	1706.04	1957.04	2164.52	2405.92	2824.69	2393.59	2695.96	2938.5	3212.59	3672.46	18100.4	21456.2	24368.8	27983.6	34976.2
