# Supplementary material for: Scaling of sensory information in large neural populations shows signatures of information-limiting correlations
Source: Nat Commun. 2021 Jan 20;12:473. doi: 10.1038/s41467-020-20722-y (PMC7817840; doi:10.1038/s41467-020-20722-y)
Supplement: Supplementary file 4 — Source Data [file 41467_2020_20722_MOESM4_ESM.zip › Source Data/Fig5.xlsx]

## Sheet: panel a left
Number of neurons N	Fraction of total population information [%] (blue) - Average	Fraction of total population information [%] (blue) - SD	Fraction of total population information [%] (red) - Average	Fraction of total population information [%] (red) - SD	Fraction of total population information [%] (green) - Average	Fraction of total population information [%] (green) - SD	Fraction of total population information [%] (black) - Average	Fraction of total population information [%] (black) - SD
0	0	0	0	0	0	0	0	0
1	0.146526	0.00952321	0.146526	0.00952321	0.127164	0.00874784	0.00329177	0.0126325
2	0.328509	0.0160165	0.178975	0.0107707	0.328509	0.0160165	0.00701523	0.0187132
3	0.36414	0.0172057	0.181296	0.0108613	0.335207	0.016245	0.0111664	0.0236685
4	0.391114	0.0180973	0.183218	0.0109368	0.335998	0.016276	0.0144576	0.026958
5	0.415185	0.0188875	0.189605	0.0111777	0.338551	0.0163657	0.0180141	0.0297704
6	0.436934	0.0195977	0.189789	0.0111884	0.338904	0.016382	0.0214951	0.0323054
7	0.455443	0.0202002	0.191654	0.0112611	0.339079	0.0163924	0.0252533	0.0359844
8	0.473819	0.0207961	0.205704	0.0117796	0.357434	0.0170073	0.0288651	0.0374632
9	0.489885	0.0213162	0.206315	0.0118057	0.358104	0.0170341	0.0313219	0.0383382
10	0.506141	0.0218409	0.213586	0.0120729	0.360051	0.0171033	0.0347923	0.0398791
11	0.520497	0.0223038	0.215136	0.0121328	0.367348	0.0173493	0.0376538	0.0407649
12	0.537396	0.0228465	0.241823	0.0130877	0.367378	0.0173551	0.0420572	0.0443704
13	0.553881	0.0233749	0.255266	0.0135633	0.36776	0.0173724	0.0454277	0.0455373
14	0.567213	0.0238026	0.255349	0.0135704	0.381043	0.0178151	0.0484198	0.0466261
15	0.579832	0.0242072	0.258088	0.01367	0.381952	0.0178499	0.0527809	0.0491527
16	0.590312	0.0245438	0.258727	0.0136965	0.383269	0.017898	0.0561661	0.0501221
17	0.599801	0.0248489	0.258758	0.0137017	0.383613	0.0179142	0.0600103	0.052384
18	0.608516	0.0251294	0.270604	0.0141172	0.390325	0.0181395	0.063911	0.0543455
19	0.615493	0.0253551	0.271393	0.0141487	0.390523	0.018151	0.0681605	0.0569571
20	0.627197	0.0257293	0.281965	0.0145174	0.392523	0.0182215	0.071685	0.0585879
21	0.634576	0.0259673	0.286845	0.0146892	0.393262	0.0182507	0.076039	0.0600263
22	0.64161	0.0261945	0.28711	0.0147026	0.394063	0.0182819	0.0792616	0.061006
23	0.648831	0.0264274	0.287138	0.0147078	0.395519	0.0183346	0.0829364	0.0633039
24	0.656409	0.0266715	0.29369	0.0149364	0.396659	0.0183769	0.0868462	0.0643316
25	0.6629	0.0268814	0.294427	0.014966	0.396671	0.0183822	0.0906446	0.0649721
26	0.669522	0.0270954	0.294705	0.0149798	0.396903	0.0183948	0.0953421	0.0671493
27	0.675751	0.0272971	0.324641	0.0159995	0.432369	0.0195578	0.099759	0.0689012
28	0.681999	0.0274993	0.326904	0.0160802	0.449175	0.0201081	0.103203	0.0694132
29	0.68787	0.0276897	0.330827	0.0162167	0.44999	0.0201398	0.107052	0.0701204
30	0.693496	0.0278724	0.331015	0.0162275	0.45043	0.0201593	0.110133	0.0709383
31	0.698841	0.0280463	0.333361	0.016311	0.452187	0.0202215	0.113389	0.0711436
32	0.704281	0.0282232	0.333377	0.0163161	0.452985	0.0202526	0.116395	0.0720582
33	0.709083	0.0283801	0.341753	0.0166015	0.453504	0.0202747	0.120067	0.0729027
34	0.713898	0.0285375	0.341753	0.0166062	0.453901	0.0202929	0.123943	0.0736834
35	0.718981	0.0287032	0.353043	0.0169881	0.454215	0.0203084	0.127722	0.0747068
36	0.723777	0.02886	0.353434	0.0170058	0.454293	0.0203162	0.131683	0.0760337
37	0.732033	0.0291248	0.360593	0.017249	0.454401	0.0203251	0.135966	0.076924
38	0.737652	0.0293072	0.364469	0.0173826	0.459522	0.0204962	0.139124	0.077652
39	0.742363	0.0294613	0.365339	0.0174163	0.461109	0.020553	0.142314	0.0785446
40	0.746614	0.0296011	0.366753	0.0174681	0.464118	0.0206557	0.146297	0.0795768
41	0.750844	0.0297403	0.3686	0.0175342	0.464749	0.0206815	0.149546	0.0799736
42	0.755759	0.0299008	0.370077	0.0175881	0.466773	0.0207524	0.153342	0.081374
43	0.759601	0.0300279	0.37402	0.0177237	0.470472	0.0208774	0.157165	0.0824449
44	0.76385	0.0301678	0.380969	0.0179587	0.471606	0.0209195	0.161336	0.0829217
45	0.76742	0.0302864	0.380989	0.0179642	0.472807	0.0209638	0.164822	0.0831041
46	0.77029	0.0303833	0.381063	0.0179716	0.472899	0.0209722	0.169118	0.0847679
47	0.773259	0.0304832	0.383494	0.0180569	0.476315	0.0210881	0.172865	0.0851883
48	0.775935	0.0305741	0.383648	0.018067	0.47732	0.0211261	0.176202	0.0856043
49	0.778876	0.0306732	0.384613	0.0181038	0.477814	0.0211475	0.179284	0.0853055
50	0.781564	0.0307645	0.388144	0.0182255	0.479648	0.0212123	0.18308	0.0857211
51	0.78452	0.0308642	0.389242	0.0182667	0.480512	0.0212458	0.186574	0.0868519
52	0.78741	0.0309618	0.395867	0.0184904	0.480686	0.0212569	0.190147	0.0871854
53	0.790073	0.0310524	0.395867	0.0184954	0.482034	0.021306	0.193944	0.08757
54	0.792961	0.03115	0.397614	0.018558	0.484417	0.0213886	0.19731	0.0882078
55	0.795644	0.0312413	0.398039	0.0185771	0.484437	0.0213948	0.201771	0.0896077
56	0.798072	0.0313246	0.400959	0.0186784	0.488157	0.0215205	0.205552	0.0896119
57	0.800867	0.0314194	0.405364	0.0188285	0.489106	0.0215568	0.208961	0.0897992
58	0.803486	0.0315087	0.406072	0.018857	0.489107	0.0215624	0.21235	0.0898307
59	0.805974	0.031594	0.410278	0.0190005	0.489204	0.0215712	0.21598	0.0900602
60	0.808863	0.0316918	0.43003	0.0196535	0.489738	0.021594	0.220407	0.0904684
61	0.811845	0.0317926	0.436151	0.0198589	0.493181	0.0217109	0.223889	0.0906726
62	0.814807	0.0318927	0.467396	0.0208818	0.494834	0.0217699	0.227134	0.0906721
63	0.817728	0.0319916	0.468437	0.0209211	0.494958	0.0217796	0.230996	0.0916879
64	0.820453	0.0320844	0.469199	0.0209513	0.497176	0.0218569	0.234655	0.0917128
65	0.823069	0.0321738	0.478285	0.0212516	0.499339	0.0219324	0.238142	0.0918906
66	0.825557	0.0322593	0.494685	0.0217878	0.500177	0.0219652	0.240994	0.0921146
67	0.828379	0.0323552	0.495949	0.0218343	0.50027	0.0219739	0.244757	0.0921511
68	0.831012	0.0324453	0.496302	0.0218515	0.500651	0.0219919	0.248344	0.0922522
69	0.833723	0.0325378	0.496518	0.0218641	0.500989	0.0220086	0.252059	0.0928389
70	0.836513	0.0326328	0.502036	0.0220481	0.510408	0.0223183	0.256062	0.0931087
71	0.839064	0.0327203	0.505222	0.0221568	0.526339	0.0228372	0.259728	0.093506
72	0.84133	0.032799	0.51007	0.022319	0.534758	0.0231138	0.263393	0.0936305
73	0.844119	0.0328941	0.510082	0.0223252	0.534779	0.0231204	0.266972	0.0942825
74	0.846471	0.0329755	0.510896	0.0223573	0.537364	0.0232095	0.270487	0.0939677
75	0.848596	0.0330499	0.510909	0.0223635	0.537827	0.0232303	0.273808	0.0941292
76	0.850574	0.0331198	0.51703	0.0225668	0.538066	0.023244	0.277922	0.093936
77	0.852466	0.0331869	0.51703	0.0225727	0.539833	0.0233068	0.281919	0.093815
78	0.854623	0.0332624	0.517034	0.0225787	0.539845	0.0233132	0.285635	0.0940078
79	0.856612	0.0333326	0.517117	0.0225873	0.540123	0.0233282	0.28908	0.0941778
80	0.858525	0.0334005	0.517117	0.0225931	0.540132	0.0233345	0.293069	0.0949517
81	0.860427	0.0334681	0.517458	0.02261	0.5406	0.0233556	0.29705	0.0945784
82	0.862407	0.0335381	0.517886	0.0226297	0.541431	0.0233883	0.301022	0.0941385
83	0.864316	0.033606	0.518102	0.0226426	0.544456	0.0234917	0.303983	0.0939205
84	0.866173	0.0336722	0.52083	0.0227366	0.544502	0.0234992	0.307681	0.093873
85	0.868055	0.0337393	0.521362	0.0227597	0.545543	0.0235388	0.311837	0.0941891
86	0.869981	0.0338077	0.521387	0.0227664	0.546133	0.0235639	0.315127	0.0945909
87	0.8719	0.033876	0.522162	0.0227974	0.546621	0.0235857	0.318445	0.0941032
88	0.873848	0.0339452	0.524376	0.0228748	0.546645	0.0235925	0.321885	0.0945688
89	0.875745	0.0340128	0.524817	0.022895	0.549864	0.0237022	0.324761	0.0951802
90	0.877576	0.0340784	0.527427	0.0229853	0.552836	0.0238039	0.330173	0.0957237
91	0.879471	0.034146	0.527512	0.022994	0.556371	0.0239238	0.333396	0.0956829
92	0.881133	0.0342063	0.529247	0.023056	0.558956	0.0240131	0.336459	0.0953808
93	0.882765	0.0342658	0.529636	0.0230746	0.562562	0.0241352	0.339383	0.0953115
94	0.88455	0.03433	0.53013	0.0230966	0.563376	0.0241676	0.342926	0.0956197
95	0.886051	0.0343854	0.530966	0.0231296	0.566018	0.0242587	0.346863	0.0954202
96	0.887664	0.0344443	0.53115	0.0231416	0.566619	0.0242843	0.350035	0.0956297
97	0.889254	0.0345025	0.531979	0.0231744	0.572525	0.0244804	0.353139	0.0959712
98	0.890941	0.0345638	0.533531	0.0232306	0.573653	0.0245229	0.356353	0.0961106
99	0.892395	0.0346178	0.534168	0.0232572	0.575084	0.0245752	0.360036	0.0963544
100	0.893807	0.0346705	0.536017	0.023323	0.576932	0.0246409	0.362976	0.0966094
101	0.895122	0.0347202	0.536205	0.0233352	0.577317	0.0246597	0.366144	0.0961147
102	0.896464	0.0347708	0.536832	0.0233615	0.577366	0.0246676	0.370247	0.0953958
103	0.897771	0.0348203	0.537612	0.0233929	0.578391	0.0247069	0.373436	0.0950656
104	0.899101	0.0348705	0.53801	0.0234118	0.578789	0.0247261	0.376319	0.0952254
105	0.900528	0.0349238	0.538627	0.0234379	0.579066	0.0247414	0.379343	0.0952041
106	0.901973	0.0349777	0.539073	0.0234585	0.579222	0.0247528	0.382535	0.0954987
107	0.903314	0.0350283	0.541187	0.0235329	0.582681	0.0248704	0.385976	0.0952715
108	0.904672	0.0350795	0.541187	0.0235391	0.582684	0.0248769	0.389714	0.0950207
109	0.906169	0.0351351	0.541427	0.023553	0.585611	0.0249774	0.392953	0.0951695
110	0.90758	0.035188	0.542109	0.0235812	0.588837	0.0250876	0.396061	0.0954653
111	0.908979	0.0352405	0.542798	0.0236097	0.589714	0.0251223	0.399184	0.09577
112	0.910349	0.0352922	0.546512	0.023736	0.590612	0.0251576	0.402148	0.0957663
113	0.91192	0.0353502	0.546994	0.0237578	0.590615	0.0251642	0.404762	0.0955099
114	0.913171	0.0353982	0.558349	0.024131	0.591489	0.0251988	0.407969	0.0950835
115	0.91446	0.0354474	0.559801	0.0241841	0.591935	0.0252197	0.411649	0.095187
116	0.915884	0.0355008	0.560813	0.0242231	0.591973	0.0252274	0.415042	0.0951192
117	0.917151	0.0355494	0.561196	0.0242418	0.592377	0.025247	0.418405	0.0951369
118	0.918268	0.0355932	0.561343	0.0242529	0.592382	0.0252536	0.421439	0.0950996
119	0.919559	0.0356425	0.561423	0.0242618	0.594813	0.0253384	0.424327	0.0950846
120	0.92075	0.0356887	0.561423	0.0242682	0.595075	0.0253534	0.427861	0.0947765
121	0.921797	0.0357305	0.561486	0.0242765	0.595269	0.0253662	0.430963	0.0945438
122	0.922858	0.0357726	0.561541	0.0242847	0.59612	0.0254002	0.433978	0.0940427
123	0.923995	0.0358172	0.561677	0.0242954	0.596246	0.0254108	0.437107	0.0941843
124	0.925127	0.0358617	0.562389	0.0243248	0.600016	0.0255388	0.440658	0.0942752
125	0.926158	0.0359029	0.564809	0.0244094	0.60516	0.025711	0.443501	0.0936233
126	0.927565	0.0359561	0.593967	0.0253572	0.605397	0.0257253	0.446526	0.0932317
127	0.928545	0.0359958	0.594523	0.0253817	0.606393	0.025764	0.448954	0.0932102
128	0.929434	0.0360327	0.594759	0.0253959	0.620222	0.0262155	0.452431	0.0934919
129	0.930373	0.0360711	0.594842	0.0254052	0.620223	0.0262223	0.455976	0.0941135
130	0.931394	0.0361122	0.5949	0.0254136	0.622088	0.0262891	0.458525	0.0942833
131	0.932398	0.0361528	0.595022	0.0254242	0.622394	0.0263057	0.461353	0.0945005
132	0.933367	0.0361922	0.595854	0.0254576	0.624492	0.02638	0.464234	0.094768
133	0.93433	0.0362315	0.595893	0.0254655	0.624585	0.0263898	0.467592	0.0946149
134	0.935331	0.0362721	0.596049	0.0254772	0.625779	0.026435	0.470726	0.0945366
135	0.93626	0.0363103	0.596069	0.0254845	0.632421	0.0266555	0.473832	0.0941253
136	0.937225	0.0363497	0.59622	0.025496	0.641945	0.0269685	0.476991	0.0935031
137	0.938112	0.0363867	0.598447	0.0255745	0.641996	0.0269771	0.480072	0.0932209
138	0.938877	0.0364199	0.598448	0.0255812	0.644995	0.0270804	0.483425	0.092806
139	0.939648	0.0364532	0.599864	0.0256336	0.646057	0.0271215	0.486214	0.0927774
140	0.940498	0.0364891	0.599877	0.0256407	0.646494	0.0271425	0.488958	0.0925522
141	0.9413	0.0365234	0.600575	0.02567	0.646652	0.0271546	0.492254	0.0924154
142	0.94213	0.0365587	0.600604	0.0256776	0.647582	0.0271916	0.495105	0.0924993
143	0.942933	0.0365932	0.602583	0.0257483	0.647582	0.0271986	0.497766	0.0923291
144	0.943717	0.036627	0.603607	0.0257881	0.647592	0.0272059	0.501323	0.0926763
145	0.944456	0.0366594	0.603617	0.0257951	0.648523	0.0272429	0.503885	0.0924839
146	0.945235	0.0366932	0.603624	0.0258021	0.650859	0.0273251	0.50678	0.0920737
147	0.945935	0.0367244	0.60408	0.0258236	0.652006	0.0273691	0.509548	0.092143
148	0.946696	0.0367576	0.605379	0.0258724	0.652291	0.0273853	0.512595	0.091973
149	0.947481	0.0367916	0.605741	0.0258908	0.654825	0.027474	0.516021	0.090886
150	0.948197	0.0368234	0.605773	0.0258986	0.65509	0.0274896	0.518677	0.0911414
151	0.948871	0.0368539	0.606157	0.0259178	0.656826	0.0275526	0.521962	0.0911206
152	0.949537	0.0368841	0.606783	0.0259449	0.664497	0.0278066	0.525302	0.0907701
153	0.950257	0.0369161	0.606863	0.0259542	0.665286	0.0278392	0.528806	0.0912295
154	0.951297	0.0369582	0.607667	0.0259871	0.665724	0.0278605	0.531149	0.091118
155	0.952163	0.0369948	0.619449	0.0263751	0.665985	0.0278761	0.534137	0.0910994
156	0.953466	0.0370453	0.658177	0.0276319	0.66603	0.0278847	0.536585	0.0907278
157	0.954274	0.0370801	0.658555	0.0276512	0.666157	0.0278961	0.539585	0.0901654
158	0.954997	0.0371123	0.659053	0.0276744	0.666893	0.027927	0.542354	0.0896146
159	0.955743	0.0371452	0.659762	0.0277045	0.667665	0.0279591	0.544869	0.089434
160	0.956459	0.0371772	0.660366	0.0277312	0.667667	0.0279664	0.547941	0.0893826
161	0.957165	0.0372088	0.660625	0.0277467	0.668906	0.0280136	0.550856	0.088587
162	0.957857	0.0372401	0.660627	0.027754	0.668917	0.0280212	0.553771	0.0883133
163	0.958548	0.0372713	0.661212	0.0277801	0.67024	0.0280711	0.556653	0.0881233
164	0.959256	0.0373031	0.661261	0.0277889	0.670281	0.0280797	0.559553	0.0879615
165	0.959973	0.0373352	0.661282	0.0277968	0.670386	0.0280904	0.561762	0.0882607
166	0.960683	0.037367	0.661329	0.0278055	0.670761	0.0281098	0.56492	0.0875763
167	0.961414	0.0373996	0.66151	0.0278186	0.671439	0.028139	0.567959	0.0873516
168	0.962077	0.03743	0.661728	0.0278329	0.672276	0.0281733	0.570261	0.0874497
169	0.962709	0.0374595	0.663611	0.027901	0.673907	0.0282333	0.573437	0.0872498
170	0.963343	0.037489	0.665353	0.0279645	0.679883	0.0284334	0.576789	0.0869206
171	0.963958	0.0375179	0.665501	0.0279766	0.682299	0.0285187	0.579363	0.0865923
172	0.964642	0.0375491	0.665592	0.0279868	0.684212	0.0285878	0.582025	0.0860532
173	0.965268	0.0375784	0.666394	0.02802	0.684227	0.0285957	0.585064	0.0856853
174	0.965855	0.0376065	0.667753	0.0280713	0.694533	0.0289355	0.587904	0.0853636
175	0.966427	0.0376341	0.674078	0.0282829	0.694698	0.0289484	0.590899	0.0853271
176	0.966988	0.0376614	0.675668	0.0283417	0.6949	0.0289624	0.593296	0.0850203
177	0.967594	0.0376902	0.67674	0.0283837	0.695603	0.0289926	0.595853	0.0854234
178	0.968166	0.0377179	0.677008	0.0283998	0.695627	0.0290009	0.598374	0.0855086
179	0.968825	0.0377483	0.677584	0.0284258	0.695753	0.0290126	0.600904	0.0855478
180	0.969353	0.0377747	0.678077	0.0284492	0.697723	0.0290837	0.603361	0.0854031
181	0.969916	0.0378021	0.680564	0.028537	0.710734	0.029511	0.606139	0.085019
182	0.970684	0.0378361	0.695923	0.0290407	0.724053	0.029948	0.608881	0.0848704
183	0.971251	0.0378637	0.696774	0.0290758	0.725277	0.0299952	0.611238	0.0845459
184	0.97188	0.0378932	0.697499	0.0291068	0.725503	0.0300103	0.613805	0.0845609
185	0.972439	0.0379206	0.698004	0.0291307	0.726448	0.0300486	0.6164	0.0845532
186	0.973007	0.0379483	0.698236	0.0291458	0.727267	0.0300828	0.619506	0.0842029
187	0.97355	0.0379752	0.698634	0.0291663	0.738186	0.0304426	0.621965	0.0840369
188	0.974129	0.0380033	0.702058	0.0292846	0.751005	0.0308634	0.624462	0.0837336
189	0.97471	0.0380314	0.702156	0.0292954	0.751581	0.03089	0.627678	0.083774
190	0.975277	0.0380591	0.702338	0.0293089	0.751591	0.0308983	0.630351	0.0837406
191	0.97583	0.0380864	0.702664	0.0293271	0.75164	0.0309079	0.632929	0.0841033
192	0.976381	0.0381136	0.704142	0.0293826	0.752246	0.0309355	0.635662	0.0839209
193	0.976922	0.0381405	0.704786	0.0294111	0.752269	0.0309443	0.637808	0.0839388
194	0.977441	0.0381667	0.705061	0.0294277	0.7526	0.0309629	0.640581	0.0835793
195	0.977921	0.0381918	0.706302	0.0294756	0.752751	0.0309759	0.643554	0.0836339
196	0.978443	0.0382181	0.711159	0.0296404	0.752825	0.0309863	0.645836	0.0832963
197	0.978926	0.0382432	0.712421	0.029689	0.753519	0.0310168	0.648598	0.0830604
198	0.979444	0.0382695	0.714151	0.0297528	0.756519	0.0311216	0.65104	0.082778
199	0.979973	0.0382961	0.715865	0.0298161	0.756688	0.0311352	0.653759	0.0825962
200	0.980466	0.0383216	0.717099	0.0298638	0.756733	0.0311447	0.656529	0.0824882
201	0.98093	0.0383462	0.717192	0.0298746	0.756733	0.0311528	0.659595	0.0823582
202	0.98135	0.0383694	0.718049	0.0299102	0.756943	0.0311678	0.66182	0.0819634
203	0.981732	0.0383913	0.718766	0.0299413	0.758047	0.0312115	0.664262	0.082251
204	0.982102	0.038413	0.719107	0.0299602	0.761938	0.0313453	0.667416	0.082228
205	0.982489	0.0384351	0.719849	0.0299921	0.763383	0.0314002	0.670138	0.0821496
206	0.982883	0.0384575	0.720045	0.0300063	0.763807	0.0314221	0.672262	0.0820787
207	0.983261	0.0384794	0.720139	0.0300172	0.771521	0.0316795	0.674661	0.0817752
208	0.983612	0.0385005	0.720647	0.0300416	0.771531	0.031688	0.677112	0.0819373
209	0.983984	0.0385222	0.7208	0.0300544	0.772363	0.0317232	0.680107	0.0807549
210	0.984334	0.0385433	0.723698	0.0301563	0.774588	0.0318034	0.682807	0.0797023
211	0.98471	0.0385652	0.725663	0.030228	0.777734	0.0319133	0.6859	0.0792459
212	0.985062	0.0385863	0.727766	0.0303041	0.777847	0.0319253	0.688333	0.0792896
213	0.985498	0.0386102	0.72783	0.0303141	0.779867	0.031999	0.691275	0.0795232
214	0.985897	0.0386328	0.74362	0.0308341	0.785174	0.0321789	0.693896	0.0793323
215	0.986266	0.0386545	0.743656	0.0308434	0.786474	0.0322293	0.696542	0.0789309
216	0.986633	0.0386762	0.743663	0.0308517	0.786507	0.0322388	0.699241	0.078498
217	0.98704	0.0386992	0.743857	0.0308661	0.786674	0.0322526	0.702547	0.0782142
218	0.987423	0.0387214	0.743885	0.0308751	0.793767	0.0324904	0.705103	0.077956
219	0.987779	0.0387427	0.744631	0.0309075	0.794545	0.0325241	0.708	0.0774832
220	0.988132	0.038764	0.744671	0.0309169	0.800675	0.0327308	0.710666	0.0772091
221	0.988454	0.0387843	0.749588	0.0310846	0.802065	0.0327843	0.713571	0.0762461
222	0.988769	0.0388044	0.749738	0.0310976	0.803447	0.0328376	0.716348	0.0761394
223	0.989088	0.0388246	0.753118	0.0312155	0.806113	0.0329325	0.718966	0.0760026
224	0.989414	0.038845	0.755102	0.0312882	0.80626	0.0329458	0.721496	0.0753627
225	0.989729	0.0388651	0.755106	0.0312965	0.80626	0.0329544	0.72378	0.0749073
226	0.990048	0.0388854	0.755144	0.031306	0.807218	0.0329941	0.726563	0.0746884
227	0.990401	0.0389068	0.772776	0.0318866	0.808105	0.0330314	0.729597	0.0742952
228	0.990714	0.0389269	0.773351	0.0319136	0.809206	0.0330757	0.732437	0.0736717
229	0.991007	0.0389463	0.773389	0.0319233	0.812318	0.0331852	0.734965	0.0734655
230	0.991278	0.0389651	0.77373	0.0319427	0.812397	0.0331965	0.737287	0.0730707
231	0.991566	0.0389844	0.773856	0.0319552	0.822259	0.0335245	0.739977	0.0726204
232	0.991851	0.0390036	0.774533	0.0319856	0.822584	0.0335438	0.742766	0.0722796
233	0.992146	0.0390232	0.774739	0.0320008	0.822588	0.0335528	0.745227	0.0719806
234	0.992404	0.0390416	0.778104	0.0321186	0.839037	0.0340943	0.747756	0.0714096
235	0.992634	0.039059	0.77821	0.0321305	0.839105	0.0341054	0.750267	0.0712535
236	0.992825	0.0390753	0.779543	0.0321823	0.850582	0.0344859	0.752366	0.0711351
237	0.993024	0.0390918	0.780174	0.0322113	0.850657	0.0344974	0.75532	0.0710055
238	0.99322	0.0391083	0.780265	0.0322227	0.853092	0.0345853	0.757918	0.0706761
239	0.993418	0.0391248	0.780331	0.0322334	0.853283	0.0346005	0.76007	0.0703606
240	0.993597	0.0391407	0.782022	0.0322969	0.853384	0.0346129	0.762606	0.0700125
241	0.993772	0.0391565	0.782921	0.0323347	0.853576	0.0346282	0.764801	0.0699219
242	0.99395	0.0391724	0.783104	0.0323492	0.853587	0.0346376	0.767591	0.0697394
243	0.994117	0.0391879	0.784169	0.0323924	0.854138	0.0346646	0.7702	0.0695534
244	0.994289	0.0392036	0.784186	0.0324015	0.854937	0.0346996	0.772708	0.0690833
245	0.994461	0.0392194	0.784458	0.032419	0.85795	0.0348064	0.775163	0.0691543
246	0.994638	0.0392353	0.784896	0.0324418	0.858265	0.0348258	0.777437	0.0686167
247	0.994812	0.0392511	0.785671	0.0324757	0.858336	0.0348372	0.780045	0.0687847
248	0.994988	0.039267	0.788263	0.0325687	0.858477	0.034851	0.78261	0.0687406
249	0.995179	0.0392834	0.788831	0.0325959	0.859525	0.0348942	0.785286	0.0683258
250	0.995371	0.0392998	0.788853	0.0326052	0.859618	0.0349064	0.787806	0.0682681
251	0.995548	0.0393157	0.790628	0.0326717	0.859889	0.0349244	0.790573	0.0680346
252	0.995722	0.0393316	0.790726	0.0326836	0.860095	0.0349403	0.793086	0.0677185
253	0.995874	0.0393468	0.791628	0.0327217	0.862672	0.0350332	0.795477	0.0673014
254	0.996024	0.0393619	0.791861	0.032738	0.862951	0.0350515	0.797595	0.0672279
255	0.996182	0.0393773	0.791891	0.0327476	0.864453	0.0351095	0.800169	0.0668601
256	0.996336	0.0393926	0.791945	0.0327582	0.864488	0.0351199	0.802352	0.0666781
257	0.996491	0.0394079	0.792096	0.0327718	0.864864	0.0351414	0.805167	0.0662218
258	0.996651	0.0394233	0.792752	0.0328019	0.865003	0.0351552	0.808078	0.0653282
259	0.996791	0.0394382	0.79315	0.0328237	0.871971	0.0353911	0.810663	0.0650745
260	0.996921	0.0394527	0.794215	0.0328672	0.872313	0.0354116	0.813137	0.0646218
261	0.997048	0.0394672	0.796009	0.0329345	0.876252	0.035549	0.815576	0.0645041
262	0.997165	0.0394813	0.796939	0.0329737	0.887207	0.0359146	0.817756	0.0645541
263	0.997276	0.0394952	0.800295	0.0330921	0.888597	0.0359693	0.819986	0.0642974
264	0.997364	0.0395084	0.877412	0.035615	0.889796	0.0360178	0.823146	0.063583
265	0.997451	0.0395216	0.877814	0.0356375	0.889796	0.0360274	0.825662	0.0628529
266	0.997538	0.0395348	0.878204	0.0356596	0.889959	0.0360422	0.827773	0.0626701
267	0.997632	0.0395482	0.882821	0.0358194	0.890121	0.036057	0.829784	0.0625498
268	0.997725	0.0395616	0.883644	0.0358557	0.890608	0.0360824	0.832133	0.0619422
269	0.997813	0.0395749	0.884262	0.0358853	0.893884	0.0361986	0.834878	0.0614979
270	0.997892	0.0395878	0.884591	0.0359056	0.895486	0.0362604	0.836929	0.0614745
271	0.997976	0.039601	0.903984	0.0365467	0.89558	0.0362731	0.83938	0.0611701
272	0.998057	0.039614	0.903989	0.0365566	0.895652	0.036285	0.841748	0.0611432
273	0.998122	0.0396265	0.904117	0.0365704	0.906158	0.0366369	0.844269	0.0605422
274	0.998188	0.0396392	0.904117	0.0365801	0.9073	0.0366838	0.846611	0.0600784
275	0.998254	0.0396517	0.90529	0.0366281	0.908186	0.0367224	0.849123	0.0597432
276	0.998317	0.0396642	0.906615	0.036681	0.908195	0.0367325	0.851586	0.0591333
277	0.998379	0.0396767	0.914574	0.0369501	0.908755	0.0367605	0.85417	0.0593195
278	0.998442	0.0396892	0.915719	0.0369972	0.909155	0.0367833	0.856711	0.0588383
279	0.998508	0.0397019	0.91572	0.0370071	0.915456	0.0369985	0.859021	0.0586686
280	0.99857	0.0397144	0.92711	0.0373883	0.943606	0.0379258	0.861738	0.058465
281	0.998632	0.0397269	0.927451	0.0374093	0.944688	0.0379711	0.864085	0.0582632
282	0.998689	0.0397392	0.928392	0.03745	0.944697	0.0379815	0.866897	0.0577897
283	0.998746	0.0397516	0.930629	0.0375329	0.948817	0.0381259	0.869265	0.0570681
284	0.998803	0.039764	0.931528	0.0375722	0.949743	0.0381662	0.871802	0.056674
285	0.998864	0.0397765	0.932615	0.0376177	0.949847	0.0381797	0.874087	0.0562253
286	0.998923	0.039789	0.932892	0.0376367	0.95102	0.0382281	0.876431	0.0554152
287	0.998975	0.0398012	0.933542	0.037668	0.951894	0.0382668	0.878786	0.0552352
288	0.999029	0.0398135	0.934612	0.0377129	0.952294	0.03829	0.881677	0.0546493
289	0.999075	0.0398256	0.934612	0.037723	0.953009	0.0383235	0.883978	0.0542549
290	0.999121	0.0398376	0.934647	0.0377342	0.953345	0.0383447	0.886236	0.0546345
291	0.999164	0.0398496	0.934891	0.0377522	0.953422	0.0383574	0.888525	0.0540622
292	0.999206	0.0398616	0.934947	0.0377641	0.954187	0.0383926	0.890565	0.0537051
293	0.999249	0.0398736	0.935219	0.0377831	0.954233	0.0384044	0.893114	0.0533023
294	0.999294	0.0398857	0.936258	0.0378272	0.957465	0.0385202	0.895332	0.0530187
295	0.999337	0.0398977	0.937069	0.0378638	0.957493	0.0385314	0.897734	0.0525736
296	0.99938	0.0399097	0.937416	0.0378853	0.958254	0.0385666	0.900118	0.0525567
297	0.999421	0.0399217	0.938227	0.037922	0.960458	0.0386489	0.902327	0.0523217
298	0.999458	0.0399335	0.939832	0.0379846	0.960488	0.0386602	0.904881	0.0523759
299	0.999494	0.0399453	0.940084	0.038003	0.96061	0.0386746	0.906774	0.0523999
300	0.99953	0.0399572	0.944855	0.0381694	0.960655	0.0386864	0.908739	0.0525511
301	0.999566	0.039969	0.945007	0.0381846	0.962883	0.0387696	0.910658	0.052263
302	0.999598	0.0399807	0.945815	0.0382213	0.963143	0.0387885	0.912581	0.0520793
303	0.999631	0.0399925	0.951365	0.0384133	0.963164	0.0387996	0.915036	0.0517435
304	0.99966	0.0400041	0.952094	0.0384475	0.964201	0.038844	0.917	0.0516458
305	0.999688	0.0400157	0.954618	0.0385405	0.96468	0.03887	0.919409	0.0511109
306	0.999712	0.0400272	0.955027	0.0385642	0.965912	0.0389208	0.921559	0.0511844
307	0.99974	0.0400389	0.955743	0.0385981	0.967118	0.0389708	0.923885	0.0512125
308	0.999763	0.0400503	0.957439	0.038664	0.967258	0.0389858	0.926289	0.0510735
309	0.999787	0.0400618	0.958447	0.0387074	0.967546	0.0390057	0.928835	0.0511886
310	0.999811	0.0400734	0.958488	0.0387192	0.969713	0.0390872	0.931145	0.0511984
311	0.999831	0.0400848	0.95966	0.038768	0.970999	0.0391399	0.933617	0.050823
312	0.99985	0.0400962	0.960727	0.0388135	0.971256	0.0391589	0.935966	0.0509027
313	0.999868	0.0401075	0.960991	0.0388326	0.971299	0.0391708	0.938329	0.0505571
314	0.999881	0.0401187	0.963934	0.0389397	0.97138	0.039184	0.941291	0.0501893
315	0.999893	0.0401299	0.964087	0.0389552	0.971488	0.0391981	0.943838	0.0497125
316	0.999905	0.0401411	0.964221	0.0389701	0.971488	0.0392087	0.945988	0.0493424
317	0.999914	0.0401522	0.964236	0.0389811	0.983341	0.0396083	0.94835	0.0490962
318	0.999924	0.0401633	0.965441	0.0390312	0.984767	0.0396658	0.950576	0.0485986
319	0.999933	0.0401744	0.965453	0.0390421	0.985213	0.0396912	0.952914	0.0482664
320	0.999942	0.0401855	0.966748	0.0390952	0.985329	0.0397057	0.955416	0.0481525
321	0.99995	0.0401966	0.96833	0.0391578	0.988685	0.0398267	0.95724	0.0482
322	0.999958	0.0402077	0.968791	0.0391835	0.989109	0.0398513	0.959249	0.0480909
323	0.999966	0.0402188	0.968878	0.039197	0.989404	0.0398718	0.961332	0.0479317
324	0.999973	0.0402299	0.970187	0.0392506	0.989405	0.0398826	0.963683	0.0473047
325	0.999979	0.040241	0.972855	0.039349	0.990515	0.0399299	0.965969	0.0472167
326	0.999983	0.040252	0.973854	0.0393926	0.992755	0.0400143	0.968528	0.0473584
327	0.999987	0.040263	0.975363	0.0394529	0.9933	0.0400431	0.970879	0.0470378
328	0.999991	0.040274	0.985564	0.0397994	0.994488	0.040093	0.973263	0.0467169
329	0.999993	0.040285	0.986515	0.0398414	0.994593	0.0401073	0.975354	0.0466093
330	0.999995	0.0402959	0.986557	0.0398536	0.994621	0.0401191	0.978164	0.0457249
331	0.999996	0.0403069	0.986598	0.0398658	0.994744	0.040134	0.980558	0.0454376
332	0.999997	0.0403179	0.987742	0.0399142	0.996238	0.0401941	0.983002	0.0450794
333	0.999998	0.0403288	0.996028	0.0401981	0.998044	0.0402645	0.985415	0.0448643
334	0.999999	0.0403398	0.99679	0.0402341	0.998117	0.0402778	0.987944	0.044673
335	0.999999	0.0403508	0.997494	0.0402682	0.998633	0.0403057	0.990325	0.0443424
336	1	0.0403617	0.997958	0.0402944	0.999457	0.0403438	0.992568	0.0435883
337	1	0.0403727	0.998208	0.0403136	0.99987	0.0403684	0.99488	0.043586
338	1	0.0403837	1	0.0403837	0.99995	0.040382	0.997334	0.0433684
339	1	0.0403947	1	0.0403947	1	0.0403947	0.999867	0.0427032

## Sheet: panel a right
Number of neurons N	Fraction of total population information [%] (red) - Average	Fraction of total population information [%] (red) - SD	Fraction of total population information [%] (blue) - Average	Fraction of total population information [%] (blue) - SD	Fraction of total population information [%] (green) - Average	Fraction of total population information [%] (green) - SD	Fraction of total population information [%] (black) - Average	Fraction of total population information [%] (black) - SD
0	0	0	0	0	0	0	0	0
1	0.14747	0.00984494	0.14747	0.00984494	8.00165e-05	0.000276895	0.00397368	0.0125957
2	0.239817	0.0133183	0.153296	0.0100809	0.153296	0.0100809	0.00798159	0.0171839
3	0.297452	0.0153415	0.153706	0.010101	0.206436	0.0121109	0.0129195	0.0233962
4	0.344519	0.0169459	0.154944	0.010154	0.252621	0.0137824	0.0179797	0.027656
5	0.384661	0.0182899	0.169446	0.0107243	0.284716	0.0149108	0.0226497	0.0307956
6	0.40492	0.0189637	0.169973	0.0107486	0.284785	0.0149176	0.0272149	0.0341103
7	0.423754	0.0195869	0.175745	0.0109746	0.285098	0.014933	0.0308924	0.035241
8	0.440802	0.0201489	0.187409	0.0114218	0.287426	0.0150181	0.0358206	0.0389251
9	0.456821	0.0206753	0.198048	0.0118246	0.288016	0.015043	0.0395953	0.0411122
10	0.472707	0.0211955	0.198286	0.0118376	0.288093	0.0150502	0.0442861	0.0433587
11	0.488036	0.0216961	0.198286	0.0118417	0.289661	0.0151089	0.0488316	0.04545
12	0.503867	0.0222114	0.211461	0.0123331	0.289956	0.0151237	0.0535368	0.0476084
13	0.520644	0.0227557	0.214567	0.0124512	0.29005	0.0151315	0.0584534	0.0501232
14	0.53619	0.0232592	0.21457	0.0124555	0.297204	0.015383	0.0642252	0.0520956
15	0.548045	0.0236438	0.225392	0.0128541	0.299227	0.0154572	0.0690644	0.0535346
16	0.559592	0.024018	0.276842	0.0146862	0.340799	0.0168781	0.0733193	0.0547762
17	0.568065	0.0242938	0.276997	0.014696	0.345685	0.0170476	0.0781146	0.0561129
18	0.577623	0.024604	0.277038	0.0147019	0.360994	0.0175665	0.0826454	0.0566536
19	0.587915	0.0249371	0.27721	0.0147124	0.361036	0.0175728	0.0876151	0.0576279
20	0.59591	0.025197	0.278011	0.0147449	0.362011	0.0176104	0.0919572	0.0596451
21	0.604897	0.0254882	0.282935	0.0149208	0.363606	0.0176687	0.0957777	0.0604854
22	0.612572	0.0257377	0.295894	0.0153744	0.364178	0.0176928	0.100146	0.061805
23	0.619723	0.0259704	0.299976	0.0155197	0.364208	0.0176988	0.104771	0.0623602
24	0.626653	0.026196	0.300189	0.0155317	0.365695	0.0177535	0.10933	0.0634857
25	0.633694	0.0264251	0.310042	0.0158749	0.365917	0.0177659	0.113263	0.0643002
26	0.640326	0.0266411	0.310073	0.0158807	0.366019	0.0177742	0.118848	0.0662468
27	0.647109	0.0268619	0.31336	0.0159979	0.366034	0.0177797	0.123774	0.0666179
28	0.653267	0.0270628	0.313477	0.0160066	0.367308	0.0178273	0.127863	0.0672802
29	0.658701	0.0272409	0.31969	0.0162237	0.368781	0.0178816	0.132771	0.0680389
30	0.664177	0.0274202	0.322962	0.0163401	0.370467	0.017943	0.13687	0.0685806
31	0.669474	0.0275939	0.32795	0.0165147	0.370568	0.0179514	0.141209	0.0697517
32	0.675117	0.0277785	0.333694	0.0167146	0.374403	0.0180845	0.145977	0.0709539
33	0.68276	0.028026	0.336381	0.0168106	0.377624	0.0181971	0.151148	0.0721289
34	0.68849	0.0282132	0.338983	0.0169036	0.377633	0.0182024	0.154936	0.0727266
35	0.694152	0.0283983	0.33943	0.0169236	0.379546	0.0182713	0.158608	0.0730528
36	0.699338	0.0285684	0.34022	0.0169552	0.379765	0.0182837	0.163013	0.0734131
37	0.704528	0.0287386	0.341137	0.0169911	0.380854	0.0183251	0.167241	0.0741947
38	0.709933	0.0289155	0.344934	0.0171244	0.381082	0.0183378	0.172142	0.0743169
39	0.714991	0.0290816	0.345588	0.0171514	0.384385	0.018453	0.176163	0.0746219
40	0.720104	0.0292493	0.402401	0.0190566	0.384599	0.0184652	0.18026	0.0756499
41	0.724843	0.0294053	0.402476	0.0190644	0.385443	0.0184985	0.184174	0.0763542
42	0.729217	0.0295499	0.40305	0.0190886	0.385539	0.0185068	0.187826	0.0763528
43	0.733704	0.029698	0.403608	0.0191124	0.396547	0.0188782	0.191918	0.0770875
44	0.738905	0.0298686	0.40873	0.0192872	0.398053	0.0189333	0.195868	0.0774176
45	0.743146	0.030009	0.408943	0.0192996	0.402263	0.0190783	0.200346	0.077745
46	0.746918	0.0301347	0.412156	0.0194111	0.402263	0.0190835	0.205161	0.0781139
47	0.750364	0.0302502	0.412156	0.0194164	0.406108	0.0192162	0.209435	0.0791799
48	0.753542	0.0303574	0.4122	0.0194232	0.406275	0.019227	0.21346	0.07976
49	0.756945	0.0304716	0.423372	0.0197976	0.406449	0.0192381	0.217885	0.080617
50	0.760301	0.0305843	0.428573	0.0199744	0.406582	0.0192478	0.222068	0.0813165
51	0.7639	0.0307047	0.429457	0.0200089	0.407697	0.01929	0.225861	0.0813722
52	0.767343	0.0308202	0.431909	0.0200951	0.408014	0.0193058	0.229278	0.0816613
53	0.770594	0.0309297	0.432086	0.0201064	0.416445	0.0195903	0.232847	0.0823953
54	0.774494	0.0310596	0.432116	0.0201128	0.418609	0.0196672	0.236676	0.0828165
55	0.778546	0.0311943	0.434223	0.0201877	0.42491	0.0198807	0.240624	0.0828793
56	0.783489	0.0313569	0.436405	0.020265	0.425534	0.0199067	0.244617	0.0835527
57	0.787442	0.0314885	0.439043	0.0203572	0.426073	0.0199299	0.248754	0.0837343
58	0.791093	0.0316107	0.439047	0.0203629	0.426635	0.0199539	0.253036	0.0833305
59	0.794802	0.0317347	0.439167	0.0203723	0.435928	0.0202657	0.25661	0.0836004
60	0.798497	0.0318583	0.447731	0.0206594	0.435991	0.0202733	0.260387	0.083988
61	0.80225	0.0319838	0.450377	0.0207518	0.436805	0.0203056	0.264414	0.0844739
62	0.805632	0.0320976	0.454667	0.0208982	0.437231	0.0203251	0.268637	0.0847892
63	0.808966	0.0322099	0.519445	0.0230138	0.437265	0.0203318	0.272522	0.0847507
64	0.812257	0.032321	0.522668	0.0231242	0.437266	0.0203373	0.276805	0.0849161
65	0.815299	0.0324242	0.522961	0.0231397	0.437744	0.0203586	0.2809	0.0854046
66	0.818284	0.0325258	0.523125	0.023151	0.438047	0.0203741	0.285003	0.0858678
67	0.821139	0.0326232	0.526117	0.0232539	0.438084	0.0203809	0.288348	0.085644
68	0.824031	0.0327218	0.526152	0.0232611	0.455681	0.0209653	0.292285	0.0863943
69	0.826822	0.0328174	0.526185	0.0232683	0.456738	0.0210056	0.296418	0.087632
70	0.82964	0.0329137	0.526352	0.0232798	0.461957	0.0211825	0.299955	0.087918
71	0.832451	0.0330099	0.530184	0.02341	0.46684	0.0213483	0.303948	0.0881114
72	0.835292	0.0331071	0.530206	0.0234168	0.472285	0.0215323	0.307586	0.0885029
73	0.837962	0.0331989	0.53123	0.0234561	0.474866	0.0216225	0.310645	0.0889623
74	0.840782	0.0332954	0.538017	0.0236817	0.502286	0.0225229	0.31404	0.0885917
75	0.843484	0.0333883	0.538017	0.023688	0.503052	0.0225538	0.317483	0.0889999
76	0.846337	0.0334859	0.539471	0.0237412	0.504686	0.022613	0.320535	0.0890068
77	0.849128	0.0335817	0.539473	0.0237474	0.50602	0.0226624	0.323758	0.0893729
78	0.851638	0.0336686	0.539574	0.0237569	0.506895	0.0226968	0.327652	0.0896036
79	0.854181	0.0337566	0.540642	0.0237977	0.516289	0.0230083	0.331526	0.0900102
80	0.856656	0.0338425	0.541339	0.0238264	0.516293	0.0230145	0.334847	0.08999
81	0.859194	0.0339304	0.541454	0.0238364	0.516317	0.0230213	0.338726	0.0896221
82	0.861468	0.0340101	0.543042	0.023894	0.516607	0.0230368	0.343017	0.0893747
83	0.863591	0.034085	0.544942	0.0239618	0.562233	0.0245204	0.347064	0.0891294
84	0.865929	0.0341667	0.545891	0.0239988	0.563293	0.024561	0.350573	0.090273
85	0.868345	0.0342509	0.546533	0.0240258	0.565407	0.0246356	0.354331	0.0902515
86	0.870797	0.0343363	0.546685	0.024037	0.569032	0.024759	0.358038	0.0900316
87	0.873218	0.0344207	0.54695	0.0240519	0.569775	0.0247894	0.361221	0.0900329
88	0.875586	0.0345034	0.548159	0.0240973	0.569797	0.0247965	0.364819	0.0900291
89	0.877837	0.0345825	0.554294	0.0243021	0.570978	0.0248411	0.368196	0.0898191
90	0.880162	0.034664	0.555447	0.0243458	0.571384	0.0248606	0.371739	0.0895309
91	0.88226	0.0347384	0.555821	0.0243643	0.573358	0.0249308	0.37521	0.0892696
92	0.884296	0.0348108	0.55675	0.0244007	0.575821	0.0250168	0.379119	0.0896293
93	0.886295	0.0348822	0.557978	0.0244468	0.587097	0.0253868	0.382163	0.0893785
94	0.888221	0.0349512	0.564133	0.0246523	0.587101	0.0253936	0.385225	0.0893458
95	0.890126	0.0350196	0.565531	0.0247039	0.588094	0.0254321	0.3889	0.0891673
96	0.892014	0.0350875	0.568379	0.0248025	0.588094	0.0254387	0.39268	0.0889352
97	0.894167	0.0351638	0.568481	0.0248122	0.590772	0.0255317	0.396214	0.0883938
98	0.89605	0.0352316	0.568569	0.0248216	0.59114	0.0255502	0.399113	0.0880706
99	0.897766	0.0352942	0.570178	0.0248801	0.608227	0.026107	0.403296	0.0873903
100	0.899463	0.0353562	0.570255	0.0248891	0.608253	0.0261146	0.406713	0.0873938
101	0.901232	0.0354205	0.570534	0.0249046	0.608253	0.0261214	0.409542	0.0871295
102	0.902842	0.0354799	0.571096	0.0249293	0.608984	0.0261516	0.412527	0.0869159
103	0.904488	0.0355404	0.572182	0.024971	0.610367	0.0262029	0.415669	0.0869826
104	0.905914	0.035594	0.572268	0.0249803	0.610367	0.0262097	0.418678	0.0866731
105	0.907261	0.0356451	0.57242	0.0249917	0.611073	0.0262392	0.42185	0.0864295
106	0.908593	0.0356958	0.572623	0.0250048	0.611275	0.0262525	0.424946	0.0864623
107	0.909989	0.0357485	0.57278	0.0250165	0.616427	0.0264252	0.427987	0.0864015
108	0.911544	0.0358062	0.573129	0.0250343	0.61662	0.0264383	0.431364	0.0860474
109	0.912935	0.0358589	0.573584	0.0250556	0.616884	0.0264536	0.435042	0.0855742
110	0.914224	0.0359083	0.573604	0.0250629	0.620197	0.0265672	0.437565	0.0854307
111	0.915555	0.0359591	0.573689	0.0250722	0.621398	0.0266127	0.440283	0.0850056
112	0.916878	0.0360096	0.57953	0.0252679	0.621469	0.0266219	0.443192	0.0849789
113	0.918176	0.0360593	0.580935	0.02532	0.630352	0.0269147	0.446056	0.0847211
114	0.919524	0.0361107	0.583409	0.0254068	0.632442	0.0269889	0.448619	0.0848275
115	0.920817	0.0361604	0.584797	0.0254584	0.633513	0.0270304	0.451725	0.0845851
116	0.922058	0.0362084	0.584984	0.0254711	0.634363	0.0270647	0.454843	0.0842714
117	0.923334	0.0362576	0.587347	0.0255543	0.634629	0.0270803	0.458048	0.084604
118	0.924552	0.0363049	0.588839	0.0256093	0.638369	0.0272077	0.461343	0.0846259
119	0.925707	0.0363503	0.588954	0.0256197	0.638566	0.0272211	0.463974	0.0844439
120	0.926851	0.0363954	0.592277	0.025734	0.638569	0.0272282	0.466621	0.0842584
121	0.92813	0.0364447	0.594186	0.0258026	0.641043	0.0273149	0.469712	0.0840867
122	0.929245	0.036489	0.595844	0.025863	0.641166	0.0273259	0.473191	0.083416
123	0.930391	0.0365341	0.603991	0.0261334	0.641168	0.0273331	0.476372	0.0831598
124	0.93155	0.0365798	0.604075	0.026143	0.643386	0.0274116	0.47987	0.0832453
125	0.932716	0.0366256	0.606751	0.0262364	0.643386	0.0274187	0.482762	0.0830434
126	0.933866	0.036671	0.606786	0.0262444	0.643683	0.0274354	0.485525	0.0828765
127	0.93503	0.0367168	0.615465	0.0265319	0.643696	0.0274429	0.488829	0.0823222
128	0.936116	0.0367602	0.62947	0.0269913	0.648061	0.0275907	0.491334	0.0820554
129	0.937206	0.0368038	0.629486	0.0269988	0.648265	0.0276044	0.494402	0.081569
130	0.938282	0.0368469	0.629581	0.0270089	0.652088	0.0277347	0.49789	0.0812708
131	0.93938	0.0368908	0.629744	0.0270212	0.652331	0.0277498	0.501096	0.0805401
132	0.940458	0.036934	0.629812	0.0270305	0.657381	0.0279196	0.503508	0.0803548
133	0.941488	0.0369757	0.629947	0.0270419	0.657413	0.0279279	0.506517	0.0804035
134	0.942608	0.0370203	0.63704	0.0272781	0.657418	0.0279353	0.50911	0.0801768
135	0.94371	0.0370644	0.646186	0.0275804	0.657932	0.0279591	0.511826	0.0799737
136	0.944885	0.0371107	0.647171	0.0276194	0.658662	0.0279899	0.514879	0.0797392
137	0.94588	0.0371514	0.649799	0.0277114	0.66003	0.0280413	0.517901	0.0798525
138	0.946951	0.0371946	0.649982	0.0277245	0.661411	0.0280931	0.521248	0.0798306
139	0.947972	0.0372361	0.650062	0.0277343	0.663685	0.0281737	0.523981	0.0794993
140	0.948975	0.0372771	0.650678	0.0277614	0.663986	0.0281907	0.526843	0.0789115
141	0.949906	0.0373159	0.650789	0.0277722	0.664928	0.0282284	0.529556	0.0784592
142	0.950808	0.0373538	0.650969	0.0277852	0.666755	0.0282947	0.532194	0.0783137
143	0.951627	0.037389	0.651058	0.0277954	0.666805	0.0283036	0.535256	0.0780639
144	0.952472	0.0374251	0.656221	0.0279694	0.666812	0.0283112	0.538137	0.0775907
145	0.95322	0.0374582	0.656681	0.0279915	0.666813	0.0283186	0.541207	0.0773367
146	0.953993	0.037492	0.659023	0.0280745	0.66683	0.0283265	0.54415	0.0773847
147	0.954862	0.0375289	0.672626	0.0285209	0.666837	0.0283341	0.546916	0.076979
148	0.955562	0.0375605	0.672798	0.0285339	0.667293	0.0283562	0.549687	0.0766843
149	0.956315	0.0375937	0.672803	0.0285415	0.670523	0.0284679	0.552137	0.0764336
150	0.957004	0.037625	0.675386	0.0286323	0.67056	0.0284765	0.554941	0.0763136
151	0.95772	0.0376571	0.67655	0.0286773	0.670658	0.0284871	0.558072	0.0756545
152	0.95844	0.0376894	0.679849	0.0287913	0.67365	0.0285911	0.560941	0.0752281
153	0.959174	0.0377221	0.684877	0.028961	0.676842	0.0287017	0.563423	0.0751783
154	0.959926	0.0377554	0.684894	0.0289691	0.677102	0.0287176	0.566133	0.0749479
155	0.960748	0.037791	0.686791	0.0290379	0.67715	0.0287266	0.568812	0.0748716
156	0.961479	0.0378236	0.686996	0.029052	0.677982	0.028761	0.571975	0.0748095
157	0.962282	0.0378586	0.687396	0.0290725	0.678514	0.0287857	0.57499	0.0748267
158	0.963072	0.0378932	0.688199	0.029106	0.679038	0.0288101	0.577772	0.0745829
159	0.963823	0.0379266	0.689214	0.0291464	0.679058	0.0288183	0.580451	0.0746409
160	0.964521	0.0379583	0.693337	0.0292871	0.680598	0.0288756	0.583008	0.0745909
161	0.965193	0.0379892	0.698388	0.0294578	0.682332	0.0289392	0.585404	0.0746337
162	0.965866	0.0380201	0.699491	0.0295011	0.683919	0.0289981	0.588415	0.0743553
163	0.966531	0.0380508	0.705454	0.0297013	0.684034	0.0290094	0.591491	0.0741853
164	0.967197	0.0380816	0.707456	0.0297736	0.686301	0.0290902	0.594482	0.0744173
165	0.96812	0.0381205	0.707503	0.0297829	0.686393	0.0291008	0.597305	0.0744222
166	0.968772	0.0381509	0.707508	0.0297908	0.686398	0.0291086	0.600001	0.0740307
167	0.969449	0.038182	0.707567	0.0298005	0.68702	0.0291364	0.602373	0.0738997
168	0.970105	0.0382125	0.708074	0.0298246	0.687057	0.0291452	0.604779	0.0742531
169	0.970751	0.0382427	0.708445	0.0298444	0.687982	0.0291828	0.607281	0.0740933
170	0.971347	0.0382713	0.714103	0.030035	0.688247	0.029199	0.609737	0.0742346
171	0.971939	0.0382998	0.714104	0.0300428	0.68825	0.0292067	0.612213	0.073861
172	0.972544	0.0383287	0.714776	0.0300724	0.688254	0.0292145	0.615054	0.0737038
173	0.973214	0.0383598	0.718086	0.0301872	0.688531	0.0292311	0.617228	0.0733663
174	0.973811	0.0383885	0.732826	0.0306711	0.688716	0.0292448	0.619507	0.0735054
175	0.974405	0.0384171	0.733508	0.0307011	0.688728	0.0292529	0.621959	0.0734252
176	0.974955	0.0384443	0.733509	0.0307091	0.68931	0.0292794	0.624494	0.0731625
177	0.975506	0.0384717	0.73351	0.0307171	0.689316	0.0292873	0.627207	0.0731466
178	0.976056	0.0384989	0.735927	0.0308032	0.68943	0.0292987	0.629819	0.0732124
179	0.976621	0.0385267	0.735927	0.0308113	0.69025	0.029333	0.632424	0.0729746
180	0.977187	0.0385545	0.737628	0.0308742	0.691446	0.0293795	0.634793	0.0726412
181	0.977754	0.0385824	0.738132	0.0308986	0.707027	0.0298923	0.637001	0.0725234
182	0.978327	0.0386104	0.739503	0.030951	0.715505	0.0301747	0.639934	0.0721196
183	0.978911	0.0386389	0.73951	0.0309593	0.715508	0.0301828	0.642691	0.0720923
184	0.97945	0.0386659	0.739588	0.0309699	0.715567	0.0301926	0.64537	0.0719631
185	0.979913	0.0386905	0.740243	0.0309991	0.716659	0.0302359	0.647945	0.0714277
186	0.980395	0.0387157	0.741542	0.0310493	0.717264	0.0302634	0.650445	0.0711751
187	0.980884	0.0387412	0.741547	0.0310576	0.720577	0.0303787	0.652837	0.0707956
188	0.981349	0.0387659	0.742467	0.0310954	0.721432	0.0304144	0.655347	0.070584
189	0.981807	0.0387904	0.742567	0.0311068	0.721486	0.0304241	0.657724	0.0703854
190	0.982279	0.0388153	0.742569	0.031115	0.722121	0.0304527	0.660418	0.0704392
191	0.982725	0.0388395	0.743288	0.0311464	0.729349	0.030695	0.662859	0.0701893
192	0.983145	0.0388628	0.743289	0.0311546	0.729453	0.0307064	0.665192	0.0699905
193	0.983561	0.038886	0.743344	0.0311646	0.732802	0.0308231	0.667338	0.0697876
194	0.983951	0.0389084	0.746294	0.0312683	0.73402	0.0308706	0.670137	0.0695807
195	0.984337	0.0389307	0.746527	0.031284	0.734387	0.0308907	0.672922	0.0689484
196	0.984708	0.0389525	0.746589	0.0312943	0.734648	0.0309072	0.675287	0.0690348
197	0.985111	0.0389753	0.748248	0.0313562	0.736951	0.0309901	0.677924	0.0687593
198	0.985459	0.0389964	0.751768	0.0314785	0.737009	0.0310001	0.680165	0.0686444
199	0.985841	0.0390186	0.752094	0.0314974	0.738458	0.0310552	0.682369	0.0687416
200	0.986196	0.03904	0.754305	0.0315773	0.738944	0.0310792	0.684687	0.0685385
201	0.986547	0.0390612	0.754642	0.0315965	0.738975	0.0310884	0.687716	0.0682356
202	0.986893	0.0390823	0.758294	0.0317232	0.74188	0.0311908	0.689866	0.0683299
203	0.987205	0.0391023	0.778101	0.0323732	0.742787	0.0312285	0.692313	0.0682059
204	0.987528	0.0391227	0.778136	0.0323828	0.760201	0.0318017	0.694595	0.0675911
205	0.987851	0.039143	0.778153	0.0323919	0.763445	0.0319152	0.697084	0.0673527
206	0.98816	0.039163	0.778313	0.0324055	0.765236	0.0319817	0.699447	0.0670183
207	0.988474	0.0391831	0.778445	0.0324184	0.766214	0.0320219	0.701758	0.0662355
208	0.98876	0.0392024	0.780908	0.0325067	0.766219	0.0320304	0.703724	0.0660481
209	0.989038	0.0392213	0.781126	0.0325223	0.767407	0.0320774	0.706043	0.065598
210	0.989336	0.039241	0.781207	0.0325335	0.77348	0.0322829	0.708731	0.0656581
211	0.989613	0.0392599	0.781664	0.0325568	0.778106	0.0324414	0.711365	0.0656014
212	0.989889	0.0392789	0.782691	0.0325987	0.778285	0.0324558	0.713553	0.0656464
213	0.990154	0.0392975	0.782872	0.0326131	0.778298	0.0324647	0.715902	0.0656227
214	0.990419	0.0393162	0.783174	0.0326315	0.786965	0.0327545	0.718273	0.0655233
215	0.990688	0.0393349	0.784828	0.0326938	0.789547	0.0328469	0.720608	0.0652612
216	0.990951	0.0393535	0.803643	0.0333126	0.789624	0.032858	0.723412	0.0649607
217	0.991203	0.0393717	0.804325	0.0333435	0.79221	0.0329506	0.725893	0.0648674
218	0.991457	0.0393901	0.810818	0.0335628	0.799668	0.0332012	0.728267	0.0644151
219	0.991719	0.0394086	0.811025	0.0335783	0.799847	0.0332158	0.731174	0.0640612
220	0.991973	0.039427	0.811211	0.0335932	0.8	0.0332295	0.733607	0.0639565
221	0.992191	0.0394442	0.811214	0.0336021	0.800098	0.0332414	0.736086	0.0640932
222	0.992415	0.0394616	0.811272	0.0336128	0.801165	0.0332848	0.738435	0.0638197
223	0.992643	0.0394791	0.814357	0.0337218	0.80179	0.0333139	0.741041	0.0635141
224	0.992874	0.0394968	0.818154	0.0338539	0.804323	0.0334049	0.743405	0.0633722
225	0.993092	0.039514	0.818477	0.0338733	0.807054	0.0335024	0.745531	0.0633961
226	0.993307	0.0395311	0.819056	0.033901	0.807709	0.0335325	0.748132	0.0632196
227	0.99352	0.0395482	0.819184	0.0339141	0.812989	0.0337129	0.750605	0.0633917
228	0.993712	0.0395647	0.819358	0.0339286	0.813059	0.0337241	0.752989	0.0633543
229	0.993903	0.0395811	0.819491	0.0339419	0.81306	0.033733	0.755269	0.0632482
230	0.994096	0.0395976	0.819571	0.0339535	0.813697	0.0337626	0.757625	0.0630367
231	0.994279	0.0396137	0.81959	0.033963	0.816084	0.0338491	0.759926	0.0625398
232	0.994466	0.0396301	0.819667	0.0339745	0.817973	0.0339195	0.762262	0.0629642
233	0.994642	0.039646	0.822237	0.034067	0.818575	0.033948	0.764462	0.0630374
234	0.994819	0.0396621	0.822343	0.0340795	0.832148	0.0343982	0.766574	0.0628959
235	0.994992	0.0396779	0.822595	0.0340967	0.834	0.0344674	0.76875	0.0627706
236	0.995171	0.039694	0.822865	0.0341145	0.834121	0.0344805	0.770916	0.0626711
237	0.995349	0.0397101	0.849237	0.0349808	0.834289	0.0344951	0.773504	0.0623474
238	0.995516	0.0397258	0.854008	0.035145	0.834295	0.0345044	0.775813	0.0624584
239	0.995694	0.0397419	0.854017	0.0351546	0.834356	0.0345155	0.777939	0.0624613
240	0.995862	0.0397577	0.854085	0.0351661	0.834887	0.0345419	0.780281	0.0625972
241	0.996003	0.0397726	0.856365	0.0352495	0.835056	0.0345565	0.782105	0.0625931
242	0.996139	0.0397874	0.856638	0.0352677	0.835089	0.0345667	0.784538	0.0628648
243	0.996277	0.0398022	0.856713	0.0352794	0.835091	0.034576	0.786631	0.0628154
244	0.996409	0.0398169	0.856756	0.0352902	0.835733	0.034606	0.788728	0.062651
245	0.996543	0.0398316	0.856824	0.0353017	0.835743	0.0346155	0.791151	0.0620123
246	0.996666	0.039846	0.858131	0.0353536	0.835837	0.0346278	0.793309	0.061729
247	0.996787	0.0398603	0.858995	0.035391	0.836174	0.034648	0.795417	0.0614582
248	0.99691	0.0398747	0.862877	0.0355268	0.836405	0.0346647	0.797693	0.0615165
249	0.997028	0.039889	0.865558	0.0356235	0.838222	0.0347331	0.799988	0.0615301
250	0.997165	0.0399039	0.865594	0.0356341	0.838223	0.0347424	0.802319	0.0615636
251	0.99727	0.0399177	0.865675	0.0356462	0.838443	0.0347588	0.804859	0.0615912
252	0.997375	0.0399316	0.866615	0.0356862	0.839302	0.0347961	0.807063	0.0612382
253	0.997478	0.0399454	0.866639	0.0356965	0.84465	0.0349797	0.809304	0.0609554
254	0.997575	0.039959	0.868314	0.0357605	0.853633	0.035282	0.811618	0.0608811
255	0.99767	0.0399726	0.868314	0.03577	0.854227	0.0353108	0.813954	0.0606722
256	0.997763	0.0399861	0.881692	0.0362154	0.854274	0.0353217	0.816156	0.0604217
257	0.997853	0.0399995	0.885005	0.0363329	0.855482	0.0353705	0.81849	0.0603132
258	0.997938	0.0400128	0.885024	0.0363432	0.857248	0.0354375	0.821188	0.0597842
259	0.998022	0.040026	0.88552	0.036369	0.857446	0.0354534	0.823662	0.0597512
260	0.998104	0.0400392	0.885525	0.0363788	0.857504	0.0354648	0.825688	0.0599426
261	0.998186	0.0400524	0.891189	0.0365731	0.857511	0.0354745	0.827845	0.0597726
262	0.998264	0.0400655	0.895726	0.0367308	0.873243	0.0359975	0.829861	0.0599851
263	0.998333	0.0400783	0.895769	0.0367419	0.877786	0.0361553	0.832352	0.0598285
264	0.998404	0.0400911	0.895945	0.0367574	0.88005	0.0362389	0.834676	0.0595178
265	0.99848	0.0401042	0.896875	0.0367976	0.880208	0.0362537	0.836771	0.0592451
266	0.998558	0.0401173	0.898091	0.036847	0.880208	0.0362634	0.838982	0.0590001
267	0.998629	0.0401302	0.898252	0.0368621	0.88026	0.0362747	0.841068	0.0588694
268	0.998698	0.040143	0.898314	0.0368739	0.880303	0.0362858	0.84322	0.0587425
269	0.998761	0.0401557	0.900136	0.0369432	0.881175	0.036324	0.845459	0.0585351
270	0.998819	0.0401682	0.900817	0.0369753	0.881238	0.0363357	0.84766	0.0585775
271	0.998873	0.0401805	0.900982	0.0369905	0.881262	0.0363462	0.849915	0.0580298
272	0.998933	0.0401931	0.901126	0.0370051	0.881294	0.036357	0.852254	0.057907
273	0.998989	0.0402056	0.902578	0.0370624	0.884888	0.0364842	0.854431	0.0576466
274	0.999039	0.0402179	0.902895	0.0370827	0.885454	0.0365125	0.856728	0.0573654
275	0.99909	0.0402302	0.905369	0.0371734	0.893095	0.0367722	0.858838	0.0572288
276	0.999134	0.0402423	0.905687	0.0371938	0.893144	0.0367836	0.861072	0.0568206
277	0.999179	0.0402544	0.906296	0.0372236	0.893544	0.0368065	0.863462	0.0566487
278	0.999221	0.0402664	0.907037	0.0372578	0.893932	0.0368291	0.865798	0.0565126
279	0.999262	0.0402785	0.907065	0.0372687	0.905965	0.0372327	0.867647	0.0561201
280	0.999301	0.0402905	0.908912	0.0373391	0.908712	0.0373325	0.87005	0.0560565
281	0.999347	0.0403026	0.909645	0.037373	0.908929	0.0373496	0.872178	0.0558399
282	0.999384	0.0403146	0.910072	0.037397	0.908952	0.0373604	0.87426	0.0558481
283	0.999417	0.0403264	0.912962	0.0375017	0.909106	0.0373754	0.876843	0.0560841
284	0.999449	0.0403381	0.913094	0.037516	0.909813	0.0374086	0.879212	0.0555815
285	0.999481	0.0403499	0.913168	0.0375285	0.909952	0.0374232	0.881688	0.0547918
286	0.999511	0.0403617	0.913738	0.0375572	0.913426	0.037547	0.883692	0.0544503
287	0.999536	0.0403732	0.914942	0.0376068	0.914545	0.0375938	0.886041	0.0542587
288	0.999558	0.0403847	0.916812	0.0376782	0.914599	0.0376056	0.888074	0.054422
289	0.999578	0.0403961	0.916814	0.0376883	0.91566	0.0376505	0.890075	0.0544167
290	0.999598	0.0404076	0.917549	0.0377225	0.915662	0.0376607	0.892347	0.0541982
291	0.999618	0.040419	0.917551	0.0377327	0.915957	0.0376805	0.894555	0.0543633
292	0.99964	0.0404305	0.928247	0.0380936	0.920303	0.0378331	0.896822	0.054273
293	0.999661	0.040442	0.928858	0.0381239	0.920385	0.037846	0.899165	0.0540059
294	0.999682	0.0404535	0.930052	0.0381733	0.925572	0.0380263	0.901207	0.0539866
295	0.999705	0.0404651	0.931148	0.0382195	0.929425	0.038163	0.903443	0.0537687
296	0.999722	0.0404765	0.931896	0.0382543	0.935322	0.0383667	0.905605	0.0533498
297	0.999741	0.0404879	0.932053	0.0382698	0.935508	0.0383832	0.90782	0.0529858
298	0.999757	0.0404993	0.934438	0.0383584	0.938593	0.0384947	0.909729	0.0526931
299	0.999772	0.0405106	0.934451	0.0383691	0.938617	0.0385059	0.912007	0.0525548
300	0.999787	0.040522	0.937731	0.0384872	0.938948	0.0385271	0.914082	0.0521597
301	0.999803	0.0405334	0.938172	0.038512	0.939968	0.038571	0.91594	0.0522012
302	0.999817	0.0405447	0.946252	0.0387878	0.943203	0.0386876	0.917969	0.0515885
303	0.999831	0.040556	0.94704	0.0388241	0.944005	0.0387244	0.919987	0.05166
304	0.999845	0.0405674	0.94737	0.0388454	0.944008	0.038735	0.922136	0.0515843
305	0.999859	0.0405788	0.947459	0.0388588	0.944083	0.0387479	0.923894	0.0514532
306	0.999872	0.0405901	0.947497	0.0388705	0.946669	0.0388434	0.926042	0.0512361
307	0.999883	0.0406014	0.948143	0.0389023	0.950507	0.03898	0.928643	0.050469
308	0.999893	0.0406127	0.949127	0.0389452	0.950775	0.0389993	0.931296	0.0499132
309	0.999903	0.0406239	0.949364	0.0389635	0.951562	0.0390358	0.933479	0.0495947
310	0.999912	0.0406352	0.951098	0.039031	0.954608	0.0391465	0.935814	0.0493576
311	0.999921	0.0406464	0.951102	0.0390418	0.955182	0.039176	0.938377	0.0488219
312	0.999929	0.0406576	0.95126	0.0390575	0.95537	0.0391928	0.940714	0.048514
313	0.999938	0.0406689	0.953571	0.0391442	0.955641	0.0392123	0.942924	0.0483995
314	0.999946	0.0406801	0.953945	0.0391671	0.958206	0.0393073	0.94518	0.0480664
315	0.999954	0.0406914	0.954283	0.0391888	0.958207	0.039318	0.947286	0.0477155
316	0.999961	0.0407026	0.955624	0.0392436	0.958699	0.0393449	0.949546	0.0475672
317	0.999967	0.0407138	0.967572	0.0396478	0.959999	0.0393984	0.951883	0.0469257
318	0.999973	0.040725	0.968759	0.0396976	0.960051	0.0394108	0.954056	0.046498
319	0.999978	0.0407362	0.969772	0.0397418	0.960167	0.0394253	0.956344	0.0463689
320	0.999983	0.0407474	0.970034	0.0397612	0.960337	0.0394416	0.95872	0.0462634
321	0.999988	0.0407586	0.970281	0.0397801	0.961421	0.0394881	0.960943	0.0462213
322	0.999992	0.0407698	0.972066	0.0398498	0.962057	0.0395198	0.963019	0.0457123
323	0.999995	0.040781	0.972067	0.0398606	0.962058	0.0395306	0.965506	0.0456331
324	0.999997	0.0407921	0.973162	0.0399076	0.962156	0.0395446	0.967596	0.0456297
325	0.999998	0.0408032	0.973172	0.0399188	0.982476	0.0402256	0.970093	0.0458009
326	0.999998	0.0408143	0.973184	0.03993	0.983132	0.0402582	0.972104	0.0455294
327	0.999999	0.0408254	0.973261	0.0399434	0.986739	0.0403881	0.974416	0.0454633
328	0.999999	0.0408365	0.990815	0.0405336	0.987152	0.0404127	0.976702	0.0449239
329	0.999999	0.0408476	0.990909	0.0405477	0.987542	0.0404366	0.978787	0.0446821
330	0.999999	0.0408587	0.991834	0.0405893	0.992127	0.040599	0.980823	0.0445017
331	1	0.0408698	0.9924	0.040619	0.99272	0.0406296	0.982869	0.0445494
332	1	0.040881	0.993461	0.0406651	0.993566	0.0406686	0.985257	0.0441929
333	1	0.0408921	0.996271	0.040769	0.993584	0.0406803	0.987421	0.0430558
334	1	0.0409033	0.997421	0.0408181	0.993859	0.0407004	0.989367	0.0427595
335	1	0.0409144	0.997422	0.0408293	0.993958	0.0407148	0.991227	0.0427957
336	1	0.0409256	0.997686	0.0408492	0.998685	0.0408822	0.993416	0.042492
337	1	0.0409368	0.997898	0.0408673	0.998736	0.040895	0.995547	0.0420785
338	1	0.040948	0.999705	0.0409382	0.998864	0.0409104	0.997557	0.0419407
339	1	0.0409592	1	0.0409592	1	0.0409592	0.999537	0.0416183

## Sheet: panel b
population size for 90% information, random order - median	population size for 90% information, random order - lower	population size for 90% information, random order - upper	population size for 90% information, optimized order - median	population size for 90% information, optimized order - lower	population size for 90% information, optimized order - upper
295	253	337	315	287.5	315
299	266	325.5	313	289	333
295	245	336	299	276	316.5
299.5	262	331	332	303.5	334
286	247	325.5	312	284	335
296	254	335	307	291	316
296	244	341	291	276	315
294.5	258	334.5	320	292	334
293.5	258.5	326	273	256	280
290	256	322.5	279	262	295
296	258	325.5	317	289	331
291	258	320	325	295.5	331
285	252	328	273	254	285
289	253	326	280	253.5	287
296	261.5	325	300	280	316
298	270	322	295	270	312.5
299	266	338	270	262	287.5
295.5	261	338	343	342	343
297	268	332	306	291	312
295	258.5	329.5	337	330	343
291	254	330	342	317	343
296	263	333	298	275	300
295	261	337	321	306	335
294	257	333	342	337	342
333	295.5	366	360	343.5	374
338	303.5	367.5	345	323.5	364.5
336	303	376	311	284	333.5
339	309	364	325	287	343
336	301.5	364	346	323	363.5
339	306.5	372	346	335	360
339	302	376	326	304	339
336	295	368	328	285	349
236	196.5	275	238	218	242.5
236	180.5	275.5	269	269	277
239	200	274	236	236	239
229	174.5	279	269	269	269
232	194	275	269	269	269
242	207	271	241	235	260
224	184	274	236	222	236
230	177.5	278	269	269	269.5
283	249	319	264	244	276
268	222	321	259	221	289.5
275	237	324	268	242	290
281	237	323.5	274	241	297
286	248	322	299	267.5	306
284	247	322	277	243	300.5
284	245.5	321.5	285	263	313
280	221.5	323	242	212	268
299	260	343	302	271	311
288	241.5	342	265	223.5	300.5
298.5	259	342	301	277.5	316
293	244	341	311	260	328
297	259	341	313	267	328
301	262	342	296	256	310.5
291	244.5	341	274	237.5	298
289	245	342	287	236	304
273	221	333.5	275	275	275
269	217	333	275	275	292
281	233.5	332	256	223	274.5
290	240	331	261	216.5	292
287	229	332	275	275	281
283	227	332.5	275	275	275
281	231	329	260	225	283.5
271	210.5	333	260.5	215	290
229	185	274	201	190	224
231	186	275.5	199	189	232.5
231.5	190	272	259	240	274
233	192	277	263	221	275
227	182	277.5	201	187	219
226.5	182	276	190	173	220
228	185	274	213	169	234
227	190	275	231	198.5	256
320	286	358.5	323	320	323
324	291	351	355	324	362
309	273	361	320	320	323
306	269.5	360	326	312	344
325	297	356	343	326	357
322	292.5	358	323	321	337
317	282	358	323	321	333
312	269.5	357.5	324	310	337
307	267.5	341	294	269	319.5
306	267	347	334	313	356
301	259.5	340	265	242	301.5
297	251	343	334	312	346
300	255.5	338.5	334	315	345
299	255	337.5	288	246	312
298	258	339.5	284	240	313.5
301	251	345	312	266.5	337
288	255	328	287	263	298
282	240	332	310	310	310
281	242	328	287	263	295
276	234	331	307	274.5	310
285	245.5	330	310	307	316
288	253	321	271	256.5	287
284	249	329.5	275	253	290
280	236	331	310	310	310
290	236.5	346.5	288	260	305
289	237	346	281	259	303.5
298	255	346	343	343	343
290	235	347	343	343	343
293	246	346	272	230	302
273	220.5	343	259.5	221	284
285	245	345.5	283	249	319
293	250	342	320	277.5	333
225	181	259	216	176.5	229
224	173.5	269	202	153	221
229	192	262	233	229	245
232	185.5	271	264	245	264
230	178	268	247	242	252
221	178.5	264	236.5	225	247
224	187	267	231	215.5	249.5
219	173	268	240	203	259
232	177	289	210	162	235
232	175.5	297	225	165.5	258
236	181	291	212	168.5	248
239	184.5	289.5	209	161	238
251	212	289	231	189.5	254.5
249	208	295	227	173	259
252	207	291	226	194	258.5
243	185.5	296	210	166.5	252
225	175	274	203	167.5	228
228	163	274	188	141	213
225	172	275	198	166	220
218	176	274	193	153	225
228	184.5	273	207	186	229
219	165.5	276	230	190	248
219	168	277	241	220	261
215	166	272	208	156	233.5
