# Supplementary material for: Scaling of sensory information in large neural populations shows signatures of information-limiting correlations
Source: Nat Commun. 2021 Jan 20;12:473. doi: 10.1038/s41467-020-20722-y (PMC7817840; doi:10.1038/s41467-020-20722-y)
Supplement: Supplementary file 4 — Source Data [file 41467_2020_20722_MOESM4_ESM.zip › Source Data/Fig4.xlsx]

## Sheet: panel a top
number of neurons N	Fisher information increase (data) - Average	Fisher information increase (data) - Standard Deviation	Fisher information increase (Bayesian fit) - 5 Percentile	Fisher information increase (Bayesian fit) - 25 Percentile	Fisher information increase (Bayesian fit) - 50 Percentile	Fisher information increase (Bayesian fit) - 75 Percentile	Fisher information increase (Bayesian fit) - 95 Percentile	Fisher information increase (Bayesian fit) - Mode
1	0.108569	0.271762	0.0435074	0.0611716	0.0857159	0.120378	0.176439	0.111195
2	0.106195	0.263359	0.0434723	0.0610823	0.0853902	0.119582	0.174818	0.11062
3	0.105791	0.274466	0.0434535	0.0609934	0.0851241	0.118864	0.173173	0.110049
4	0.103188	0.261058	0.0434396	0.0609394	0.0848837	0.118167	0.171471	0.109483
5	0.107313	0.283274	0.0434128	0.060863	0.0846389	0.11748	0.169851	0.108921
6	0.0993904	0.259124	0.0433557	0.0607805	0.0843583	0.116861	0.168348	0.108363
7	0.105148	0.276284	0.0433372	0.0607111	0.0840909	0.116243	0.16683	0.10781
8	0.103786	0.277468	0.0433068	0.0606373	0.0837901	0.115612	0.165063	0.107261
9	0.101649	0.272392	0.0432955	0.0605811	0.0835161	0.114894	0.163544	0.106716
10	0.10478	0.279734	0.0432765	0.0605339	0.0832228	0.1142	0.162056	0.106175
11	0.103635	0.278746	0.0432542	0.0604793	0.0829368	0.113571	0.160433	0.105638
12	0.103509	0.285626	0.0432373	0.0604293	0.0826691	0.112949	0.158944	0.105105
13	0.102977	0.283401	0.0432223	0.060369	0.0824063	0.112359	0.157492	0.104576
14	0.108255	0.301134	0.0431927	0.0603072	0.0821701	0.111845	0.156149	0.104052
15	0.102287	0.27707	0.043143	0.0602443	0.0819459	0.111284	0.154776	0.103531
16	0.103125	0.285703	0.0431297	0.0601554	0.0816635	0.110641	0.153542	0.103014
17	0.104295	0.291496	0.0431163	0.0601033	0.0814052	0.109928	0.152212	0.102501
18	0.107698	0.300294	0.04309	0.0600332	0.081142	0.109261	0.151009	0.101992
19	0.0975495	0.275813	0.0430523	0.059976	0.0808397	0.108713	0.149571	0.101486
20	0.0955279	0.271895	0.0430436	0.0599033	0.0805814	0.108117	0.148292	0.100985
21	0.101722	0.288287	0.0430334	0.0598189	0.0803432	0.107568	0.14704	0.100487
22	0.0978399	0.280251	0.0429989	0.059749	0.0800301	0.106965	0.145866	0.0999925
23	0.102865	0.297401	0.0429712	0.0596577	0.079773	0.106416	0.144603	0.0995019
24	0.102081	0.294091	0.0429467	0.0595917	0.0795131	0.105754	0.143447	0.0990149
25	0.0946512	0.272536	0.0429369	0.0595037	0.0792996	0.105178	0.14226	0.0985314
26	0.098732	0.287441	0.0429301	0.0594389	0.0790273	0.1046	0.140901	0.0980514
27	0.102113	0.299293	0.0429232	0.0593586	0.0788365	0.104106	0.139532	0.097575
28	0.104304	0.305195	0.0429129	0.0592773	0.0785182	0.103599	0.138168	0.097102
29	0.10068	0.294585	0.0428921	0.0592308	0.0782907	0.103017	0.136924	0.0966325
30	0.0946778	0.279207	0.0428678	0.0591565	0.0780959	0.102413	0.13579	0.0961663
31	0.0962704	0.28188	0.0428393	0.0590697	0.0778559	0.10192	0.134682	0.0957035
32	0.0986788	0.292169	0.0427898	0.059013	0.0776548	0.101335	0.133711	0.0952441
33	0.095687	0.285167	0.0427475	0.0589355	0.0774247	0.100831	0.132798	0.0947879
34	0.0957056	0.289621	0.0427111	0.0588642	0.0771968	0.100337	0.13175	0.094335
35	0.0908731	0.274721	0.0426803	0.0587952	0.0769243	0.0997767	0.13082	0.0938854
36	0.09394	0.280188	0.0426604	0.0586955	0.0766922	0.0992984	0.129737	0.093439
37	0.0951549	0.286629	0.0426489	0.0585992	0.0764494	0.0988181	0.128598	0.0929957
38	0.0913431	0.282133	0.0426414	0.0585283	0.0761898	0.0983396	0.127484	0.0925556
39	0.0939752	0.27868	0.0426235	0.0584705	0.075986	0.0978069	0.126552	0.0921186
40	0.0959125	0.293974	0.0426022	0.0583954	0.0757794	0.0972933	0.125638	0.0916847
41	0.0902098	0.283061	0.0425885	0.0583015	0.0755389	0.0968196	0.124687	0.0912538
42	0.0943167	0.283601	0.0425716	0.0582313	0.0753169	0.0962549	0.123796	0.090826
43	0.0942624	0.285481	0.0425602	0.058171	0.075128	0.095818	0.122944	0.0904012
44	0.0900553	0.281625	0.0425438	0.0580741	0.074904	0.0953373	0.122058	0.0899793
45	0.087472	0.267453	0.042531	0.0580157	0.0747123	0.0948709	0.121173	0.0895604
46	0.0906922	0.274065	0.0425173	0.0579556	0.0745016	0.0943977	0.120333	0.0891444
47	0.0909325	0.282306	0.0424924	0.0578884	0.0743124	0.0939598	0.119435	0.0887314
48	0.0862904	0.273507	0.0424636	0.0578306	0.0740794	0.0935028	0.118464	0.0883211
49	0.0858552	0.267953	0.0424407	0.057768	0.0738497	0.0930549	0.117739	0.0879137
50	0.0924332	0.290124	0.0424181	0.0577119	0.0736352	0.0925977	0.11688	0.0875092
51	0.0907209	0.27554	0.0423795	0.0576171	0.0733697	0.0921298	0.116025	0.0871074
52	0.0869349	0.266677	0.0423601	0.0575532	0.0731758	0.091689	0.115271	0.0867083
53	0.0880944	0.271776	0.0423224	0.0574739	0.072956	0.0912396	0.114543	0.0863121
54	0.086357	0.261433	0.0422859	0.0573962	0.0727219	0.0907586	0.113854	0.0859185
55	0.0833225	0.255125	0.0422651	0.0572947	0.0724812	0.0903317	0.113232	0.0855276
56	0.0859202	0.263919	0.0422377	0.0572215	0.072254	0.0898731	0.112531	0.0851393
57	0.0858917	0.274121	0.0422028	0.0571466	0.0720488	0.0894899	0.111827	0.0847537
58	0.0841088	0.271648	0.0421804	0.0570647	0.0718198	0.0890557	0.111065	0.0843708
59	0.0856493	0.268385	0.0421376	0.056979	0.0716343	0.0885528	0.110282	0.0839904
60	0.0825737	0.264991	0.042095	0.0569026	0.0714406	0.0880781	0.109445	0.0836125
61	0.0837052	0.268728	0.04206	0.0568212	0.0711657	0.0876122	0.108788	0.0832373
62	0.0865794	0.272482	0.0420497	0.0567261	0.0709803	0.0872107	0.108117	0.0828645
63	0.0811195	0.253053	0.0420349	0.056656	0.0707923	0.0867543	0.107405	0.0824942
64	0.0855344	0.266661	0.0419815	0.0565615	0.0705529	0.0863494	0.106779	0.0821264
65	0.0815197	0.262098	0.0419629	0.0564765	0.0703613	0.0859719	0.106148	0.0817611
66	0.0827707	0.268844	0.0419558	0.056414	0.0701658	0.085546	0.10553	0.0813982
67	0.0779265	0.246579	0.0419302	0.0563086	0.0699431	0.0851769	0.1049	0.0810377
68	0.0819257	0.252384	0.0419085	0.0562168	0.069704	0.0848097	0.10424	0.0806796
69	0.0777574	0.23897	0.041882	0.0561633	0.0694651	0.084435	0.103561	0.0803239
70	0.0828951	0.260053	0.0418425	0.0560921	0.0692703	0.0840552	0.102921	0.0799705
71	0.074226	0.237107	0.0418164	0.0559972	0.0690604	0.0836889	0.102313	0.0796194
72	0.0787355	0.253964	0.0417937	0.0558993	0.0688791	0.0833029	0.101732	0.0792707
73	0.0808057	0.262348	0.0417723	0.0558522	0.0686546	0.0829126	0.101098	0.0789242
74	0.0809227	0.258563	0.041758	0.0557398	0.0684125	0.0825647	0.100476	0.07858
75	0.0772279	0.241295	0.0417389	0.0556573	0.0681996	0.082144	0.0999202	0.0782381
76	0.0811899	0.26746	0.0417075	0.0555723	0.0680233	0.081829	0.0993155	0.0778983
77	0.0787982	0.250975	0.0416889	0.0554796	0.0678108	0.0814721	0.0988414	0.0775608
78	0.080363	0.270558	0.041652	0.055381	0.0676353	0.0810982	0.0982578	0.0772255
79	0.0770687	0.255709	0.0416348	0.0552844	0.0674485	0.0808032	0.0977831	0.0768923
80	0.0796801	0.257483	0.0416029	0.0551974	0.0672182	0.0804104	0.0972244	0.0765613
81	0.0758285	0.239027	0.0415828	0.0551368	0.0670365	0.0801041	0.0967632	0.0762325
82	0.0743532	0.239115	0.0415482	0.0550164	0.0668105	0.0797537	0.0961679	0.0759057
83	0.0772791	0.243559	0.0415227	0.0549422	0.0665935	0.0794293	0.0956381	0.075581
84	0.0769897	0.24183	0.0415017	0.0548572	0.0664164	0.0790873	0.0951437	0.0752585
85	0.0755341	0.245479	0.0414875	0.0547724	0.0662616	0.0787651	0.094719	0.0749379
86	0.0793237	0.266353	0.0414555	0.0547126	0.0660373	0.0784191	0.0941473	0.0746195
87	0.0747673	0.246306	0.0414358	0.054653	0.0658528	0.0780841	0.093726	0.074303
88	0.0753737	0.244095	0.041416	0.0545687	0.0656118	0.0777295	0.0932202	0.0739886
89	0.0713937	0.229808	0.041389	0.0544547	0.0654403	0.0774325	0.0927245	0.0736761
90	0.0750308	0.244622	0.0413444	0.0543447	0.0652227	0.0771345	0.0923364	0.0733656
91	0.0692423	0.222742	0.0413095	0.0542502	0.0650016	0.07683	0.091832	0.0730571
92	0.0735316	0.241503	0.0412726	0.0541664	0.0647835	0.0765209	0.0913505	0.0727505
93	0.0697621	0.218959	0.0412359	0.0540832	0.0645833	0.0761886	0.0909133	0.0724459
94	0.0781223	0.253972	0.0412063	0.0539889	0.0643555	0.0758432	0.0904902	0.0721431
95	0.0733131	0.239514	0.0411874	0.0538963	0.0641301	0.0755211	0.0900785	0.0718423
96	0.0761999	0.255233	0.0411551	0.0538036	0.0639248	0.0752189	0.0896216	0.0715433
97	0.0727298	0.243	0.0411355	0.0537014	0.0637725	0.0749388	0.0891817	0.0712462
98	0.0713498	0.233722	0.0411214	0.0536167	0.0636224	0.0746306	0.0887989	0.0709509
99	0.0694	0.221129	0.0410975	0.0535077	0.0634752	0.074323	0.0883724	0.0706575
100	0.0688844	0.224256	0.0410768	0.053408	0.0632991	0.0740204	0.0879743	0.0703659
101	0.0682072	0.218243	0.0410411	0.0533309	0.0630861	0.0737398	0.0875581	0.0700761
102	0.0708789	0.233336	0.0409976	0.0532355	0.0629122	0.0734306	0.0871416	0.0697881
103	0.0719203	0.235511	0.0409662	0.0531504	0.0626853	0.073145	0.0866971	0.0695018
104	0.0730509	0.240342	0.040917	0.053055	0.0624838	0.0728343	0.086262	0.0692173
105	0.0693466	0.226681	0.0408903	0.0529297	0.0622904	0.0725931	0.0858676	0.0689346
106	0.0673632	0.224561	0.0408624	0.0528473	0.0621191	0.0722829	0.0855644	0.0686535
107	0.0697572	0.227694	0.0407944	0.0527162	0.0619506	0.0719961	0.085216	0.0683742
108	0.0697519	0.229876	0.0407533	0.0526432	0.0617909	0.0717158	0.0848113	0.0680966
109	0.0673522	0.215241	0.0407334	0.0525248	0.0616322	0.0714574	0.0843766	0.0678207
110	0.0696329	0.228454	0.0407122	0.0524401	0.0614712	0.0711764	0.0839914	0.0675465
111	0.0661063	0.215296	0.0406824	0.0523362	0.0612719	0.0708902	0.0836397	0.0672739
112	0.0656379	0.205352	0.0406421	0.0522168	0.0610819	0.0706131	0.0833029	0.0670029
113	0.0674214	0.221501	0.0405835	0.0521187	0.0609086	0.0703038	0.0830299	0.0667336
114	0.068126	0.226137	0.0405222	0.0519979	0.060742	0.0700365	0.0826722	0.0664659
115	0.0673623	0.220102	0.0404806	0.051879	0.0605719	0.0697445	0.0823207	0.0661999
116	0.0682487	0.229767	0.0404555	0.0517869	0.0604017	0.0694644	0.0820036	0.0659354
117	0.0631399	0.20445	0.0404108	0.0516621	0.0602134	0.0692062	0.0817158	0.0656725
118	0.0650823	0.215574	0.0403518	0.0515465	0.0600249	0.0689339	0.0813144	0.0654111
119	0.0688145	0.230116	0.0403089	0.0514391	0.0598401	0.0686755	0.0810135	0.0651514
120	0.0628306	0.2067	0.0402458	0.0513463	0.0596595	0.0684536	0.0806938	0.0648931
121	0.0649809	0.210798	0.0401888	0.0512234	0.0594742	0.068217	0.0803583	0.0646364
122	0.0647968	0.215411	0.0401411	0.0510954	0.059333	0.0679502	0.0799982	0.0643813
123	0.062591	0.213585	0.0400799	0.0509942	0.0591616	0.0676773	0.0796534	0.0641276
124	0.0650354	0.209533	0.0400246	0.0508733	0.0589873	0.0674599	0.0793535	0.0638754
125	0.0615166	0.198675	0.0399804	0.0507654	0.0588515	0.0672364	0.0790427	0.0636247
126	0.0624824	0.214674	0.0399605	0.0506616	0.0586963	0.0670313	0.0786991	0.0633755
127	0.0660123	0.22849	0.0398959	0.0505386	0.058548	0.0668119	0.078361	0.0631277
128	0.0624478	0.204786	0.03987	0.0504234	0.0583794	0.0666118	0.0780492	0.0628814
129	0.0632938	0.2048	0.0398246	0.050306	0.0582183	0.066362	0.0778014	0.0626366
130	0.064079	0.214827	0.0397371	0.0502223	0.0580974	0.066135	0.0775229	0.0623931
131	0.0638459	0.217664	0.0396871	0.0500846	0.0579447	0.0659556	0.0772632	0.0621511
132	0.0621012	0.209693	0.0395744	0.0499754	0.0577865	0.0657671	0.0769512	0.0619105
133	0.0642381	0.218965	0.0394929	0.0498609	0.0576089	0.0655285	0.0767234	0.0616713
134	0.0628209	0.208989	0.0394283	0.0497417	0.0574752	0.0653426	0.0764838	0.0614334
135	0.0589846	0.195123	0.0393672	0.0496295	0.0573207	0.0651559	0.0762208	0.061197
136	0.0582825	0.194049	0.0393103	0.049538	0.0571583	0.0649812	0.0758756	0.0609619
137	0.0596498	0.204624	0.0392085	0.0494196	0.0570088	0.0647782	0.0755783	0.0607281
138	0.0631239	0.210926	0.0391612	0.0493024	0.056841	0.0645866	0.0752861	0.0604957
139	0.062908	0.207192	0.0390099	0.0492146	0.0566825	0.0643774	0.0750528	0.0602646
140	0.0589026	0.193722	0.0389384	0.0491082	0.0565302	0.0641604	0.0748519	0.0600349
141	0.0598545	0.197443	0.0388441	0.0489869	0.0564146	0.0639563	0.0746202	0.0598064
142	0.0607397	0.208358	0.038759	0.0488914	0.0562827	0.0637513	0.0743687	0.0595793
143	0.0590659	0.199538	0.0386857	0.0487729	0.0561217	0.0635619	0.0740963	0.0593534
144	0.0573258	0.183856	0.0386133	0.0486593	0.0559683	0.0633725	0.0738531	0.0591289
145	0.0588264	0.196575	0.038533	0.0485497	0.0557954	0.0631683	0.0735685	0.0589056
146	0.0590254	0.194439	0.0384632	0.0484251	0.0556375	0.0629627	0.0733678	0.0586835
147	0.0578495	0.195105	0.038387	0.0483052	0.0555051	0.0627576	0.073142	0.0584628
148	0.0625627	0.213712	0.0382733	0.0481942	0.0553427	0.0625482	0.0729088	0.0582432
149	0.0538165	0.178506	0.0381895	0.0480671	0.0552045	0.0623663	0.0726894	0.0580249
150	0.0593756	0.198885	0.038096	0.0479346	0.0550484	0.0622008	0.0724576	0.0578078
151	0.0588236	0.200807	0.0380324	0.0478419	0.0549068	0.0620132	0.0722534	0.057592
152	0.0579484	0.1919	0.0379441	0.0477318	0.0547246	0.0618519	0.0720632	0.0573773
153	0.0593648	0.19438	0.0378928	0.0476275	0.054592	0.0616907	0.071814	0.0571639
154	0.0562607	0.183563	0.0378354	0.0474982	0.0544218	0.0615164	0.0715703	0.0569516
155	0.0570593	0.196495	0.0377638	0.0473467	0.0542827	0.0613273	0.0713673	0.0567405
156	0.0573415	0.190559	0.0376901	0.0472407	0.0541543	0.0611577	0.0711252	0.0565306
157	0.0578558	0.192834	0.0376452	0.0471404	0.0540286	0.0610274	0.0708767	0.0563218
158	0.0537951	0.175756	0.0375791	0.0470203	0.0539213	0.0608515	0.0706699	0.0561142
159	0.0523862	0.173288	0.0374625	0.0469333	0.0537656	0.0606899	0.070449	0.0559078
160	0.0553109	0.187047	0.0373503	0.046798	0.0536357	0.0605373	0.0702593	0.0557024
161	0.0551128	0.177331	0.0371942	0.0466753	0.0534828	0.060371	0.0700616	0.0554983
162	0.0554043	0.180104	0.0371047	0.0465641	0.0533411	0.0601766	0.0698887	0.0552952
163	0.0547199	0.184446	0.0369979	0.0464635	0.053202	0.0600223	0.0696808	0.0550932
164	0.0534395	0.172192	0.0369326	0.0463402	0.053081	0.0598852	0.0694763	0.0548924
165	0.055948	0.189392	0.0368716	0.0462479	0.0529703	0.0597519	0.0692616	0.0546926
166	0.0584751	0.192411	0.0367806	0.0461237	0.0528382	0.0595941	0.0690882	0.054494
167	0.0549606	0.188769	0.0366525	0.0460059	0.0527193	0.0594407	0.0688982	0.0542964
168	0.0573956	0.195427	0.0365727	0.0458723	0.0525781	0.0592666	0.0687556	0.0540999
169	0.0539129	0.175594	0.0364864	0.0457343	0.0524488	0.0591195	0.0685737	0.0539044
170	0.054166	0.17289	0.0363952	0.0456433	0.0523319	0.0589963	0.0683839	0.05371
171	0.0574717	0.193774	0.0363465	0.0455071	0.0521988	0.0588416	0.0682278	0.0535167
172	0.054351	0.184848	0.0362755	0.0453838	0.0521018	0.058685	0.068083	0.0533244
173	0.051105	0.166336	0.0361809	0.0452796	0.0519996	0.0585228	0.0679277	0.0531331
174	0.0527147	0.172569	0.0360745	0.0451457	0.0518933	0.0584056	0.0677039	0.0529429
175	0.0522394	0.180133	0.0360078	0.0450254	0.0517696	0.0582538	0.0675457	0.0527537
176	0.0525641	0.17649	0.0359101	0.0449288	0.0516393	0.0580962	0.0673712	0.0525655
177	0.053713	0.175061	0.0358081	0.0448376	0.0515006	0.0579583	0.0671885	0.0523783
178	0.0535447	0.177265	0.0357022	0.0447449	0.0513662	0.0578248	0.0670607	0.0521921
179	0.0537374	0.175501	0.0356006	0.0446541	0.0512269	0.0576628	0.0668804	0.0520068
180	0.0511472	0.172413	0.0355011	0.0445394	0.0511005	0.0575361	0.0666508	0.0518226
181	0.0506827	0.177292	0.0353804	0.0444138	0.0509972	0.0574145	0.0664674	0.0516394
182	0.0533026	0.17692	0.0352588	0.0443167	0.0508645	0.0572769	0.066305	0.0514571
183	0.0483466	0.161794	0.0351905	0.04421	0.0507427	0.0571553	0.0662191	0.0512758
184	0.0504688	0.17548	0.0351034	0.0441127	0.0506253	0.0570153	0.0660332	0.0510954
185	0.0504753	0.169278	0.034962	0.044002	0.050496	0.0568733	0.0658634	0.050916
186	0.0515422	0.165992	0.0348606	0.0438987	0.0503969	0.056748	0.0657048	0.0507375
187	0.0496618	0.162694	0.0347724	0.0437972	0.0502931	0.0566151	0.065571	0.05056
188	0.0529875	0.172992	0.0346857	0.0436785	0.0501792	0.0564499	0.0654514	0.0503834
189	0.0510312	0.173553	0.0345408	0.0435664	0.0500685	0.0563204	0.0652937	0.0502077
190	0.0497319	0.166111	0.0343994	0.0434616	0.0499428	0.056179	0.0651137	0.050033
191	0.0497909	0.166898	0.0342929	0.043354	0.0498254	0.0560416	0.0650216	0.0498591
192	0.049024	0.166791	0.0341968	0.0432365	0.0497236	0.0558697	0.0648876	0.0496862
193	0.0473992	0.160128	0.0340615	0.0431286	0.0496038	0.0557388	0.0647493	0.0495141
194	0.0482144	0.166275	0.0339763	0.0430155	0.0494917	0.0556201	0.0646271	0.049343
195	0.0507486	0.172266	0.0338666	0.0429115	0.0493697	0.0555191	0.0645139	0.0491727
196	0.0471939	0.15817	0.033759	0.0427998	0.0492422	0.0553884	0.0643903	0.0490033
197	0.0504434	0.170457	0.0336838	0.0426676	0.0491152	0.0552777	0.0642446	0.0488348
198	0.0450275	0.15011	0.0336038	0.0425611	0.048999	0.0551554	0.0641031	0.0486672
199	0.0489292	0.173619	0.0334914	0.0424658	0.0488794	0.0550266	0.063975	0.0485004
200	0.0497754	0.163733	0.0334106	0.0423357	0.0487644	0.0549217	0.0638674	0.0483345
201	0.0498362	0.165437	0.0333039	0.042212	0.0486587	0.0548107	0.0637472	0.0481694
202	0.0492679	0.168138	0.0331759	0.0421023	0.0485482	0.0546978	0.063597	0.0480052
203	0.0500484	0.1738	0.0331019	0.0419879	0.048434	0.0545819	0.0634257	0.0478418
204	0.0459957	0.153407	0.0330138	0.0418708	0.0483301	0.0544509	0.0632904	0.0476792
205	0.0474946	0.160036	0.0329105	0.0417589	0.0482207	0.0543235	0.0631961	0.0475175
206	0.0465852	0.156255	0.0327539	0.0416706	0.0481078	0.0542269	0.0630857	0.0473566
207	0.0469107	0.153432	0.0326575	0.0415644	0.047992	0.0541164	0.0629796	0.0471965
208	0.0439552	0.146299	0.0325201	0.0414634	0.0478911	0.054011	0.062864	0.0470372
209	0.0471062	0.157359	0.0323896	0.041362	0.047777	0.0538936	0.0627488	0.0468787
210	0.0463895	0.156314	0.0322628	0.0412516	0.0476631	0.0537777	0.062678	0.046721
211	0.0448133	0.149069	0.032168	0.041153	0.0475481	0.0536975	0.0625687	0.0465641
212	0.0491975	0.164317	0.0320554	0.041042	0.0474632	0.0535806	0.0624476	0.046408
213	0.0450145	0.146693	0.0319435	0.040936	0.0473716	0.0534891	0.0623549	0.0462527
214	0.0458631	0.157309	0.0318366	0.0408452	0.0472623	0.0533797	0.0622168	0.0460982
215	0.045379	0.154004	0.0317343	0.0407471	0.047175	0.053288	0.0621199	0.0459444
216	0.0459781	0.166074	0.0315973	0.0406615	0.047071	0.0531804	0.0619876	0.0457914
217	0.0469581	0.156801	0.0314767	0.0405655	0.0469575	0.0530639	0.0619067	0.0456392
218	0.0456795	0.151193	0.0313668	0.0404658	0.046839	0.0529559	0.0618121	0.0454877
219	0.0424765	0.136949	0.0312507	0.0403764	0.0467302	0.0528887	0.0617259	0.045337
220	0.0446	0.154894	0.0311558	0.0402737	0.0466222	0.0527627	0.0616047	0.045187
221	0.0452127	0.152752	0.0310556	0.0401645	0.0465438	0.0526734	0.0615143	0.0450378
222	0.0445058	0.148525	0.0309328	0.0400727	0.0464499	0.0525929	0.0614011	0.0448893
223	0.0438924	0.146104	0.0308137	0.0399674	0.0463681	0.0525003	0.0613141	0.0447415
224	0.0448875	0.153522	0.030702	0.0398604	0.0462599	0.0523972	0.0612079	0.0445945
225	0.043726	0.148742	0.0305731	0.039747	0.0461671	0.0522852	0.0611293	0.0444482
226	0.0440824	0.154104	0.030437	0.0396508	0.0460723	0.0521764	0.0609922	0.0443026
227	0.0421706	0.150577	0.0303155	0.0395563	0.0459828	0.052088	0.0608914	0.0441577
228	0.0439146	0.14768	0.0301907	0.0394741	0.045872	0.0519883	0.0608212	0.0440135
229	0.0430378	0.143686	0.0300676	0.0393696	0.0457654	0.0519066	0.060725	0.0438701
230	0.0447212	0.153374	0.0299592	0.0392813	0.0456642	0.0518009	0.0606152	0.0437273
231	0.0432445	0.141981	0.029891	0.0391652	0.0455452	0.0516999	0.0605026	0.0435853
232	0.0444012	0.152213	0.029767	0.0390781	0.0454242	0.051603	0.0604414	0.0434439
233	0.0448235	0.150113	0.0296472	0.0389696	0.0453353	0.051513	0.060377	0.0433032
234	0.0449072	0.157977	0.0295409	0.0388647	0.045268	0.0514154	0.0602473	0.0431632
235	0.0435356	0.145353	0.0294488	0.0387519	0.04517	0.0513173	0.0601109	0.0430239
236	0.0433979	0.142378	0.0293132	0.0386542	0.0450741	0.0512101	0.0600182	0.0428852
237	0.0436579	0.144548	0.0292063	0.0385615	0.044979	0.0511263	0.059952	0.0427472
238	0.0401365	0.140685	0.029128	0.0384557	0.0448891	0.0510295	0.0598288	0.0426099
239	0.0439721	0.151742	0.0290345	0.0383523	0.0447823	0.0509577	0.0597696	0.0424733
240	0.0429256	0.149081	0.028966	0.0382407	0.0447022	0.05087	0.059689	0.0423373
241	0.0454579	0.151003	0.0288428	0.0381606	0.0446072	0.0507875	0.0596037	0.0422019
242	0.0428892	0.146427	0.0287361	0.0380565	0.0445198	0.0506909	0.0595474	0.0420672
243	0.0413012	0.137716	0.0286307	0.0379653	0.0444123	0.0506254	0.0594577	0.0419331
244	0.0417792	0.141748	0.0285141	0.0378846	0.0443323	0.0505197	0.059363	0.0417997
245	0.0407974	0.140561	0.0283991	0.0377867	0.0442461	0.0504466	0.0593107	0.0416669
246	0.0406615	0.140799	0.0282827	0.0377041	0.0441433	0.0503673	0.0592059	0.0415348
247	0.0423403	0.145625	0.0281617	0.037605	0.0440389	0.0503039	0.0591248	0.0414033
248	0.0411497	0.134471	0.0280582	0.0375234	0.0439547	0.0502084	0.0590209	0.0412724
249	0.042054	0.147287	0.0279776	0.0374107	0.0438601	0.0501188	0.0589569	0.0411421
250	0.0378521	0.123901	0.0278626	0.0373151	0.0437773	0.050028	0.0588788	0.0410124
251	0.0398992	0.13366	0.0277676	0.037207	0.0436788	0.0499345	0.0588031	0.0408834
252	0.042156	0.137745	0.0276429	0.0370961	0.0435846	0.0498401	0.0587361	0.0407549
253	0.0416926	0.144643	0.0275487	0.0369967	0.0435073	0.0497614	0.0586459	0.0406271
254	0.0404523	0.134436	0.0274549	0.0369117	0.0434219	0.0496771	0.0585945	0.0404999
255	0.041792	0.140623	0.027331	0.0368251	0.0433289	0.0495921	0.0585363	0.0403732
256	0.0410412	0.139884	0.0272076	0.0367364	0.043232	0.0495244	0.0584598	0.0402472
257	0.0402097	0.136306	0.0271315	0.0366535	0.0431499	0.0494484	0.0584118	0.0401217
258	0.0388244	0.133421	0.0270497	0.036562	0.043077	0.0493685	0.0583848	0.0399968
259	0.0431266	0.142646	0.0269445	0.0364684	0.0429879	0.0492772	0.0582867	0.0398725
260	0.0409322	0.139196	0.0268435	0.0363641	0.0428928	0.0492241	0.0582363	0.0397488
261	0.0367917	0.127029	0.0267636	0.03625	0.0427975	0.049159	0.0581626	0.0396257
262	0.0424407	0.139247	0.026673	0.0361421	0.0427006	0.0491026	0.0581056	0.0395031
263	0.040138	0.133933	0.0265866	0.0360395	0.0426408	0.0490381	0.0580623	0.0393811
264	0.0399091	0.133864	0.0264823	0.0359236	0.042556	0.0489637	0.0580114	0.0392597
265	0.0400728	0.136455	0.0263735	0.0358396	0.0424807	0.0488845	0.0579555	0.0391388
266	0.0379071	0.133091	0.0262769	0.0357461	0.0423991	0.0488113	0.0578809	0.0390185
267	0.039363	0.133181	0.0261669	0.0356567	0.0423186	0.0487224	0.0578027	0.0388987
268	0.0396958	0.138189	0.0260551	0.0355703	0.0422228	0.0486394	0.0577431	0.0387795
269	0.0404382	0.13706	0.02598	0.0354703	0.0421368	0.0485687	0.0576823	0.0386609
270	0.0383227	0.129542	0.0258666	0.0353879	0.0420423	0.0485142	0.0576142	0.0385427
271	0.0375353	0.122978	0.0257606	0.0353125	0.041954	0.048433	0.0575622	0.0384252
272	0.0374501	0.132966	0.0256683	0.0352083	0.0418699	0.0483601	0.0574977	0.0383081
273	0.0390533	0.132322	0.0255915	0.0351249	0.0417954	0.0482754	0.0574312	0.0381916
274	0.0387842	0.129797	0.0255328	0.0350389	0.0417081	0.0482053	0.0573659	0.0380756
275	0.0388855	0.130902	0.0254523	0.0349477	0.0416333	0.0481452	0.0573177	0.0379602
276	0.0387218	0.127287	0.0253664	0.0348566	0.041543	0.0480788	0.057275	0.0378452
277	0.0385398	0.130285	0.0252786	0.0347688	0.0414669	0.0479986	0.0572276	0.0377308
278	0.037584	0.126406	0.0251778	0.0346662	0.0413627	0.0479387	0.057197	0.037617
279	0.0401373	0.136225	0.0250771	0.0345972	0.0412764	0.0478719	0.0571582	0.0375036
280	0.0373266	0.124849	0.0249891	0.0345047	0.041196	0.0477899	0.057121	0.0373907
281	0.0371561	0.129496	0.0248874	0.0344195	0.0411233	0.047719	0.0570805	0.0372784
282	0.0389147	0.131445	0.0248053	0.0343213	0.0410314	0.0476501	0.0570241	0.0371665
283	0.0366406	0.124803	0.0247166	0.0342367	0.0409457	0.0475875	0.0569461	0.0370552
284	0.0363378	0.123906	0.024619	0.0341644	0.0408646	0.0475049	0.0569049	0.0369443
285	0.0389871	0.12915	0.0245186	0.0340683	0.0407816	0.0474397	0.056855	0.036834
286	0.0362822	0.124066	0.0244305	0.0339706	0.0407137	0.0473752	0.056804	0.0367241
287	0.0377653	0.12527	0.0243412	0.0338881	0.0406234	0.0473061	0.0567755	0.0366148
288	0.0375058	0.130153	0.0242581	0.0337879	0.0405527	0.0472526	0.0567275	0.0365059
289	0.0350362	0.121439	0.0241522	0.0337074	0.0404741	0.047177	0.0566451	0.0363975
290	0.0361607	0.123563	0.0240467	0.0336188	0.0403939	0.047093	0.0565897	0.0362896
291	0.0368401	0.121048	0.0239563	0.0335314	0.0403147	0.0470169	0.0565396	0.0361822
292	0.03539	0.117034	0.0238529	0.0334388	0.0402403	0.0469542	0.056492	0.0360752
293	0.0369066	0.123572	0.0237683	0.0333395	0.0401543	0.0469011	0.0564397	0.0359687
294	0.036919	0.124334	0.0236941	0.0332373	0.040079	0.0468333	0.0563521	0.0358627
295	0.0362497	0.129752	0.0236268	0.033146	0.0399987	0.0467564	0.0563297	0.0357572
296	0.0356989	0.118469	0.0235399	0.0330615	0.0399133	0.0466991	0.0563101	0.0356521
297	0.0349651	0.117216	0.0234586	0.0329712	0.0398458	0.0466227	0.0562724	0.0355475
298	0.0349051	0.120906	0.0233816	0.0328837	0.0397747	0.0465696	0.0562054	0.0354433
299	0.0351805	0.121236	0.0233036	0.0328086	0.0396968	0.0465045	0.0561466	0.0353396
300	0.035487	0.11826	0.0232129	0.0327143	0.039631	0.0464237	0.0561018	0.0352364
301	0.0354939	0.125962	0.0231204	0.0326319	0.0395576	0.0463621	0.056067	0.0351336
302	0.0363916	0.125171	0.0230366	0.0325522	0.0394945	0.0463165	0.0560264	0.0350313
303	0.0347503	0.116616	0.0229488	0.0324771	0.0394088	0.0462652	0.0559858	0.0349294
304	0.0349557	0.118181	0.0228578	0.0323922	0.0393315	0.046192	0.0559419	0.0348279
305	0.0352626	0.121092	0.0227742	0.0323169	0.0392607	0.0461117	0.055897	0.0347269
306	0.0350831	0.115456	0.0226915	0.0322289	0.0391852	0.0460581	0.0558772	0.0346263
307	0.0330507	0.116431	0.0226025	0.0321265	0.0391025	0.0460018	0.0557964	0.0345262
308	0.0356053	0.120377	0.0225094	0.0320413	0.0390183	0.0459454	0.0557829	0.0344265
309	0.0359175	0.123599	0.0224209	0.0319611	0.038948	0.0458842	0.055707	0.0343272
310	0.0340775	0.116299	0.022333	0.0318796	0.0388919	0.045836	0.0556823	0.0342284
311	0.0346751	0.115648	0.0222559	0.0317985	0.0388298	0.045771	0.0556484	0.03413
312	0.0332679	0.11617	0.0221829	0.0317224	0.0387538	0.0457086	0.0556197	0.034032
313	0.0341809	0.117338	0.0221114	0.0316375	0.0386953	0.0456516	0.0555811	0.0339344
314	0.0337646	0.117303	0.0220246	0.0315557	0.0386328	0.0455959	0.0555438	0.0338373
315	0.0309814	0.105984	0.0219492	0.0314604	0.0385557	0.0455295	0.0554984	0.0337405
316	0.0323464	0.110934	0.0218823	0.0313807	0.0384903	0.0454635	0.0554451	0.0336442
317	0.033901	0.113583	0.0217999	0.0312908	0.0384232	0.045403	0.0553911	0.0335483
318	0.0341264	0.114336	0.0217142	0.0312153	0.0383685	0.04534	0.0553362	0.0334528
319	0.0360273	0.117423	0.0216259	0.0311274	0.0382976	0.0452728	0.0552858	0.0333577
320	0.0327359	0.113674	0.0215382	0.0310447	0.0382321	0.045206	0.0552429	0.033263
321	0.034023	0.114616	0.0214511	0.0309506	0.0381649	0.0451542	0.0551956	0.0331687
322	0.0325608	0.108747	0.0213682	0.03088	0.038079	0.0450937	0.055174	0.0330749
323	0.0327976	0.111772	0.0212888	0.0307936	0.0380044	0.0450356	0.0551607	0.0329814
324	0.0344327	0.115202	0.0212119	0.0307105	0.0379458	0.0449773	0.0551276	0.0328883
325	0.0312589	0.104467	0.0211262	0.0306147	0.0378836	0.0449173	0.0550755	0.0327956
326	0.0331687	0.113151	0.0210476	0.0305279	0.0378102	0.04486	0.0550451	0.0327033
327	0.0317525	0.111298	0.0209676	0.0304466	0.0377337	0.0447921	0.0549867	0.0326114
328	0.0326668	0.113754	0.0208882	0.0303762	0.0376742	0.0447325	0.0549439	0.0325198
329	0.0339653	0.115038	0.0208087	0.0303053	0.0375986	0.0446798	0.0549069	0.0324287
330	0.0328018	0.113286	0.0207356	0.0302294	0.0375282	0.0446207	0.0548687	0.0323379
331	0.0313209	0.106421	0.0206628	0.0301447	0.0374791	0.0445821	0.0548182	0.0322476
332	0.0307248	0.108183	0.0205928	0.030061	0.0374189	0.0445206	0.0547853	0.0321576
333	0.0312145	0.105715	0.020524	0.029984	0.0373496	0.0444655	0.0547408	0.0320679
334	0.032069	0.10942	0.020454	0.029902	0.0372698	0.0444147	0.0547124	0.0319787
335	0.0329321	0.112612	0.0203847	0.02982	0.0371942	0.0443833	0.0546523	0.0318898
336	0.0323148	0.110131	0.0203165	0.0297424	0.037119	0.0443218	0.0546191	0.0318013
337	0.0320519	0.107281	0.0202476	0.0296633	0.037044	0.0442423	0.0545953	0.0317132
338	0.0301538	0.101719	0.0201763	0.0295898	0.0369689	0.0441712	0.0545577	0.0316254
339	0.0315942	0.108326	0.0201039	0.0295083	0.036896	0.044112	0.054509	0.031538
340			0.0200296	0.0294344	0.0368189	0.0440421	0.0544821	0.0314509
341			0.0199553	0.029356	0.036759	0.0439895	0.0544623	0.0313642
342			0.0198947	0.0292859	0.0366833	0.0439319	0.0544343	0.0312779
343			0.0198172	0.0292112	0.0366132	0.0438868	0.0543688	0.0311919
344			0.0197445	0.029122	0.0365331	0.0438299	0.0543393	0.0311063
345			0.0196732	0.0290471	0.0364594	0.0437772	0.0542912	0.031021
346			0.0196016	0.0289714	0.0364097	0.043717	0.0542626	0.0309361
347			0.0195285	0.0288952	0.036359	0.0436731	0.0542289	0.0308515
348			0.0194548	0.0288309	0.0362912	0.0436233	0.0541993	0.0307673
349			0.0193852	0.028751	0.036212	0.0435692	0.0541673	0.0306834
350			0.0193149	0.0286751	0.0361491	0.0435249	0.0541504	0.0305999
351			0.0192466	0.0285981	0.0360743	0.0434757	0.0541003	0.0305167
352			0.0191796	0.0285286	0.0360139	0.0434393	0.0540433	0.0304338
353			0.0191279	0.0284547	0.0359638	0.0434112	0.0540202	0.0303513
354			0.0190604	0.0283734	0.035901	0.0433595	0.0539871	0.0302691
355			0.0189911	0.0282897	0.0358369	0.0433004	0.0539359	0.0301873
356			0.0189285	0.0282163	0.0357671	0.0432503	0.0539083	0.0301058
357			0.0188681	0.0281378	0.0357016	0.0432157	0.0538649	0.0300246
358			0.0188102	0.0280822	0.0356397	0.0431651	0.0538402	0.0299437
359			0.0187422	0.0280078	0.0355658	0.0431018	0.0538083	0.0298632
360			0.0186761	0.027949	0.0354957	0.0430564	0.0537711	0.0297829
361			0.0186215	0.0278801	0.0354297	0.043007	0.0537108	0.0297031
362			0.0185601	0.0278263	0.0353748	0.042964	0.0536727	0.0296235
363			0.0184985	0.0277486	0.0352985	0.0429243	0.0536476	0.0295442
364			0.0184373	0.0276691	0.0352259	0.0428713	0.0536225	0.0294653
365			0.0183723	0.0276129	0.0351623	0.0428256	0.0536032	0.0293867
366			0.0183122	0.0275306	0.0351098	0.0427977	0.0535631	0.0293084
367			0.0182551	0.0274475	0.0350444	0.0427673	0.0535178	0.0292304
368			0.0181874	0.0273654	0.0349882	0.042717	0.0534645	0.0291527
369			0.0181243	0.0272974	0.0349174	0.0426713	0.053439	0.0290754
370			0.0180681	0.027224	0.0348568	0.0426155	0.0534085	0.0289983
371			0.0180075	0.0271566	0.0347944	0.0425679	0.0533805	0.0289215
372			0.0179478	0.0270837	0.034726	0.042521	0.0533601	0.0288451
373			0.0178864	0.0270134	0.0346654	0.0424695	0.0533326	0.0287689
374			0.0178235	0.0269422	0.0345985	0.0424227	0.0532923	0.0286931
375			0.0177641	0.0268882	0.034538	0.0423815	0.0532489	0.0286175
376			0.0177076	0.0268297	0.0344851	0.0423357	0.053197	0.0285423
377			0.0176491	0.0267684	0.0344348	0.0422832	0.0531428	0.0284673
378			0.0175891	0.0267009	0.0343647	0.0422237	0.0531103	0.0283927
379			0.0175294	0.0266353	0.0342966	0.0421726	0.0530691	0.0283183
380			0.0174694	0.0265778	0.0342359	0.0421202	0.0530397	0.0282442
381			0.0174074	0.026513	0.0341626	0.0420591	0.0530065	0.0281705
382			0.017349	0.0264433	0.0341007	0.0420183	0.0529628	0.028097
383			0.0172954	0.0263769	0.0340335	0.0419876	0.0529259	0.0280237
384			0.0172455	0.0263183	0.0339841	0.0419707	0.0528923	0.0279508
385			0.0171908	0.0262625	0.0339234	0.0419452	0.0528587	0.0278782
386			0.0171329	0.0261979	0.0338724	0.0418941	0.0528274	0.0278058
387			0.0170753	0.026136	0.0338134	0.0418432	0.0527988	0.0277338
388			0.017018	0.0260699	0.0337479	0.0417934	0.0527536	0.027662
389			0.0169615	0.0259978	0.0336755	0.0417503	0.0527138	0.0275905
390			0.0169066	0.0259421	0.0336075	0.0416966	0.0526947	0.0275192
391			0.0168602	0.0258727	0.03356	0.0416375	0.0526851	0.0274483
392			0.0168022	0.0258074	0.0335058	0.0415911	0.0526755	0.0273776
393			0.0167444	0.0257392	0.0334574	0.0415411	0.0526592	0.0273071
394			0.01669	0.025682	0.0333967	0.0414974	0.052642	0.027237
395			0.0166364	0.025625	0.0333457	0.0414537	0.0526172	0.0271671
396			0.0165832	0.025564	0.0332827	0.0414045	0.05258	0.0270975
397			0.0165297	0.0255034	0.0332189	0.0413585	0.0525557	0.0270282
398			0.0164743	0.0254431	0.0331672	0.0413024	0.0525311	0.0269591
399			0.0164234	0.0253827	0.0331112	0.0412546	0.0525109	0.0268903
400			0.0163693	0.0253219	0.0330508	0.0412054	0.0524798	0.0268218

## Sheet: panel a bottom
number of neurons N	Fisher information [rad^{-2}] (data) - Average	Fisher information [rad^{-2}] (data) - Standard Deviation	Fisher information [rad^{-2}] (Bayesian fit) - 5 Percentile	Fisher information [rad^{-2}] (Bayesian fit) - 25 Percentile	Fisher information [rad^{-2}] (Bayesian fit) - 50 Percentile	Fisher information [rad^{-2}] (Bayesian fit) - 75 Percentile	Fisher information [rad^{-2}] (Bayesian fit) - 95 Percentile	Fisher information [rad^{-2}] (Bayesian fit) - Mode
0	0	0	0	0	0	0	0	0
1	0.108569	0.271762	0.0435074	0.0611716	0.0857159	0.120378	0.176439	0.111195
2	0.214764	0.378434	0.0869762	0.122242	0.171185	0.239898	0.351187	0.221816
3	0.320555	0.467487	0.130417	0.183247	0.256174	0.358754	0.524473	0.331865
4	0.423743	0.535439	0.173849	0.24415	0.340965	0.476946	0.69645	0.441348
5	0.531056	0.605755	0.217268	0.304967	0.425629	0.594373	0.86596	0.550269
6	0.630447	0.658851	0.260691	0.365779	0.510091	0.711036	1.03411	0.658632
7	0.735595	0.714435	0.304078	0.426577	0.594196	0.827277	1.20067	0.766442
8	0.839381	0.766424	0.347411	0.487238	0.677959	0.942411	1.36571	0.873703
9	0.941029	0.81339	0.390717	0.547791	0.761774	1.0575	1.52913	0.980418
10	1.04581	0.860148	0.433996	0.608229	0.844987	1.17203	1.69232	1.08659
11	1.14944	0.904186	0.476915	0.668632	0.928086	1.28575	1.85269	1.19223
12	1.25295	0.948227	0.520143	0.728834	1.01092	1.39918	2.01241	1.29734
13	1.35593	0.989672	0.563388	0.789258	1.09335	1.51185	2.17064	1.40191
14	1.46418	1.03447	0.606466	0.849485	1.17538	1.62361	2.32746	1.50596
15	1.56647	1.07093	0.649614	0.909606	1.25706	1.73524	2.48039	1.6095
16	1.6696	1.10839	0.692785	0.969802	1.33852	1.84564	2.63077	1.71251
17	1.77389	1.14608	0.736024	1.02989	1.42006	1.95513	2.78379	1.81501
18	1.88159	1.18477	0.779248	1.09012	1.50102	2.06348	2.93639	1.917
19	1.97914	1.21645	0.822265	1.15017	1.58154	2.17202	3.0845	2.01849
20	2.07467	1.24646	0.865259	1.21036	1.66195	2.27947	3.23318	2.11947
21	2.17639	1.27937	0.908343	1.27019	1.74237	2.38692	3.37978	2.21996
22	2.27423	1.3097	0.951411	1.33	1.82223	2.49412	3.52473	2.31995
23	2.37709	1.34305	0.994463	1.38988	1.90248	2.60023	3.66495	2.41945
24	2.47918	1.37487	1.03752	1.44972	1.98197	2.70663	3.80951	2.51847
25	2.57383	1.40162	1.08059	1.50928	2.0615	2.81214	3.95128	2.617
26	2.67256	1.43079	1.12343	1.56917	2.14076	2.91743	4.09227	2.71505
27	2.77467	1.46176	1.16625	1.62832	2.21986	3.0228	4.23122	2.81263
28	2.87898	1.49328	1.20871	1.68813	2.29884	3.12789	4.37037	2.90973
29	2.97966	1.52206	1.25116	1.7473	2.37797	3.2325	4.50724	3.00636
30	3.07433	1.54745	1.2941	1.80616	2.45602	3.33533	4.64397	3.10253
31	3.1706	1.57292	1.33703	1.86494	2.53312	3.43739	4.78124	3.19823
32	3.26928	1.59982	1.37995	1.9242	2.61089	3.53886	4.91438	3.29348
33	3.36497	1.62504	1.42285	1.98355	2.68878	3.63994	5.04829	3.38826
34	3.46068	1.65065	1.46574	2.0426	2.76553	3.73868	5.18229	3.4826
35	3.55155	1.67335	1.50835	2.10173	2.84283	3.83641	5.31585	3.57648
36	3.64549	1.69665	1.55056	2.16037	2.9194	3.93491	5.44759	3.66992
37	3.74064	1.72069	1.59296	2.21939	2.99463	4.03175	5.57641	3.76292
38	3.83199	1.74367	1.63581	2.27835	3.07089	4.13054	5.70539	3.85547
39	3.92596	1.76579	1.67871	2.3365	3.14607	4.23066	5.8326	3.94759
40	4.02187	1.7901	1.72159	2.39561	3.2219	4.32822	5.95876	4.03928
41	4.11208	1.81234	1.76447	2.45358	3.29751	4.42437	6.0793	4.13053
42	4.2064	1.8344	1.80679	2.51135	3.37296	4.52036	6.20413	4.22136
43	4.30066	1.85648	1.84899	2.5696	3.45027	4.61801	6.32233	4.31176
44	4.39072	1.87772	1.89155	2.62791	3.52345	4.71391	6.44632	4.40174
45	4.47819	1.89667	1.93384	2.68531	3.59574	4.80672	6.56899	4.4913
46	4.56888	1.91637	1.97621	2.74334	3.67	4.90338	6.68983	4.58044
47	4.65981	1.93705	2.01862	2.80124	3.74387	4.99876	6.81178	4.66917
48	4.74611	1.95626	2.06115	2.85974	3.81705	5.09202	6.92959	4.7575
49	4.83196	1.97453	2.10392	2.91674	3.8906	5.18165	7.04761	4.84541
50	4.92439	1.99573	2.14668	2.97446	3.9654	5.2718	7.16598	4.93292
51	5.01511	2.01466	2.18944	3.03286	4.03984	5.36435	7.27817	5.02003
52	5.10205	2.03223	2.2322	3.09006	4.11286	5.45593	7.39182	5.10673
53	5.19014	2.05033	2.27494	3.1472	4.18428	5.54667	7.50948	5.19305
54	5.2765	2.06693	2.31768	3.20454	4.25793	5.6351	7.62409	5.27896
55	5.35982	2.08261	2.36022	3.2618	4.33147	5.72723	7.73833	5.36449
56	5.44574	2.09927	2.40296	3.31909	4.40307	5.8192	7.84419	5.44963
57	5.53163	2.11709	2.4453	3.3766	4.47415	5.9094	7.95339	5.53438
58	5.61574	2.13445	2.48707	3.43448	4.54681	5.99923	8.05962	5.61876
59	5.70139	2.15125	2.52922	3.4923	4.61596	6.0888	8.16594	5.70275
60	5.78397	2.16751	2.57166	3.54966	4.6891	6.17829	8.27448	5.78636
61	5.86767	2.18411	2.61345	3.60655	4.76171	6.26559	8.3783	5.8696
62	5.95425	2.20104	2.65561	3.66353	4.83204	6.3507	8.47945	5.95246
63	6.03537	2.21554	2.69689	3.72023	4.90273	6.43615	8.58428	6.03495
64	6.12091	2.23153	2.73804	3.77678	4.97629	6.52141	8.6805	6.11708
65	6.20242	2.24687	2.77993	3.83433	5.04806	6.60619	8.78295	6.19884
66	6.2852	2.26289	2.8213	3.89071	5.11894	6.69387	8.88137	6.28024
67	6.36312	2.27629	2.86209	3.94747	5.18955	6.77918	8.98511	6.36128
68	6.44505	2.29024	2.90377	4.004	5.26096	6.86183	9.08217	6.44196
69	6.52281	2.30267	2.94543	4.05999	5.33018	6.9471	9.18902	6.52228
70	6.6057	2.31731	2.98718	4.11601	5.39705	7.03157	9.29103	6.60225
71	6.67993	2.32941	3.02908	4.17226	5.46542	7.11287	9.387	6.68187
72	6.75866	2.34321	3.07108	4.2275	5.53313	7.19718	9.49127	6.76114
73	6.83947	2.35785	3.11343	4.28361	5.60348	7.28532	9.5874	6.84007
74	6.92039	2.37199	3.15578	4.33915	5.6708	7.36881	9.68436	6.91865
75	6.99762	2.38423	3.19813	4.39544	5.73983	7.45099	9.78559	6.99688
76	7.07881	2.39918	3.24054	4.45021	5.80861	7.53108	9.88692	7.07478
77	7.15761	2.41227	3.28232	4.50609	5.8762	7.61291	9.98754	7.15234
78	7.23797	2.4274	3.32429	4.562	5.94275	7.69142	10.0818	7.22957
79	7.31504	2.44083	3.36648	4.6173	6.01009	7.77165	10.1839	7.30646
80	7.39472	2.45437	3.40777	4.67289	6.07755	7.85454	10.2838	7.38302
81	7.47055	2.46599	3.44982	4.72795	6.14603	7.93604	10.3837	7.45926
82	7.5449	2.47755	3.49185	4.78312	6.21255	8.01577	10.4776	7.53516
83	7.62218	2.48949	3.53361	4.83903	6.27966	8.09574	10.5709	7.61074
84	7.69917	2.50121	3.57565	4.89485	6.34694	8.17642	10.6626	7.686
85	7.7747	2.51323	3.61773	4.94939	6.41641	8.25063	10.7547	7.76094
86	7.85403	2.5273	3.65981	5.00229	6.48366	8.32562	10.8412	7.83556
87	7.92879	2.53928	3.70174	5.0596	6.54918	8.40685	10.9307	7.90986
88	8.00417	2.55098	3.74358	5.11534	6.61726	8.48586	11.0224	7.98385
89	8.07556	2.56131	3.78541	5.16977	6.68472	8.56557	11.1094	8.05753
90	8.15059	2.57297	3.82741	5.22524	6.75041	8.64198	11.1947	8.13089
91	8.21983	2.58259	3.8694	5.27961	6.81526	8.71559	11.2817	8.20395
92	8.29337	2.59386	3.91137	5.33409	6.87982	8.79271	11.3672	8.2767
93	8.36313	2.60308	3.95332	5.39082	6.9457	8.86968	11.4528	8.34914
94	8.44125	2.61544	3.995	5.44638	7.01366	8.94639	11.5427	8.42129
95	8.51456	2.62639	4.0365	5.50143	7.07886	9.02232	11.632	8.49313
96	8.59076	2.63876	4.07798	5.55533	7.14457	9.09912	11.7161	8.56467
97	8.66349	2.64993	4.11942	5.61072	7.20746	9.17095	11.8022	8.63592
98	8.73484	2.66021	4.15931	5.66614	7.27417	9.24482	11.8871	8.70687
99	8.80424	2.66939	4.20084	5.7207	7.33848	9.31775	11.9694	8.77753
100	8.87313	2.67879	4.24172	5.77477	7.40356	9.3923	12.057	8.84789
101	8.94133	2.68767	4.28312	5.82898	7.46818	9.46593	12.1406	8.91797
102	9.01221	2.69778	4.32378	5.88487	7.53324	9.53998	12.2246	8.98776
103	9.08413	2.70804	4.36403	5.93945	7.59652	9.6106	12.3042	9.05726
104	9.15718	2.71868	4.4055	5.99475	7.65944	9.68718	12.382	9.12648
105	9.22653	2.72812	4.44733	6.04965	7.72429	9.76229	12.4669	9.19541
106	9.29389	2.73734	4.48912	6.10342	7.78481	9.83538	12.5525	9.26407
107	9.36365	2.7468	4.53015	6.15634	7.84522	9.90664	12.6373	9.33244
108	9.4334	2.7564	4.56948	6.2095	7.90846	9.9778	12.7166	9.40054
109	9.50076	2.76479	4.61006	6.26363	7.97028	10.0491	12.792	9.46836
110	9.57039	2.77421	4.65084	6.31686	8.03198	10.1224	12.8673	9.5359
111	9.63649	2.78255	4.69099	6.3684	8.09553	10.1919	12.9514	9.60318
112	9.70213	2.79012	4.73144	6.42114	8.15821	10.2626	13.0351	9.67018
113	9.76955	2.7989	4.77242	6.4729	8.22069	10.3324	13.1101	9.73691
114	9.83768	2.80802	4.81363	6.52558	8.28677	10.403	13.191	9.80338
115	9.90504	2.81663	4.85401	6.57802	8.34633	10.4691	13.2681	9.86958
116	9.97329	2.82599	4.89553	6.63151	8.40785	10.5392	13.3511	9.93551
117	10.0364	2.83337	4.93641	6.68428	8.46655	10.6072	13.4263	10.0012
118	10.1015	2.84156	4.97556	6.73755	8.52844	10.6751	13.5042	10.0666
119	10.1703	2.85087	5.01679	6.78917	8.58662	10.7473	13.5837	10.1317
120	10.2332	2.85835	5.05512	6.84282	8.64826	10.816	13.6609	10.1966
121	10.2981	2.86611	5.09473	6.8971	8.71129	10.8828	13.7328	10.2613
122	10.3629	2.8742	5.13433	6.94835	8.77186	10.9488	13.8058	10.3257
123	10.4255	2.88212	5.17515	7.00197	8.83216	11.0151	13.8773	10.3898
124	10.4906	2.88973	5.21483	7.05378	8.89111	11.0801	13.9528	10.4537
125	10.5521	2.89655	5.25583	7.10423	8.95411	11.1483	14.0182	10.5173
126	10.6146	2.90449	5.29691	7.15748	9.01615	11.2154	14.0911	10.5807
127	10.6806	2.91347	5.33801	7.21237	9.07618	11.28	14.1659	10.6438
128	10.743	2.92065	5.37893	7.26318	9.13558	11.3468	14.2396	10.7067
129	10.8063	2.92783	5.41948	7.31427	9.19355	11.4113	14.3107	10.7693
130	10.8704	2.9357	5.45997	7.3669	9.25273	11.4769	14.3831	10.8317
131	10.9342	2.94375	5.50043	7.41872	9.31104	11.5408	14.4577	10.8939
132	10.9963	2.95121	5.54078	7.47126	9.37045	11.6078	14.5352	10.9558
133	11.0606	2.95933	5.58137	7.52171	9.42828	11.6738	14.6121	11.0174
134	11.1234	2.9667	5.62223	7.57185	9.48327	11.7365	14.6804	11.0789
135	11.1824	2.97311	5.66212	7.62264	9.54621	11.7987	14.7557	11.1401
136	11.2407	2.97943	5.70168	7.67241	9.60092	11.8593	14.8296	11.201
137	11.3003	2.98645	5.74221	7.7261	9.66068	11.9258	14.9053	11.2618
138	11.3634	2.99389	5.78087	7.77842	9.71913	11.9889	14.9762	11.3223
139	11.4263	3.00105	5.82128	7.82969	9.77572	12.0509	15.0531	11.3825
140	11.4853	3.0073	5.86167	7.87926	9.8347	12.1136	15.1277	11.4426
141	11.5451	3.01377	5.90204	7.92783	9.89301	12.1782	15.2005	11.5024
142	11.6058	3.02096	5.94239	7.97935	9.95198	12.2377	15.2736	11.5619
143	11.6649	3.02755	5.98086	8.03281	10.01	12.3	15.3447	11.6213
144	11.7222	3.03313	6.02049	8.08332	10.0673	12.3648	15.4091	11.6804
145	11.7811	3.03949	6.06098	8.13452	10.1201	12.4247	15.4769	11.7393
146	11.8401	3.0457	6.10201	8.18683	10.1764	12.4825	15.5439	11.798
147	11.8979	3.05194	6.1427	8.23735	10.2358	12.5433	15.617	11.8565
148	11.9605	3.05942	6.18366	8.28912	10.2916	12.6043	15.6877	11.9147
149	12.0143	3.06462	6.22403	8.34123	10.3478	12.668	15.7543	11.9727
150	12.0737	3.07107	6.26524	8.39121	10.4013	12.732	15.8214	12.0305
151	12.1325	3.07763	6.30628	8.44241	10.4565	12.7915	15.8875	12.0881
152	12.1905	3.0836	6.34731	8.49313	10.515	12.8474	15.9553	12.1455
153	12.2498	3.08972	6.38795	8.54384	10.5737	12.9091	16.0194	12.2027
154	12.3061	3.09517	6.42849	8.59514	10.6283	12.9694	16.0751	12.2596
155	12.3632	3.1014	6.46889	8.64626	10.6809	13.032	16.1468	12.3164
156	12.4205	3.10725	6.5093	8.69855	10.7357	13.0939	16.2203	12.3729
157	12.4783	3.11323	6.54881	8.74842	10.7931	13.1537	16.2851	12.4292
158	12.5321	3.11819	6.58973	8.79827	10.8497	13.2112	16.3451	12.4853
159	12.5845	3.123	6.63087	8.84781	10.9046	13.2682	16.4083	12.5412
160	12.6398	3.12859	6.67137	8.89641	10.9612	13.3263	16.4695	12.5969
161	12.695	3.13361	6.71244	8.94914	11.0157	13.3839	16.5316	12.6524
162	12.7504	3.13879	6.75333	8.99897	11.0738	13.4438	16.5901	12.7077
163	12.8051	3.1442	6.79406	9.04821	11.1266	13.5036	16.6492	12.7628
164	12.8585	3.14891	6.83187	9.09488	11.1831	13.562	16.7125	12.8177
165	12.9145	3.1546	6.87071	9.14543	11.2345	13.6186	16.7674	12.8724
166	12.9729	3.16047	6.91182	9.19377	11.2894	13.675	16.8301	12.9269
167	13.0279	3.1661	6.95144	9.24372	11.3426	13.7373	16.892	12.9812
168	13.0853	3.17212	6.98988	9.29327	11.3986	13.7928	16.9566	13.0353
169	13.1392	3.17698	7.02975	9.34307	11.4521	13.8498	17.0104	13.0892
170	13.1934	3.18168	7.0681	9.39157	11.5075	13.9065	17.0668	13.1429
171	13.2508	3.18758	7.10726	9.43903	11.5595	13.9594	17.1286	13.1964
172	13.3052	3.19293	7.14727	9.4859	11.6083	14.0141	17.193	13.2498
173	13.3563	3.19726	7.18726	9.53439	11.6642	14.0672	17.2549	13.3029
174	13.409	3.20191	7.22723	9.581	11.7191	14.1262	17.3195	13.3558
175	13.4613	3.20698	7.26718	9.62908	11.7741	14.1846	17.3781	13.4086
176	13.5138	3.21183	7.30712	9.67778	11.8264	14.2391	17.4439	13.4612
177	13.5675	3.2166	7.34598	9.72707	11.8781	14.2949	17.5061	13.5135
178	13.6211	3.22148	7.38426	9.77607	11.93	14.351	17.5615	13.5657
179	13.6748	3.22626	7.42404	9.82469	11.9848	14.4068	17.6165	13.6177
180	13.726	3.23086	7.46369	9.87414	12.0349	14.4633	17.6719	13.6696
181	13.7766	3.23572	7.504	9.92194	12.0838	14.5192	17.7362	13.7212
182	13.8299	3.24055	7.54217	9.96874	12.1356	14.5691	17.7999	13.7727
183	13.8783	3.24459	7.58211	10.0158	12.1854	14.6207	17.8574	13.8239
184	13.9288	3.24933	7.62094	10.063	12.2364	14.6748	17.9157	13.875
185	13.9792	3.25374	7.66039	10.1096	12.2903	14.7272	17.9802	13.9259
186	14.0308	3.25797	7.69923	10.1561	12.3421	14.7802	18.0445	13.9767
187	14.0804	3.26203	7.73801	10.2031	12.3959	14.8329	18.1039	14.0272
188	14.1334	3.26661	7.77719	10.2494	12.4487	14.8892	18.1704	14.0776
189	14.1845	3.27122	7.81557	10.3	12.4972	14.9449	18.2284	14.1278
190	14.2342	3.27543	7.85547	10.3501	12.5469	15.0012	18.2899	14.1779
191	14.284	3.27968	7.89546	10.3986	12.5986	15.0558	18.3466	14.2277
192	14.333	3.28392	7.93295	10.4481	12.6501	15.1073	18.3995	14.2774
193	14.3804	3.28782	7.97335	10.4989	12.6986	15.1639	18.4589	14.3269
194	14.4286	3.29203	8.01347	10.5475	12.7501	15.2198	18.5118	14.3763
195	14.4794	3.29653	8.05174	10.5942	12.801	15.2731	18.5676	14.4254
196	14.5266	3.30032	8.09143	10.6379	12.8531	15.3279	18.6292	14.4744
197	14.577	3.30472	8.13149	10.6843	12.906	15.3798	18.6878	14.5233
198	14.622	3.30813	8.17154	10.7304	12.9561	15.4335	18.7448	14.5719
199	14.671	3.31268	8.21087	10.7782	13.0069	15.4834	18.8011	14.6204
200	14.7207	3.31673	8.24494	10.826	13.0577	15.5399	18.8536	14.6688
201	14.7706	3.32085	8.28512	10.8713	13.1058	15.5972	18.9131	14.717
202	14.8198	3.3251	8.32537	10.9185	13.155	15.652	18.9705	14.765
203	14.8699	3.32964	8.36329	10.9665	13.2036	15.7028	19.0257	14.8128
204	14.9159	3.33317	8.40278	11.0121	13.2585	15.7546	19.0765	14.8605
205	14.9634	3.33701	8.43949	11.0543	13.311	15.8049	19.1331	14.908
206	15.01	3.34067	8.47481	11.1017	13.3593	15.8554	19.191	14.9554
207	15.0569	3.34419	8.51265	11.1509	13.411	15.9019	19.2469	15.0025
208	15.1008	3.34739	8.55233	11.2002	13.4616	15.9476	19.2994	15.0496
209	15.1479	3.35109	8.59199	11.2462	13.5064	15.997	19.3565	15.0965
210	15.1943	3.35473	8.63164	11.2924	13.5544	16.0494	19.4106	15.1432
211	15.2391	3.35804	8.67174	11.3391	13.5999	16.1044	19.4585	15.1897
212	15.2883	3.36206	8.71127	11.3879	13.6499	16.153	19.5108	15.2362
213	15.3334	3.36526	8.75135	11.4356	13.6965	16.2004	19.5707	15.2824
214	15.3792	3.36893	8.7915	11.4838	13.7443	16.2498	19.6237	15.3285
215	15.4246	3.37245	8.82997	11.5255	13.7872	16.3	19.6695	15.3745
216	15.4706	3.37654	8.86844	11.5718	13.8343	16.3474	19.7129	15.4202
217	15.5175	3.38018	8.90214	11.6193	13.8838	16.3973	19.7554	15.4659
218	15.5632	3.38355	8.93875	11.6669	13.9311	16.4499	19.8087	15.5114
219	15.6057	3.38633	8.97682	11.713	13.9814	16.5004	19.8559	15.5567
220	15.6503	3.38987	9.01368	11.7557	14.0326	16.554	19.8989	15.6019
221	15.6955	3.39331	9.0502	11.7995	14.076	16.6071	19.957	15.6469
222	15.74	3.39655	9.08837	11.8456	14.1189	16.6556	20.0127	15.6918
223	15.7839	3.3997	9.12718	11.8914	14.1639	16.704	20.066	15.7366
224	15.8288	3.40316	9.16396	11.9333	14.2111	16.7471	20.1077	15.7812
225	15.8725	3.40641	9.20173	11.975	14.2539	16.7954	20.1579	15.8256
226	15.9166	3.40989	9.23905	12.0158	14.2988	16.8433	20.211	15.8699
227	15.9588	3.41322	9.27851	12.0595	14.3457	16.8925	20.2543	15.9141
228	16.0027	3.41641	9.31813	12.1046	14.3891	16.941	20.3015	15.9581
229	16.0457	3.41943	9.35641	12.1492	14.4359	16.9913	20.3468	16.0019
230	16.0904	3.42287	9.39359	12.1975	14.4812	17.0383	20.4014	16.0457
231	16.1337	3.42581	9.42789	12.2433	14.5284	17.0868	20.4536	16.0893
232	16.1781	3.42919	9.46468	12.2885	14.5733	17.1343	20.5067	16.1327
233	16.2229	3.43248	9.50381	12.3365	14.6215	17.1875	20.5598	16.176
234	16.2678	3.43611	9.54271	12.3812	14.6736	17.2319	20.607	16.2192
235	16.3114	3.43918	9.57846	12.4262	14.7161	17.2789	20.6542	16.2622
236	16.3548	3.44213	9.61656	12.47	14.7626	17.3233	20.6918	16.3051
237	16.3984	3.44516	9.64627	12.5156	14.8048	17.3674	20.7398	16.3478
238	16.4385	3.44803	9.68542	12.5583	14.8479	17.4109	20.7873	16.3904
239	16.4825	3.45137	9.72372	12.5961	14.894	17.4624	20.8353	16.4329
240	16.5254	3.45459	9.75815	12.6375	14.938	17.5133	20.8842	16.4752
241	16.5709	3.45789	9.79003	12.6812	14.9814	17.5645	20.9329	16.5175
242	16.6138	3.46099	9.82512	12.7253	15.0288	17.6113	20.9802	16.5595
243	16.6551	3.46372	9.861	12.7658	15.0757	17.6581	21.0293	16.6015
244	16.6969	3.46662	9.90032	12.8119	15.1174	17.7037	21.0834	16.6433
245	16.7377	3.46947	9.93963	12.8519	15.1665	17.7499	21.132	16.6849
246	16.7783	3.47233	9.97893	12.8946	15.211	17.7924	21.1844	16.7265
247	16.8207	3.47538	10.0139	12.9393	15.2553	17.8369	21.2374	16.7679
248	16.8618	3.47798	10.0505	12.9821	15.3029	17.8891	21.2892	16.8091
249	16.9039	3.4811	10.0895	13.0262	15.3453	17.9349	21.3362	16.8503
250	16.9417	3.4833	10.1285	13.0706	15.39	17.9843	21.3841	16.8913
251	16.9816	3.48587	10.1649	13.1171	15.4299	18.0266	21.434	16.9322
252	17.0238	3.48859	10.2001	13.1602	15.4748	18.0751	21.4854	16.9729
253	17.0655	3.49158	10.2393	13.2043	15.5168	18.1225	21.534	17.0135
254	17.1059	3.49417	10.2785	13.2489	15.563	18.1682	21.5782	17.054
255	17.1477	3.497	10.3175	13.2927	15.6096	18.2149	21.6254	17.0944
256	17.1888	3.4998	10.3522	13.3409	15.6518	18.2592	21.6774	17.1347
257	17.229	3.50245	10.3899	13.3824	15.6984	18.3081	21.7239	17.1748
258	17.2678	3.50499	10.4254	13.4229	15.7424	18.3561	21.772	17.2148
259	17.3109	3.50789	10.463	13.464	15.7846	18.4002	21.8153	17.2547
260	17.3519	3.51065	10.4998	13.5088	15.8308	18.4443	21.8683	17.2944
261	17.3886	3.51295	10.538	13.5503	15.8743	18.4904	21.905	17.334
262	17.4311	3.51571	10.5752	13.5959	15.921	18.5391	21.9467	17.3735
263	17.4712	3.51826	10.612	13.6386	15.9613	18.5795	21.9926	17.4129
264	17.5111	3.5208	10.6468	13.6777	16.0075	18.6214	22.0456	17.4522
265	17.5512	3.52345	10.685	13.7178	16.0447	18.6669	22.0901	17.4913
266	17.5891	3.52596	10.7232	13.7617	16.0901	18.7093	22.1335	17.5303
267	17.6285	3.52847	10.7599	13.798	16.1352	18.7472	22.1818	17.5692
268	17.6682	3.53118	10.7962	13.8381	16.1785	18.7929	22.2212	17.608
269	17.7086	3.53384	10.8354	13.8834	16.2179	18.835	22.2682	17.6467
270	17.7469	3.53621	10.8738	13.9242	16.2617	18.8748	22.3132	17.6852
271	17.7845	3.53835	10.9113	13.9664	16.3058	18.913	22.361	17.7236
272	17.8219	3.54085	10.9472	14.0034	16.352	18.9535	22.4138	17.762
273	17.861	3.54332	10.9826	14.0478	16.3931	18.9951	22.4655	17.8001
274	17.8998	3.54569	11.0185	14.0887	16.4366	19.0363	22.5181	17.8382
275	17.9386	3.54811	11.0556	14.1352	16.4787	19.0755	22.5652	17.8762
276	17.9774	3.55039	11.0943	14.1767	16.5224	19.1173	22.6066	17.914
277	18.0159	3.55278	11.1279	14.2159	16.5636	19.1589	22.6516	17.9518
278	18.0535	3.55503	11.1659	14.2573	16.6062	19.1989	22.6995	17.9894
279	18.0936	3.55764	11.2016	14.3002	16.6478	19.2391	22.7419	18.0269
280	18.1309	3.55983	11.236	14.3376	16.6905	19.2838	22.777	18.0643
281	18.1681	3.56218	11.2696	14.3807	16.729	19.3276	22.8217	18.1015
282	18.207	3.56461	11.3061	14.4225	16.7733	19.3693	22.8689	18.1387
283	18.2437	3.56679	11.344	14.4606	16.8187	19.4143	22.9053	18.1758
284	18.28	3.56894	11.3783	14.5016	16.8636	19.4581	22.9412	18.2127
285	18.319	3.57128	11.413	14.5367	16.903	19.5014	22.9829	18.2495
286	18.3553	3.57343	11.4488	14.5757	16.9404	19.5446	23.0244	18.2863
287	18.393	3.57563	11.4818	14.6145	16.9858	19.5832	23.0693	18.3229
288	18.4305	3.578	11.5197	14.6529	17.0323	19.6283	23.1149	18.3594
289	18.4656	3.58006	11.557	14.6926	17.0735	19.6691	23.1618	18.3958
290	18.5017	3.58219	11.5928	14.7347	17.1153	19.714	23.2091	18.4321
291	18.5386	3.58423	11.6229	14.7718	17.1576	19.7554	23.2544	18.4683
292	18.574	3.58614	11.6564	14.8127	17.1938	19.8008	23.3041	18.5043
293	18.6109	3.58827	11.6928	14.8559	17.2326	19.8379	23.349	18.5403
294	18.6478	3.59043	11.7285	14.8952	17.2759	19.876	23.3951	18.5762
295	18.684	3.59277	11.7595	14.9407	17.3136	19.9145	23.4456	18.6119
296	18.7197	3.59472	11.7914	14.9819	17.3572	19.9547	23.4802	18.6476
297	18.7547	3.59663	11.8224	15.0218	17.4007	19.9949	23.5226	18.6831
298	18.7896	3.59866	11.8552	15.059	17.4379	20.0381	23.5608	18.7186
299	18.8248	3.60071	11.8931	15.091	17.4795	20.0743	23.6016	18.7539
300	18.8603	3.60265	11.9281	15.1305	17.5206	20.1178	23.6432	18.7891
301	18.8958	3.60485	11.9631	15.1707	17.5628	20.1629	23.6962	18.8243
302	18.9322	3.60702	11.9939	15.213	17.6059	20.2023	23.7418	18.8593
303	18.9669	3.60891	12.0246	15.2527	17.6485	20.2399	23.7804	18.8942
304	19.0019	3.61084	12.0605	15.2913	17.6906	20.2758	23.8298	18.9291
305	19.0371	3.61287	12.0963	15.3247	17.729	20.3171	23.8724	18.9638
306	19.0722	3.61471	12.1308	15.361	17.7662	20.3586	23.921	18.9984
307	19.1053	3.61659	12.1676	15.3998	17.8036	20.4023	23.9662	19.0329
308	19.1409	3.61859	12.2049	15.4361	17.8431	20.4416	24.0103	19.0674
309	19.1768	3.6207	12.2421	15.4747	17.8831	20.4847	24.0493	19.1017
310	19.2109	3.62257	12.2793	15.5137	17.9226	20.5243	24.09	19.1359
311	19.2455	3.62442	12.3166	15.545	17.963	20.5666	24.1406	19.1701
312	19.2788	3.62628	12.3532	15.581	18.0025	20.6065	24.1921	19.2041
313	19.313	3.62817	12.3861	15.6144	18.0443	20.6455	24.2335	19.238
314	19.3468	3.63007	12.4215	15.6521	18.0845	20.6833	24.2714	19.2719
315	19.3777	3.63162	12.4571	15.6914	18.125	20.7285	24.3117	19.3056
316	19.4101	3.63331	12.4881	15.7286	18.1649	20.7673	24.3609	19.3392
317	19.444	3.63509	12.521	15.766	18.2051	20.8041	24.4046	19.3728
318	19.4781	3.63688	12.5519	15.7993	18.2455	20.8473	24.445	19.4062
319	19.5141	3.63878	12.5829	15.8356	18.2834	20.8883	24.4844	19.4396
320	19.5469	3.64055	12.6164	15.8679	18.3239	20.9244	24.5307	19.4729
321	19.5809	3.64236	12.6488	15.904	18.3634	20.9634	24.5787	19.506
322	19.6135	3.64398	12.676	15.9417	18.4003	21.0018	24.6165	19.5391
323	19.6463	3.64569	12.7081	15.9804	18.4403	21.0394	24.6626	19.5721
324	19.6807	3.64751	12.7379	16.02	18.4767	21.0839	24.693	19.605
325	19.7119	3.64901	12.7622	16.0592	18.516	21.1199	24.7416	19.6378
326	19.7451	3.65076	12.7873	16.0972	18.551	21.1624	24.7823	19.6705
327	19.7769	3.65246	12.8203	16.1294	18.5928	21.1963	24.8189	19.7031
328	19.8095	3.65423	12.843	16.1643	18.6321	21.2366	24.8568	19.7356
329	19.8435	3.65604	12.8716	16.2016	18.6739	21.2748	24.8937	19.768
330	19.8763	3.6578	12.9053	16.2404	18.7103	21.3109	24.9416	19.8004
331	19.9076	3.65934	12.9344	16.2754	18.7444	21.3501	24.9804	19.8326
332	19.9383	3.66094	12.9673	16.3097	18.7844	21.3858	25.0172	19.8648
333	19.9696	3.66247	12.9951	16.3436	18.8265	21.4267	25.0504	19.8968
334	20.0016	3.6641	13.0245	16.3782	18.8603	21.4598	25.0948	19.9288
335	20.0346	3.66583	13.0543	16.4104	18.8935	21.5008	25.1357	19.9607
336	20.0669	3.66749	13.0893	16.4431	18.9334	21.537	25.1826	19.9925
337	20.0989	3.66906	13.1222	16.4795	18.9668	21.5849	25.2297	20.0242
338	20.1291	3.67047	13.1522	16.5137	19.0092	21.6221	25.2664	20.0559
339	20.1607	3.67206	13.1842	16.5495	19.0484	21.6583	25.306	20.0874
340			13.2125	16.5864	19.0947	21.7009	25.3471	20.1188
341			13.2385	16.6247	19.1346	21.7365	25.3833	20.1502
342			13.2682	16.6587	19.1683	21.7673	25.4179	20.1815
343			13.3006	16.6908	19.2078	21.8071	25.4606	20.2127
344			13.3306	16.7272	19.2532	21.8428	25.5056	20.2438
345			13.3648	16.7631	19.2964	21.8791	25.5541	20.2748
346			13.4016	16.7984	19.3359	21.9183	25.5974	20.3057
347			13.4383	16.8358	19.3742	21.9585	25.6409	20.3366
348			13.4728	16.8718	19.4118	21.9956	25.6862	20.3674
349			13.5	16.907	19.451	22.0357	25.7214	20.398
350			13.5309	16.9418	19.4879	22.0746	25.7574	20.4286
351			13.5553	16.9777	19.5208	22.1075	25.7934	20.4592
352			13.5791	17.0137	19.554	22.1422	25.8309	20.4896
353			13.6047	17.0515	19.5853	22.1811	25.8776	20.5199
354			13.6365	17.0828	19.62	22.2224	25.9148	20.5502
355			13.6613	17.1179	19.6537	22.2613	25.9411	20.5804
356			13.6855	17.1574	19.6891	22.2989	25.976	20.6105
357			13.7093	17.1871	19.7291	22.3351	26.0134	20.6405
358			13.7383	17.2249	19.7678	22.3715	26.0464	20.6705
359			13.7631	17.2629	19.8083	22.412	26.0821	20.7003
360			13.7901	17.2959	19.8457	22.451	26.1213	20.7301
361			13.8146	17.3341	19.883	22.4886	26.1609	20.7598
362			13.8434	17.3715	19.9169	22.5246	26.2041	20.7894
363			13.8715	17.4095	19.9523	22.5671	26.2431	20.819
364			13.8974	17.4439	19.9906	22.6054	26.2746	20.8485
365			13.9263	17.4783	20.0259	22.6396	26.3174	20.8778
366			13.9589	17.5094	20.0592	22.676	26.3598	20.9072
367			13.9912	17.5349	20.0962	22.7072	26.4051	20.9364
368			14.0113	17.5648	20.1317	22.7432	26.4491	20.9655
369			14.0398	17.597	20.1699	22.7828	26.4927	20.9946
370			14.067	17.6286	20.2101	22.8184	26.523	21.0236
371			14.0987	17.6587	20.2461	22.85	26.5529	21.0525
372			14.1331	17.691	20.2795	22.8855	26.6087	21.0814
373			14.1652	17.7223	20.3175	22.9234	26.6518	21.1101
374			14.1984	17.7556	20.3523	22.9598	26.6886	21.1388
375			14.2299	17.7871	20.3855	22.9977	26.7295	21.1675
376			14.264	17.8232	20.4188	23.0338	26.77	21.196
377			14.2954	17.8625	20.4569	23.0666	26.7992	21.2245
378			14.3263	17.8966	20.4948	23.104	26.8363	21.2529
379			14.3574	17.9263	20.53	23.1438	26.8697	21.2812
380			14.3872	17.9628	20.5619	23.1808	26.9133	21.3094
381			14.416	17.996	20.594	23.2138	26.9491	21.3376
382			14.4511	18.0272	20.6281	23.2441	26.9918	21.3657
383			14.4802	18.0615	20.6661	23.2759	27.0269	21.3937
384			14.5104	18.0952	20.7017	23.3077	27.0717	21.4217
385			14.5434	18.1248	20.7398	23.3431	27.1106	21.4495
386			14.5742	18.1558	20.7772	23.3786	27.1615	21.4773
387			14.6032	18.1877	20.8131	23.4178	27.1971	21.5051
388			14.6334	18.2144	20.8513	23.4535	27.2312	21.5327
389			14.663	18.2454	20.8831	23.4867	27.2768	21.5603
390			14.6866	18.2738	20.9176	23.5237	27.3085	21.5879
391			14.7139	18.3095	20.953	23.5578	27.3468	21.6153
392			14.7425	18.3415	20.9802	23.5977	27.39	21.6427
393			14.7697	18.3778	21.0162	23.6301	27.4277	21.67
394			14.7963	18.4071	21.0507	23.6652	27.4622	21.6972
395			14.8281	18.4383	21.0859	23.698	27.4979	21.7244
396			14.8594	18.4652	21.1287	23.7381	27.5252	21.7515
397			14.8872	18.4998	21.1654	23.7751	27.5593	21.7785
398			14.9177	18.5316	21.2053	23.8116	27.5972	21.8055
399			14.9512	18.5597	21.2388	23.8434	27.6403	21.8324
400			14.9777	18.5903	21.2706	23.8741	27.6761	21.8592

## Sheet: panel c
number of neurons N	Fisher information [rad^{-2}] (Bayesian fit) - 5 Percentile	Fisher information [rad^{-2}] (Bayesian fit) - 25 Percentile	Fisher information [rad^{-2}] (Bayesian fit) - 50 Percentile	Fisher information [rad^{-2}] (Bayesian fit) - 75 Percentile	Fisher information [rad^{-2}] (Bayesian fit) - 95 Percentile
0	0	0	0	0	0
12.024	0.521183	0.730288	1.0129	1.4019	2.01624
24.0481	1.0396	1.45257	1.98577	2.7118	3.8165
36.0721	1.5536	2.16458	2.92483	3.94203	5.45714
48.0962	2.06526	2.8654	3.82429	5.10108	6.94107
60.1202	2.57673	3.55641	4.69811	6.18845	8.28697
72.1443	3.07719	4.23572	5.54305	7.20991	9.5056
84.1683	3.58273	4.9043	6.35864	8.18971	10.6776
96.1924	4.08596	5.56618	7.15774	9.11177	11.7325
108.216	4.57826	6.22079	7.9223	9.99315	12.7333
120.24	5.06472	6.85543	8.66259	10.8325	13.6789
132.265	5.55145	7.48512	9.38684	11.6253	14.5556
144.289	6.03213	8.0981	10.0843	12.3822	15.43
156.313	6.52208	8.71481	10.7518	13.1105	16.2419
168.337	7.00331	9.31095	11.416	13.8115	16.9749
180.361	7.47823	9.89064	12.0523	14.4834	17.6922
192.385	7.94866	10.4679	12.6679	15.1279	18.4205
204.409	8.41924	11.0312	13.2803	15.7766	19.0992
216.433	8.8831	11.5922	13.8558	16.3673	19.7298
228.457	9.33621	12.1234	14.4092	16.9642	20.3213
240.481	9.77171	12.6587	14.9597	17.5384	20.9073
252.505	10.2199	13.1811	15.4951	18.0985	21.5111
264.529	10.6667	13.6986	16.0258	18.6454	22.0708
276.553	11.1136	14.1984	16.5478	19.1391	22.6322
288.577	11.5412	14.6786	17.0565	19.6528	23.142
300.601	11.9492	15.1558	17.5448	20.1455	23.6779
312.625	12.3738	15.6037	18.028	20.6333	24.2185
324.649	12.7519	16.0456	18.504	21.1076	24.7228
336.673	13.1117	16.4697	18.9559	21.5714	25.216
348.697	13.4911	16.8962	19.4386	22.0245	25.7104
360.721	13.808	17.3244	19.8743	22.4789	26.1519
372.745	14.1577	17.7127	20.307	22.9126	26.6409
384.77	14.5369	18.1189	20.7302	23.3348	27.1014
396.794	14.8802	18.4943	21.158	23.7676	27.5529
408.818	15.2013	18.8488	21.57	24.1731	28.0386
420.842	15.5087	19.2377	21.9766	24.6155	28.5222
432.866	15.8313	19.5945	22.3615	25.0279	29.0163
444.89	16.1274	19.9364	22.7431	25.4426	29.4496
456.914	16.4259	20.2829	23.1355	25.8441	29.9086
468.938	16.6917	20.6328	23.5062	26.2407	30.3307
480.962	16.9655	20.967	23.8721	26.6289	30.8057
492.986	17.2585	21.2778	24.2268	27.0279	31.236
505.01	17.5316	21.5721	24.595	27.4271	31.6588
517.034	17.7837	21.865	24.9282	27.8008	32.0929
529.058	17.9883	22.1716	25.2396	28.1896	32.5459
541.082	18.2134	22.4621	25.5723	28.5829	32.9447
553.106	18.4078	22.7297	25.8932	28.9811	33.3914
565.13	18.6058	23.004	26.1973	29.3435	33.8927
577.154	18.8205	23.2855	26.515	29.7166	34.3353
589.178	19.0123	23.5474	26.8336	30.0779	34.7734
601.202	19.2243	23.832	27.1417	30.4351	35.2752
613.226	19.4353	24.0755	27.4256	30.8075	35.7335
625.251	19.6168	24.3242	27.7251	31.186	36.165
637.275	19.7813	24.567	28.0132	31.5252	36.6389
649.299	19.9336	24.803	28.3082	31.865	37.0936
661.323	20.0748	25.0413	28.5848	32.2181	37.59
673.347	20.2512	25.2656	28.8587	32.5521	38.0414
685.371	20.3886	25.4794	29.1396	32.8813	38.527
697.395	20.5307	25.6913	29.3876	33.2096	39.0073
709.419	20.6722	25.9048	29.6825	33.5576	39.474
721.443	20.7926	26.1211	29.9378	33.868	39.956
733.467	20.9303	26.2891	30.1959	34.2069	40.417
745.491	21.0289	26.4856	30.4513	34.5487	40.8837
757.515	21.1552	26.6636	30.6972	34.8718	41.3718
769.539	21.3023	26.8518	30.9472	35.1718	41.8374
781.563	21.416	27.0255	31.2031	35.518	42.3184
793.587	21.5302	27.1902	31.4502	35.7812	42.8518
805.611	21.6647	27.3522	31.6724	36.0944	43.3524
817.635	21.7688	27.501	31.9067	36.4215	43.8399
829.659	21.8646	27.6565	32.128	36.7277	44.2892
841.683	21.963	27.8024	32.3608	37.0363	44.7709
853.707	22.0773	27.9547	32.5719	37.3272	45.2294
865.731	22.1879	28.1073	32.7895	37.6039	45.702
877.756	22.2695	28.2592	33.0109	37.9017	46.1657
889.78	22.3404	28.4161	33.2226	38.1942	46.6344
901.804	22.4409	28.5591	33.4322	38.5074	47.1559
913.828	22.5099	28.6792	33.6341	38.7826	47.5697
925.852	22.6088	28.8175	33.8411	39.0781	48.0166
937.876	22.6868	28.9638	34.027	39.3882	48.5008
949.9	22.7621	29.1091	34.1974	39.6943	48.9577
961.924	22.8478	29.2556	34.3861	40.0021	49.4105
973.948	22.9122	29.3754	34.5523	40.3071	49.8901
985.972	22.9857	29.4935	34.7578	40.581	50.3777
997.996	23.0435	29.5956	34.9412	40.85	50.858
1010.02	23.0916	29.7146	35.1254	41.1298	51.3295
1022.04	23.1351	29.8257	35.3014	41.4276	51.7817
1034.07	23.2034	29.9335	35.4795	41.7114	52.3199
1046.09	23.2494	30.0467	35.6449	41.9741	52.805
1058.12	23.2868	30.1682	35.8118	42.2732	53.2611
1070.14	23.3365	30.2695	35.9788	42.5582	53.7241
1082.16	23.4186	30.3743	36.1466	42.8211	54.204
1094.19	23.4778	30.4892	36.2939	43.1157	54.6931
1106.21	23.5387	30.5834	36.4611	43.3792	55.1624
1118.24	23.6061	30.6815	36.6169	43.6504	55.6166
1130.26	23.6602	30.7877	36.7767	43.9265	56.0906
1142.28	23.7253	30.8951	36.9383	44.2127	56.567
1154.31	23.7785	30.9736	37.1152	44.4612	57.0423
1166.33	23.8299	31.0694	37.256	44.7366	57.4736
1178.36	23.8794	31.1863	37.3963	44.9841	57.9289
1190.38	23.9273	31.2801	37.556	45.2365	58.424
1202.4	23.9714	31.384	37.6948	45.4738	58.906
1214.43	24.0155	31.4639	37.8441	45.707	59.3969
1226.45	24.0616	31.5463	37.9853	45.9527	59.8973
1238.48	24.1146	31.6262	38.1253	46.1933	60.3566
1250.5	24.1653	31.7127	38.2575	46.4568	60.8075
1262.53	24.2275	31.7891	38.3816	46.7158	61.2441
1274.55	24.2699	31.8586	38.5151	46.9521	61.7273
1286.57	24.3082	31.9568	38.6504	47.1999	62.1743
1298.6	24.39	32.0281	38.7936	47.4223	62.6119
1310.62	24.4232	32.0989	38.9204	47.6563	63.0598
1322.65	24.4514	32.1741	39.0402	47.8963	63.5276
1334.67	24.5061	32.2513	39.1698	48.1214	64.0044
1346.69	24.5332	32.3177	39.2934	48.3817	64.4269
1358.72	24.5766	32.403	39.4189	48.6094	64.8876
1370.74	24.6139	32.4896	39.5355	48.889	65.363
1382.77	24.6454	32.5446	39.6582	49.1128	65.843
1394.79	24.6801	32.5977	39.7711	49.3533	66.3351
1406.81	24.7139	32.6727	39.868	49.5852	66.7768
1418.84	24.7457	32.7353	39.996	49.8137	67.26
1430.86	24.7799	32.7805	40.0946	50.0685	67.6877
1442.89	24.814	32.8348	40.1868	50.2807	68.1723
1454.91	24.8419	32.9055	40.3029	50.511	68.6596
1466.93	24.8684	32.9523	40.4039	50.7433	69.1185
1478.96	24.8961	33.0106	40.5062	50.9921	69.5897
1490.98	24.9259	33.0621	40.613	51.2455	70.0113
1503.01	24.9558	33.1242	40.7085	51.4915	70.4306
1515.03	24.9888	33.1833	40.8018	51.7255	70.8459
1527.05	25.0205	33.2474	40.9078	51.9648	71.277
1539.08	25.0466	33.3009	41.009	52.1975	71.6792
1551.1	25.0776	33.3601	41.0937	52.4327	72.1242
1563.13	25.1039	33.4242	41.189	52.6372	72.4781
1575.15	25.1304	33.4771	41.277	52.8409	72.9218
1587.17	25.156	33.5329	41.3781	53.0605	73.4216
1599.2	25.1936	33.5892	41.4761	53.2821	73.8487
1611.22	25.2232	33.6364	41.5568	53.4891	74.2698
1623.25	25.2512	33.6887	41.6413	53.6836	74.6975
1635.27	25.2837	33.7485	41.7323	53.9562	75.126
1647.29	25.3179	33.8056	41.8262	54.151	75.54
1659.32	25.3343	33.8632	41.9164	54.3521	75.9583
1671.34	25.3628	33.9117	42.0124	54.5764	76.4034
1683.37	25.3972	33.9475	42.0977	54.7701	76.8825
1695.39	25.4315	33.9876	42.1774	54.9826	77.2507
1707.41	25.458	34.0272	42.2554	55.1971	77.6427
1719.44	25.4913	34.071	42.3414	55.393	78.0713
1731.46	25.5185	34.1154	42.4341	55.5949	78.4511
1743.49	25.541	34.1599	42.5094	55.7983	78.8957
1755.51	25.5617	34.2127	42.5866	55.9893	79.3252
1767.54	25.5827	34.2558	42.659	56.2028	79.7465
1779.56	25.6095	34.2981	42.7457	56.3823	80.1737
1791.58	25.6268	34.3437	42.8301	56.5705	80.5865
1803.61	25.644	34.3815	42.9056	56.7661	81.0083
1815.63	25.6682	34.4204	42.9718	56.9407	81.4185
1827.66	25.6998	34.461	43.0462	57.1319	81.8552
1839.68	25.724	34.5012	43.1205	57.2677	82.2422
1851.7	25.7479	34.532	43.199	57.455	82.6582
1863.73	25.7716	34.5716	43.2878	57.6476	83.136
1875.75	25.7951	34.6102	43.3749	57.823	83.6156
1887.78	25.8183	34.6504	43.4265	58	84.0538
1899.8	25.8536	34.6875	43.4779	58.2048	84.4747
1911.82	25.8881	34.7253	43.5609	58.4014	84.905
1923.85	25.9039	34.763	43.6203	58.5699	85.2969
1935.87	25.917	34.7958	43.7127	58.7428	85.7563
1947.9	25.9278	34.8332	43.7792	58.9025	86.166
1959.92	25.9433	34.8725	43.8391	59.0867	86.5261
1971.94	25.9663	34.9071	43.9047	59.2676	86.9435
1983.97	25.9846	34.9351	43.976	59.4622	87.3456
1995.99	26.0025	34.9649	44.0282	59.6617	87.7329
2008.02	26.0191	34.9959	44.0911	59.8306	88.091
2020.04	26.0309	35.0358	44.1711	60.031	88.4477
2032.06	26.0502	35.0687	44.2356	60.207	88.8322
2044.09	26.0682	35.1012	44.3089	60.3971	89.2694
2056.11	26.0863	35.1327	44.3745	60.5809	89.6368
2068.14	26.1022	35.1629	44.436	60.7684	90.0022
2080.16	26.1179	35.1972	44.49	60.9411	90.4209
2092.18	26.1335	35.2315	44.5664	61.1432	90.8264
2104.21	26.1477	35.2627	44.6331	61.3067	91.2046
2116.23	26.1621	35.2944	44.6909	61.5001	91.5336
2128.26	26.1797	35.3224	44.7406	61.6858	91.8964
2140.28	26.1972	35.3537	44.7928	61.8603	92.2994
2152.3	26.2144	35.3836	44.8527	62.0561	92.6843
2164.33	26.2315	35.4167	44.9178	62.2075	93.0349
2176.35	26.2484	35.4576	44.9976	62.3944	93.4094
2188.38	26.2651	35.4992	45.0606	62.5564	93.807
2200.4	26.2817	35.5329	45.0988	62.7138	94.1974
2212.42	26.2966	35.5673	45.1449	62.8634	94.5892
2224.45	26.3076	35.5907	45.2141	62.9993	94.9976
2236.47	26.3185	35.6192	45.2791	63.1438	95.4105
2248.5	26.3342	35.6479	45.3218	63.3002	95.8082
2260.52	26.3465	35.6755	45.3714	63.4744	96.1911
2272.55	26.3612	35.7012	45.4404	63.6488	96.5376
2284.57	26.3791	35.7233	45.4957	63.8276	96.9724
2296.59	26.3976	35.7474	45.5566	63.9531	97.4064
2308.62	26.4221	35.7702	45.6207	64.1107	97.7859
2320.64	26.4385	35.7943	45.6856	64.2464	98.1322
2332.67	26.4496	35.8191	45.7364	64.3584	98.4747
2344.69	26.4603	35.8531	45.7849	64.5323	98.9116
2356.71	26.4709	35.8802	45.8322	64.6843	99.3518
2368.74	26.4828	35.9118	45.8781	64.8357	99.7913
2380.76	26.4967	35.9408	45.9246	64.9673	100.206
2392.79	26.5081	35.9626	45.9814	65.118	100.625
2404.81	26.5193	35.9874	46.0272	65.2516	100.982
2416.83	26.5304	36.0068	46.0747	65.3775	101.417
2428.86	26.5414	36.0242	46.1253	65.5152	101.821
2440.88	26.5524	36.039	46.1693	65.6613	102.223
2452.91	26.5632	36.0643	46.2113	65.8309	102.604
2464.93	26.5739	36.1005	46.2578	65.9733	102.993
2476.95	26.5845	36.1346	46.3088	66.1381	103.365
2488.98	26.5951	36.1535	46.3769	66.2912	103.751
2501	26.6055	36.1784	46.4234	66.4217	104.138
2513.03	26.6159	36.2051	46.4782	66.5877	104.493
2525.05	26.6294	36.2324	46.5202	66.7152	104.899
2537.07	26.647	36.2536	46.5788	66.8337	105.264
2549.1	26.6644	36.2746	46.6135	66.9662	105.68
2561.12	26.6754	36.2994	46.6505	67.1106	106.069
2573.15	26.6851	36.3198	46.6979	67.2579	106.455
2585.17	26.6947	36.3404	46.7573	67.3877	106.82
2597.19	26.7042	36.3591	46.7986	67.5121	107.193
2609.22	26.7155	36.3818	46.8432	67.6408	107.531
2621.24	26.7275	36.4023	46.8765	67.7854	107.87
2633.27	26.7366	36.4305	46.9353	67.9222	108.229
2645.29	26.7441	36.4474	46.9864	68.0446	108.619
2657.31	26.7511	36.466	47.0152	68.1784	109.015
2669.34	26.758	36.4871	47.0535	68.2959	109.389
2681.36	26.7649	36.5083	47.1018	68.4716	109.734
2693.39	26.7717	36.5284	47.1437	68.6017	110.078
2705.41	26.7788	36.5482	47.1775	68.7519	110.42
2717.43	26.7899	36.569	47.2146	68.9117	110.799
2729.46	26.8009	36.5907	47.2476	69.0752	111.12
2741.48	26.8118	36.6102	47.2862	69.2252	111.489
2753.51	26.8226	36.6368	47.3202	69.3542	111.822
2765.53	26.8343	36.6571	47.3538	69.4628	112.16
2777.56	26.8459	36.6772	47.3922	69.5949	112.545
2789.58	26.8575	36.6924	47.4319	69.7259	112.925
2801.6	26.8689	36.7053	47.4731	69.8405	113.304
2813.63	26.8789	36.7331	47.5109	69.9542	113.678
2825.65	26.8867	36.7552	47.5476	70.076	113.998
2837.68	26.8945	36.7766	47.5796	70.2324	114.285
2849.7	26.904	36.7927	47.6133	70.3682	114.646
2861.72	26.9136	36.8131	47.6541	70.4981	115.007
2873.75	26.9373	36.8292	47.6979	70.6173	115.376
2885.77	26.9436	36.8469	47.7434	70.7396	115.754
2897.8	26.9493	36.8689	47.7797	70.8598	116.133
2909.82	26.955	36.8853	47.8115	70.9547	116.459
2921.84	26.9606	36.9022	47.8498	71.0698	116.842
2933.87	26.9663	36.9176	47.8926	71.1664	117.209
2945.89	26.9747	36.9377	47.9299	71.2891	117.528
2957.92	26.983	36.9582	47.9598	71.4398	117.822
2969.94	26.9917	36.9744	47.9939	71.5707	118.174
2981.96	27.0016	36.9899	48.0364	71.7038	118.461
2993.99	27.0113	37.0057	48.0721	71.8322	118.808
3006.01	27.021	37.0229	48.1074	71.9355	119.15
3018.04	27.0299	37.0386	48.1382	72.0385	119.495
3030.06	27.038	37.0527	48.1672	72.1553	119.86
3042.08	27.0459	37.0659	48.1947	72.2405	120.176
3054.11	27.0579	37.0789	48.2263	72.3415	120.486
3066.13	27.0682	37.0933	48.2573	72.4548	120.813
3078.16	27.0769	37.1106	48.2932	72.5507	121.181
3090.18	27.0854	37.1274	48.3206	72.6502	121.549
3102.2	27.0939	37.1407	48.3542	72.7609	121.908
3114.23	27.1023	37.1559	48.3883	72.8701	122.217
3126.25	27.1107	37.1706	48.4221	72.9839	122.566
3138.28	27.1182	37.1855	48.4644	73.0958	122.925
3150.3	27.1256	37.2032	48.4902	73.2249	123.261
3162.32	27.1329	37.2206	48.5256	73.3539	123.604
3174.35	27.1402	37.2386	48.556	73.4588	123.95
3186.37	27.1477	37.2564	48.5858	73.5779	124.301
3198.4	27.1555	37.2734	48.6177	73.6979	124.645
3210.42	27.1633	37.2877	48.6489	73.815	124.955
3222.44	27.171	37.3033	48.681	73.9428	125.292
3234.47	27.1787	37.3193	48.7045	74.0599	125.594
3246.49	27.1863	37.3328	48.7284	74.1868	125.895
3258.52	27.1939	37.3471	48.7493	74.3044	126.196
3270.54	27.2014	37.3583	48.777	74.4242	126.518
3282.57	27.2088	37.3774	48.8047	74.5312	126.878
3294.59	27.2162	37.3962	48.8391	74.635	127.24
3306.61	27.2236	37.4125	48.8654	74.7337	127.59
3318.64	27.2309	37.4276	48.8877	74.8265	127.933
3330.66	27.238	37.4434	48.9086	74.9184	128.276
3342.69	27.2442	37.4565	48.9269	75.0106	128.617
3354.71	27.2503	37.4705	48.953	75.1107	128.959
3366.73	27.2579	37.4846	48.9823	75.2079	129.276
3378.76	27.2655	37.5	49.0201	75.2969	129.609
3390.78	27.2721	37.5193	49.0457	75.3902	129.919
3402.81	27.2774	37.5334	49.0634	75.472	130.245
3414.83	27.2836	37.5464	49.0842	75.5479	130.597
3426.85	27.2907	37.5567	49.1094	75.6276	130.959
3438.88	27.2978	37.5678	49.1364	75.7192	131.251
3450.9	27.3055	37.5798	49.168	75.8147	131.54
3462.93	27.315	37.5926	49.1995	75.9167	131.839
3474.95	27.3231	37.6058	49.2281	76.0076	132.144
3486.97	27.3303	37.6188	49.2507	76.115	132.534
3499	27.3375	37.6338	49.2772	76.2171	132.862
3511.02	27.3447	37.6464	49.3034	76.3218	133.227
3523.05	27.3518	37.6565	49.3356	76.4271	133.597
3535.07	27.3589	37.6678	49.3633	76.5352	133.971
3547.09	27.3659	37.6811	49.3917	76.6443	134.298
3559.12	27.3723	37.6947	49.4173	76.7351	134.59
3571.14	27.3775	37.7052	49.4491	76.8356	134.991
3583.17	27.3814	37.7198	49.48	76.9206	135.363
3595.19	27.3852	37.7307	49.5042	77.016	135.686
3607.21	27.389	37.7415	49.5353	77.1134	136.007
3619.24	27.3932	37.7544	49.5593	77.2106	136.38
3631.26	27.3981	37.7655	49.5939	77.3449	136.69
3643.29	27.403	37.7757	49.6225	77.4446	136.969
3655.31	27.4071	37.7872	49.6486	77.5579	137.275
3667.33	27.4107	37.8018	49.6766	77.6635	137.6
3679.36	27.4143	37.8122	49.701	77.7645	137.979
3691.38	27.4179	37.8224	49.7287	77.865	138.304
3703.41	27.4224	37.8347	49.7492	77.9629	138.64
3715.43	27.4277	37.8484	49.7784	78.0535	138.929
3727.45	27.4326	37.8612	49.8079	78.1448	139.236
3739.48	27.4359	37.8712	49.8402	78.2294	139.552
3751.5	27.4393	37.8812	49.8667	78.3136	139.878
3763.53	27.4426	37.8908	49.891	78.3876	140.179
3775.55	27.4459	37.8999	49.9167	78.4728	140.48
3787.58	27.4497	37.9129	49.9423	78.5659	140.78
3799.6	27.455	37.9277	49.9671	78.6552	141.08
3811.62	27.4605	37.938	49.9854	78.7425	141.395
3823.65	27.4659	37.9487	50.0068	78.835	141.716
3835.67	27.4713	37.9609	50.0371	78.9346	142.035
3847.7	27.4767	37.9731	50.0609	79.0226	142.364
3859.72	27.4821	37.984	50.0896	79.1284	142.673
3871.74	27.4874	37.9923	50.1154	79.23	143.009
3883.77	27.4927	37.9998	50.1611	79.3193	143.308
3895.79	27.498	38.0072	50.1816	79.3969	143.641
3907.82	27.5032	38.014	50.1979	79.4692	143.994
3919.84	27.5083	38.0233	50.2183	79.5491	144.348
3931.86	27.514	38.0318	50.2376	79.6694	144.65
3943.89	27.5226	38.0402	50.2549	79.75	144.896
3955.91	27.5311	38.0485	50.2724	79.8295	145.143
3967.94	27.5395	38.0579	50.2885	79.9155	145.451
3979.96	27.5479	38.0665	50.3054	79.9955	145.795
3991.98	27.5562	38.0805	50.3221	80.1022	146.11
4004.01	27.5645	38.0903	50.3387	80.1735	146.461
4016.03	27.5728	38.0994	50.3552	80.2581	146.752
4028.06	27.581	38.1128	50.3753	80.3517	146.978
4040.08	27.587	38.1272	50.3963	80.4386	147.224
4052.1	27.5927	38.1418	50.4237	80.5035	147.581
4064.13	27.5967	38.1557	50.4517	80.5809	147.897
4076.15	27.6004	38.1656	50.4688	80.651	148.175
4088.18	27.6041	38.1751	50.4875	80.7339	148.432
4100.2	27.6077	38.1822	50.5045	80.8291	148.692
4112.22	27.6114	38.1892	50.527	80.9069	148.966
4124.25	27.615	38.1976	50.556	80.9839	149.239
4136.27	27.6186	38.2088	50.5837	81.0606	149.541
4148.3	27.6221	38.2189	50.6118	81.1319	149.855
4160.32	27.6257	38.2296	50.6349	81.2009	150.153
4172.34	27.6292	38.2425	50.6636	81.2696	150.499
4184.37	27.6327	38.252	50.6861	81.3442	150.838
4196.39	27.6362	38.2622	50.7127	81.4144	151.128
4208.42	27.6397	38.2702	50.7363	81.5031	151.392
4220.44	27.6431	38.2816	50.7643	81.5758	151.65
4232.46	27.6466	38.2901	50.7828	81.6617	151.914
4244.49	27.6498	38.2986	50.7975	81.7292	152.2
4256.51	27.6522	38.307	50.8129	81.8011	152.477
4268.54	27.6545	38.3154	50.8351	81.8713	152.752
4280.56	27.6568	38.3263	50.855	81.9335	153.039
4292.59	27.6592	38.3375	50.8692	81.9881	153.377
4304.61	27.6615	38.3487	50.8905	82.0554	153.748
4316.63	27.6638	38.3589	50.9089	82.129	154.071
4328.66	27.6661	38.3663	50.9307	82.204	154.372
4340.68	27.6683	38.3734	50.9546	82.2833	154.683
4352.71	27.6717	38.3805	50.9715	82.3565	154.949
4364.73	27.6762	38.3867	50.9864	82.4021	155.229
4376.75	27.6806	38.397	51.0017	82.4621	155.567
4388.78	27.685	38.4037	51.0228	82.5232	155.894
4400.8	27.6894	38.4102	51.0403	82.5926	156.204
4412.83	27.6937	38.4179	51.0594	82.6821	156.506
4424.85	27.6981	38.428	51.0751	82.7603	156.801
4436.87	27.7024	38.438	51.0901	82.825	157.116
4448.9	27.7067	38.4504	51.1141	82.8891	157.42
4460.92	27.7089	38.4574	51.1338	82.9441	157.744
4472.95	27.7116	38.465	51.1483	83.0046	158.055
4484.97	27.7154	38.4742	51.1741	83.0733	158.34
4496.99	27.7191	38.4834	51.1973	83.1262	158.625
4509.02	27.7229	38.4923	51.2156	83.1849	158.866
4521.04	27.7266	38.5006	51.229	83.268	159.091
4533.07	27.7303	38.5075	51.2423	83.3527	159.315
4545.09	27.734	38.5177	51.256	83.4352	159.565
4557.11	27.7377	38.5247	51.2708	83.5241	159.828
4569.14	27.7414	38.5316	51.2855	83.6115	160.091
4581.16	27.745	38.5386	51.3022	83.6986	160.353
4593.19	27.7487	38.5451	51.3199	83.8031	160.613
4605.21	27.7523	38.5521	51.342	83.8964	160.846
4617.23	27.7568	38.5606	51.3648	83.9587	161.076
4629.26	27.7635	38.5679	51.3866	84.0186	161.349
4641.28	27.7672	38.5748	51.4068	84.0735	161.618
4653.31	27.7711	38.5823	51.4229	84.1281	161.908
4665.33	27.7752	38.5884	51.4331	84.1858	162.205
4677.35	27.7791	38.5964	51.4447	84.2631	162.501
4689.38	27.7829	38.603	51.4671	84.3275	162.79
4701.4	27.7876	38.609	51.4781	84.3886	163.074
4713.43	27.7923	38.6152	51.4949	84.4496	163.374
4725.45	27.7962	38.6215	51.5152	84.5012	163.682
4737.47	27.7995	38.6278	51.5257	84.5527	163.976
4749.5	27.8022	38.6337	51.5362	84.6116	164.269
4761.52	27.8043	38.6393	51.5466	84.6775	164.563
4773.55	27.8081	38.6448	51.557	84.726	164.866
4785.57	27.8118	38.6533	51.5707	84.7752	165.148
4797.6	27.8157	38.6588	51.5844	84.8289	165.44
4809.62	27.8196	38.6647	51.6033	84.8823	165.738
4821.64	27.8233	38.6705	51.6193	84.9355	166.038
4833.67	27.827	38.6764	51.6339	84.9885	166.279
4845.69	27.8306	38.6825	51.6484	85.0403	166.573
4857.72	27.8343	38.6898	51.672	85.088	166.874
4869.74	27.838	38.6969	51.6967	85.1424	167.154
4881.76	27.8416	38.7038	51.7111	85.2125	167.415
4893.79	27.8444	38.7119	51.7237	85.2715	167.708
4905.81	27.8473	38.7183	51.7372	85.3303	168.001
4917.84	27.85	38.7252	51.7557	85.4111	168.294
4929.86	27.8521	38.7327	51.775	85.481	168.567
4941.88	27.8541	38.7415	51.7913	85.5309	168.825
4953.91	27.8561	38.7484	51.811	85.5806	169.096
4965.93	27.8583	38.7553	51.8342	85.6193	169.341
4977.96	27.8607	38.7633	51.8524	85.6573	169.598
4989.98	27.8631	38.7714	51.8681	85.7026	169.855
5002	27.8655	38.7769	51.8837	85.7649	170.133
5014.03	27.8679	38.7827	51.9052	85.8285	170.456
5026.05	27.8702	38.7904	51.9163	85.8923	170.778
5038.08	27.8726	38.7981	51.9299	85.958	171.1
5050.1	27.8749	38.8035	51.9431	86.0199	171.369
5062.12	27.8779	38.8085	51.9561	86.0987	171.61
5074.15	27.8818	38.8135	51.9704	86.164	171.851
5086.17	27.8857	38.8185	51.9848	86.2154	172.131
5098.2	27.8895	38.8235	51.9984	86.2823	172.398
5110.22	27.8934	38.8301	52.0119	86.3517	172.665
5122.24	27.8972	38.8369	52.0228	86.4059	172.895
5134.27	27.901	38.8437	52.0333	86.4598	173.122
5146.29	27.9048	38.8504	52.0437	86.5148	173.362
5158.32	27.9086	38.8571	52.0541	86.5754	173.611
5170.34	27.9124	38.8638	52.0665	86.6241	173.861
5182.36	27.9162	38.8705	52.0788	86.6805	174.151
5194.39	27.9199	38.8771	52.0913	86.7456	174.418
5206.41	27.9236	38.8837	52.1053	86.804	174.656
5218.44	27.9263	38.8903	52.1148	86.8704	174.893
5230.46	27.9286	38.896	52.1279	86.9409	175.13
5242.48	27.9309	38.9015	52.1373	87.0056	175.367
5254.51	27.9332	38.9069	52.1452	87.0684	175.603
5266.53	27.9355	38.9124	52.1565	87.132	175.838
5278.56	27.9378	38.9178	52.1731	87.1849	176.073
5290.58	27.9401	38.9232	52.1893	87.2592	176.341
5302.61	27.9423	38.9285	52.2058	87.3125	176.656
5314.63	27.9446	38.9339	52.2181	87.3657	176.973
5326.65	27.9468	38.9392	52.2305	87.4187	177.289
5338.68	27.9491	38.9445	52.2491	87.4734	177.605
5350.7	27.9513	38.9506	52.2623	87.5235	177.921
5362.73	27.9535	38.9568	52.2778	87.5832	178.227
5374.75	27.9558	38.9634	52.2973	87.6435	178.486
5386.77	27.9587	38.9703	52.3166	87.7014	178.737
5398.8	27.9616	38.9772	52.3293	87.7591	178.98
5410.82	27.9645	38.984	52.341	87.8207	179.211
5422.85	27.9674	38.9909	52.3527	87.881	179.441
5434.87	27.9702	38.9977	52.3643	87.9378	179.71
5446.89	27.9731	39.0045	52.3751	87.9869	179.971
5458.92	27.9759	39.0095	52.3866	88.0595	180.222
5470.94	27.9788	39.0133	52.398	88.1171	180.473
5482.97	27.9816	39.0181	52.4112	88.1597	180.724
5494.99	27.9844	39.0241	52.425	88.2022	181.023
5507.01	27.9872	39.0301	52.4387	88.2436	181.323
5519.04	27.99	39.036	52.4524	88.2886	181.622
5531.06	27.9928	39.0419	52.466	88.3403	181.923
5543.09	27.9956	39.0478	52.4795	88.3918	182.19
5555.11	27.9983	39.0537	52.4931	88.4357	182.457
5567.13	28.0011	39.0595	52.5065	88.4808	182.733
5579.16	28.0038	39.0653	52.5197	88.5292	183.007
5591.18	28.0065	39.0711	52.5293	88.5775	183.281
5603.21	28.0092	39.0769	52.5389	88.6256	183.547
5615.23	28.0119	39.0828	52.558	88.6739	183.826
5627.25	28.0146	39.089	52.5686	88.7165	184.111
5639.28	28.0173	39.0945	52.5792	88.7599	184.371
5651.3	28.0199	39.0999	52.5897	88.8164	184.642
5663.33	28.0226	39.1052	52.6003	88.8687	184.914
5675.35	28.0252	39.1106	52.6107	88.9158	185.185
5687.37	28.0279	39.1159	52.6202	88.9574	185.452
5699.4	28.0305	39.1215	52.6289	88.9992	185.709
5711.42	28.0331	39.1282	52.6377	89.0471	185.966
5723.45	28.0357	39.1348	52.6545	89.0948	186.215
5735.47	28.0383	39.1393	52.6676	89.155	186.453
5747.49	28.0419	39.1442	52.677	89.1996	186.691
5759.52	28.0463	39.1501	52.6863	89.2366	186.928
5771.54	28.0506	39.156	52.6981	89.2735	187.178
5783.57	28.055	39.1611	52.7113	89.3103	187.439
5795.59	28.0593	39.1658	52.7245	89.3497	187.678
5807.62	28.0636	39.1705	52.7376	89.393	187.909
5819.64	28.0679	39.1758	52.75	89.4367	188.107
5831.66	28.0722	39.1817	52.7595	89.4844	188.314
5843.69	28.0765	39.1876	52.7689	89.5324	188.539
5855.71	28.0808	39.1935	52.7784	89.5802	188.763
5867.74	28.0846	39.1988	52.7877	89.6484	189.008
5879.76	28.0874	39.2039	52.7971	89.702	189.281
5891.78	28.091	39.2089	52.8064	89.7495	189.553
5903.81	28.0945	39.214	52.8157	89.7888	189.824
5915.83	28.098	39.218	52.8241	89.8267	190.095
5927.86	28.1001	39.2216	52.8321	89.857	190.341
5939.88	28.1023	39.2253	52.8401	89.8873	190.562
5951.9	28.1048	39.2291	52.8501	89.9174	190.784
5963.93	28.1074	39.2345	52.86	89.9505	191.005
5975.95	28.11	39.2398	52.87	89.992	191.194
5987.98	28.1125	39.2452	52.8797	90.0434	191.451
6000	28.1151	39.2505	52.8887	90.0911	191.681

## Sheet: panel b
number of neurons N (1/N scale)	Fisher information (1/IN scale) - Average	Fisher information [rad^{-2}] - Standard Deviation
0.01	0.1127	0.034024
0.00990099	0.11184	0.0336179
0.00980392	0.110961	0.0332157
0.00970874	0.110082	0.0328162
0.00961538	0.109204	0.0324216
0.00952381	0.108383	0.0320469
0.00943396	0.107598	0.0316908
0.00934579	0.106796	0.0313282
0.00925926	0.106006	0.0309746
0.00917431	0.105255	0.0306299
0.00909091	0.104489	0.0302887
0.00900901	0.103772	0.0299644
0.00892857	0.10307	0.0296407
0.00884956	0.102359	0.029325
0.00877193	0.10165	0.0290145
0.00869565	0.100959	0.028709
0.00862069	0.100268	0.0284115
0.00854701	0.099637	0.0281284
0.00847458	0.0989951	0.0278474
0.00840336	0.0983253	0.0275618
0.00833333	0.0977215	0.0272958
0.00826446	0.0971049	0.0270256
0.00819672	0.0964978	0.026764
0.00813008	0.0959184	0.0265165
0.00806452	0.0953238	0.0262579
0.008	0.0947681	0.0260139
0.00793651	0.0942102	0.025779
0.00787402	0.0936279	0.02554
0.0078125	0.0930837	0.0253062
0.00775194	0.0925385	0.0250721
0.00769231	0.091993	0.0248439
0.00763359	0.0914558	0.0246221
0.00757576	0.0909393	0.0244064
0.0075188	0.0904112	0.0241901
0.00746269	0.0899006	0.0239772
0.00740741	0.0894264	0.0237761
0.00735294	0.0889627	0.0235803
0.00729927	0.0884931	0.023387
0.00724638	0.0880015	0.0231855
0.00719424	0.087517	0.0229857
0.00714286	0.0870682	0.0227979
0.0070922	0.0866168	0.0226107
0.00704225	0.0861635	0.0224281
0.00699301	0.0857272	0.0222499
0.00694444	0.0853079	0.0220734
0.00689655	0.084882	0.0218994
0.00684932	0.0844588	0.0217259
0.00680272	0.0840482	0.0215592
0.00675676	0.0836085	0.0213865
0.00671141	0.083234	0.0212314
0.00666667	0.0828247	0.0210673
0.00662252	0.0824231	0.0209081
0.00657895	0.0820313	0.02075
0.00653595	0.0816338	0.0205901
0.00649351	0.0812606	0.0204383
0.00645161	0.0808855	0.0202908
0.00641026	0.0805121	0.0201418
0.00636943	0.0801388	0.0199939
0.00632911	0.0797948	0.0198541
0.00628931	0.0794626	0.0197196
0.00625	0.0791149	0.0195824
0.00621118	0.0787715	0.0194439
0.00617284	0.0784292	0.0193071
0.00613497	0.078094	0.0191755
0.00609756	0.0777695	0.0190449
0.00606061	0.0774326	0.0189144
0.0060241	0.0770835	0.0187791
0.00598802	0.0767583	0.0186541
0.00595238	0.0764217	0.0185261
0.00591716	0.0761081	0.0184025
0.00588235	0.0757956	0.0182787
0.00584795	0.0754669	0.018154
0.00581395	0.0751586	0.0180363
0.00578035	0.074871	0.0179228
0.00574713	0.0745767	0.017808
0.00571429	0.0742873	0.017698
0.00568182	0.0739983	0.0175872
0.00564972	0.0737054	0.0174741
0.00561798	0.0734156	0.0173633
0.00558659	0.0731271	0.0172526
0.00555556	0.0728546	0.0171487
0.00552486	0.0725866	0.0170484
0.00549451	0.0723069	0.0169425
0.00546448	0.072055	0.0168456
0.00543478	0.0717939	0.0167482
0.00540541	0.0715347	0.01665
0.00537634	0.0712719	0.0165494
0.00534759	0.0710205	0.0164534
0.00531915	0.0707542	0.0163532
0.00529101	0.0704997	0.0162586
0.00526316	0.0702534	0.016166
0.0052356	0.0700085	0.0160743
0.00520833	0.069769	0.0159852
0.00518135	0.0695391	0.0158989
0.00515464	0.0693067	0.015813
0.00512821	0.0690638	0.0157238
0.00510204	0.0688394	0.0156398
0.00507614	0.0686012	0.0155524
0.00505051	0.0683899	0.0154727
0.00502513	0.0681618	0.0153908
0.005	0.0679314	0.0153056
0.00497512	0.0677022	0.0152214
0.0049505	0.0674771	0.0151397
0.00492611	0.06725	0.0150585
0.00490196	0.0670426	0.0149817
0.00487805	0.0668298	0.0149038
0.00485437	0.0666224	0.0148277
0.00483092	0.0664148	0.014751
0.00480769	0.0662215	0.0146793
0.00478469	0.0660156	0.0146042
0.0047619	0.065814	0.014531
0.00473934	0.0656205	0.0144599
0.00471698	0.0654093	0.0143842
0.00469484	0.0652173	0.0143134
0.0046729	0.0650228	0.0142437
0.00465116	0.0648315	0.0141748
0.00462963	0.0646388	0.0141078
0.00460829	0.0644432	0.0140376
0.00458716	0.0642541	0.0139693
0.00456621	0.0640792	0.0139047
0.00454545	0.0638966	0.0138401
0.00452489	0.0637125	0.0137744
0.0045045	0.0635324	0.0137097
0.0044843	0.0633557	0.0136462
0.00446429	0.063176	0.0135827
0.00444444	0.063002	0.0135209
0.00442478	0.0628275	0.0134599
0.00440529	0.0626615	0.0134019
0.00438596	0.0624895	0.0133409
0.00436681	0.0623219	0.0132811
0.00434783	0.0621487	0.0132207
0.004329	0.0619821	0.0131612
0.00431034	0.061812	0.013102
0.00429185	0.0616412	0.0130422
0.0042735	0.0614711	0.012984
0.00425532	0.061307	0.0129263
0.00423729	0.0611443	0.0128688
0.00421941	0.0609815	0.0128117
0.00420168	0.0608326	0.0127598
0.0041841	0.0606703	0.0127041
0.00416667	0.0605128	0.01265
0.00414938	0.0603468	0.0125927
0.00413223	0.060191	0.012539
0.00411523	0.0600417	0.0124867
0.00409836	0.0598915	0.0124347
0.00408163	0.0597455	0.0123844
0.00406504	0.0596007	0.0123345
0.00404858	0.0594507	0.0122833
0.00403226	0.0593056	0.0122326
0.00401606	0.059158	0.0121827
0.004	0.0590259	0.012136
0.00398406	0.0588872	0.0120879
0.00396825	0.0587414	0.0120375
0.00395257	0.0585978	0.0119891
0.00393701	0.0584593	0.0119413
0.00392157	0.0583168	0.0118928
0.00390625	0.0581776	0.0118455
0.00389105	0.0580418	0.0117992
0.00387597	0.0579113	0.0117547
0.003861	0.057767	0.0117059
0.00384615	0.0576307	0.0116599
0.00383142	0.0575088	0.0116182
0.00381679	0.0573688	0.0115708
0.00380228	0.057237	0.0115261
0.00378788	0.0571065	0.0114819
0.00377358	0.0569761	0.0114381
0.0037594	0.0568534	0.011397
0.00374532	0.0567264	0.0113542
0.00373134	0.056599	0.0113119
0.00371747	0.0564697	0.0112688
0.0037037	0.0563478	0.0112277
0.00369004	0.0562288	0.0111871
0.00367647	0.0561107	0.011148
0.003663	0.055988	0.0111071
0.00364964	0.0558667	0.0110664
0.00363636	0.0557456	0.011026
0.00362319	0.0556255	0.0109856
0.00361011	0.0555065	0.010946
0.00359712	0.055391	0.0109074
0.00358423	0.0552681	0.010867
0.00357143	0.0551543	0.010829
0.00355872	0.0550415	0.0107919
0.0035461	0.0549239	0.0107531
0.00353357	0.0548136	0.0107165
0.00352113	0.0547046	0.0106804
0.00350877	0.0545882	0.0106419
0.0034965	0.0544803	0.0106063
0.00348432	0.0543684	0.0105693
0.00347222	0.0542578	0.0105333
0.00346021	0.0541548	0.0104994
0.00344828	0.054049	0.0104646
0.00343643	0.0539416	0.010429
0.00342466	0.0538388	0.0103949
0.00341297	0.053732	0.0103598
0.00340136	0.0536257	0.010325
0.00338983	0.0535216	0.0102917
0.00337838	0.0534195	0.0102581
0.003367	0.05332	0.0102253
0.0033557	0.0532209	0.0101931
0.00334448	0.0531214	0.0101608
0.00333333	0.0530215	0.010128
0.00332226	0.0529219	0.0100962
0.00331126	0.0528202	0.0100635
0.00330033	0.0527234	0.0100319
0.00328947	0.0526264	0.0100004
0.00327869	0.0525289	0.00996895
0.00326797	0.0524323	0.00993738
0.00325733	0.0523416	0.00990816
0.00324675	0.0522442	0.0098768
0.00323625	0.0521464	0.00984558
0.00322581	0.0520539	0.00981574
0.00321543	0.0519601	0.00978538
0.00320513	0.0518704	0.00975665
0.00319489	0.0517786	0.00972723
0.00318471	0.0516883	0.00969837
0.0031746	0.0516056	0.0096715
0.00316456	0.0515196	0.00964379
0.00315457	0.0514298	0.00961489
0.00314465	0.0513397	0.00958597
0.0031348	0.0512449	0.00955558
0.003125	0.0511591	0.00952825
0.00311526	0.0510702	0.00949987
0.00310559	0.0509854	0.00947257
0.00309598	0.0509003	0.00944541
0.00308642	0.0508112	0.00941709
0.00307692	0.0507307	0.00939109
0.00306748	0.0506454	0.00936407
0.0030581	0.0505641	0.00933836
0.00304878	0.0504807	0.0093121
0.00303951	0.0503943	0.00928484
0.0030303	0.0503112	0.00925867
0.00302115	0.050232	0.00923346
0.00301205	0.0501546	0.00920905
0.003003	0.0500762	0.00918411
0.00299401	0.0499959	0.00915876
0.00298507	0.0499137	0.00913299
0.00297619	0.0498334	0.00910771
0.00296736	0.0497539	0.00908256
0.00295858	0.0496794	0.00905885
0.00294985	0.0496015	0.00903441

## Sheet: panel d
discriminations	Fisher information - 5 Percentile	Fisher information - 25 Percentile	Fisher information - 50 Percentile	Fisher information - 75 Percentile	Fisher information - 95 Percentile
0\circ vs. 45\circ	24.2478	34.7598	50.3279	118.038	1478.65
45\circ vs. 90\circ	29.2256	48.009	84.6372	198.133	762.368
90\circ vs. 135\circ	31.788	51.0682	87.0346	201.889	888.093
135\circ vs. 180\circ	29.2523	41.8331	59.5967	122.202	525.277
180\circ vs. 225\circ	28.9076	47.1633	80.2925	257.063	3421.64
225\circ vs. 270\circ	34.5461	54.7091	88.8019	213.51	864.405
270\circ vs. 315\circ	33.2619	52.9419	88.4226	189.307	636.191
315\circ vs. 0\circ	38.9155	57.4406	90.0863	187.075	635.059
pooled 1	38.3079	46.384	54.5474	68.4274	137.123
pooled 2	33.3245	40.3656	47.2977	58.7079	117.729

## Sheet: panel e - mouse 1
drift direction difference	Fisher information - 5 Percentile	Fisher information - 25 Percentile	Fisher information - 50 Percentile	Fisher information - 75 Percentile	Fisher information - 95 Percentile
45\circ	39.165	49.7415	61.5623	86.3637	252.266
90\circ	11.2563	14.527	18.1826	26.0427	84.4676
135\circ	2.62549	3.12535	3.53613	4.079	6.4533
45\circ	38.3079	46.384	54.5474	68.4274	137.123
90\circ	9.7641	11.4999	13.0975	15.3978	23.0795
135\circ	3.59086	4.41546	5.27315	6.90436	17.4675

## Sheet: panel e - mouse 2
drift direction difference	Fisher information - 5 Percentile	Fisher information - 25 Percentile	Fisher information - 50 Percentile	Fisher information - 75 Percentile	Fisher information - 95 Percentile
45\circ	27.2433	32.9422	38.3642	46.988	89.8333
90\circ	7.23815	8.65619	10.0259	12.3366	24.3614
135\circ	2.78096	3.44481	4.08281	5.23385	14.9457
45\circ	16.9548	19.7241	22.1489	25.3964	34.0039
90\circ	4.32538	4.91941	5.405	6.00422	7.30432
135\circ	1.55477	1.88482	2.19899	2.70418	5.89347

## Sheet: panel e - mouse 3
drift direction difference	Fisher information - 5 Percentile	Fisher information - 25 Percentile	Fisher information - 50 Percentile	Fisher information - 75 Percentile	Fisher information - 95 Percentile
45\circ	38.1042	61.0218	114.842	317.57	1216.48
90\circ	14.3507	27.5538	59.7522	166.509	854.442
135\circ	6.99313	14.7349	29.6629	64.1283	204.865
45\circ	85.0478	153.432	308.366	772.129	5638.18
90\circ	18.0499	29.313	51.9479	120.607	471.966
135\circ	8.04091	15.1943	31.2743	75.3543	452.919
45\circ	44.7829	71.3821	118.012	233.906	702.849
90\circ	11.7159	20.9616	38.9838	84.2162	310.582
135\circ	5.46033	10.8272	20.6034	40.9322	114.607
45\circ	33.3858	48.2326	69.3587	140.582	517.468
90\circ	9.15519	13.2692	19.3772	40.7879	203.945
135\circ	3.68255	5.88484	9.51978	21.3383	72.9944
45\circ	20.5739	27.0469	33.1332	45.4472	197.924
90\circ	5.55777	7.00017	8.29099	10.5031	39.1801
135\circ	2.0534	2.93146	3.86469	6.85041	37.3768

## Sheet: panel e - mouse 4
drift direction difference	Fisher information - 5 Percentile	Fisher information - 25 Percentile	Fisher information - 50 Percentile	Fisher information - 75 Percentile	Fisher information - 95 Percentile
45\circ	37.4308	53.2201	76.7345	141.275	527.352
90\circ	10.0051	14.4517	21.3121	40.4653	131.815
135\circ	2.83975	3.79027	5.28107	11.5267	78.453
45\circ	31.4952	43.1605	56.8606	99.3202	456.129
90\circ	9.76062	16.0282	28.6423	64.6231	235.039
135\circ	2.91235	4.19563	5.93323	13.0308	54.3182
45\circ	32.3289	43.3058	57.6474	108.606	1041.79
90\circ	7.11296	9.47549	12.5008	20.8229	77.779
135\circ	2.96403	4.55378	7.2135	16.9443	67.9916
45\circ	26.4091	40.4425	62.1908	139.463	571.172
90\circ	5.63423	8.12399	12.5881	31.2475	123.446
135\circ	2.88269	4.61313	8.06893	21.1829	78.0925
45\circ	19.3678	27.2807	38.0038	83.6105	505.32
90\circ	5.27124	7.09951	9.10263	14.8815	62.6536
135\circ	2.06931	2.8724	3.7378	6.51453	32.3847
45\circ	30.4889	48.3186	74.7012	166.859	651.937
90\circ	8.77995	15.5519	29.2595	72.1072	301.921
135\circ	2.35211	3.7383	5.66277	15.6471	68.4963
45\circ	25.2077	34.7486	44.429	67.9681	318.605
90\circ	6.55603	9.03957	11.4822	16.9129	73.7359
135\circ	2.20076	3.152	4.13538	7.53136	40.3
