# Supplementary material for: Scaling of sensory information in large neural populations shows signatures of information-limiting correlations
Source: Nat Commun. 2021 Jan 20;12:473. doi: 10.1038/s41467-020-20722-y (PMC7817840; doi:10.1038/s41467-020-20722-y)
Supplement: Supplementary file 4 — Source Data [file 41467_2020_20722_MOESM4_ESM.zip › Source Data/Fig8.xlsx]

## Sheet: panel b
principal dimension	variance -- discrimination 1	variance -- discrimination 2	variance -- discrimination 3	variance -- discrimination 4	variance -- discrimination 5	variance -- discrimination 6	variance -- discrimination 7	variance -- discrimination 8
1	0.454358	0.402933	0.445094	0.577857	0.610618	0.495141	0.428475	0.420427
2	0.332549	0.418973	0.347691	0.413047	0.396853	0.423174	0.388034	0.398267
3	0.360736	0.360362	0.339222	0.323689	0.384984	0.38436	0.341888	0.315406
4	0.216087	0.286542	0.217463	0.241812	0.273947	0.231153	0.235883	0.288359
5	0.196986	0.209092	0.210358	0.203548	0.255705	0.221584	0.190595	0.211171
6	0.175559	0.184827	0.200694	0.184988	0.204617	0.182892	0.201271	0.20929
7	0.172231	0.195804	0.174833	0.176783	0.194716	0.190184	0.197203	0.204989
8	0.17542	0.19892	0.184248	0.169429	0.18721	0.200152	0.158011	0.180966
9	0.174216	0.189714	0.166207	0.147327	0.153611	0.17629	0.159685	0.207009
10	0.151323	0.166006	0.159782	0.156555	0.155185	0.159377	0.156074	0.153177
11	0.148845	0.169787	0.15533	0.143804	0.140778	0.161417	0.150632	0.128219
12	0.142125	0.151154	0.14259	0.145155	0.13036	0.150789	0.134552	0.130605
13	0.137604	0.143796	0.13735	0.145451	0.134071	0.139189	0.134053	0.126343
14	0.134807	0.137844	0.130095	0.134853	0.128935	0.126727	0.126047	0.130484
15	0.130751	0.125953	0.127164	0.119668	0.123959	0.131184	0.122499	0.1233
16	0.125535	0.125276	0.119663	0.110211	0.110464	0.116005	0.117579	0.12046
17	0.119865	0.110548	0.117279	0.109946	0.11683	0.118853	0.114394	0.110221
18	0.106015	0.111923	0.119007	0.109324	0.108442	0.114576	0.105869	0.10814
19	0.106966	0.105298	0.11258	0.109834	0.109292	0.111258	0.107365	0.107588
20	0.0969845	0.110786	0.102857	0.10145	0.102176	0.116958	0.0987236	0.1001
21	0.0981879	0.105402	0.0998049	0.0986727	0.10179	0.106805	0.0974952	0.0926973
22	0.0966317	0.0897016	0.0969865	0.0895588	0.0988097	0.108635	0.0906556	0.090548
23	0.0913305	0.0974977	0.0903694	0.0860519	0.092945	0.100261	0.0891381	0.0935011
24	0.0807791	0.0833241	0.0890723	0.0863982	0.0919749	0.0930764	0.084763	0.0875132
25	0.0774556	0.0848441	0.0839135	0.0800822	0.0827413	0.0911558	0.0868165	0.0814288
26	0.0743835	0.0803561	0.0806149	0.0744314	0.078227	0.085876	0.0859587	0.0772116
27	0.0755279	0.0804396	0.0777814	0.0729982	0.0825522	0.0826333	0.0858875	0.0727283
28	0.0728027	0.0794458	0.0738492	0.0718399	0.0766823	0.087655	0.0787436	0.0741115
29	0.0732548	0.077825	0.0732176	0.0729659	0.0738575	0.0813449	0.0736535	0.072891
30	0.0728275	0.0753968	0.0719609	0.064165	0.0731057	0.0731169	0.0830583	0.0721463
31	0.0667885	0.0764606	0.0686591	0.0664514	0.0669669	0.0742883	0.0747356	0.0649627
32	0.0693854	0.0650424	0.0685899	0.0627866	0.0650821	0.0765717	0.0710781	0.0660634
33	0.0685093	0.0681819	0.0670513	0.062972	0.0653431	0.0757755	0.0709399	0.0623542
34	0.0661779	0.070275	0.0643668	0.0582491	0.0641225	0.0709035	0.0729668	0.0643528
35	0.0646717	0.0656121	0.0595231	0.0629705	0.0615072	0.070068	0.0645055	0.0577747
36	0.0667843	0.0624688	0.0609735	0.0584671	0.0634381	0.0697637	0.0608502	0.0603946
37	0.0641046	0.0640771	0.0597054	0.0565419	0.0587421	0.0642199	0.0632487	0.0597845
38	0.0641122	0.0587595	0.0589165	0.0565876	0.0567598	0.0660289	0.0615534	0.0565471
39	0.0609619	0.0589524	0.0586749	0.056958	0.0517378	0.0595494	0.0616879	0.0534805
40	0.0592933	0.0563855	0.0547817	0.0529128	0.0541336	0.0597377	0.0576403	0.056689
41	0.060686	0.0597195	0.0553115	0.0506043	0.0541734	0.0565685	0.0580267	0.0515422
42	0.0601612	0.0560894	0.0520058	0.0512194	0.0509229	0.0594125	0.0539373	0.0474094
43	0.05862	0.0555477	0.0538065	0.0517141	0.0494139	0.0576477	0.0567887	0.0474974
44	0.0573911	0.054746	0.0531876	0.0502746	0.0485739	0.0561348	0.0544229	0.0484226
45	0.0551583	0.0514864	0.0500417	0.0499581	0.048127	0.0564835	0.0532086	0.0497722
46	0.0521229	0.0536342	0.0528703	0.0480888	0.0491157	0.0516953	0.0552016	0.0475985
47	0.0539297	0.0523621	0.0478017	0.0478613	0.0480183	0.0555681	0.0496044	0.0471041
48	0.0519417	0.0493123	0.0518927	0.0455801	0.0471253	0.0536038	0.0470837	0.0512221
49	0.0490897	0.0481717	0.0482295	0.047405	0.0469683	0.053736	0.0492292	0.0459636
50	0.0482915	0.05011	0.0462646	0.0475571	0.0455826	0.0509303	0.0482003	0.046104
51	0.0473714	0.0459317	0.0463884	0.0496295	0.0446336	0.0465567	0.0463954	0.0469914
52	0.0448812	0.0487677	0.046768	0.0473932	0.0394374	0.0492889	0.0455275	0.0446755
53	0.0454804	0.0482399	0.0461944	0.0437992	0.0442819	0.0460734	0.0459091	0.0437456
54	0.0434461	0.0473273	0.0457836	0.044859	0.0406363	0.0461887	0.0456987	0.0412842
55	0.0421551	0.0424627	0.04441	0.0450314	0.0412013	0.0463972	0.0417667	0.0435305
56	0.0431605	0.0442668	0.0453987	0.0427823	0.0416616	0.0447956	0.044522	0.0391752
57	0.0461063	0.0445572	0.043632	0.041493	0.0395188	0.0472746	0.0471082	0.0397113
58	0.0434987	0.0414564	0.0422899	0.0406823	0.0395637	0.044016	0.0432357	0.0397808
59	0.0423815	0.0403072	0.0413945	0.0385682	0.0390966	0.0428857	0.0411128	0.0397273
60	0.0400246	0.0393045	0.0394756	0.0398611	0.0376296	0.0415748	0.0418078	0.0381057
61	0.0373898	0.039148	0.041072	0.0380103	0.0376069	0.0451302	0.0405498	0.0391597
62	0.0404232	0.0372637	0.0406939	0.0359941	0.0373922	0.0418833	0.040461	0.037033
63	0.0375461	0.0395581	0.0384994	0.0385416	0.0373623	0.0428096	0.0411758	0.0377576
64	0.0395834	0.0381966	0.0379976	0.0364	0.0367697	0.0419941	0.0415726	0.0369128
65	0.0371537	0.0352615	0.0376635	0.0362141	0.0369348	0.0395203	0.0401031	0.0347775
66	0.038407	0.0354299	0.0365939	0.0365047	0.0356409	0.0403657	0.0378502	0.0340616
67	0.0358852	0.0338968	0.0359459	0.0350744	0.035776	0.0388786	0.038244	0.0343645
68	0.0375376	0.0349899	0.0356999	0.036024	0.0347222	0.0387556	0.0384148	0.033496
69	0.033389	0.0365021	0.0353124	0.0351674	0.0335599	0.0388567	0.0354408	0.0331987
70	0.0356216	0.0327791	0.0344896	0.0339116	0.0346244	0.0381381	0.0359337	0.0330329
71	0.0342397	0.0352313	0.0345556	0.0344055	0.0342975	0.037006	0.0358295	0.0331428
72	0.0348844	0.0330252	0.0346646	0.0327649	0.0324282	0.0379226	0.0337173	0.0311265
73	0.032895	0.0312169	0.0322848	0.0335231	0.0333462	0.0374936	0.0335461	0.0316253
74	0.0329336	0.0318924	0.031389	0.0319466	0.0335143	0.0398578	0.0325935	0.032264
75	0.0328589	0.0323792	0.0315838	0.0332451	0.0310745	0.0353503	0.0343585	0.0322808
76	0.0339828	0.0307502	0.0308901	0.0315492	0.0317472	0.0338113	0.0355897	0.0308415
77	0.0326612	0.0311434	0.0306866	0.03333	0.0308759	0.0337733	0.0330885	0.0300952
78	0.0315435	0.0322052	0.0320732	0.0314531	0.0313352	0.0324816	0.0314313	0.0299582
79	0.0322915	0.030801	0.0321855	0.0311006	0.0309268	0.0321085	0.0341768	0.0292932
80	0.0303559	0.029982	0.0300907	0.0305306	0.0302845	0.0340594	0.0338461	0.0291157
81	0.0292057	0.0287778	0.0311844	0.0300132	0.0292304	0.0344832	0.032488	0.0282736
82	0.0294601	0.0281047	0.0303784	0.029241	0.0306406	0.0323875	0.030953	0.0276016
83	0.029091	0.0281057	0.0287591	0.0300422	0.0285325	0.0318899	0.0297739	0.02776
84	0.0291697	0.0269452	0.0285329	0.0308879	0.0309016	0.030381	0.0292107	0.0275882
85	0.0284407	0.0264571	0.029694	0.0294522	0.0291795	0.0309152	0.0312072	0.0278658
86	0.0294286	0.0263742	0.027493	0.0281503	0.028249	0.0287207	0.0284667	0.0257393
87	0.0285636	0.0263249	0.0268655	0.0286945	0.0281318	0.02942	0.0281035	0.0278724
88	0.0285335	0.0252252	0.0278267	0.0289843	0.0274314	0.0297152	0.0277903	0.0273398
89	0.0277399	0.0267797	0.0283091	0.0295134	0.0285018	0.0289509	0.0280005	0.0257308
90	0.026218	0.0256143	0.0266611	0.0283248	0.0280968	0.0292651	0.0286753	0.0254396
91	0.0258236	0.0256382	0.026288	0.0264331	0.0294755	0.026316	0.0284831	0.0255059
92	0.0259587	0.025715	0.0265525	0.0272244	0.0269376	0.0286059	0.0269467	0.0240634
93	0.0246175	0.02404	0.0257292	0.0263705	0.0266226	0.0272614	0.0275406	0.0246648
94	0.024153	0.0248028	0.0266969	0.0256079	0.0266747	0.0289253	0.0271517	0.0254564
95	0.0250382	0.0241934	0.0255743	0.0270721	0.0274587	0.0256899	0.0255076	0.0231473
96	0.0238428	0.023265	0.0267616	0.025232	0.0270478	0.0257205	0.0260588	0.0237967
97	0.0248994	0.0246533	0.0264157	0.0258971	0.02533	0.0273913	0.0252307	0.0246783
98	0.0241923	0.0228942	0.0239797	0.0257909	0.02538	0.0249428	0.0253539	0.023407
99	0.0229876	0.0231997	0.0244909	0.0260961	0.025795	0.026057	0.0236672	0.0238872
100	0.022596	0.0230002	0.0251571	0.0244003	0.024688	0.0254753	0.0240315	0.0220817
101	0.0233916	0.0222819	0.0242911	0.0251168	0.0254657	0.0250524	0.0243987	0.0236354
102	0.0224585	0.021513	0.0241008	0.0241539	0.0233977	0.0253442	0.0250734	0.0235696
103	0.0228373	0.0217398	0.0236283	0.0231941	0.0260156	0.0244226	0.0235402	0.022386
104	0.0231517	0.0208043	0.025069	0.0234951	0.0240092	0.0252631	0.024607	0.022572
105	0.0229756	0.0206119	0.0231978	0.0243274	0.0248173	0.0229663	0.0236192	0.0219336
106	0.0222776	0.0204009	0.0224911	0.0244319	0.0235646	0.0242852	0.0228967	0.0214174
107	0.0219294	0.0203047	0.0221371	0.023784	0.0232186	0.0234497	0.0232493	0.020298
108	0.0213357	0.0205686	0.02231	0.0232231	0.0236131	0.0241278	0.0229484	0.0216903
109	0.021945	0.0208796	0.023495	0.0225425	0.0243296	0.0227856	0.0225503	0.0210383
110	0.0212506	0.0207299	0.0228131	0.0235264	0.0221403	0.0227734	0.0225021	0.0214988
111	0.0216587	0.020908	0.0216293	0.021983	0.0226962	0.0226944	0.022762	0.0204236
112	0.0212096	0.0204069	0.0219213	0.0210814	0.0223239	0.022618	0.0224807	0.020466
113	0.0224494	0.0199414	0.0216191	0.0224821	0.0209474	0.0224944	0.0217184	0.019362
114	0.0209213	0.0196629	0.021361	0.0224764	0.0235337	0.0212906	0.021327	0.0198844
115	0.0205729	0.0192559	0.0215054	0.023097	0.0216341	0.0216495	0.0202938	0.0190941
116	0.0206523	0.0182367	0.020363	0.0218489	0.0215236	0.0208863	0.0205594	0.0190793
117	0.0200012	0.0184276	0.0208993	0.0205693	0.0208896	0.0211355	0.0211295	0.0183917
118	0.020235	0.0203027	0.0203239	0.0209888	0.0217404	0.0211538	0.0207715	0.0185459
119	0.020255	0.0182659	0.0198269	0.0195605	0.0204166	0.0199309	0.0204733	0.0175912
120	0.0196903	0.0183732	0.0202061	0.0211685	0.0206485	0.0212054	0.020845	0.0188597
121	0.0184775	0.018314	0.0203026	0.0204505	0.0204963	0.0202787	0.0205796	0.0186451
122	0.0182886	0.0170679	0.0195172	0.0192839	0.0201353	0.020305	0.0196996	0.0183747
123	0.0190418	0.0169656	0.0198461	0.0192663	0.0185995	0.0207408	0.0188699	0.0172028
124	0.0184525	0.0180162	0.0194485	0.0206103	0.0202823	0.019698	0.0206155	0.0177584
125	0.0179835	0.0163047	0.01873	0.0201101	0.0188128	0.021237	0.018861	0.0162716
126	0.0185314	0.0175349	0.019335	0.0197306	0.0183574	0.017881	0.0191163	0.0172779
127	0.018218	0.0162728	0.0190882	0.0192457	0.0186611	0.0186965	0.0184986	0.0166813
128	0.018105	0.0172515	0.0184928	0.0184717	0.0195771	0.0192609	0.0181716	0.0159823
129	0.01702	0.0163755	0.0186837	0.0186176	0.0185017	0.0187218	0.0180837	0.0170156
130	0.0167041	0.0160806	0.0175839	0.0195429	0.0181456	0.0185886	0.0185634	0.0158532
131	0.0175341	0.016045	0.0183154	0.0178856	0.0179308	0.018216	0.018111	0.0161357
132	0.0171967	0.0157496	0.0177193	0.0172723	0.0180189	0.0182504	0.0181407	0.0152602
133	0.0167702	0.015323	0.0183806	0.0177528	0.0172742	0.0177037	0.0179371	0.0154426
134	0.0170346	0.0154998	0.0176858	0.0170307	0.0166842	0.017913	0.01725	0.0150938
135	0.0163221	0.0154332	0.0174557	0.0176359	0.0172189	0.0178748	0.0168008	0.015193
136	0.0159028	0.0148986	0.0169787	0.0175521	0.017383	0.0181161	0.0168594	0.0153979
137	0.015948	0.0151967	0.0178188	0.0167971	0.0167884	0.0171011	0.016101	0.0153985
138	0.016215	0.0147784	0.0164608	0.0171176	0.0169852	0.0175157	0.016602	0.0153837
139	0.0157327	0.0143528	0.015494	0.0166478	0.0163007	0.0172879	0.0157278	0.0148718
140	0.0155465	0.0150426	0.0168447	0.0158725	0.0167786	0.0167471	0.0162299	0.0151276
141	0.0162058	0.0148502	0.0157877	0.0160601	0.0160209	0.01691	0.0159664	0.0146832
142	0.0151266	0.015217	0.0161256	0.0164995	0.0164244	0.0158781	0.0153869	0.0141056
143	0.0154319	0.0145636	0.0165042	0.0167635	0.0158871	0.0166322	0.0157379	0.0147319
144	0.0152061	0.0141588	0.0157285	0.0165751	0.0151376	0.0162671	0.0156619	0.0143403
145	0.0152424	0.0142004	0.0170497	0.0157179	0.0158235	0.0161596	0.0157295	0.0138904
146	0.0142736	0.0131815	0.0161973	0.0156463	0.0153235	0.0159201	0.0149985	0.0137317
147	0.0145098	0.0143785	0.0156283	0.0164957	0.015334	0.0159636	0.0149754	0.0137846
148	0.0145406	0.013932	0.0150833	0.0154979	0.0152324	0.0154426	0.0156533	0.0132573
149	0.0146668	0.0137591	0.0156171	0.0151552	0.0149877	0.0152763	0.014407	0.0134088
150	0.0133318	0.0132595	0.0144037	0.015503	0.0158451	0.0150876	0.0152472	0.0131935
151	0.0146284	0.0131247	0.0152808	0.0145842	0.0146129	0.0148288	0.0145346	0.0129349
152	0.0145937	0.0122304	0.0155579	0.0140431	0.0141816	0.0151044	0.0142977	0.0132303
153	0.0144418	0.0138409	0.0153818	0.0150352	0.0155116	0.0146288	0.0138016	0.0131096
154	0.0134667	0.0126758	0.0145131	0.0141557	0.0142673	0.0144613	0.0141533	0.013306
155	0.0138917	0.0127762	0.0149362	0.0139599	0.014057	0.0147284	0.0138437	0.0122643
156	0.01336	0.0120821	0.0145173	0.0148807	0.0143506	0.0143031	0.0135872	0.0120758
157	0.013956	0.0121082	0.0146007	0.0139127	0.0138807	0.0135816	0.013276	0.0134843
158	0.0136258	0.0121265	0.0146369	0.0135158	0.0145776	0.0141949	0.0136968	0.011884
159	0.0133523	0.0116194	0.0146671	0.0139937	0.014405	0.0138089	0.0131247	0.0128447
160	0.0128688	0.0121564	0.0142528	0.01369	0.0136669	0.0134973	0.0129976	0.0118106
161	0.0125855	0.0119266	0.0143307	0.0134714	0.0139286	0.0136546	0.013976	0.0120754
162	0.012948	0.0114779	0.0144265	0.0137166	0.0135744	0.0134522	0.0127835	0.0123103
163	0.011953	0.0116638	0.0149958	0.0131131	0.0131105	0.0132608	0.0127794	0.0117704
164	0.0125482	0.0117711	0.0134062	0.0137439	0.0132908	0.0129707	0.012805	0.0110621
165	0.012364	0.0108383	0.0141259	0.012953	0.0133314	0.012945	0.0127553	0.011464
166	0.0120422	0.0109554	0.0137905	0.0130832	0.0128432	0.0130606	0.0119557	0.0119483
167	0.0123976	0.0114165	0.0132955	0.0126685	0.0129621	0.0122774	0.0121942	0.0118282
168	0.0119343	0.0107385	0.0133914	0.012769	0.0125831	0.012727	0.0123375	0.0109547
169	0.0121629	0.010565	0.0134661	0.013036	0.0130499	0.0118818	0.0117622	0.0112429
170	0.0123156	0.0111362	0.0131712	0.0126488	0.0129177	0.0121794	0.0116267	0.0115828
171	0.0119621	0.0106023	0.0132233	0.0125049	0.0123645	0.0123956	0.0119708	0.0117995
172	0.0120287	0.0105682	0.0124084	0.011968	0.012206	0.0115539	0.0114664	0.0112863
173	0.0119666	0.00990947	0.0124594	0.0122899	0.0122699	0.011483	0.0113173	0.0109071
174	0.011749	0.00991057	0.013205	0.0117998	0.0117742	0.0121414	0.0115042	0.0106092
175	0.0114573	0.00964377	0.0127774	0.0120018	0.0117382	0.0116392	0.0112991	0.0105296
176	0.0112086	0.0101536	0.0127376	0.0113827	0.0117143	0.011505	0.011116	0.0106905
177	0.0115478	0.00982898	0.0132198	0.0112267	0.0119266	0.0112786	0.0109092	0.0103963
178	0.0118915	0.00965461	0.011791	0.0115818	0.0114551	0.0110426	0.0111791	0.010017
179	0.0107722	0.0101369	0.0115964	0.0115458	0.0116591	0.0111632	0.0110122	0.00985506
180	0.0105929	0.010046	0.0120213	0.0113107	0.011394	0.0110516	0.0107483	0.00984465
181	0.010588	0.00954894	0.0121936	0.0110418	0.0111927	0.0109439	0.0104185	0.00978221
182	0.0112306	0.00971104	0.0116337	0.0109314	0.0111061	0.0106848	0.0106378	0.0100667
183	0.010647	0.00912694	0.011787	0.0111276	0.0108358	0.0109206	0.0104611	0.00957166
184	0.0100587	0.00911731	0.0120796	0.0115664	0.0109286	0.010357	0.010707	0.00982657
185	0.0103101	0.00913295	0.0117126	0.0112211	0.0107424	0.010553	0.00989759	0.00932529
186	0.0105481	0.00974779	0.0121852	0.0108517	0.0110317	0.00997934	0.010005	0.0097491
187	0.0103146	0.0093319	0.0109799	0.0104388	0.0104527	0.0104113	0.010084	0.00923523
188	0.0100186	0.00919344	0.0119039	0.0107054	0.0105831	0.0108169	0.0102231	0.00945216
189	0.0105041	0.00895222	0.0116181	0.0101995	0.0105503	0.00963404	0.0100742	0.00899909
190	0.0097621	0.00892281	0.0111171	0.00978691	0.0106053	0.0103612	0.00964375	0.00912001
191	0.00953529	0.0084697	0.0110652	0.00997033	0.00994219	0.0102383	0.0100433	0.0089208
192	0.00975791	0.00878946	0.0109603	0.00972931	0.00996949	0.00938612	0.00964352	0.00879551
193	0.00908631	0.00887827	0.0107596	0.00999151	0.00981554	0.0101951	0.00939882	0.00854306
194	0.00919071	0.00842881	0.0101216	0.00985624	0.00985705	0.00943557	0.00940661	0.00858889
195	0.0092569	0.0085708	0.0112331	0.00990963	0.00957772	0.00980527	0.00976321	0.00819231
196	0.0091558	0.00849381	0.0106776	0.00995298	0.00970855	0.00992793	0.00961427	0.00852821
197	0.00931577	0.00822865	0.010554	0.00985807	0.00931425	0.00969017	0.00913689	0.0089537
198	0.00870542	0.00857011	0.0103136	0.00979258	0.00971967	0.00948164	0.009078	0.00837466
199	0.00890437	0.00841796	0.0100995	0.00951492	0.0090916	0.00934579	0.00890996	0.0079225
200	0.00842841	0.00813324	0.00974406	0.0100906	0.00901241	0.00946203	0.00908828	0.00798377
201	0.00918286	0.0081829	0.00977422	0.0093231	0.00871753	0.0084879	0.00892183	0.00869891
202	0.00875326	0.00786875	0.00963489	0.00902505	0.00868693	0.00908733	0.00881184	0.00787918
203	0.00853675	0.00785296	0.00975476	0.00961876	0.00906897	0.00886212	0.0089165	0.00782804
204	0.0081323	0.00797257	0.00962627	0.00887411	0.00857337	0.00855604	0.00864191	0.00782227
205	0.00854912	0.00787615	0.00973097	0.00950864	0.0085464	0.0090461	0.0090072	0.00760405
206	0.00838636	0.00764868	0.00916113	0.00850348	0.00857111	0.00884837	0.00838776	0.00744154
207	0.00855684	0.00758738	0.00925229	0.00901962	0.00868391	0.00858052	0.0087103	0.00801502
208	0.00814899	0.00747037	0.00892797	0.00845709	0.00796634	0.00845272	0.00823494	0.00777581
209	0.00823496	0.00736199	0.00965586	0.00883332	0.00789237	0.00861683	0.00827378	0.00726432
210	0.00791881	0.00745349	0.00936277	0.00862496	0.00829924	0.0088703	0.00830595	0.0070049
211	0.00763578	0.00749144	0.00886412	0.0085335	0.00860276	0.00886896	0.00818901	0.00748608
212	0.00809474	0.00738932	0.00917987	0.00862352	0.0080168	0.00808515	0.00787324	0.00718886
213	0.00731238	0.00738306	0.00884909	0.00812752	0.00774156	0.00838265	0.00804643	0.00666798
214	0.00727211	0.00717059	0.00875789	0.00844093	0.00793389	0.00830124	0.00799118	0.00734044
215	0.0078103	0.00715403	0.0085351	0.00800879	0.00799521	0.00797682	0.00779597	0.00705581
216	0.00759157	0.00687802	0.00864023	0.0082571	0.00768243	0.00829935	0.00751627	0.006821
217	0.00715246	0.00705841	0.00879732	0.00841961	0.00735828	0.00812971	0.00741098	0.00707571
218	0.00747467	0.00726183	0.00858927	0.00791619	0.00751192	0.0078287	0.00770509	0.00680923
219	0.00711477	0.00698761	0.00834778	0.00829637	0.00762732	0.00763647	0.0076903	0.00694511
220	0.00732116	0.00682623	0.0080412	0.00797445	0.00784707	0.00786352	0.00738579	0.00647456
221	0.00680518	0.00663311	0.00755023	0.00815222	0.00755427	0.00740411	0.00731848	0.00655244
222	0.00748351	0.00726371	0.00788649	0.00776258	0.0071816	0.0078499	0.0077483	0.00655518
223	0.00675153	0.00661201	0.00783366	0.00738898	0.00705844	0.00728768	0.00718729	0.00600611
224	0.00702453	0.00665146	0.00797781	0.00759579	0.00736245	0.00737502	0.00661031	0.00641711
225	0.00676502	0.00650478	0.0081763	0.00758401	0.00734041	0.007603	0.00713519	0.00659008
226	0.00658403	0.00644255	0.00747865	0.00823387	0.00721492	0.00772474	0.00688213	0.00642058
227	0.0066715	0.00665656	0.00760894	0.0075726	0.007215	0.00750821	0.00694053	0.00615677
228	0.00664444	0.00622657	0.00740125	0.00755751	0.00682111	0.00699273	0.00701412	0.00636404
229	0.00678845	0.0063896	0.00736377	0.00767502	0.00699812	0.00777038	0.00624718	0.00597913
230	0.0063565	0.00646757	0.00759108	0.00726996	0.00709524	0.00718615	0.00655169	0.00622287
231	0.00658356	0.00648271	0.00701307	0.00679586	0.00672841	0.00716087	0.00634026	0.00593276
232	0.0061477	0.00626233	0.00693538	0.00719412	0.00679203	0.00722998	0.00641362	0.00630134
233	0.00655587	0.00648517	0.00674882	0.00732859	0.00682146	0.0070041	0.00643325	0.00603213
234	0.00633984	0.00650829	0.00710193	0.00709503	0.00638958	0.0069852	0.00654963	0.00612216
235	0.00609427	0.00629726	0.00682089	0.00711002	0.00667337	0.00693126	0.00633509	0.00562568
236	0.00624899	0.00609698	0.00675176	0.00686514	0.00663441	0.00702744	0.00620525	0.00587643
237	0.00577032	0.00605059	0.00659915	0.00688548	0.00661003	0.00653092	0.00601113	0.00580642
238	0.00594901	0.00588857	0.00643891	0.00684523	0.00678862	0.00697358	0.00613731	0.0059848
239	0.0065377	0.00577455	0.0065081	0.00681894	0.00620136	0.00689504	0.00604675	0.00577849
240	0.00633549	0.00573171	0.00636444	0.0065726	0.00664232	0.00630874	0.0058998	0.0053359
241	0.00572697	0.0059649	0.00634292	0.00678908	0.00644696	0.00643482	0.00588661	0.00555781
242	0.00573648	0.00540143	0.00654087	0.00678378	0.00661998	0.006511	0.00588685	0.00513073
243	0.00591116	0.00546158	0.00624364	0.00680255	0.00632041	0.00622973	0.00570801	0.00532889
244	0.00573738	0.00550833	0.00631055	0.00633747	0.00602255	0.00638831	0.00552156	0.00508538
245	0.0057417	0.00558661	0.00640108	0.0068585	0.00601907	0.00618982	0.00551985	0.00528507
246	0.00571219	0.00537531	0.00623613	0.00649107	0.00603025	0.00621725	0.00564208	0.00534466
247	0.00560483	0.00533479	0.00612359	0.00621777	0.00616461	0.00589608	0.00559725	0.00511772
248	0.00519221	0.00553626	0.00601902	0.00637734	0.00619715	0.00594908	0.00552308	0.00517257
249	0.00540348	0.00539602	0.00587432	0.00618367	0.00609318	0.00608888	0.00582124	0.00520449
250	0.0056534	0.00544529	0.00588014	0.00612924	0.00601453	0.00587557	0.00536967	0.00514843
251	0.00530958	0.00526726	0.00593511	0.00606128	0.00572488	0.00602327	0.00545126	0.0049859
252	0.00501375	0.00524152	0.00564888	0.00598331	0.00567699	0.00592728	0.00555798	0.00512176
253	0.0051273	0.00519714	0.0057492	0.00561883	0.00578313	0.00549618	0.00514344	0.00506994
254	0.00502316	0.00508113	0.00571634	0.005997	0.00571429	0.00593116	0.00532738	0.00479209
255	0.00512263	0.00547633	0.00573348	0.00606821	0.00568035	0.00583892	0.00525366	0.00474592
256	0.00494589	0.00510867	0.00568925	0.00562466	0.00577956	0.00547642	0.00547546	0.00476201
257	0.0052065	0.00496828	0.00529324	0.00540197	0.00579253	0.00562383	0.00510918	0.00492685
258	0.0051636	0.00521668	0.0053821	0.00565676	0.0059073	0.00587972	0.00530242	0.00470376
259	0.00477312	0.00487503	0.005414	0.005597	0.00525255	0.00562491	0.00511059	0.00465115
260	0.00462486	0.00531288	0.00589069	0.00501415	0.00536353	0.00523743	0.0052542	0.0046399
261	0.0044871	0.00509818	0.00519387	0.00521554	0.00529325	0.00519164	0.00502496	0.00491736
262	0.00486428	0.00507927	0.00540397	0.00544421	0.00534798	0.00550764	0.00493125	0.00439491
263	0.00504497	0.00528043	0.0054352	0.00530244	0.00520182	0.00537739	0.00514268	0.00437725
264	0.00466344	0.00469451	0.005072	0.00529421	0.00522836	0.00532664	0.0047733	0.00442849
265	0.00451818	0.00511966	0.0049909	0.00540082	0.0052975	0.00540234	0.00497949	0.00429387
266	0.00474172	0.00488645	0.00505358	0.00521016	0.00497917	0.00548243	0.00495735	0.00443436
267	0.0047165	0.0049428	0.00498958	0.00505302	0.00520642	0.00514475	0.0045326	0.00447936
268	0.00449818	0.00480957	0.00465025	0.00499878	0.00512976	0.00531931	0.00475186	0.00413162
269	0.00442742	0.00473397	0.00478403	0.0049034	0.00494652	0.00514988	0.00436443	0.00428118
270	0.0044806	0.00458029	0.00477358	0.00473951	0.00472215	0.00521533	0.00442021	0.00418654
271	0.00440489	0.00476745	0.00471713	0.00496459	0.00487429	0.00498036	0.0046352	0.00417615
272	0.00428663	0.00436595	0.00463544	0.00484013	0.00457924	0.00497759	0.00468387	0.00411284
273	0.00432538	0.00454318	0.00442326	0.00460159	0.00469596	0.00494824	0.00457016	0.00407346
274	0.00438674	0.00451574	0.00460658	0.0045811	0.00504974	0.00493411	0.00450054	0.00396343
275	0.00426367	0.00461626	0.00473698	0.00485743	0.00483423	0.00476647	0.00441048	0.00393411
276	0.00413542	0.00431301	0.00464902	0.00449873	0.00463995	0.00471378	0.00424512	0.00395554
277	0.00440874	0.00437484	0.00438438	0.00451645	0.00468824	0.00470628	0.00407585	0.00400876
278	0.00390626	0.00419	0.00458844	0.00445069	0.00455648	0.00454234	0.00436643	0.00412352
279	0.00412107	0.00447958	0.00447617	0.00439082	0.00435943	0.00451272	0.0038258	0.00380396
280	0.0039009	0.00420954	0.00451769	0.00430375	0.00450611	0.00480608	0.00406707	0.00371827
281	0.00384458	0.00391437	0.00415624	0.00406331	0.00479242	0.00450796	0.00421128	0.00372336
282	0.00370912	0.00403913	0.00410471	0.00420514	0.00448586	0.00442585	0.00399903	0.00357361
283	0.00393217	0.00402416	0.00436186	0.00415907	0.00440675	0.00443351	0.00431121	0.00349164
284	0.00393689	0.00421809	0.00415075	0.00398216	0.00426553	0.00441602	0.00428764	0.00351471
285	0.00373611	0.00394258	0.00420395	0.00401718	0.00416571	0.00431067	0.00386496	0.00344263
286	0.00390565	0.0037625	0.00394389	0.00412339	0.0042744	0.00434867	0.00409061	0.00355088
287	0.0037969	0.00348167	0.00376587	0.00419701	0.00431174	0.00419933	0.00378419	0.00350684
288	0.00361384	0.00373014	0.00412793	0.00397704	0.00400062	0.00431869	0.00382342	0.00345917
289	0.00355215	0.00365891	0.0042409	0.00381443	0.00396004	0.00399748	0.00374031	0.00339806
290	0.00359493	0.00366413	0.00374607	0.00390344	0.00404125	0.00416415	0.00354681	0.00327462
291	0.00367806	0.00351517	0.0036402	0.00350794	0.00393406	0.00415551	0.00361698	0.00323729
292	0.00389605	0.00353573	0.00367697	0.00367897	0.00383364	0.00406685	0.00366783	0.00362511
293	0.00331529	0.00366387	0.00349199	0.00407265	0.00408858	0.00418382	0.00362939	0.00320724
294	0.00340518	0.00349963	0.00342229	0.00359413	0.00401226	0.00390805	0.00370067	0.00310354
295	0.00341867	0.00325488	0.00323303	0.00362438	0.003621	0.00395206	0.00346327	0.00311139
296	0.0033257	0.00323512	0.00335077	0.00356083	0.00367117	0.00388501	0.0035644	0.00297051
297	0.00334805	0.00321814	0.00331481	0.00338494	0.00359828	0.00375645	0.00343127	0.00296463
298	0.00321306	0.00307683	0.00339272	0.00329785	0.00347848	0.0038598	0.00323774	0.00310281
299	0.00330021	0.0030776	0.00317557	0.00335597	0.00378355	0.00331702	0.00315122	0.00279871
300	0.00334581	0.00310918	0.00341424	0.00338238	0.00347259	0.00364988	0.00319153	0.00283282
301	0.00338886	0.00310628	0.00324414	0.00302784	0.00385115	0.00366325	0.0029394	0.00280603
302	0.00303337	0.00300729	0.00310749	0.00309589	0.00344344	0.00355656	0.00286623	0.00271875
303	0.00297096	0.00287351	0.00297734	0.00305468	0.00346641	0.00342064	0.00285788	0.00267187
304	0.00307987	0.00268581	0.00300521	0.00311792	0.00338331	0.00353662	0.00289483	0.00256835
305	0.00307218	0.00268803	0.00299323	0.00323649	0.00339069	0.00325261	0.00271178	0.00261858
306	0.00305674	0.00267635	0.00288297	0.00295093	0.00342842	0.003174	0.00270896	0.00291655
307	0.00279605	0.00273719	0.00291682	0.00265396	0.00324925	0.00315639	0.00279741	0.00237018
308	0.00282843	0.00259034	0.00296665	0.00282173	0.00304944	0.00304329	0.00271646	0.00234333
309	0.0025204	0.00251163	0.00276195	0.00291541	0.00314864	0.00312162	0.00251442	0.00224485
310	0.00266861	0.00272111	0.00259661	0.0026208	0.00295174	0.00316949	0.00261662	0.00213168
311	0.00249787	0.00259548	0.00265335	0.00253151	0.0029023	0.0029367	0.0023644	0.00225756
312	0.00240465	0.00259669	0.00253914	0.00258994	0.00325952	0.00292116	0.00247402	0.00212629
313	0.00243254	0.00236367	0.00239943	0.00259019	0.00273083	0.00284279	0.00246571	0.00206608
314	0.0023577	0.00229912	0.00258763	0.00263989	0.00265347	0.0026072	0.00235563	0.00202429
315	0.00239274	0.00261067	0.00241837	0.0026281	0.00261713	0.00254747	0.00229553	0.00186766
316	0.00204736	0.00254118	0.00229304	0.00241108	0.00242147	0.00252196	0.00207124	0.00199507
317	0.00219074	0.00240179	0.00228077	0.00224354	0.00233838	0.00251637	0.00210795	0.00192967
318	0.00201885	0.00209942	0.00219794	0.00226125	0.00229915	0.00230653	0.00205418	0.00197341
319	0.00193397	0.00250951	0.00230433	0.00232897	0.00223485	0.0020596	0.00220321	0.00183778
320	0.00198121	0.00203206	0.00208872	0.00210954	0.00217091	0.00213985	0.00198858	0.00177618
321	0.00187458	0.0021421	0.00217576	0.00208625	0.00206949	0.00191477	0.00275326	0.00167239
322	0.00208119	0.0023356	0.00218067	0.00192808	0.00204756	0.0019894	0.00186413	0.00219107
323	0.00257482	0.00206456	0.00203171	0.00230312	0.00158212	0.00187411	0.00144984	0.00161701
324	0.0016443	0.00218058	0.00218839	0.00214053	0.00159594	0.00216569	0.00126778	0.00123433
325	0.00151907	0.00133876	0.00164751	0.00193942	0.0015522	0.00154242	0.00123006	0.000880197
326	0.00215002	0.00115977	0.000886533	0.00237185	0.00140606	0.00122016	0.00118658	0.00124239
327	0.00154421	0.00261241	0.00105217	0.00105901	0.000829997	0.00112151	0.000684083	0.0010574
328	0.00117152	0.00119751	0.000736168	0.000801585	0.000677306	0.000829802	0.000694677	0.00119795
329	0.00104021	0.00043343	0.000741867	0.000790093	0.000610899	0.000841388	0.000559896	0.000741447
330	0.000423724	0.000416559	0.000670306	0.00075858	0.000521315	0.000392057	0.000507316	0.000653618
331	0.000382986	0.000293713	0.000558998	0.00108232	0.000441435	0.000983476	0.000539514	0.000487877
332	0.00037463	0.000268879	0.000463809	0.000569366	0.000425686	0.000371859	0.00040855	0.000453295
333	0.000407424	0.000236998	0.000562748	0.000431914	0.000324197	0.000271247	0.000356412	0.000345179
334	0.000667065	0.000220362	0.000720446	0.000263154	0.00021899	0.000233975	0.00021165	0.000183698
335	0.00161052	0.000208678	0.000295564	0.000162431	0.000177504	0.000201853	0.000198878	0.000182539
336	0.000416182	0.000153301	0.000518255	0.000166633	0.00015981	0.000180941	0.000164379	0.000179347
337	0.000168515	0.000133987	0.000248181	0.000161873	0.000166637	0.000158153	0.000160033	0.000169084
338	0.000104704	0.000134346	0.000126078	0.00012363	0.000114425	0.000108818	0.000121064	0.000126226
339	5.09058e-05	5.38195e-05	5.59073e-05	5.76594e-05	5.85023e-05	5.96578e-05	5.45587e-05	5.33352e-05

## Sheet: panel c
principal dimension	cumulative alignment -- discrimination 1	cumulative alignment -- discrimination 2	cumulative alignment -- discrimination 3	cumulative alignment -- discrimination 4	cumulative alignment -- discrimination 5	cumulative alignment -- discrimination 6	cumulative alignment -- discrimination 7	cumulative alignment -- discrimination 8
1	0.107372	0.0403376	0.0594099	0.0255465	0.0476945	0.183859	0.0282093	0.02575
2	0.147769	0.0980013	0.0685776	0.0675673	0.0502946	0.229754	0.0315415	0.0517168
3	0.180639	0.16072	0.0888879	0.0742249	0.0765957	0.233058	0.0408019	0.0673067
4	0.205524	0.179054	0.0995962	0.0958815	0.170273	0.274676	0.047352	0.12881
5	0.215583	0.316112	0.114917	0.151895	0.321756	0.352641	0.0816084	0.358174
6	0.226502	0.378624	0.125738	0.234533	0.359703	0.389422	0.114665	0.390599
7	0.244674	0.488577	0.135513	0.303603	0.445629	0.428509	0.204329	0.464564
8	0.260581	0.545643	0.156569	0.327001	0.496219	0.467524	0.328721	0.528486
9	0.275102	0.605427	0.194179	0.361687	0.520056	0.575015	0.404142	0.552218
10	0.291183	0.612062	0.259275	0.400426	0.56817	0.625257	0.539911	0.582264
11	0.324562	0.624417	0.308457	0.414778	0.596077	0.641137	0.575388	0.598467
12	0.37378	0.634431	0.389271	0.45375	0.621941	0.668226	0.599269	0.614226
13	0.429431	0.659805	0.440976	0.491135	0.689828	0.705511	0.641316	0.619883
14	0.512003	0.670882	0.485917	0.522959	0.717193	0.710639	0.657655	0.626993
15	0.550531	0.684301	0.508059	0.534911	0.727785	0.72363	0.683539	0.653669
16	0.610812	0.705007	0.529737	0.556092	0.742439	0.735531	0.694489	0.666286
17	0.645138	0.723695	0.549153	0.56848	0.767227	0.755225	0.69958	0.67579
18	0.649985	0.754989	0.561117	0.576059	0.778315	0.777121	0.718605	0.686885
19	0.664126	0.761229	0.572303	0.590273	0.80313	0.795745	0.73459	0.691683
20	0.679236	0.772166	0.586225	0.606598	0.806546	0.813635	0.742719	0.698817
21	0.684957	0.784137	0.595344	0.612472	0.811131	0.822483	0.753327	0.706258
22	0.69085	0.791288	0.61102	0.61666	0.817268	0.830578	0.764547	0.711493
23	0.695629	0.799406	0.624409	0.623927	0.822614	0.834114	0.77377	0.717532
24	0.702782	0.808549	0.634838	0.635242	0.824897	0.839409	0.779402	0.721323
25	0.717294	0.812046	0.643566	0.640362	0.834015	0.847997	0.785301	0.723473
26	0.729305	0.814728	0.652902	0.64804	0.839737	0.851614	0.788172	0.727193
27	0.735474	0.819391	0.67828	0.652831	0.843748	0.854283	0.794623	0.728912
28	0.744307	0.830434	0.686068	0.656952	0.844153	0.858558	0.797289	0.732662
29	0.754892	0.832194	0.693682	0.661532	0.846392	0.861098	0.798779	0.739317
30	0.763778	0.836632	0.699029	0.665874	0.848365	0.866608	0.800019	0.744526
31	0.770479	0.840202	0.713176	0.668892	0.851286	0.867833	0.803821	0.746941
32	0.777078	0.843936	0.719974	0.672581	0.85224	0.870241	0.805437	0.750919
33	0.789967	0.848424	0.731915	0.673864	0.85533	0.873233	0.807561	0.753289
34	0.792525	0.851793	0.73503	0.67799	0.856696	0.877151	0.809299	0.754829
35	0.797486	0.852915	0.73618	0.683344	0.85946	0.878273	0.812142	0.759896
36	0.804235	0.85662	0.739865	0.690549	0.861764	0.880216	0.817074	0.763238
37	0.813888	0.85881	0.74388	0.692597	0.86395	0.881822	0.819894	0.767723
38	0.816486	0.860076	0.75088	0.695226	0.865218	0.883856	0.82173	0.769112
39	0.820229	0.860608	0.755413	0.697884	0.866573	0.884488	0.824043	0.771158
40	0.824817	0.861887	0.76147	0.702402	0.868213	0.887588	0.827123	0.773389
41	0.830344	0.863137	0.77	0.710501	0.869851	0.888711	0.831712	0.776288
42	0.831912	0.864895	0.775896	0.713156	0.873352	0.89061	0.83484	0.777309
43	0.836595	0.868208	0.781436	0.717054	0.874921	0.893899	0.835871	0.779106
44	0.843603	0.86974	0.784233	0.719193	0.877068	0.897182	0.839658	0.781584
45	0.846981	0.871115	0.787309	0.724027	0.87863	0.898516	0.840667	0.783859
46	0.849773	0.875332	0.792189	0.741095	0.879666	0.902708	0.844209	0.784425
47	0.851553	0.877466	0.797869	0.746896	0.885381	0.905426	0.847231	0.784854
48	0.855155	0.87971	0.799494	0.757206	0.887804	0.906655	0.848809	0.787378
49	0.856855	0.883425	0.800656	0.760785	0.88936	0.908335	0.849954	0.788699
50	0.859746	0.885365	0.804156	0.763925	0.89176	0.910853	0.85145	0.789776
51	0.861333	0.886809	0.805909	0.770109	0.892412	0.912723	0.852074	0.792103
52	0.862579	0.888781	0.807488	0.779029	0.894842	0.914206	0.854736	0.793111
53	0.864398	0.89225	0.809093	0.78269	0.897425	0.915752	0.859758	0.794048
54	0.865528	0.89623	0.811921	0.789072	0.89878	0.917139	0.862049	0.795739
55	0.867992	0.898817	0.816537	0.793211	0.900888	0.918625	0.865276	0.797107
56	0.868751	0.901562	0.816876	0.794868	0.903062	0.921151	0.866546	0.799571
57	0.870655	0.904285	0.821385	0.801748	0.904852	0.922511	0.86871	0.800877
58	0.872833	0.90674	0.824024	0.808969	0.905806	0.923602	0.872003	0.803411
59	0.874029	0.907285	0.825971	0.812276	0.907411	0.925618	0.876969	0.804961
60	0.87444	0.908378	0.827295	0.817581	0.908609	0.926612	0.879098	0.808751
61	0.876241	0.911206	0.829584	0.82075	0.910213	0.927542	0.882888	0.809872
62	0.877384	0.912438	0.831591	0.825493	0.913205	0.92998	0.885251	0.81504
63	0.878435	0.913141	0.834493	0.827826	0.913911	0.930834	0.887462	0.819249
64	0.879565	0.913738	0.835196	0.832242	0.915991	0.932137	0.888112	0.822014
65	0.880354	0.914832	0.837039	0.834721	0.916817	0.932863	0.890626	0.82641
66	0.883174	0.915801	0.838275	0.839137	0.917651	0.935019	0.891998	0.828175
67	0.885011	0.917968	0.840376	0.841197	0.918826	0.935837	0.893752	0.829935
68	0.887202	0.918631	0.843407	0.843731	0.919932	0.936693	0.89499	0.83104
69	0.889161	0.919561	0.844824	0.844931	0.920537	0.938244	0.896936	0.831804
70	0.891032	0.919983	0.847801	0.848012	0.922091	0.93962	0.899012	0.834237
71	0.89265	0.921215	0.850536	0.850462	0.923202	0.940555	0.901329	0.835471
72	0.893904	0.922307	0.854045	0.852701	0.924314	0.941857	0.902239	0.838512
73	0.895762	0.923214	0.856425	0.855916	0.925168	0.943043	0.90419	0.840019
74	0.89856	0.924044	0.858037	0.857456	0.926213	0.944169	0.905998	0.841267
75	0.899622	0.925484	0.859232	0.859246	0.926862	0.945845	0.907374	0.843119
76	0.900834	0.926867	0.860467	0.861162	0.928307	0.94688	0.909832	0.845202
77	0.901486	0.928768	0.861734	0.864113	0.929592	0.947769	0.910915	0.846642
78	0.90323	0.930388	0.863044	0.865264	0.932168	0.94824	0.911479	0.848355
79	0.904887	0.931855	0.866808	0.866762	0.933446	0.94942	0.912468	0.849266
80	0.905681	0.932793	0.869066	0.868783	0.934677	0.950235	0.913577	0.849818
81	0.906889	0.933557	0.870458	0.869593	0.935716	0.951018	0.914443	0.854104
82	0.908464	0.934279	0.87397	0.871314	0.937592	0.951411	0.915476	0.856237
83	0.910313	0.934972	0.875124	0.873806	0.938044	0.952782	0.916406	0.857362
84	0.91187	0.935876	0.875431	0.87615	0.93954	0.953323	0.917351	0.858927
85	0.912839	0.936639	0.876577	0.880543	0.940571	0.954741	0.91902	0.861124
86	0.913549	0.937893	0.880008	0.884562	0.941811	0.956529	0.920593	0.862321
87	0.914971	0.939087	0.881517	0.886762	0.942273	0.957205	0.920838	0.86291
88	0.915082	0.939751	0.883657	0.887659	0.943053	0.958348	0.921895	0.865053
89	0.916466	0.940557	0.886481	0.890585	0.943883	0.958743	0.923509	0.868243
90	0.917544	0.941189	0.886857	0.892524	0.944917	0.959313	0.924113	0.870533
91	0.919164	0.941997	0.887941	0.894098	0.945559	0.959913	0.925394	0.871426
92	0.91954	0.942455	0.889646	0.897372	0.946508	0.960239	0.925906	0.87277
93	0.921051	0.942637	0.891016	0.899254	0.946966	0.960523	0.926584	0.874212
94	0.923186	0.944121	0.892813	0.903035	0.947284	0.960923	0.927277	0.877787
95	0.924131	0.94457	0.894132	0.90488	0.948004	0.961362	0.928584	0.878752
96	0.925178	0.945277	0.89527	0.907344	0.948469	0.962184	0.930169	0.879869
97	0.926196	0.945577	0.896728	0.908376	0.949402	0.962789	0.931447	0.880535
98	0.926848	0.946286	0.897231	0.910084	0.949679	0.96309	0.931777	0.88322
99	0.92804	0.946962	0.89938	0.911654	0.950547	0.96406	0.93295	0.884362
100	0.929119	0.948027	0.9018	0.912958	0.951173	0.9644	0.93348	0.885458
101	0.930505	0.948518	0.903718	0.914234	0.951532	0.964885	0.935035	0.886045
102	0.931039	0.948904	0.905317	0.916499	0.952328	0.965167	0.936639	0.887731
103	0.932272	0.949174	0.906865	0.917263	0.952579	0.965822	0.937193	0.889117
104	0.933615	0.950082	0.909106	0.918241	0.953348	0.966532	0.937861	0.891388
105	0.934204	0.950545	0.911469	0.919223	0.953809	0.966781	0.938751	0.893121
106	0.934661	0.95158	0.912702	0.920317	0.954662	0.96706	0.939327	0.894593
107	0.936134	0.952353	0.914339	0.9214	0.95557	0.967378	0.939844	0.896355
108	0.937499	0.953394	0.916329	0.922279	0.956093	0.968282	0.940461	0.897786
109	0.938003	0.95408	0.917486	0.923405	0.95688	0.968563	0.941409	0.898761
110	0.938773	0.955113	0.919275	0.925005	0.957642	0.968817	0.942009	0.900848
111	0.939132	0.955581	0.921579	0.92708	0.958035	0.969186	0.942939	0.902287
112	0.939839	0.955725	0.922906	0.92833	0.958601	0.969539	0.943684	0.903661
113	0.940487	0.956466	0.924381	0.92884	0.959141	0.970082	0.945011	0.906206
114	0.941359	0.956698	0.92514	0.929365	0.959744	0.97036	0.945196	0.909367
115	0.941959	0.957151	0.925737	0.930632	0.960124	0.970604	0.945737	0.910635
116	0.942652	0.957774	0.92616	0.932534	0.960504	0.970802	0.946598	0.913241
117	0.943587	0.95849	0.928001	0.93349	0.961018	0.971574	0.947743	0.915029
118	0.944159	0.95891	0.928863	0.933722	0.961461	0.972046	0.948575	0.915952
119	0.944772	0.959487	0.930586	0.934756	0.962116	0.972909	0.949238	0.917752
120	0.945827	0.959932	0.931803	0.935709	0.962758	0.973125	0.950134	0.918416
121	0.946257	0.960354	0.932598	0.936179	0.96306	0.97324	0.950708	0.920595
122	0.947559	0.960716	0.933936	0.937158	0.963634	0.973331	0.95108	0.922263
123	0.948353	0.96125	0.934713	0.937719	0.964042	0.973495	0.951952	0.923025
124	0.948891	0.962059	0.935492	0.938091	0.964488	0.973703	0.95238	0.923642
125	0.949689	0.962364	0.936633	0.939192	0.964755	0.974067	0.953817	0.925338
126	0.950462	0.962853	0.938178	0.939921	0.965231	0.974323	0.954681	0.927357
127	0.951296	0.963104	0.939241	0.940743	0.965792	0.97472	0.955398	0.928721
128	0.9521	0.963833	0.940351	0.941185	0.966106	0.975047	0.956003	0.930739
129	0.95385	0.964243	0.941725	0.942706	0.967465	0.975344	0.956087	0.932633
130	0.954539	0.964985	0.943163	0.943368	0.968463	0.975507	0.957118	0.933959
131	0.955076	0.965724	0.943673	0.944174	0.969044	0.975914	0.958363	0.934767
132	0.956029	0.966348	0.945034	0.944853	0.969599	0.976305	0.958784	0.935401
133	0.957095	0.966705	0.946216	0.945195	0.970159	0.976626	0.959679	0.935949
134	0.958133	0.967293	0.946958	0.945411	0.970937	0.976825	0.960119	0.936707
135	0.959032	0.967751	0.947734	0.945707	0.971347	0.977029	0.960261	0.938619
136	0.959402	0.96796	0.949524	0.946829	0.971623	0.97734	0.961352	0.939425
137	0.960104	0.968373	0.94965	0.947187	0.971832	0.97759	0.961763	0.941074
138	0.961242	0.968603	0.950116	0.948044	0.972278	0.978074	0.961931	0.941536
139	0.961661	0.968888	0.950325	0.948521	0.972663	0.978366	0.962231	0.942384
140	0.961898	0.969429	0.951511	0.94905	0.972935	0.978436	0.96287	0.943393
141	0.96311	0.969738	0.952248	0.94961	0.973094	0.978775	0.963468	0.944406
142	0.963929	0.970169	0.95317	0.950049	0.97324	0.978979	0.963804	0.945028
143	0.96447	0.971183	0.95359	0.950978	0.973541	0.979218	0.96429	0.945599
144	0.96529	0.971462	0.955035	0.951663	0.973788	0.979572	0.964671	0.94653
145	0.96654	0.971846	0.956144	0.953272	0.974093	0.979705	0.964955	0.947911
146	0.966951	0.972134	0.957066	0.953978	0.974587	0.979857	0.96588	0.948889
147	0.967473	0.972755	0.958544	0.954403	0.97547	0.980021	0.966252	0.949606
148	0.967952	0.972925	0.959164	0.954908	0.975693	0.980433	0.966512	0.95043
149	0.968573	0.973005	0.959746	0.955439	0.976051	0.980643	0.967264	0.950898
150	0.969056	0.973144	0.960545	0.956149	0.976546	0.980913	0.967687	0.951729
151	0.969469	0.973424	0.961054	0.956859	0.976642	0.981067	0.968041	0.952963
152	0.970077	0.973569	0.961724	0.957676	0.976814	0.981147	0.968368	0.954613
153	0.970491	0.973885	0.962174	0.958426	0.977124	0.981304	0.968565	0.955111
154	0.971292	0.974319	0.9627	0.959345	0.977403	0.981559	0.96914	0.956279
155	0.971596	0.974755	0.96376	0.9596	0.977688	0.981693	0.969558	0.956636
156	0.972022	0.975276	0.964574	0.960646	0.977886	0.981963	0.969838	0.957029
157	0.972433	0.975546	0.965185	0.961322	0.97846	0.982053	0.970171	0.957656
158	0.972838	0.976033	0.965857	0.962115	0.978652	0.982192	0.970947	0.95826
159	0.973239	0.976241	0.966426	0.962621	0.979056	0.982327	0.971511	0.958906
160	0.973938	0.976449	0.966952	0.96359	0.979224	0.982529	0.971782	0.959598
161	0.974511	0.976935	0.967502	0.964151	0.97955	0.98273	0.972317	0.961196
162	0.975404	0.97735	0.968329	0.964754	0.979875	0.982839	0.973022	0.961669
163	0.975767	0.977751	0.969041	0.965218	0.98016	0.983209	0.973292	0.962231
164	0.976296	0.978356	0.969407	0.965697	0.980376	0.983439	0.973857	0.962472
165	0.976671	0.978552	0.969629	0.96641	0.9806	0.983664	0.97413	0.963034
166	0.977227	0.978779	0.969781	0.96684	0.98106	0.983853	0.974631	0.963489
167	0.97782	0.979043	0.970517	0.967411	0.981297	0.983955	0.974859	0.963818
168	0.978024	0.979306	0.970852	0.968062	0.981479	0.984305	0.975053	0.964213
169	0.978771	0.979746	0.971333	0.968417	0.981689	0.984349	0.975776	0.964539
170	0.979273	0.980343	0.971756	0.969092	0.981894	0.984607	0.976429	0.964982
171	0.979671	0.980402	0.972291	0.969562	0.982286	0.984798	0.976734	0.96551
172	0.979958	0.980686	0.973045	0.969856	0.982431	0.984964	0.977048	0.965834
173	0.98044	0.980934	0.973843	0.97052	0.982608	0.985166	0.977398	0.966327
174	0.980732	0.981077	0.974203	0.971079	0.982753	0.985401	0.977777	0.966844
175	0.981008	0.981309	0.974787	0.971313	0.983003	0.98565	0.978175	0.967293
176	0.981361	0.981601	0.975285	0.971824	0.983197	0.985754	0.97849	0.967965
177	0.981593	0.98195	0.975827	0.972352	0.983351	0.985875	0.978786	0.968337
178	0.981868	0.982363	0.976255	0.972624	0.98344	0.986078	0.979036	0.968832
179	0.982047	0.982608	0.976472	0.973023	0.983553	0.986239	0.979571	0.96951
180	0.982428	0.982877	0.977202	0.973475	0.983739	0.986418	0.980063	0.969843
181	0.982817	0.983079	0.9776	0.973912	0.983857	0.986572	0.980438	0.970295
182	0.983034	0.98322	0.977844	0.974321	0.984224	0.986658	0.980782	0.970742
183	0.98327	0.983421	0.978385	0.974739	0.984568	0.986834	0.981068	0.971252
184	0.983517	0.983599	0.978714	0.975056	0.984834	0.986939	0.981346	0.971668
185	0.983752	0.983914	0.979229	0.975255	0.985036	0.986985	0.981807	0.972054
186	0.983933	0.984285	0.979356	0.975795	0.985124	0.987106	0.98201	0.972554
187	0.984196	0.984439	0.979778	0.976099	0.985428	0.98731	0.982448	0.972906
188	0.984483	0.984502	0.980204	0.976403	0.985733	0.987463	0.982895	0.973091
189	0.984682	0.984712	0.980576	0.976778	0.985863	0.987543	0.983129	0.973381
190	0.984981	0.984842	0.981038	0.97725	0.985968	0.987922	0.983324	0.973572
191	0.985272	0.985102	0.981216	0.977343	0.986073	0.988088	0.983679	0.974013
192	0.985602	0.985329	0.981597	0.977808	0.986215	0.988202	0.984026	0.974552
193	0.98575	0.985609	0.981906	0.978171	0.986365	0.988374	0.984314	0.974694
194	0.985935	0.985753	0.98231	0.978496	0.986637	0.988568	0.98445	0.975318
195	0.986094	0.985916	0.982926	0.97903	0.986834	0.988781	0.984647	0.975433
196	0.986363	0.986103	0.983238	0.97928	0.986987	0.988914	0.98501	0.975894
197	0.986626	0.986243	0.983528	0.97975	0.987154	0.989007	0.985241	0.976375
198	0.987176	0.986553	0.98366	0.979961	0.987323	0.989123	0.985465	0.976684
199	0.987231	0.986735	0.98392	0.980275	0.98745	0.989325	0.985874	0.977027
200	0.987465	0.986976	0.984182	0.980493	0.987615	0.989439	0.986228	0.977143
201	0.98749	0.987118	0.984392	0.980872	0.987775	0.989541	0.986522	0.977533
202	0.987673	0.987234	0.984589	0.981031	0.98795	0.989679	0.986616	0.978033
203	0.987802	0.987432	0.984875	0.98135	0.988001	0.989786	0.986911	0.978395
204	0.988029	0.987604	0.985462	0.981671	0.988164	0.989836	0.987286	0.978549
205	0.988162	0.987791	0.985664	0.982012	0.988243	0.990021	0.987542	0.979332
206	0.988413	0.988113	0.985875	0.982264	0.988313	0.990138	0.987642	0.97955
207	0.988742	0.988375	0.986107	0.982648	0.988411	0.990284	0.987948	0.979913
208	0.988856	0.988534	0.986295	0.982945	0.988488	0.990427	0.988164	0.980331
209	0.988943	0.988858	0.986838	0.983303	0.98874	0.990477	0.988414	0.98055
210	0.989104	0.988984	0.987045	0.983623	0.988877	0.990662	0.988677	0.980835
211	0.989305	0.98908	0.987219	0.9839	0.989034	0.990772	0.988835	0.980955
212	0.989403	0.989211	0.987449	0.983991	0.98928	0.990996	0.988936	0.981183
213	0.98958	0.989426	0.988051	0.984112	0.989498	0.991081	0.989058	0.981633
214	0.98992	0.989554	0.988193	0.984395	0.989572	0.991179	0.989102	0.981776
215	0.990004	0.98984	0.98852	0.984533	0.989672	0.991272	0.989329	0.982157
216	0.990164	0.990062	0.988647	0.98481	0.989851	0.99153	0.989473	0.982415
217	0.990533	0.99021	0.988882	0.9849	0.990032	0.991675	0.989544	0.982863
218	0.990687	0.990461	0.989	0.985224	0.990199	0.991814	0.989815	0.98323
219	0.990785	0.99061	0.989069	0.985641	0.99035	0.991918	0.989909	0.983769
220	0.990956	0.990713	0.98918	0.985861	0.990476	0.992069	0.990032	0.98398
221	0.991075	0.990845	0.989486	0.986023	0.990603	0.99221	0.990229	0.984205
222	0.991209	0.990953	0.989603	0.986277	0.990665	0.992289	0.990386	0.984563
223	0.99133	0.991013	0.989708	0.986706	0.990741	0.992448	0.990514	0.985009
224	0.99152	0.991277	0.989967	0.986771	0.990882	0.992543	0.990786	0.985127
225	0.991606	0.991573	0.990089	0.986905	0.990993	0.992641	0.990975	0.98574
226	0.991884	0.991678	0.990195	0.987081	0.991296	0.992741	0.991109	0.985949
227	0.992132	0.991828	0.990304	0.987333	0.991506	0.992824	0.991129	0.986213
228	0.992284	0.991985	0.990509	0.987383	0.991761	0.992977	0.991326	0.986415
229	0.992457	0.992179	0.990725	0.987583	0.991919	0.993092	0.991465	0.986831
230	0.992551	0.992345	0.991091	0.98789	0.992102	0.993199	0.991525	0.98707
231	0.992603	0.992534	0.991181	0.988034	0.992254	0.993325	0.991724	0.987178
232	0.992745	0.992676	0.99132	0.988353	0.99248	0.993434	0.992002	0.987426
233	0.99289	0.992912	0.991477	0.988486	0.992771	0.993562	0.992184	0.987672
234	0.993015	0.993082	0.991669	0.988706	0.993057	0.993653	0.992454	0.987878
235	0.993075	0.993233	0.991836	0.988839	0.993175	0.99372	0.992593	0.988299
236	0.993128	0.993298	0.991968	0.989038	0.993272	0.993869	0.992906	0.988545
237	0.993205	0.993402	0.992078	0.989149	0.993364	0.993923	0.99298	0.988742
238	0.993232	0.993485	0.992291	0.989319	0.99346	0.993989	0.993136	0.989116
239	0.993307	0.993578	0.992441	0.989581	0.99367	0.99424	0.993377	0.989255
240	0.993337	0.993663	0.992513	0.99001	0.993846	0.994331	0.993405	0.989529
241	0.993475	0.993796	0.992562	0.990256	0.994005	0.994481	0.993621	0.989709
242	0.9936	0.993889	0.992666	0.990405	0.994058	0.994524	0.993744	0.989897
243	0.993666	0.994055	0.992723	0.990652	0.994144	0.994676	0.993809	0.990216
244	0.993726	0.994176	0.992964	0.990887	0.994232	0.994761	0.993903	0.990284
245	0.993845	0.99437	0.9931	0.991115	0.994312	0.994853	0.994087	0.990574
246	0.993904	0.994496	0.993202	0.991295	0.994339	0.994947	0.994285	0.990753
247	0.994041	0.994561	0.993493	0.991505	0.994518	0.995009	0.994499	0.990918
248	0.994139	0.99464	0.993637	0.99164	0.994591	0.995052	0.994521	0.991189
249	0.994213	0.994739	0.99373	0.991947	0.994692	0.995135	0.994586	0.991477
250	0.994314	0.994951	0.993913	0.992078	0.994718	0.995177	0.994712	0.991543
251	0.994436	0.995144	0.994137	0.992195	0.994835	0.995236	0.994932	0.991759
252	0.994611	0.995315	0.994263	0.992281	0.994939	0.995375	0.99519	0.992037
253	0.994769	0.995399	0.99436	0.992474	0.995017	0.995463	0.995386	0.992241
254	0.994895	0.995512	0.994449	0.992586	0.995219	0.99554	0.995507	0.992514
255	0.995002	0.995556	0.994596	0.992899	0.995247	0.995625	0.995607	0.992657
256	0.995133	0.995687	0.994746	0.992977	0.995422	0.995786	0.995653	0.992831
257	0.995193	0.995807	0.994854	0.993132	0.995508	0.995935	0.995831	0.992947
258	0.995338	0.995851	0.99513	0.993227	0.995563	0.996047	0.995967	0.993189
259	0.995534	0.995991	0.99524	0.993402	0.995672	0.996227	0.996048	0.993312
260	0.995601	0.99613	0.99541	0.99379	0.995718	0.996337	0.996153	0.993423
261	0.995669	0.996196	0.995494	0.993851	0.995818	0.996437	0.99623	0.99354
262	0.995724	0.996407	0.995555	0.993993	0.995922	0.996518	0.996315	0.993879
263	0.995748	0.996476	0.995641	0.994156	0.99606	0.996658	0.996385	0.994028
264	0.9958	0.996573	0.995796	0.994247	0.996155	0.996762	0.996605	0.994205
265	0.995947	0.99667	0.995901	0.994384	0.996243	0.996801	0.996788	0.994278
266	0.996047	0.996846	0.996083	0.994637	0.996334	0.996964	0.996847	0.994289
267	0.996094	0.99691	0.996188	0.994904	0.99646	0.997146	0.996908	0.994363
268	0.996237	0.997091	0.996314	0.995042	0.996543	0.997234	0.997086	0.994466
269	0.996327	0.997146	0.996471	0.995249	0.996658	0.997319	0.997174	0.994606
270	0.996386	0.997275	0.996546	0.99536	0.996813	0.997346	0.997213	0.994822
271	0.996465	0.997332	0.996651	0.995524	0.996855	0.997464	0.997295	0.994976
272	0.996574	0.997404	0.99672	0.995617	0.99698	0.997524	0.997324	0.995183
273	0.996664	0.997497	0.996789	0.995905	0.99707	0.997599	0.997404	0.995271
274	0.996732	0.997579	0.996841	0.995991	0.997129	0.997728	0.997489	0.995354
275	0.996776	0.997617	0.996969	0.996156	0.997213	0.997781	0.997582	0.995424
276	0.996839	0.997684	0.997133	0.996259	0.997275	0.997855	0.997628	0.995586
277	0.996986	0.997722	0.99722	0.996419	0.997307	0.997912	0.997694	0.995799
278	0.997052	0.99778	0.997298	0.996533	0.997447	0.997989	0.997749	0.995899
279	0.997145	0.997828	0.997316	0.996606	0.997523	0.99803	0.997855	0.995969
280	0.997219	0.997891	0.997409	0.996845	0.997566	0.998067	0.997943	0.99607
281	0.997328	0.997986	0.997461	0.996911	0.997625	0.998193	0.998009	0.996239
282	0.997385	0.998065	0.997536	0.996996	0.997652	0.998247	0.998046	0.996344
283	0.997442	0.998104	0.997616	0.997107	0.997762	0.998313	0.998109	0.996478
284	0.997576	0.998188	0.997786	0.997175	0.99786	0.998403	0.998169	0.996644
285	0.997669	0.998237	0.99792	0.997201	0.997908	0.998436	0.998251	0.996821
286	0.997733	0.998277	0.998001	0.997343	0.997974	0.998565	0.998315	0.996959
287	0.997806	0.998397	0.998074	0.997416	0.998027	0.99862	0.998423	0.997146
288	0.997856	0.998471	0.998122	0.997472	0.998179	0.998679	0.998463	0.997268
289	0.998029	0.99853	0.998231	0.997607	0.998245	0.998707	0.998493	0.997364
290	0.998106	0.998605	0.998273	0.997674	0.998284	0.998726	0.998535	0.997409
291	0.998157	0.99864	0.998331	0.99776	0.998338	0.998752	0.99864	0.997491
292	0.99823	0.998694	0.998393	0.997838	0.998375	0.998858	0.998756	0.997648
293	0.998272	0.998764	0.998434	0.997912	0.99843	0.998884	0.998821	0.997723
294	0.998396	0.998865	0.998466	0.997998	0.998471	0.998929	0.998931	0.997848
295	0.99844	0.998896	0.998546	0.998038	0.998501	0.998995	0.998977	0.997957
296	0.998482	0.998923	0.998572	0.998124	0.99855	0.999018	0.99905	0.997989
297	0.998507	0.998962	0.998615	0.998223	0.99864	0.999086	0.99911	0.998028
298	0.998619	0.999024	0.998678	0.998263	0.998685	0.999129	0.999165	0.998056
299	0.998665	0.99908	0.998743	0.99832	0.998757	0.999139	0.999195	0.998136
300	0.99875	0.999113	0.998802	0.998384	0.998808	0.999166	0.999217	0.998277
301	0.998809	0.999158	0.998867	0.998504	0.998858	0.999209	0.999234	0.998381
302	0.998874	0.999204	0.998909	0.998569	0.999005	0.999221	0.999274	0.998474
303	0.998999	0.99922	0.99898	0.998644	0.999068	0.999241	0.999304	0.998642
304	0.999105	0.99924	0.999006	0.998678	0.999099	0.999267	0.999346	0.998806
305	0.999203	0.999272	0.99903	0.998727	0.999186	0.999317	0.999361	0.998866
306	0.999246	0.999293	0.999045	0.998817	0.999224	0.999336	0.999394	0.998896
307	0.999304	0.99934	0.999122	0.998878	0.999281	0.999358	0.999424	0.998961
308	0.999359	0.999388	0.999209	0.998953	0.999374	0.999401	0.999495	0.998993
309	0.999398	0.9994	0.99923	0.999042	0.999401	0.999439	0.999527	0.999065
310	0.999452	0.999442	0.999307	0.999082	0.999439	0.999484	0.999566	0.999095
311	0.999514	0.999517	0.999345	0.99912	0.99947	0.999516	0.999593	0.99914
312	0.999556	0.999552	0.999371	0.999166	0.999518	0.999579	0.999623	0.999194
313	0.999582	0.999576	0.999412	0.999229	0.999569	0.999614	0.999646	0.999235
314	0.999623	0.99961	0.999435	0.999309	0.999598	0.999638	0.999668	0.999281
315	0.999654	0.999628	0.999455	0.999334	0.999631	0.999683	0.999685	0.999336
316	0.999701	0.999671	0.999491	0.99939	0.999665	0.999715	0.999702	0.999361
317	0.999736	0.999729	0.999566	0.999441	0.999689	0.999736	0.999722	0.999407
318	0.999778	0.999745	0.999621	0.999492	0.999752	0.999761	0.999734	0.999448
319	0.999808	0.999779	0.999638	0.999537	0.999796	0.999788	0.999779	0.99952
320	0.999838	0.999798	0.999657	0.999585	0.999809	0.999815	0.999803	0.999586
321	0.999855	0.99982	0.999744	0.999629	0.999836	0.999844	0.999849	0.999659
322	0.99988	0.999849	0.999793	0.999646	0.999869	0.999884	0.999863	0.999732
323	0.999893	0.999885	0.99982	0.999713	0.999889	0.999901	0.999869	0.999832
324	0.999913	0.999913	0.99984	0.999761	0.99992	0.999912	0.999877	0.999845
325	0.999926	0.999943	0.999864	0.999788	0.999927	0.999942	0.999904	0.999855
326	0.999939	0.999954	0.99988	0.999846	0.999941	0.999953	0.99993	0.999891
327	0.999951	0.99996	0.999894	0.999876	0.999949	0.999959	0.999944	0.999913
328	0.999959	0.999968	0.9999	0.999888	0.99996	0.999968	0.999948	0.99992
329	0.999971	0.999973	0.999911	0.999908	0.999963	0.999969	0.999959	0.999944
330	0.999978	0.999976	0.999914	0.999929	0.999969	0.999978	0.999966	0.999961
331	0.999985	0.999979	0.999933	0.999958	0.999979	0.999989	0.999974	0.999963
332	0.999988	0.999982	0.999941	0.999968	0.999983	0.999991	0.999981	0.999965
333	0.99999	0.999991	0.999957	0.999974	0.999988	0.999992	0.999987	0.999971
334	0.999992	0.999994	0.99997	0.999985	0.999991	0.999994	0.999991	0.999972
335	0.999997	0.999995	0.999976	0.999991	0.999992	0.999995	0.999994	0.999978
336	0.999998	0.999996	0.999993	0.999997	0.999994	0.999996	0.999995	0.999982
337	0.999999	0.999997	0.999997	0.999998	0.999995	0.999997	0.999997	0.999988
338	0.999999	0.999999	0.999999	0.999999	0.999998	0.999999	0.999999	0.999999
339	1	1	1	1	1	1	1	1

## Sheet: panel d
principal dimension n	fraction variance -- discrimination 1	fraction variance -- discrimination 2	fraction variance -- discrimination 3	fraction variance -- discrimination 4	fraction variance -- discrimination 5	fraction variance -- discrimination 6	fraction variance -- discrimination 7	fraction variance -- discrimination 8	fraction information -- discrimination 1	fraction information -- discrimination 2	fraction information -- discrimination 3	fraction information -- discrimination 4	fraction information -- discrimination 5	fraction information -- discrimination 6	fraction information -- discrimination 7	fraction information -- discrimination 8
1	0.0480083	0.042096	0.0461457	0.059932	0.0619419	0.048787	0.0446343	0.0453864	0.0123033	0.00605305	0.00595352	0.00196256	0.00544464	0.0296276	0.00372139	0.00242538
2	0.0831502	0.0858488	0.0821918	0.102739	0.10218	0.0904625	0.0850426	0.0884471	0.0183902	0.0138838	0.00689554	0.00641961	0.0059586	0.0379834	0.00423203	0.00511938
3	0.121258	0.123519	0.117358	0.136303	0.141229	0.128327	0.120638	0.122525	0.0231434	0.0252866	0.00965472	0.00739469	0.011	0.0384039	0.005984	0.00703516
4	0.144105	0.153464	0.139901	0.161381	0.169011	0.15109	0.145196	0.153757	0.0286033	0.0300566	0.0118273	0.0114573	0.036249	0.0528955	0.00813376	0.0190936
5	0.164921	0.17531	0.161712	0.182494	0.194937	0.172875	0.165055	0.176545	0.0307161	0.0754815	0.0148627	0.0231099	0.0759752	0.0815294	0.0212823	0.0664747
6	0.18347	0.194641	0.182516	0.201686	0.215695	0.190891	0.186003	0.199178	0.0335537	0.0973694	0.0173593	0.045135	0.089106	0.102122	0.0299108	0.073058
7	0.20167	0.215093	0.200634	0.220007	0.235438	0.209614	0.206539	0.221352	0.0383319	0.130744	0.0201645	0.0618854	0.122103	0.121399	0.0601488	0.0881242
8	0.220207	0.235876	0.219735	0.237551	0.254438	0.229323	0.222983	0.240922	0.0425397	0.147493	0.0252775	0.0674928	0.140401	0.138079	0.102451	0.0989299
9	0.238611	0.255678	0.236957	0.252838	0.270028	0.246659	0.239565	0.263192	0.0474453	0.162528	0.0363236	0.0781209	0.152131	0.178936	0.128282	0.103274
10	0.254591	0.273019	0.253522	0.269063	0.285755	0.262357	0.255833	0.279746	0.0534975	0.164796	0.0583706	0.0890851	0.171443	0.201821	0.169861	0.108846
11	0.270319	0.290757	0.269629	0.283969	0.300045	0.278238	0.271518	0.293595	0.0650548	0.168603	0.0750878	0.093721	0.187945	0.209574	0.182596	0.113082
12	0.28533	0.306555	0.284411	0.299014	0.31326	0.293087	0.285528	0.307728	0.0872916	0.172004	0.103792	0.106187	0.201938	0.218924	0.189579	0.117137
13	0.299879	0.32157	0.298646	0.314119	0.326859	0.306799	0.299484	0.32137	0.110109	0.179297	0.119597	0.119037	0.234096	0.23629	0.202885	0.118357
14	0.314124	0.335969	0.312126	0.328112	0.339943	0.319273	0.312595	0.335475	0.146858	0.183764	0.132617	0.127552	0.247907	0.238896	0.207291	0.121417
15	0.327937	0.349123	0.325307	0.340515	0.352503	0.332205	0.325351	0.348807	0.164726	0.190198	0.139849	0.132866	0.251623	0.245899	0.218461	0.129119
16	0.341201	0.362211	0.337712	0.351931	0.363703	0.343611	0.337593	0.361834	0.189256	0.200117	0.147892	0.138422	0.257794	0.252225	0.225075	0.13314
17	0.353866	0.373765	0.349877	0.363326	0.375555	0.355319	0.349512	0.373748	0.202979	0.211184	0.153188	0.142115	0.270306	0.264097	0.228162	0.137462
18	0.365071	0.38546	0.362216	0.37465	0.386555	0.3666	0.360539	0.385444	0.204304	0.229494	0.157259	0.145259	0.277199	0.2773	0.236753	0.141127
19	0.376361	0.396466	0.373886	0.386038	0.397646	0.377542	0.371722	0.397089	0.209722	0.233032	0.160922	0.150538	0.291377	0.290867	0.243721	0.142729
20	0.386603	0.408042	0.384546	0.39656	0.408015	0.389086	0.382005	0.407905	0.216626	0.245184	0.168842	0.156922	0.29418	0.300305	0.246813	0.144918
21	0.39697	0.41906	0.394894	0.406793	0.418328	0.399609	0.392153	0.417911	0.219289	0.25359	0.174458	0.159429	0.297971	0.306703	0.253267	0.147115
22	0.407181	0.428431	0.404952	0.416082	0.428346	0.410341	0.401595	0.427698	0.22173	0.259775	0.183201	0.162462	0.302252	0.31129	0.260654	0.149889
23	0.416832	0.43862	0.414322	0.425001	0.437776	0.420225	0.41088	0.437817	0.224136	0.26394	0.190177	0.165657	0.306468	0.31382	0.264509	0.15213
24	0.425367	0.447331	0.423555	0.433949	0.447109	0.429397	0.419705	0.447278	0.227979	0.269523	0.197467	0.170298	0.308597	0.315936	0.267143	0.153545
25	0.433553	0.456191	0.432248	0.442253	0.455499	0.438387	0.428746	0.45609	0.235852	0.272434	0.203185	0.172954	0.314209	0.32162	0.270825	0.15501
26	0.441415	0.464587	0.440606	0.44996	0.463436	0.446843	0.437697	0.464434	0.243006	0.274566	0.207218	0.176068	0.316517	0.325546	0.272125	0.156232
27	0.449395	0.47299	0.448673	0.457531	0.471806	0.454976	0.44664	0.472293	0.248273	0.278894	0.219405	0.179347	0.319713	0.328785	0.274424	0.157242
28	0.457079	0.481292	0.456326	0.464979	0.479579	0.463621	0.45483	0.480307	0.254793	0.284127	0.223281	0.18092	0.320422	0.335092	0.276235	0.160358
29	0.464818	0.489419	0.463918	0.472545	0.487066	0.471643	0.462509	0.488178	0.262159	0.285661	0.227344	0.184886	0.32241	0.337054	0.277342	0.163019
30	0.47251	0.497292	0.471377	0.479195	0.494483	0.478847	0.471157	0.495972	0.270877	0.288628	0.22968	0.18653	0.324856	0.341535	0.278469	0.165955
31	0.479564	0.505282	0.478495	0.486083	0.501278	0.486167	0.478941	0.502986	0.27525	0.28959	0.237404	0.188081	0.327191	0.343594	0.281721	0.16723
32	0.486894	0.512075	0.485608	0.492594	0.507876	0.493716	0.486341	0.510128	0.281455	0.291339	0.241475	0.190666	0.32797	0.345485	0.283466	0.169256
33	0.494128	0.519192	0.49256	0.499128	0.514507	0.501183	0.493733	0.516874	0.29219	0.292777	0.246149	0.192398	0.330905	0.34849	0.28482	0.17009
34	0.501123	0.526532	0.499232	0.505168	0.521011	0.508171	0.501326	0.523836	0.294468	0.294769	0.248809	0.195499	0.332522	0.35143	0.286869	0.171087
35	0.507955	0.533385	0.505403	0.511699	0.527247	0.515087	0.508044	0.53008	0.297219	0.295779	0.249858	0.199365	0.335098	0.35294	0.289593	0.17346
36	0.515011	0.539917	0.511725	0.517758	0.533682	0.521961	0.51438	0.536603	0.301515	0.297445	0.252005	0.206076	0.336887	0.355502	0.29384	0.176003
37	0.521781	0.546609	0.517915	0.523623	0.539637	0.528291	0.52097	0.543067	0.308735	0.300997	0.255457	0.208863	0.339453	0.357214	0.296488	0.179539
38	0.528553	0.552747	0.524023	0.529489	0.545389	0.534798	0.527378	0.549186	0.31106	0.302434	0.259898	0.212018	0.341859	0.360311	0.297263	0.180702
39	0.534996	0.5589	0.530109	0.53539	0.550632	0.540665	0.533798	0.554973	0.314035	0.302816	0.262392	0.215066	0.344828	0.361488	0.300032	0.182814
40	0.541261	0.56479	0.535788	0.540873	0.556119	0.54655	0.539803	0.561096	0.317501	0.304592	0.268214	0.218568	0.348642	0.364766	0.303857	0.184296
41	0.547675	0.571031	0.541525	0.546113	0.561618	0.552126	0.545844	0.566668	0.321955	0.30535	0.27298	0.227117	0.350871	0.36645	0.308438	0.18769
42	0.554028	0.576889	0.546914	0.551427	0.566776	0.557976	0.551458	0.571793	0.32433	0.307998	0.275192	0.230339	0.356241	0.369357	0.311553	0.188567
43	0.560217	0.582691	0.552492	0.55679	0.571787	0.563646	0.557374	0.576929	0.327514	0.31262	0.280901	0.236247	0.358467	0.37697	0.313041	0.190087
44	0.566281	0.588407	0.558006	0.562007	0.576716	0.569181	0.563044	0.582167	0.332789	0.314394	0.282904	0.239219	0.361752	0.382246	0.316264	0.193305
45	0.572109	0.593785	0.563193	0.56719	0.581595	0.574745	0.568581	0.587548	0.335347	0.315725	0.285321	0.244417	0.364291	0.384366	0.317226	0.195153
46	0.577614	0.599383	0.568675	0.572178	0.586577	0.57983	0.574323	0.592696	0.337887	0.319715	0.289094	0.265095	0.365413	0.392096	0.32086	0.195917
47	0.583305	0.604856	0.573633	0.577138	0.591444	0.585309	0.579482	0.597787	0.340033	0.3232	0.292525	0.268896	0.376017	0.397793	0.324189	0.196498
48	0.588786	0.610012	0.579013	0.581862	0.596226	0.59059	0.584382	0.603327	0.343084	0.327612	0.293644	0.27673	0.380431	0.400858	0.324934	0.1982
49	0.593972	0.615045	0.584013	0.586779	0.600999	0.595876	0.589509	0.608297	0.344217	0.334135	0.294538	0.28063	0.384611	0.403115	0.328286	0.19924
50	0.599078	0.620281	0.588809	0.591713	0.605624	0.600885	0.594526	0.61328	0.346987	0.33654	0.296986	0.283476	0.387956	0.406161	0.329547	0.200542
51	0.604077	0.625079	0.59362	0.596861	0.610151	0.605471	0.599355	0.618361	0.347595	0.338905	0.299265	0.289245	0.388718	0.408918	0.33093	0.202581
52	0.608817	0.630176	0.598468	0.601774	0.614153	0.610323	0.604094	0.623192	0.348425	0.343705	0.300748	0.298545	0.391652	0.414118	0.336359	0.203434
53	0.613623	0.635215	0.603256	0.606319	0.618643	0.614863	0.608875	0.627921	0.351918	0.349814	0.303372	0.304977	0.395221	0.416852	0.342278	0.204427
54	0.618212	0.640158	0.608001	0.610971	0.622759	0.619416	0.613628	0.632389	0.353208	0.352868	0.306003	0.313399	0.397636	0.419935	0.345974	0.206162
55	0.62267	0.644594	0.612606	0.615643	0.626936	0.623984	0.617977	0.637098	0.35581	0.356558	0.311521	0.319703	0.400523	0.422677	0.35022	0.207729
56	0.627228	0.649216	0.617311	0.620076	0.631154	0.628394	0.622614	0.641332	0.357279	0.358805	0.312466	0.321967	0.403537	0.426421	0.351138	0.210805
57	0.632097	0.653872	0.621835	0.624382	0.635164	0.633045	0.627515	0.645624	0.359429	0.365259	0.319367	0.328501	0.407684	0.431594	0.354149	0.212742
58	0.63669	0.658204	0.626221	0.628597	0.639179	0.63738	0.63202	0.649927	0.361033	0.367931	0.322205	0.336635	0.410552	0.434142	0.359	0.214449
59	0.641167	0.662414	0.630513	0.632595	0.643145	0.641596	0.636302	0.654227	0.36358	0.369888	0.324626	0.340924	0.412393	0.43563	0.363245	0.216113
60	0.645394	0.666522	0.634605	0.636732	0.646962	0.645692	0.640656	0.658348	0.364449	0.37179	0.326531	0.346165	0.414306	0.438832	0.366315	0.220751
61	0.649345	0.670615	0.638864	0.640674	0.650774	0.650137	0.644875	0.662583	0.367717	0.373784	0.330672	0.349145	0.417163	0.440409	0.372633	0.22218
62	0.653617	0.674507	0.643084	0.644407	0.654563	0.65426	0.649086	0.666588	0.369	0.374596	0.333522	0.355721	0.421729	0.443915	0.377318	0.230279
63	0.657586	0.678636	0.647075	0.648402	0.658354	0.658471	0.653371	0.670668	0.371249	0.375377	0.33672	0.358604	0.42227	0.446393	0.37994	0.235092
64	0.661768	0.682626	0.651015	0.652177	0.662085	0.662605	0.657694	0.67466	0.373851	0.37709	0.337913	0.363608	0.424823	0.449151	0.381438	0.239432
65	0.665692	0.68631	0.65492	0.655931	0.665832	0.666496	0.661869	0.67842	0.375682	0.379404	0.340132	0.366908	0.427011	0.451687	0.383821	0.244958
66	0.669751	0.690011	0.658713	0.659715	0.669453	0.670466	0.66581	0.682106	0.379556	0.381725	0.34181	0.373816	0.428352	0.456861	0.386042	0.246256
67	0.673543	0.693553	0.662439	0.663354	0.673085	0.674294	0.66979	0.685824	0.382267	0.386562	0.345365	0.376467	0.431311	0.458677	0.390603	0.248657
68	0.67751	0.697209	0.66614	0.66709	0.676607	0.678111	0.673792	0.689445	0.384363	0.388039	0.347433	0.38006	0.43199	0.46057	0.393395	0.249888
69	0.681036	0.701021	0.669801	0.670739	0.680011	0.681937	0.677483	0.693035	0.386622	0.389296	0.349526	0.382518	0.433438	0.4641	0.397156	0.251885
70	0.684802	0.704444	0.673376	0.674254	0.683523	0.685688	0.681224	0.696606	0.389046	0.391014	0.353275	0.385346	0.435136	0.468487	0.40016	0.254759
71	0.688422	0.708124	0.676959	0.67782	0.687	0.689332	0.684952	0.700193	0.391842	0.393337	0.357272	0.388433	0.43767	0.470776	0.403232	0.25881
72	0.692109	0.711572	0.680552	0.681218	0.690287	0.693066	0.688465	0.703561	0.394003	0.395767	0.360915	0.390805	0.440539	0.476134	0.406005	0.262773
73	0.695583	0.714835	0.683901	0.684692	0.693673	0.69676	0.691957	0.706982	0.396769	0.397807	0.363745	0.396623	0.443845	0.48044	0.409342	0.263787
74	0.699061	0.718166	0.687154	0.688005	0.697072	0.700683	0.69535	0.710469	0.400333	0.400861	0.365845	0.401197	0.447711	0.48463	0.414151	0.26607
75	0.702533	0.721548	0.690428	0.691452	0.700224	0.704163	0.698921	0.713963	0.403261	0.40398	0.368826	0.404594	0.449195	0.488532	0.417172	0.268892
76	0.706124	0.72476	0.693631	0.694724	0.703445	0.707493	0.702627	0.717302	0.40493	0.406673	0.371048	0.406395	0.452926	0.490426	0.42212	0.272938
77	0.709574	0.728012	0.696813	0.69818	0.706578	0.710815	0.706071	0.720557	0.406214	0.410936	0.373355	0.410166	0.455777	0.492639	0.425224	0.276103
78	0.712907	0.731375	0.700138	0.70144	0.709758	0.714014	0.709344	0.723799	0.409601	0.41304	0.376354	0.413386	0.460076	0.493721	0.426618	0.278086
79	0.716316	0.734595	0.703476	0.704667	0.712894	0.717178	0.712901	0.726969	0.41258	0.41652	0.379719	0.415866	0.462657	0.496733	0.429097	0.279931
80	0.719524	0.737725	0.706597	0.707832	0.715964	0.72053	0.716426	0.730116	0.415239	0.417607	0.383963	0.41893	0.466602	0.498576	0.433318	0.281032
81	0.722612	0.74073	0.709831	0.710947	0.718929	0.723923	0.719809	0.733175	0.417357	0.418613	0.386929	0.421056	0.468436	0.500807	0.436105	0.286201
82	0.725725	0.743667	0.712979	0.71398	0.722037	0.727113	0.723034	0.73616	0.421729	0.421316	0.391665	0.425197	0.474111	0.50195	0.438981	0.291512
83	0.728799	0.746604	0.715961	0.717096	0.724932	0.730254	0.726134	0.739161	0.425874	0.423393	0.395227	0.427582	0.476149	0.507035	0.442501	0.292986
84	0.731877	0.74942	0.718919	0.720302	0.728065	0.733247	0.729175	0.742143	0.429304	0.426774	0.397632	0.43404	0.479381	0.508574	0.445938	0.297539
85	0.734882	0.752183	0.721997	0.723358	0.731026	0.736291	0.732425	0.745155	0.430777	0.429157	0.400804	0.441979	0.483036	0.510866	0.450649	0.301848
86	0.737985	0.75494	0.724848	0.726276	0.73389	0.73912	0.735387	0.747936	0.433399	0.43287	0.405454	0.448545	0.486002	0.514777	0.453419	0.304212
87	0.741001	0.757689	0.727633	0.729254	0.736746	0.742018	0.738314	0.75095	0.436932	0.434759	0.407988	0.452356	0.487936	0.516408	0.454404	0.305074
88	0.744015	0.760326	0.730518	0.732262	0.739528	0.744945	0.741207	0.753908	0.437916	0.437694	0.411524	0.453743	0.49131	0.518354	0.456425	0.306584
89	0.746944	0.763125	0.733454	0.735324	0.742419	0.747794	0.744122	0.756688	0.440841	0.439279	0.420724	0.457106	0.494875	0.520008	0.459488	0.311
90	0.749713	0.765799	0.736219	0.738261	0.745271	0.750678	0.747108	0.759436	0.444953	0.441105	0.421723	0.459851	0.497826	0.522603	0.461916	0.314547
91	0.75244	0.768477	0.738944	0.741001	0.748257	0.753269	0.750072	0.762197	0.44837	0.4439	0.424652	0.464414	0.499175	0.5251	0.464412	0.315889
92	0.755182	0.771163	0.741698	0.743823	0.750986	0.756086	0.752875	0.764799	0.450747	0.446303	0.428833	0.468679	0.501164	0.527087	0.467211	0.318461
93	0.757784	0.773675	0.744366	0.746558	0.753688	0.758771	0.755745	0.767465	0.455513	0.448078	0.432284	0.471831	0.502938	0.528738	0.468409	0.322134
94	0.760335	0.776266	0.747134	0.749212	0.756394	0.76162	0.75857	0.770218	0.46093	0.452252	0.435595	0.477143	0.503898	0.530441	0.469294	0.327807
95	0.76298	0.778792	0.749786	0.75202	0.75918	0.76415	0.761226	0.772723	0.463304	0.453728	0.439427	0.482247	0.505734	0.531663	0.473452	0.330188
96	0.7655	0.781223	0.752561	0.754634	0.761924	0.766684	0.76394	0.775297	0.466536	0.456365	0.442477	0.485603	0.508369	0.53286	0.476889	0.334267
97	0.768129	0.783798	0.7553	0.757317	0.764494	0.769382	0.766566	0.777968	0.469262	0.457335	0.445998	0.489603	0.510778	0.535384	0.479621	0.335542
98	0.770685	0.78619	0.757787	0.759993	0.767071	0.771835	0.769207	0.7805	0.47111	0.46008	0.447244	0.492068	0.511825	0.53721	0.480661	0.342355
99	0.773114	0.788612	0.760326	0.762699	0.769689	0.7744	0.771671	0.783082	0.473918	0.463483	0.451481	0.494266	0.515202	0.540574	0.483061	0.34599
100	0.775501	0.791013	0.762935	0.76523	0.772195	0.776909	0.774174	0.785471	0.476122	0.468748	0.456362	0.498866	0.516194	0.54234	0.484001	0.351012
101	0.777973	0.793339	0.765454	0.767836	0.77478	0.779378	0.776715	0.788026	0.478205	0.471501	0.458771	0.501514	0.518258	0.543452	0.486153	0.353259
102	0.780345	0.795587	0.767952	0.770341	0.777153	0.781874	0.779325	0.790577	0.479681	0.474668	0.461139	0.505152	0.520772	0.544941	0.488717	0.359137
103	0.78276	0.79786	0.770402	0.772746	0.779792	0.784279	0.781776	0.792999	0.485137	0.476767	0.465144	0.507158	0.52306	0.545983	0.491371	0.362263
104	0.785207	0.800031	0.773001	0.775182	0.782229	0.786767	0.784338	0.795442	0.488421	0.478908	0.471538	0.510499	0.52495	0.547678	0.493047	0.365363
105	0.787635	0.802184	0.775406	0.777705	0.784748	0.789031	0.786798	0.797815	0.492128	0.480722	0.475591	0.512709	0.526707	0.549242	0.495583	0.37042
106	0.789989	0.804317	0.777738	0.780237	0.78714	0.791423	0.789182	0.800129	0.494124	0.484737	0.476951	0.514584	0.529954	0.549859	0.499487	0.372378
107	0.792306	0.806438	0.780033	0.782703	0.789499	0.793733	0.791604	0.802325	0.49713	0.487506	0.47918	0.518385	0.533228	0.550892	0.500371	0.379436
108	0.794559	0.808587	0.782346	0.78511	0.791894	0.796109	0.793995	0.804671	0.499443	0.490635	0.485413	0.520206	0.535197	0.554642	0.502082	0.384036
109	0.796877	0.810769	0.784782	0.787447	0.794361	0.798353	0.796344	0.806945	0.501194	0.49418	0.487134	0.522193	0.539004	0.557395	0.506587	0.387024
110	0.799121	0.812933	0.787147	0.789887	0.796606	0.800595	0.798687	0.80927	0.502983	0.497476	0.491391	0.525767	0.541981	0.558954	0.507485	0.392324
111	0.801407	0.815119	0.78939	0.792165	0.79891	0.802831	0.801057	0.811478	0.505873	0.49952	0.498741	0.527412	0.544048	0.560302	0.50983	0.394421
112	0.803647	0.81725	0.791663	0.794351	0.801176	0.80506	0.803397	0.813691	0.508844	0.500669	0.503198	0.529831	0.545837	0.561554	0.511229	0.39862
113	0.806019	0.819333	0.793904	0.796682	0.803301	0.807272	0.805658	0.815786	0.510897	0.50248	0.505019	0.530509	0.546986	0.563454	0.513984	0.406433
114	0.808229	0.821387	0.796119	0.799012	0.80569	0.809369	0.807879	0.817937	0.512544	0.504973	0.50675	0.53189	0.548529	0.56525	0.515159	0.41402
115	0.810401	0.823399	0.798348	0.801406	0.807885	0.811501	0.809992	0.820002	0.515755	0.507881	0.507458	0.533792	0.550349	0.56646	0.518171	0.416548
116	0.812582	0.825304	0.800459	0.803672	0.810067	0.813558	0.812134	0.822065	0.517655	0.51134	0.510017	0.537416	0.552308	0.56792	0.521592	0.423819
117	0.814695	0.82723	0.802626	0.805804	0.812188	0.81564	0.814334	0.824054	0.518927	0.513583	0.51613	0.539249	0.554688	0.573035	0.523051	0.4297
118	0.816834	0.82935	0.804733	0.80798	0.814396	0.817724	0.816497	0.826061	0.52175	0.516059	0.517955	0.539983	0.557007	0.57373	0.527145	0.432419
119	0.818974	0.83126	0.806789	0.810009	0.816467	0.819686	0.818627	0.827962	0.525773	0.518269	0.520906	0.541764	0.558651	0.576671	0.528744	0.436806
120	0.821056	0.833179	0.808884	0.812204	0.818561	0.821774	0.820797	0.830001	0.528765	0.519661	0.525028	0.544058	0.559903	0.577556	0.530015	0.438656
121	0.823007	0.835091	0.810988	0.814323	0.820639	0.823773	0.822941	0.832016	0.530736	0.520897	0.527506	0.544928	0.561018	0.578001	0.532927	0.446577
122	0.824938	0.836874	0.813011	0.816322	0.822679	0.825772	0.824993	0.834004	0.534911	0.522905	0.532314	0.546113	0.562031	0.57862	0.534924	0.451258
123	0.82695	0.838647	0.815069	0.818319	0.824568	0.827813	0.826958	0.835864	0.538168	0.523666	0.536127	0.547748	0.56451	0.579856	0.537775	0.452972
124	0.8289	0.84053	0.817085	0.820456	0.826624	0.829755	0.829103	0.837782	0.541656	0.526476	0.537829	0.549192	0.565776	0.581454	0.538833	0.454488
125	0.8308	0.842233	0.819027	0.822541	0.828533	0.831846	0.831068	0.839542	0.545705	0.527784	0.540444	0.550809	0.568207	0.583377	0.542741	0.458421
126	0.832758	0.844064	0.821031	0.824586	0.830394	0.833607	0.833058	0.841409	0.549855	0.529918	0.542675	0.554062	0.570212	0.584323	0.545138	0.463267
127	0.834683	0.845764	0.823011	0.826581	0.832286	0.835448	0.834985	0.843212	0.554094	0.532779	0.54545	0.555836	0.571676	0.586797	0.548627	0.467701
128	0.836596	0.847567	0.824928	0.828497	0.83427	0.837344	0.836877	0.84494	0.557512	0.535897	0.550829	0.557685	0.573239	0.589082	0.550218	0.474069
129	0.838394	0.849278	0.826866	0.830428	0.836147	0.839187	0.838761	0.846782	0.564718	0.53741	0.556856	0.559742	0.579668	0.589834	0.551582	0.479022
130	0.840159	0.850958	0.828689	0.832452	0.837987	0.841018	0.840693	0.848497	0.56775	0.541107	0.558377	0.561478	0.584077	0.590671	0.553518	0.481705
131	0.842011	0.852635	0.830588	0.834306	0.839803	0.842814	0.842578	0.85024	0.569416	0.544364	0.559805	0.563526	0.586454	0.593562	0.558361	0.485277
132	0.843826	0.854281	0.832426	0.836095	0.841631	0.844614	0.844468	0.851891	0.572033	0.550002	0.563677	0.564749	0.589128	0.5958	0.55938	0.48704
133	0.845597	0.855881	0.834332	0.837936	0.843381	0.846359	0.846335	0.853561	0.575423	0.553214	0.565639	0.567076	0.592241	0.597522	0.560739	0.489202
134	0.847397	0.857499	0.836166	0.839702	0.845073	0.848124	0.848132	0.855192	0.580025	0.554747	0.56765	0.567875	0.597488	0.597979	0.56477	0.491457
135	0.849122	0.859112	0.837976	0.841531	0.846821	0.849885	0.849881	0.856835	0.583458	0.557028	0.571149	0.569069	0.600186	0.599363	0.567216	0.496763
136	0.850801	0.86067	0.839736	0.843349	0.848584	0.851667	0.851637	0.858498	0.585084	0.557934	0.575733	0.571084	0.601598	0.600769	0.571471	0.499369
137	0.852486	0.862257	0.841584	0.84509	0.850285	0.853352	0.853314	0.860162	0.587198	0.561769	0.576962	0.572334	0.603008	0.602807	0.574046	0.504428
138	0.854199	0.8638	0.843291	0.846863	0.852008	0.855078	0.855043	0.861825	0.592982	0.563466	0.580294	0.575552	0.605914	0.604349	0.574609	0.506233
139	0.85586	0.865299	0.844898	0.84859	0.853661	0.856781	0.856681	0.863432	0.595202	0.565956	0.581633	0.578954	0.607752	0.606099	0.57703	0.508818
140	0.857503	0.86687	0.846644	0.850236	0.855364	0.85843	0.858371	0.865068	0.596907	0.568105	0.586792	0.581002	0.608389	0.607363	0.579971	0.514222
141	0.859214	0.86842	0.848281	0.851901	0.856989	0.860092	0.860033	0.866656	0.60276	0.570316	0.590172	0.583199	0.609497	0.608949	0.583121	0.518764
142	0.860812	0.87001	0.849953	0.853612	0.858655	0.861657	0.861635	0.868181	0.6043	0.572233	0.592886	0.585729	0.611326	0.609957	0.587429	0.520605
143	0.862442	0.87153	0.851664	0.855352	0.860266	0.863296	0.863273	0.869775	0.606388	0.575739	0.594495	0.588172	0.613212	0.611362	0.589054	0.522934
144	0.864048	0.873008	0.853295	0.857069	0.861801	0.864897	0.864905	0.871325	0.610466	0.57765	0.595871	0.590925	0.614995	0.61238	0.593639	0.527841
145	0.865658	0.874491	0.855063	0.858699	0.863404	0.866489	0.866544	0.872827	0.617025	0.579257	0.597667	0.594875	0.618157	0.613831	0.595814	0.532205
146	0.867166	0.875869	0.856742	0.860322	0.864957	0.868056	0.868105	0.874312	0.619059	0.580362	0.599342	0.596796	0.619963	0.615618	0.599227	0.536378
147	0.868697	0.877371	0.858363	0.862031	0.866511	0.869629	0.869664	0.875802	0.621431	0.583792	0.60217	0.598293	0.622337	0.617637	0.602796	0.539252
148	0.870233	0.878826	0.859926	0.863639	0.868056	0.871152	0.871293	0.877235	0.62486	0.584437	0.604548	0.600669	0.624079	0.619771	0.60499	0.543143
149	0.871783	0.880263	0.861546	0.865208	0.869575	0.872657	0.872793	0.878685	0.630184	0.586327	0.605141	0.601778	0.627823	0.621752	0.606936	0.546185
150	0.873191	0.881648	0.86304	0.866814	0.871182	0.874143	0.874379	0.880113	0.631191	0.587363	0.608253	0.60356	0.630853	0.622974	0.609457	0.549022
151	0.874735	0.883019	0.864624	0.868327	0.872664	0.875605	0.875892	0.88151	0.634788	0.588651	0.612401	0.605661	0.632375	0.623799	0.610786	0.55421
152	0.876276	0.884297	0.866238	0.869784	0.874103	0.877093	0.87738	0.882939	0.63863	0.591028	0.617671	0.607953	0.634134	0.624701	0.612615	0.557841
153	0.877802	0.885745	0.867833	0.871343	0.875677	0.878534	0.878816	0.884356	0.640593	0.592134	0.620352	0.610545	0.635428	0.627574	0.614017	0.560537
154	0.879225	0.887069	0.869337	0.872811	0.877126	0.879959	0.880289	0.885797	0.646081	0.592705	0.623748	0.615231	0.638318	0.630365	0.616383	0.564909
155	0.880692	0.888404	0.870886	0.874259	0.878551	0.881411	0.881731	0.887121	0.648917	0.593647	0.625723	0.617323	0.639861	0.63122	0.618542	0.566424
156	0.882104	0.889666	0.872391	0.875802	0.880007	0.882819	0.883145	0.888426	0.650056	0.597427	0.630279	0.621646	0.640943	0.633331	0.620656	0.567887
157	0.883577	0.890931	0.873905	0.877244	0.881414	0.884157	0.884528	0.889884	0.652466	0.599321	0.633817	0.623273	0.643046	0.63557	0.62194	0.569692
158	0.885016	0.892199	0.875422	0.878644	0.882891	0.885556	0.885955	0.891169	0.655351	0.602392	0.636873	0.625073	0.643939	0.636345	0.626428	0.574306
159	0.886427	0.893413	0.876943	0.880096	0.884352	0.886916	0.887321	0.892557	0.656886	0.603072	0.640312	0.628571	0.644273	0.638953	0.628696	0.575725
160	0.887786	0.894682	0.878421	0.881515	0.885739	0.888246	0.888674	0.893833	0.658303	0.604214	0.642086	0.630891	0.646566	0.640471	0.631535	0.579618
161	0.889115	0.895929	0.879907	0.882912	0.887151	0.889591	0.890129	0.895139	0.662469	0.605938	0.64609	0.634107	0.648237	0.642982	0.633588	0.585837
162	0.890482	0.897128	0.881403	0.884335	0.888528	0.890917	0.891459	0.89647	0.665292	0.606989	0.647599	0.637787	0.650657	0.643808	0.636484	0.58758
163	0.891744	0.898346	0.882957	0.885693	0.889858	0.892223	0.892789	0.897743	0.666952	0.60856	0.650031	0.639865	0.652942	0.646581	0.637522	0.589019
164	0.893071	0.899576	0.884347	0.887117	0.891208	0.8935	0.894123	0.89894	0.669504	0.611416	0.652937	0.642265	0.654147	0.648259	0.639303	0.590661
165	0.894377	0.900708	0.885812	0.88846	0.892559	0.894776	0.895451	0.90018	0.670278	0.612335	0.654725	0.647148	0.656376	0.651391	0.640544	0.593059
166	0.89565	0.901852	0.887241	0.889818	0.893861	0.896062	0.896696	0.901472	0.672202	0.614782	0.656383	0.649966	0.657501	0.652918	0.642531	0.595179
167	0.89696	0.903044	0.888619	0.891131	0.895176	0.897272	0.897965	0.902753	0.673462	0.617024	0.663681	0.653494	0.658876	0.654606	0.644291	0.596606
168	0.89822	0.904166	0.890007	0.892455	0.896451	0.898527	0.89925	0.903939	0.675832	0.618033	0.665783	0.65522	0.659797	0.65609	0.646333	0.597742
169	0.899505	0.90527	0.891403	0.893807	0.897775	0.899696	0.900475	0.905154	0.677102	0.623811	0.667522	0.656647	0.661455	0.657617	0.649241	0.599659
170	0.900804	0.906432	0.892769	0.895119	0.899086	0.900895	0.901685	0.906408	0.680288	0.628562	0.669223	0.658949	0.662915	0.659984	0.654528	0.602248
171	0.902068	0.90754	0.89414	0.896416	0.900341	0.902117	0.902932	0.907684	0.68201	0.630961	0.671613	0.661001	0.664769	0.661142	0.65792	0.604159
172	0.90334	0.908644	0.895426	0.897657	0.901578	0.903256	0.904127	0.908905	0.683122	0.63316	0.673086	0.662491	0.665367	0.662291	0.660245	0.605331
173	0.904603	0.909679	0.896718	0.898931	0.902822	0.904386	0.905306	0.910084	0.684707	0.637139	0.67838	0.66361	0.666168	0.664375	0.664375	0.609314
174	0.905845	0.910715	0.898087	0.900154	0.904017	0.905582	0.906503	0.91123	0.686957	0.638076	0.680133	0.665934	0.667157	0.666467	0.666874	0.612036
175	0.907056	0.911723	0.899412	0.901399	0.905208	0.906729	0.90768	0.912369	0.688479	0.639673	0.684751	0.667267	0.669033	0.668557	0.668987	0.613851
176	0.908239	0.912783	0.900732	0.902581	0.906395	0.907862	0.908837	0.913523	0.690847	0.640285	0.687882	0.668362	0.671121	0.669769	0.671462	0.620713
177	0.909459	0.91381	0.902102	0.903744	0.907606	0.908973	0.909974	0.914646	0.692361	0.643804	0.690181	0.670554	0.672955	0.672152	0.67565	0.623228
178	0.910714	0.914818	0.903325	0.904946	0.908768	0.91006	0.911138	0.915729	0.694457	0.648034	0.691628	0.673426	0.67493	0.675786	0.677463	0.626301
179	0.911851	0.915877	0.904528	0.906143	0.909951	0.91116	0.912285	0.916795	0.69568	0.650268	0.692667	0.674832	0.676121	0.67723	0.679594	0.628948
180	0.91297	0.916926	0.905774	0.907316	0.911107	0.912247	0.913405	0.91786	0.700022	0.652602	0.696302	0.676021	0.677288	0.680836	0.68421	0.631304
181	0.914088	0.917924	0.907038	0.908462	0.912242	0.913325	0.91449	0.918918	0.70149	0.654826	0.699076	0.677521	0.679128	0.6823	0.68715	0.633588
182	0.915274	0.918938	0.908244	0.909595	0.91337	0.914378	0.915597	0.920005	0.702436	0.656304	0.701546	0.679055	0.680651	0.685459	0.690707	0.635392
183	0.916398	0.919892	0.909466	0.91075	0.914469	0.915455	0.916687	0.921041	0.704817	0.658734	0.705722	0.680152	0.683378	0.686386	0.693549	0.636524
184	0.917461	0.920844	0.910719	0.911947	0.915577	0.916474	0.917802	0.922102	0.705665	0.66098	0.707444	0.68201	0.687342	0.68846	0.696288	0.638906
185	0.91855	0.921798	0.911933	0.91311	0.916666	0.917513	0.918832	0.923112	0.708022	0.662509	0.711185	0.683358	0.688493	0.689229	0.702323	0.641418
186	0.919664	0.922816	0.913197	0.914234	0.917785	0.918496	0.919874	0.924167	0.709042	0.66464	0.711636	0.684862	0.689733	0.691517	0.704974	0.643926
187	0.920753	0.923792	0.914335	0.915316	0.918845	0.919522	0.920925	0.925165	0.710511	0.665846	0.712805	0.685917	0.691719	0.692817	0.707997	0.6455
188	0.921812	0.924752	0.915569	0.916426	0.919918	0.920589	0.921989	0.926188	0.711583	0.66748	0.715304	0.686707	0.692912	0.694939	0.709344	0.647011
189	0.922921	0.925686	0.916774	0.917482	0.920988	0.921538	0.923037	0.927161	0.712365	0.669892	0.718259	0.687767	0.694377	0.697239	0.711569	0.649218
190	0.923952	0.926618	0.917927	0.918497	0.922065	0.922557	0.924041	0.928147	0.715095	0.671466	0.724069	0.689747	0.695396	0.699785	0.712822	0.651007
191	0.924959	0.927502	0.919073	0.919531	0.923073	0.923566	0.925087	0.929112	0.717167	0.675087	0.725787	0.691376	0.696113	0.702081	0.715983	0.65529
192	0.92599	0.928421	0.92021	0.92054	0.924085	0.92449	0.926091	0.930063	0.718896	0.677071	0.727938	0.692988	0.697479	0.704922	0.71794	0.656437
193	0.926951	0.929348	0.921325	0.921577	0.92508	0.925494	0.92707	0.930987	0.720376	0.681169	0.729134	0.694034	0.700615	0.705919	0.719066	0.657742
194	0.927922	0.930229	0.922375	0.9226	0.926079	0.926423	0.92805	0.931917	0.72277	0.684577	0.729817	0.695347	0.70261	0.708024	0.72275	0.660333
195	0.9289	0.931125	0.923539	0.923628	0.927051	0.927389	0.929066	0.932803	0.725982	0.686981	0.731689	0.697778	0.705259	0.709118	0.724698	0.663384
196	0.929867	0.932012	0.924646	0.92466	0.928036	0.928368	0.930066	0.933725	0.727571	0.68886	0.733404	0.699391	0.707064	0.711045	0.726256	0.666206
197	0.93085	0.932872	0.92574	0.925682	0.928982	0.929321	0.931018	0.934694	0.729701	0.689946	0.734199	0.70158	0.709093	0.713663	0.728475	0.667935
198	0.931769	0.933767	0.926809	0.926697	0.929967	0.930255	0.931964	0.9356	0.733584	0.693747	0.736455	0.702398	0.711686	0.718665	0.729546	0.670122
199	0.93271	0.934646	0.927857	0.927684	0.93089	0.931177	0.932892	0.936457	0.734931	0.695904	0.737532	0.70448	0.715202	0.719495	0.731483	0.671711
200	0.9336	0.935496	0.928867	0.92873	0.931803	0.932109	0.933838	0.93732	0.737288	0.69964	0.739602	0.704949	0.717062	0.720572	0.734832	0.673215
201	0.934569	0.93635	0.929881	0.929696	0.932688	0.932945	0.934767	0.938261	0.738857	0.700872	0.743623	0.7095	0.718945	0.72111	0.735745	0.675714
202	0.935494	0.937173	0.930879	0.930632	0.93357	0.93384	0.935685	0.939113	0.740756	0.702209	0.744865	0.711993	0.720294	0.724844	0.737315	0.677637
203	0.936395	0.937993	0.931891	0.931631	0.93449	0.934712	0.936614	0.93996	0.74162	0.704412	0.746682	0.713855	0.721338	0.725917	0.738762	0.679791
204	0.937254	0.938827	0.932888	0.932551	0.935359	0.935554	0.937514	0.940806	0.7429	0.707159	0.748638	0.715118	0.724111	0.726861	0.74131	0.681477
205	0.938157	0.939649	0.933897	0.933538	0.936227	0.936445	0.938453	0.941629	0.744717	0.708762	0.750032	0.716409	0.725957	0.730478	0.743074	0.686812
206	0.939043	0.940448	0.934847	0.93442	0.937096	0.937317	0.939326	0.942432	0.746064	0.711323	0.751893	0.717574	0.726631	0.731117	0.746087	0.688457
207	0.939947	0.941242	0.935806	0.935356	0.937976	0.938161	0.940233	0.9433	0.748678	0.714568	0.753086	0.719102	0.727651	0.732878	0.747955	0.694616
208	0.940807	0.942022	0.936732	0.936234	0.938784	0.938993	0.941091	0.94414	0.749789	0.71624	0.755226	0.720212	0.728376	0.733803	0.750738	0.697234
209	0.941677	0.94279	0.937734	0.937149	0.939585	0.939842	0.941952	0.944926	0.751306	0.721549	0.756445	0.722402	0.730538	0.734796	0.75476	0.70067
210	0.942513	0.943569	0.938704	0.938044	0.940427	0.940716	0.942817	0.945684	0.752376	0.724716	0.758437	0.724094	0.731778	0.738849	0.756673	0.703999
211	0.94332	0.944351	0.939623	0.938929	0.9413	0.94159	0.943671	0.946494	0.755421	0.725823	0.760822	0.726315	0.734412	0.740854	0.758473	0.705432
212	0.944175	0.945123	0.940575	0.939824	0.942113	0.942387	0.944491	0.947271	0.755776	0.72914	0.763324	0.729437	0.735484	0.743898	0.759737	0.708192
213	0.944947	0.945894	0.941493	0.940667	0.942898	0.943212	0.945328	0.947992	0.757365	0.732787	0.765654	0.731507	0.740142	0.744421	0.761772	0.712126
214	0.945715	0.946643	0.942401	0.941542	0.943702	0.944029	0.946161	0.948787	0.760829	0.734682	0.76656	0.73521	0.742024	0.74649	0.762948	0.715601
215	0.946541	0.947391	0.943286	0.942373	0.944513	0.944816	0.946973	0.94955	0.761808	0.736215	0.76903	0.735716	0.745645	0.748149	0.765381	0.717764
216	0.947342	0.948109	0.944182	0.943229	0.945293	0.945634	0.947756	0.950288	0.762359	0.738793	0.771039	0.738061	0.747161	0.749768	0.766657	0.719873
217	0.948098	0.948846	0.945093	0.944102	0.946039	0.946434	0.948528	0.951053	0.76409	0.741635	0.772766	0.740906	0.749827	0.752533	0.768196	0.724967
218	0.948887	0.949604	0.945984	0.944923	0.946802	0.947206	0.949331	0.951789	0.765795	0.74395	0.776125	0.742567	0.751442	0.754736	0.772463	0.728994
219	0.949639	0.950334	0.94685	0.945784	0.947575	0.947958	0.950132	0.952539	0.768135	0.746298	0.777685	0.746109	0.75352	0.757544	0.773929	0.734076
220	0.950412	0.951047	0.947683	0.946611	0.948371	0.948733	0.950901	0.95324	0.769427	0.747194	0.778971	0.749907	0.755137	0.759633	0.777175	0.73702
221	0.951131	0.951741	0.948466	0.947457	0.949137	0.949463	0.951663	0.953948	0.770643	0.748664	0.780063	0.751939	0.756359	0.760931	0.77836	0.738493
222	0.951922	0.952499	0.949284	0.948262	0.949866	0.950236	0.95247	0.954657	0.772398	0.751117	0.7835	0.754233	0.75823	0.762196	0.779557	0.741677
223	0.952635	0.95319	0.950096	0.949029	0.950582	0.950954	0.953219	0.955307	0.774817	0.752594	0.785495	0.755778	0.759311	0.764235	0.780624	0.745426
224	0.953376	0.953884	0.950923	0.949816	0.951329	0.951681	0.953907	0.956002	0.77644	0.758347	0.787617	0.757491	0.762594	0.765716	0.783164	0.74748
225	0.954091	0.954564	0.951771	0.950603	0.952073	0.95243	0.95465	0.956714	0.777442	0.760439	0.789449	0.759133	0.764083	0.767992	0.784592	0.754987
226	0.954786	0.955237	0.952546	0.951458	0.952805	0.953191	0.955367	0.957407	0.779279	0.761753	0.79046	0.763262	0.766346	0.7702	0.785991	0.758841
227	0.95549	0.955932	0.953335	0.952243	0.953537	0.953931	0.95609	0.958074	0.782671	0.764174	0.791468	0.766829	0.768315	0.772836	0.786897	0.761411
228	0.956193	0.956582	0.954102	0.953025	0.954229	0.954619	0.956821	0.958761	0.783749	0.766543	0.792825	0.768002	0.773217	0.774585	0.790537	0.763752
229	0.956909	0.95725	0.954866	0.953821	0.954939	0.955385	0.957472	0.959408	0.78508	0.769591	0.794516	0.769588	0.775148	0.776132	0.7925	0.768298
230	0.957581	0.957925	0.955653	0.954576	0.955658	0.956092	0.958154	0.96008	0.785858	0.771731	0.796944	0.771996	0.777608	0.778602	0.793454	0.771067
231	0.958276	0.958602	0.95638	0.95528	0.95634	0.956797	0.958815	0.960721	0.787362	0.776394	0.798397	0.772852	0.780432	0.781371	0.795275	0.771932
232	0.958926	0.959256	0.957099	0.956026	0.957029	0.95751	0.959483	0.961402	0.789432	0.778792	0.798908	0.775782	0.782421	0.782483	0.798464	0.774407
233	0.959617	0.959934	0.957799	0.956787	0.957721	0.9582	0.960152	0.962054	0.790934	0.779362	0.799484	0.777421	0.786192	0.786755	0.802075	0.776277
234	0.960287	0.960614	0.958535	0.957523	0.95837	0.958888	0.960835	0.962717	0.792112	0.780348	0.800616	0.778886	0.788807	0.789168	0.806517	0.777667
235	0.960931	0.961271	0.959242	0.95826	0.959047	0.95957	0.961495	0.963326	0.793959	0.782983	0.801813	0.78096	0.790872	0.790577	0.808089	0.781349
236	0.961591	0.961908	0.959942	0.958972	0.95972	0.960263	0.962141	0.963961	0.796151	0.784698	0.803436	0.78279	0.794047	0.796169	0.811152	0.782935
237	0.9622	0.962539	0.960627	0.959686	0.96039	0.960906	0.962767	0.964589	0.798023	0.787359	0.80506	0.783765	0.794819	0.797503	0.812385	0.784669
238	0.962829	0.963154	0.961294	0.960397	0.961079	0.961593	0.963407	0.965236	0.798756	0.789406	0.806316	0.785287	0.795837	0.800047	0.813612	0.786227
239	0.96352	0.963757	0.961969	0.961104	0.961708	0.962272	0.964036	0.965859	0.799717	0.792456	0.809349	0.788075	0.798748	0.803772	0.81628	0.787585
240	0.964188	0.964356	0.962629	0.961786	0.962382	0.962894	0.96465	0.966436	0.801019	0.793575	0.811362	0.788973	0.801346	0.805367	0.817751	0.79039
241	0.964793	0.964979	0.963286	0.962491	0.963036	0.963527	0.965263	0.967037	0.802624	0.794529	0.812172	0.792603	0.804187	0.806632	0.822401	0.791681
242	0.965398	0.965543	0.963964	0.963195	0.963708	0.964169	0.965876	0.967592	0.805048	0.79746	0.813932	0.794441	0.805934	0.808378	0.823354	0.795549
243	0.966023	0.966113	0.964612	0.9639	0.964349	0.964783	0.966471	0.968169	0.806839	0.798718	0.814262	0.7989	0.807961	0.811806	0.82519	0.796824
244	0.966629	0.966689	0.965266	0.964557	0.96496	0.965413	0.967047	0.968719	0.808676	0.800426	0.81636	0.800903	0.809935	0.816109	0.827748	0.798105
245	0.967235	0.967272	0.96593	0.965268	0.965571	0.966022	0.967622	0.969291	0.809065	0.805107	0.818511	0.803764	0.811113	0.818467	0.828519	0.800228
246	0.967838	0.967833	0.966576	0.965942	0.966182	0.966635	0.968209	0.969868	0.810534	0.80662	0.820917	0.805121	0.81219	0.820257	0.829928	0.804096
247	0.968429	0.96839	0.967211	0.966587	0.966807	0.967216	0.968792	0.970422	0.812531	0.810182	0.822201	0.807718	0.81513	0.823378	0.831878	0.808066
248	0.968978	0.968968	0.967835	0.967248	0.967435	0.967801	0.969367	0.970981	0.813497	0.813307	0.824318	0.810415	0.817307	0.827193	0.833379	0.811494
249	0.969549	0.969531	0.968444	0.967889	0.968053	0.968401	0.969973	0.971544	0.816141	0.817527	0.825437	0.812338	0.818212	0.8292	0.838855	0.815043
250	0.970145	0.9701	0.969054	0.968525	0.968663	0.96898	0.970532	0.972101	0.817277	0.821282	0.827789	0.815731	0.818844	0.83024	0.841549	0.816692
251	0.970706	0.97065	0.969669	0.969154	0.969244	0.969574	0.9711	0.972639	0.81883	0.823495	0.829002	0.817662	0.821683	0.83129	0.843336	0.818756
252	0.971236	0.971198	0.970254	0.969774	0.96982	0.970158	0.971679	0.973193	0.822452	0.826525	0.831363	0.819343	0.823483	0.833899	0.847321	0.823295
253	0.971776	0.971741	0.97085	0.970357	0.970407	0.970699	0.972215	0.973742	0.823882	0.829153	0.833384	0.824476	0.826469	0.835509	0.84854	0.825236
254	0.972307	0.972271	0.971443	0.970979	0.970986	0.971284	0.97277	0.97426	0.827084	0.830769	0.834209	0.826574	0.829868	0.837659	0.8505	0.826889
255	0.972848	0.972844	0.972037	0.971609	0.971562	0.971859	0.973317	0.974773	0.828524	0.833141	0.835374	0.828975	0.831131	0.841739	0.851984	0.828131
256	0.97337	0.973377	0.972627	0.972193	0.972149	0.972398	0.973887	0.975287	0.831823	0.834817	0.836402	0.830073	0.834736	0.843262	0.853224	0.830307
257	0.97392	0.973896	0.973176	0.972753	0.972736	0.972953	0.974419	0.97582	0.834271	0.83601	0.83723	0.832322	0.835744	0.845087	0.855671	0.832532
258	0.974465	0.97444	0.973734	0.97334	0.973336	0.973532	0.974971	0.976328	0.838604	0.839004	0.840881	0.835243	0.836796	0.848179	0.858441	0.836602
259	0.974969	0.974949	0.974295	0.973921	0.973868	0.974087	0.975504	0.976831	0.842095	0.841512	0.842445	0.838604	0.839272	0.849944	0.860326	0.837691
260	0.975458	0.975504	0.974905	0.974441	0.974412	0.974603	0.976051	0.977333	0.84372	0.844084	0.844222	0.841717	0.842403	0.852059	0.862938	0.840158
261	0.975932	0.976036	0.975444	0.974982	0.974949	0.975114	0.976574	0.977865	0.846964	0.8463	0.846053	0.844297	0.846776	0.855403	0.86454	0.841042
262	0.976445	0.976566	0.976004	0.975547	0.975491	0.975657	0.977089	0.97834	0.850316	0.850149	0.848183	0.847398	0.847864	0.857369	0.866871	0.844838
263	0.976978	0.977118	0.976567	0.976097	0.976019	0.976187	0.977624	0.978813	0.851061	0.852793	0.850128	0.850776	0.850095	0.860618	0.869596	0.845951
264	0.97747	0.977608	0.977093	0.976646	0.97655	0.976712	0.978121	0.979292	0.852876	0.855392	0.852186	0.852781	0.854131	0.862588	0.87136	0.848652
265	0.977947	0.978143	0.977611	0.977207	0.977087	0.977244	0.97864	0.979756	0.853925	0.857883	0.854953	0.854752	0.857315	0.86404	0.874863	0.849951
266	0.978448	0.978654	0.978135	0.977747	0.977594	0.977784	0.979156	0.980235	0.857798	0.863029	0.859247	0.856343	0.86178	0.867248	0.876132	0.851073
267	0.978947	0.979169	0.978652	0.978271	0.978122	0.978292	0.979628	0.980719	0.859209	0.863673	0.862905	0.858976	0.865109	0.870072	0.877595	0.852978
268	0.979421	0.979672	0.979134	0.97879	0.978642	0.978815	0.980123	0.981166	0.860699	0.865427	0.864758	0.861428	0.866745	0.872173	0.879892	0.854411
269	0.979889	0.980166	0.97963	0.979299	0.979144	0.979323	0.980577	0.981629	0.863047	0.866548	0.866345	0.862501	0.869337	0.874668	0.881798	0.856192
270	0.980362	0.980645	0.980125	0.97979	0.979623	0.979836	0.981038	0.982082	0.866312	0.869578	0.867666	0.865349	0.870984	0.876428	0.883886	0.857312
271	0.980827	0.981143	0.980614	0.980305	0.980117	0.980327	0.98152	0.982533	0.868123	0.870982	0.868658	0.869236	0.872492	0.878446	0.884889	0.859603
272	0.98128	0.981599	0.981095	0.980807	0.980582	0.980817	0.982008	0.982977	0.871102	0.872232	0.870098	0.871395	0.875748	0.879017	0.885787	0.860694
273	0.981737	0.982073	0.981553	0.981285	0.981058	0.981305	0.982483	0.983418	0.872645	0.873502	0.871535	0.873125	0.877327	0.880621	0.886841	0.862158
274	0.9822	0.982545	0.982031	0.98176	0.98157	0.981791	0.982952	0.983846	0.873999	0.874715	0.875753	0.874817	0.878205	0.88356	0.888158	0.863604
275	0.98265	0.983028	0.982522	0.982264	0.98206	0.98226	0.983411	0.984271	0.875854	0.876389	0.876773	0.876932	0.878732	0.884241	0.890374	0.86515
276	0.983087	0.983478	0.983004	0.982731	0.982531	0.982725	0.983853	0.984699	0.878736	0.87759	0.877988	0.878269	0.879443	0.887826	0.892112	0.867054
277	0.983552	0.983935	0.983458	0.983199	0.983006	0.983189	0.984278	0.985132	0.882485	0.87927	0.879127	0.881072	0.882638	0.890024	0.893905	0.870428
278	0.983965	0.984373	0.983934	0.983661	0.983469	0.983636	0.984732	0.985578	0.884783	0.880988	0.880992	0.883093	0.88406	0.891077	0.895697	0.872792
279	0.9844	0.984841	0.984398	0.984116	0.983911	0.98408	0.985131	0.985988	0.886211	0.882878	0.882687	0.88528	0.885423	0.892586	0.897584	0.873518
280	0.984812	0.985281	0.984867	0.984562	0.984368	0.984553	0.985554	0.98639	0.886982	0.884215	0.88482	0.886956	0.886941	0.894405	0.898981	0.874362
281	0.985218	0.98569	0.985298	0.984983	0.984855	0.984997	0.985993	0.986793	0.888974	0.885969	0.885435	0.88888	0.888357	0.897287	0.899531	0.876169
282	0.98561	0.986112	0.985723	0.985419	0.98531	0.985433	0.986409	0.98718	0.891051	0.887957	0.886472	0.891246	0.892023	0.899249	0.900767	0.878581
283	0.986025	0.986532	0.986176	0.985851	0.985757	0.98587	0.986858	0.987557	0.893986	0.889208	0.887786	0.893291	0.895311	0.900245	0.901629	0.87983
284	0.986441	0.986973	0.986606	0.986264	0.986189	0.986305	0.987305	0.987937	0.897068	0.893809	0.888634	0.895672	0.897948	0.90208	0.903535	0.88215
285	0.986835	0.987385	0.987042	0.986681	0.986612	0.986729	0.987707	0.98831	0.901222	0.894902	0.891678	0.89707	0.898611	0.904581	0.904911	0.88393
286	0.987248	0.987778	0.987451	0.987109	0.987045	0.987158	0.988133	0.988694	0.903685	0.895503	0.892541	0.89919	0.899537	0.905721	0.906804	0.886656
287	0.987649	0.988142	0.987841	0.987544	0.987483	0.987572	0.988527	0.989073	0.906862	0.89691	0.894326	0.900543	0.901045	0.90803	0.908537	0.887205
288	0.988031	0.988531	0.988269	0.987957	0.987888	0.987997	0.988925	0.989447	0.908887	0.899034	0.895656	0.903502	0.90377	0.909113	0.910021	0.887989
289	0.988406	0.988914	0.988708	0.988352	0.98829	0.988392	0.989315	0.989814	0.912593	0.90281	0.900316	0.905774	0.905984	0.911199	0.911848	0.889413
290	0.988786	0.989297	0.989097	0.988756	0.9887	0.988802	0.989684	0.990168	0.914188	0.904848	0.902517	0.907855	0.908614	0.912427	0.913941	0.890326
291	0.989175	0.989663	0.989474	0.98912	0.989099	0.989211	0.990061	0.990518	0.915309	0.907445	0.903613	0.911033	0.908953	0.913989	0.915704	0.891771
292	0.989586	0.990033	0.989855	0.989501	0.989488	0.989612	0.990442	0.990911	0.916815	0.910542	0.905112	0.911531	0.911316	0.915424	0.917218	0.894343
293	0.989936	0.990415	0.990217	0.989923	0.989903	0.990024	0.99082	0.991258	0.918736	0.912923	0.905696	0.912109	0.914291	0.916654	0.919018	0.895018
294	0.990296	0.990781	0.990572	0.990296	0.99031	0.990409	0.991205	0.991594	0.920968	0.91583	0.907588	0.912899	0.915988	0.918006	0.920726	0.897322
295	0.990657	0.991121	0.990907	0.990672	0.990678	0.990799	0.991566	0.99193	0.922933	0.917177	0.909274	0.914393	0.918335	0.919551	0.922146	0.900212
296	0.991008	0.991459	0.991254	0.991041	0.99105	0.991181	0.991937	0.992252	0.925046	0.919291	0.910464	0.916849	0.919776	0.921101	0.922914	0.901861
297	0.991362	0.991795	0.991598	0.991392	0.991415	0.991551	0.992294	0.992573	0.926405	0.921056	0.911288	0.918866	0.920621	0.922474	0.924892	0.904006
298	0.991701	0.992116	0.99195	0.991734	0.991768	0.991932	0.992631	0.992909	0.92904	0.926203	0.912328	0.921513	0.921451	0.924587	0.927546	0.906126
299	0.992049	0.992438	0.992279	0.992082	0.992151	0.992258	0.992959	0.993212	0.930476	0.928094	0.913764	0.923441	0.923551	0.925905	0.928078	0.90821
300	0.992403	0.992763	0.992633	0.992433	0.992503	0.992618	0.993291	0.993518	0.933051	0.930065	0.91535	0.924294	0.926058	0.927359	0.929095	0.910375
301	0.992761	0.993087	0.992969	0.992747	0.992892	0.992979	0.993598	0.993822	0.935064	0.93206	0.917388	0.928003	0.928864	0.929231	0.930364	0.911479
302	0.993081	0.993401	0.993291	0.993068	0.993241	0.993329	0.993896	0.994116	0.937342	0.933893	0.918946	0.929682	0.930494	0.930617	0.931311	0.915316
303	0.993395	0.993701	0.993599	0.993385	0.993593	0.993666	0.994194	0.994405	0.940781	0.936451	0.920194	0.930403	0.933215	0.931387	0.933083	0.917954
304	0.993721	0.993982	0.993911	0.993708	0.993936	0.994015	0.994495	0.994683	0.943003	0.937478	0.921589	0.932472	0.934926	0.933139	0.933508	0.922212
305	0.994046	0.994263	0.994221	0.994042	0.99428	0.994335	0.994778	0.994966	0.944803	0.938986	0.922919	0.934759	0.936276	0.934122	0.935342	0.923966
306	0.994368	0.994542	0.99452	0.994348	0.994626	0.994648	0.99506	0.995282	0.946391	0.94028	0.924552	0.935775	0.938839	0.935955	0.93648	0.926366
307	0.994664	0.994828	0.994823	0.994624	0.994956	0.994958	0.995351	0.995539	0.948076	0.94239	0.925335	0.936681	0.94127	0.93746	0.937062	0.927915
308	0.994962	0.995098	0.99513	0.994916	0.995265	0.995258	0.995634	0.995792	0.950067	0.944076	0.927358	0.939527	0.943497	0.939114	0.938934	0.931052
309	0.995229	0.99536	0.995416	0.995217	0.995584	0.995566	0.995896	0.996035	0.952204	0.946488	0.928911	0.941483	0.944779	0.940303	0.94027	0.932286
310	0.995511	0.995644	0.995686	0.995489	0.995883	0.995878	0.996169	0.996266	0.955301	0.947623	0.930181	0.943059	0.94693	0.941387	0.941562	0.933762
311	0.995775	0.995916	0.995961	0.995751	0.996177	0.996167	0.996415	0.996509	0.9578	0.949535	0.932238	0.945317	0.948127	0.944112	0.942437	0.937087
312	0.996029	0.996187	0.996224	0.99602	0.996506	0.996455	0.996673	0.99674	0.961154	0.951952	0.935455	0.946458	0.949923	0.947669	0.9432	0.941042
313	0.996286	0.996433	0.996473	0.996288	0.996783	0.996735	0.996929	0.996963	0.962902	0.954502	0.938148	0.947871	0.950962	0.949314	0.945288	0.943033
314	0.996535	0.996674	0.996741	0.996562	0.997052	0.996992	0.997174	0.997182	0.964948	0.955705	0.940094	0.950352	0.952994	0.949815	0.947632	0.944721
315	0.996788	0.996946	0.996992	0.996833	0.997318	0.997243	0.997414	0.997384	0.967029	0.956497	0.941352	0.952719	0.95646	0.951813	0.948315	0.946252
316	0.997005	0.99721	0.997229	0.997083	0.997563	0.997492	0.997629	0.9976	0.969047	0.958797	0.942635	0.95536	0.957382	0.954559	0.950393	0.947672
317	0.997236	0.997461	0.997466	0.997316	0.9978	0.997739	0.997849	0.997809	0.972088	0.960608	0.944184	0.956967	0.958	0.956502	0.951598	0.950982
318	0.99745	0.99768	0.997694	0.99755	0.998033	0.997967	0.998063	0.998022	0.973453	0.96174	0.945537	0.959671	0.959458	0.958031	0.952606	0.953264
319	0.997654	0.997942	0.997933	0.997792	0.99826	0.998169	0.998292	0.998221	0.974691	0.965761	0.946625	0.960893	0.961394	0.960669	0.954316	0.956456
320	0.997863	0.998155	0.998149	0.99801	0.99848	0.99838	0.998499	0.998413	0.975598	0.966938	0.949094	0.963114	0.963721	0.961465	0.954983	0.958491
321	0.998061	0.998378	0.998375	0.998227	0.99869	0.998569	0.998786	0.998593	0.97638	0.967961	0.951458	0.964418	0.965406	0.964577	0.95737	0.962468
322	0.998281	0.998623	0.998601	0.998427	0.998898	0.998765	0.99898	0.99883	0.977475	0.970435	0.953327	0.965871	0.968234	0.967464	0.959291	0.965144
323	0.998554	0.998839	0.998812	0.998666	0.999059	0.99895	0.999131	0.999005	0.979292	0.973426	0.954924	0.968133	0.97038	0.970319	0.960319	0.968607
324	0.998727	0.999068	0.999038	0.998887	0.99922	0.999163	0.999263	0.999138	0.980189	0.977739	0.955878	0.970092	0.970903	0.972194	0.96263	0.970846
325	0.998888	0.999209	0.999209	0.999088	0.999378	0.999315	0.999391	0.999233	0.982181	0.982174	0.958255	0.971309	0.972001	0.973638	0.963841	0.972023
326	0.999115	0.99933	0.999301	0.999334	0.999521	0.999436	0.999515	0.999369	0.983805	0.98317	0.960045	0.97181	0.973236	0.974856	0.965748	0.972958
327	0.999278	0.999607	0.99941	0.999444	0.999605	0.999546	0.999586	0.999483	0.985968	0.985522	0.96103	0.973006	0.973887	0.975417	0.973642	0.975193
328	0.999402	0.999733	0.999487	0.999527	0.999673	0.999628	0.999658	0.999613	0.987738	0.986546	0.963183	0.974849	0.975429	0.977257	0.975458	0.976357
329	0.999512	0.999778	0.999564	0.999609	0.999735	0.99971	0.999717	0.999693	0.989421	0.988205	0.965107	0.98087	0.977455	0.977878	0.979866	0.979819
330	0.999557	0.999822	0.999633	0.999687	0.999788	0.999749	0.999769	0.999764	0.991337	0.989911	0.968887	0.985767	0.979463	0.9818	0.981202	0.980621
331	0.999597	0.999853	0.999691	0.999799	0.999833	0.999844	0.999826	0.999817	0.992548	0.991181	0.976878	0.987153	0.983583	0.985598	0.984253	0.981239
332	0.999637	0.999881	0.999739	0.999858	0.999876	0.99988	0.999868	0.999866	0.9937	0.992619	0.978861	0.988007	0.984547	0.986624	0.986006	0.98186
333	0.99968	0.999905	0.999797	0.999903	0.999909	0.999907	0.999905	0.999903	0.994272	0.99382	0.984016	0.989288	0.985604	0.98813	0.988975	0.983276
334	0.999751	0.999928	0.999872	0.99993	0.999931	0.99993	0.999927	0.999923	0.99702	0.994824	0.984995	0.991228	0.986669	0.988776	0.992196	0.984196
335	0.999922	0.99995	0.999902	0.999947	0.999949	0.99995	0.999948	0.999943	0.997909	0.996574	0.989788	0.994122	0.988335	0.990003	0.993363	0.9853
336	0.999966	0.999966	0.999956	0.999964	0.999966	0.999968	0.999965	0.999962	0.998797	0.997629	0.99477	0.996226	0.989641	0.990762	0.995259	0.987021
337	0.999984	0.99998	0.999981	0.999981	0.999982	0.999983	0.999982	0.999981	0.99915	0.99841	0.995491	0.996852	0.991191	0.992467	0.997333	0.989581
338	0.999995	0.999994	0.999994	0.999994	0.999994	0.999994	0.999994	0.999994	0.999683	0.999184	0.99648	0.997845	0.99548	0.994801	0.99852	0.998974
339	1	1	1	1	1	1	1	1	1	1	1	1	1	1	1	1

## Sheet: panel e
fraction principal dimensions-cumulative alignment	cumulative probability - cumulative alignment	fraction principal dimensions - fraction variance	cumulative probability -- fraction variance	fraction principal dimensions - fraction information	cumulative probability -- fraction information
0	0	0	0	0	0
0.00328947	0	0.114286	0	0.79646	0
0.00328947	0.0078125	0.114286	0.015625	0.79646	0.0078125
0.00546448	0.015625	0.117857	0.0234375	0.810036	0.015625
0.00552486	0.03125	0.128571	0.03125	0.81362	0.0234375
0.00569801	0.0546875	0.142857	0.046875	0.814286	0.03125
0.00595238	0.078125	0.15	0.0625	0.817204	0.0546875
0.00657895	0.101562	0.175627	0.0703125	0.817857	0.0625
0.00732601	0.109375	0.182796	0.0859375	0.820513	0.0703125
0.00828729	0.125	0.193548	0.109375	0.820789	0.078125
0.00854701	0.132812	0.197133	0.117188	0.822695	0.0859375
0.00892857	0.15625	0.200717	0.125	0.828488	0.09375
0.00986842	0.164062	0.25816	0.140625	0.831395	0.101562
0.0110497	0.179688	0.261128	0.148438	0.831502	0.109375
0.011396	0.1875	0.264095	0.15625	0.835165	0.117188
0.0119048	0.203125	0.267062	0.171875	0.835714	0.125
0.0121951	0.210938	0.267399	0.1875	0.837209	0.132812
0.0143369	0.21875	0.272997	0.203125	0.83871	0.140625
0.014652	0.226562	0.274566	0.210938	0.843023	0.148438
0.0148368	0.242188	0.274725	0.21875	0.843658	0.15625
0.0152439	0.25	0.277457	0.226562	0.845395	0.164062
0.0163934	0.257812	0.282051	0.234375	0.846429	0.171875
0.0164474	0.265625	0.287234	0.242188	0.848684	0.179688
0.0165746	0.273438	0.289474	0.25	0.849462	0.1875
0.0177305	0.28125	0.294798	0.265625	0.849558	0.203125
0.0178571	0.296875	0.300366	0.273438	0.85	0.210938
0.0179211	0.34375	0.302632	0.28125	0.851064	0.226562
0.0182927	0.359375	0.303468	0.296875	0.851974	0.234375
0.018315	0.367188	0.306358	0.304688	0.85348	0.242188
0.019337	0.375	0.311355	0.320312	0.853571	0.25
0.0197368	0.390625	0.312057	0.335938	0.853659	0.257812
0.0207715	0.398438	0.312139	0.34375	0.854651	0.265625
0.0212766	0.40625	0.315603	0.351562	0.855191	0.273438
0.0214286	0.421875	0.315789	0.367188	0.855263	0.28125
0.0218579	0.429688	0.318681	0.375	0.855457	0.296875
0.022792	0.4375	0.319079	0.382812	0.856707	0.304688
0.0245902	0.445312	0.322368	0.390625	0.857143	0.3125
0.0248227	0.453125	0.325658	0.398438	0.857558	0.328125
0.0250896	0.460938	0.326241	0.40625	0.857567	0.335938
0.0285714	0.46875	0.328947	0.414062	0.858156	0.34375
0.029304	0.484375	0.329787	0.421875	0.858553	0.351562
0.0296736	0.5	0.33631	0.429688	0.859756	0.359375
0.0300546	0.507812	0.336879	0.4375	0.860465	0.367188
0.0304878	0.515625	0.345238	0.445312	0.860806	0.375
0.0319149	0.523438	0.347518	0.453125	0.861842	0.382812
0.032967	0.53125	0.360119	0.460938	0.862805	0.390625
0.0335366	0.539062	0.366071	0.476562	0.863388	0.398438
0.034188	0.546875	0.372024	0.492188	0.863501	0.40625
0.0356083	0.554688	0.386905	0.5	0.864307	0.414062
0.0357143	0.5625	0.393293	0.507812	0.864469	0.421875
0.037037	0.570312	0.396341	0.515625	0.866279	0.429688
0.0425532	0.578125	0.404558	0.523438	0.867403	0.4375
0.0460993	0.585938	0.405488	0.53125	0.867857	0.445312
0.0464286	0.601562	0.406077	0.539062	0.868794	0.453125
0.0504451	0.609375	0.411585	0.546875	0.869186	0.46875
0.0520231	0.617188	0.415954	0.5625	0.870166	0.476562
0.0531915	0.625	0.417127	0.570312	0.870206	0.484375
0.054878	0.632812	0.41989	0.59375	0.871711	0.492188
0.0552326	0.640625	0.420732	0.601562	0.872093	0.507812
0.0635838	0.648438	0.430939	0.609375	0.872404	0.515625
0.066474	0.65625	0.433048	0.617188	0.872928	0.523438
0.0668605	0.664062	0.433702	0.625	0.874644	0.546875
0.0682493	0.671875	0.435897	0.632812	0.875	0.578125
0.0695971	0.679688	0.435976	0.640625	0.875371	0.585938
0.0722543	0.695312	0.436464	0.648438	0.875458	0.59375
0.0744681	0.703125	0.439024	0.65625	0.875648	0.601562
0.0755814	0.71875	0.442623	0.664062	0.875691	0.609375
0.0765027	0.726562	0.447674	0.671875	0.877976	0.617188
0.0805861	0.734375	0.448171	0.679688	0.878238	0.625
0.083815	0.742188	0.450142	0.695312	0.878338	0.632812
0.097561	0.75	0.452991	0.703125	0.878453	0.65625
0.101156	0.757812	0.459016	0.710938	0.878613	0.664062
0.110465	0.773438	0.459302	0.71875	0.880952	0.671875
0.112717	0.78125	0.461749	0.726562	0.881098	0.6875
0.113372	0.789062	0.464481	0.742188	0.881503	0.695312
0.122951	0.796875	0.476744	0.757812	0.882514	0.703125
0.141593	0.804688	0.479651	0.765625	0.882979	0.71875
0.142442	0.8125	0.483607	0.78125	0.883191	0.734375
0.144809	0.820312	0.483776	0.789062	0.884273	0.742188
0.15407	0.828125	0.485465	0.796875	0.884393	0.75
0.159292	0.835938	0.488372	0.804688	0.885246	0.757812
0.162242	0.84375	0.492625	0.8125	0.88601	0.773438
0.165698	0.851562	0.494186	0.820312	0.886447	0.78125
0.194301	0.867188	0.497268	0.828125	0.886525	0.789062
0.202073	0.875	0.501475	0.851562	0.886628	0.796875
0.212209	0.882812	0.504425	0.859375	0.88674	0.804688
0.212389	0.890625	0.505814	0.867188	0.887283	0.8125
0.221239	0.898438	0.516224	0.875	0.887978	0.820312
0.223837	0.90625	0.519174	0.882812	0.889535	0.828125
0.233161	0.914062	0.523256	0.890625	0.890173	0.84375
0.238372	0.921875	0.526163	0.90625	0.890208	0.851562
0.244186	0.929688	0.52907	0.914062	0.890244	0.859375
0.268437	0.9375	0.534884	0.921875	0.89071	0.867188
0.284884	0.945312	0.540698	0.929688	0.891738	0.875
0.289086	0.953125	0.555233	0.9375	0.892857	0.890625
0.303835	0.960938	0.585492	0.945312	0.893064	0.898438
0.305699	0.96875	0.590674	0.960938	0.893175	0.90625
0.339378	0.976562	0.593264	0.976562	0.893443	0.914062
0.34456	0.984375	0.601036	0.984375	0.894587	0.929688
0.354651	0.992188	0.603627	0.992188	0.896373	0.945312
0.357513	1	0.61399	1	0.901554	0.953125
1	1	1	1	0.901786	0.96875
				0.904624	0.976562
				0.904762	0.984375
				0.907104	0.992188
				0.911917	1
				1	1
