# Supplementary material for: Scaling of sensory information in large neural populations shows signatures of information-limiting correlations
Source: Nat Commun. 2021 Jan 20;12:473. doi: 10.1038/s41467-020-20722-y (PMC7817840; doi:10.1038/s41467-020-20722-y)
Supplement: Supplementary file 4 — Source Data [file 41467_2020_20722_MOESM4_ESM.zip › Source Data/FigS6.xlsx]

## Sheet: panel a
shuffled (red) data	regular (blue) data
0.741657	-0.302702
0.903152	-0.238245
0.971108	-0.322528
3.56223	-0.370232
-0.0210568	-0.276667
0.0046774	-0.300531
-0.0487998	-0.262021
0.139691	-0.308371
0.191269	-0.343028
0.336981	-0.243689
0.264422	-0.408588
0.53911	-0.311867
0.0997263	-0.273003
0.811481	-0.254596
-0.45523	-0.347991
0.377098	-0.307901
2.96308	-0.431936
1.9353	-0.306703
0.769874	-0.351201
1.69296	-0.3395
-0.0190583	-0.286429
-0.256189	-0.329277
-0.155506	-0.304125
-0.00440495	-0.304362
0.266896	-0.308755
1.14086	-0.311259
-0.0651255	-0.32352
0.196455	-0.273873
0.00359129	-0.332572
0.0464655	-0.279032
-0.10848	-0.361358
0.440384	-0.30035
0.462936	-0.260061
1.21288	-0.299091
1.56535	-0.362147
2.38601	-0.443597
-0.185995	-0.305132
0.23134	-0.259129
0.276915	-0.292454
0.250535	-0.249015
0.84345	-0.305774
0.0907748	-0.263589
0.290714	-0.353898
-0.114614	-0.310676
0.0117703	-0.316177
0.690048	-0.28292
-0.124678	-0.407138
0.313599	-0.294657
1.1435	-0.480639
2.34057	-0.349879
2.00054	-0.2292
3.12241	-0.330341
-0.0494544	-0.327543
-0.0748971	-0.332918
0.120432	-0.322287
0.384321	-0.296282
0.520761	-0.362464
0.208418	-0.339562
0.387208	-0.336741
-0.28914	-0.291545
0.04346	-0.330424
-0.140078	-0.33234
-0.00835321	-0.322743
0.198225	-0.298695
2.95791	-0.487276
1.08387	-0.285331
2.24534	-0.342163
3.24359	-0.512956
-0.0776624	-0.342739
0.201224	-0.36543
-0.0511829	-0.283305
0.215708	-0.353944
0.504362	-0.308805
0.815641	-0.42025
0.371346	-0.340147
0.383441	-0.302768
0.456655	-0.306258
0.365039	-0.305322
0.120282	-0.331644
0.214834	-0.290994
0.884562	-0.296543
0.978001	-0.286472
1.23389	-0.409374
1.82259	-0.371684
1.36525	-0.466744
0.0696889	-0.301239
0.151654	-0.325662
0.251751	-0.304633
0.708396	-0.346401
0.941597	-0.424738
0.371643	-0.330411
1.69093	-0.338899
-0.0438633	-0.395848
0.610883	-0.303253
-0.0938586	-0.316524
0.427306	-0.268715
0.381651	-0.331087
1.03228	-0.369076
0.992206	-0.424989
0.87771	-0.305389
-0.280014	-0.348267
0.182412	-0.291805
0.33249	-0.360958
0.258113	-0.26773
0.743797	-0.371057
0.549274	-0.309769
0.512413	-0.284543
0.308982	-0.311549
0.0950644	-0.297291
0.0177067	-0.317142
-0.0768293	-0.3365
0.200416	-0.28526
0.710198	-0.316103
1.67991	-0.460575
1.30751	-0.351191
2.11826	-0.483431
-0.0152157	-0.399604
-0.216823	-0.418538
0.0110118	-0.275542
-0.0842657	-0.392061
0.607439	-0.288719
0.38698	-0.376963
0.413931	-0.338524
-0.165495	-0.30874
-0.0242186	-0.336711
-0.188227	-0.352952
-0.0213388	-0.376946
0.16642	-0.252751

## Sheet: panel b
(green) data
1.91925
1.67525
2.55645
-0.468461
1.79299
1.84237
1.9785
1.37719
1.1002
2.92832
0.899019
1.90163
0.889922
0.622849
0.856338
0.66377
0.819086
1.07506
2.17594
1.56875
1.28691
0.889806
1.60995
1.16909
1.21781
2.71668
1.16122
1.45253
1.34355
0.906183
0.83661
0.552738
2.12093
2.22865
2.06274
1.36828
1.74439
1.62468
2.0826
1.51083
0.866801
1.74624
1.46894
1.30421
1.42198
1.17859
0.941691
0.935368
2.1735
1.05664
1.36802
1.31316
1.20812
1.79805
1.45388
1.5877
1.16127
1.92625
1.16941
0.983881
1.31507
1.49146
0.973956
0.814205
-0.652154
1.26155
0.770388
0.12328
1.39807
2.51862
1.94824
1.53313
0.869369
3.36654
0.987751
1.54032
1.40965
1.34789
0.642726
1.15992
1.99136
1.33038
2.47812
1.79138
2.40231
1.68682
2.00561
1.23704
0.641378
3.25797
1.4226
1.16873
0.655768
0.671951
0.791286
0.694531
2.03261
2.08462
2.08482
3.04678
1.13987
1.72748
1.42044
1.18446
0.713989
2.39735
1.6051
1.63902
0.809818
1.15596
0.989734
1.08191
1.59195
2.1366
1.48916
0.95562
1.22074
1.16613
1.55793
1.17707
0.750273
2.11997
0.947798
1.29227
1.38398
0.891595
0.903133
0.715054
