# Supplementary material for: Scaling of sensory information in large neural populations shows signatures of information-limiting correlations
Source: Nat Commun. 2021 Jan 20;12:473. doi: 10.1038/s41467-020-20722-y (PMC7817840; doi:10.1038/s41467-020-20722-y)
Supplement: Supplementary file 4 — Source Data [file 41467_2020_20722_MOESM4_ESM.zip › Source Data/FigS15.xlsx]

## Sheet: panel a
x	y1	y2	y3	y4	y5
0	-0.0264527	-0.0107989	0	0	0
0.232323	-0.0200787	-0.00698498	0.00580808	0.00557576	0.00522717
0.464646	-0.0137047	-0.00309464	0.0116162	0.0111515	0.0104512
0.69697	-0.00733061	0.000872128	0.0174242	0.0167272	0.0156566
0.929293	-0.000956561	0.00491533	0.0232323	0.0223028	0.0208035
1.16162	0.00541749	0.00903497	0.0290403	0.0278779	0.0258186
1.39394	0.0117915	0.013231	0.0348483	0.0334524	0.030592
1.62626	0.0181656	0.0175035	0.0406563	0.0390258	0.0349864
1.85859	0.0245396	0.0218525	0.0464641	0.0445972	0.0388604
2.09091	0.0309137	0.0262779	0.0522717	0.0501658	0.0421031
2.32323	0.0372877	0.0307797	0.058079	0.0557305	0.0446643
2.55556	0.0436618	0.0353579	0.0638861	0.0612898	0.0465673
2.78788	0.0500358	0.0400126	0.0696926	0.0668419	0.0478968
3.0202	0.0564099	0.0447437	0.0754985	0.0723846	0.0487718
3.25253	0.0627839	0.0495512	0.0813037	0.0779155	0.0493156
3.48485	0.069158	0.0544352	0.0871078	0.0834317	0.0496358
3.71717	0.075532	0.0593956	0.0929108	0.08893	0.0498147
3.94949	0.081906	0.0644325	0.0987124	0.0944064	0.0499098
4.18182	0.0882801	0.0695458	0.104512	0.099857	0.049958
4.41414	0.0946541	0.0747355	0.11031	0.105277	0.0499813
4.64646	0.101028	0.0800016	0.116105	0.110661	0.049992
4.87879	0.107402	0.0853442	0.121898	0.116005	0.0499967
5.11111	0.113776	0.0907632	0.127687	0.121301	0.0499987
5.34343	0.12015	0.0962587	0.133473	0.126544	0.0499995
5.57576	0.126524	0.101831	0.139254	0.131726	0.0499998
5.80808	0.132898	0.107479	0.14503	0.136842	0.0499999
6.0404	0.139272	0.113204	0.150801	0.141883	0.05
6.27273	0.145647	0.119005	0.156566	0.146842	0.05
6.50505	0.152021	0.124882	0.162324	0.151711	0.05
6.73737	0.158395	0.130836	0.168074	0.156483	0.05
6.9697	0.164769	0.136867	0.173816	0.161149	0.05
7.20202	0.171143	0.142974	0.179549	0.165702	0.05
7.43434	0.177517	0.149157	0.185271	0.170136	0.05
7.66667	0.183891	0.155417	0.190982	0.174441	0.05
7.89899	0.190265	0.161753	0.19668	0.178613	0.05
8.13131	0.196639	0.168166	0.202365	0.182645	0.05
8.36364	0.203013	0.174655	0.208035	0.18653	0.05
8.59596	0.209387	0.181221	0.21369	0.190265	0.05
8.82828	0.215761	0.187863	0.219327	0.193844	0.05
9.06061	0.222135	0.194581	0.224946	0.197265	0.05
9.29293	0.228509	0.201376	0.230545	0.200526	0.05
9.52525	0.234883	0.208247	0.236122	0.203624	0.05
9.75758	0.241257	0.215195	0.241676	0.206558	0.05
9.9899	0.247631	0.222219	0.247206	0.20933	0.05
10.2222	0.254005	0.229319	0.25271	0.211939	0.05
10.4545	0.260379	0.236496	0.258186	0.214389	0.05
10.6869	0.266753	0.24375	0.263633	0.216681	0.05
10.9192	0.273127	0.25108	0.269048	0.21882	0.05
11.1515	0.279502	0.258486	0.27443	0.220809	0.05
11.3838	0.285876	0.265969	0.279777	0.222653	0.05
11.6162	0.29225	0.273528	0.285087	0.224358	0.05
11.8485	0.298624	0.281164	0.290359	0.22593	0.05
12.0808	0.304998	0.288876	0.295589	0.227374	0.05
12.3131	0.311372	0.296664	0.300777	0.228696	0.05
12.5455	0.317746	0.304529	0.30592	0.229905	0.05
12.7778	0.32412	0.31247	0.311017	0.231005	0.05
13.0101	0.330494	0.320488	0.316064	0.232005	0.05
13.2424	0.336868	0.328582	0.321061	0.23291	0.05
13.4747	0.343242	0.336753	0.326005	0.233727	0.05
13.7071	0.349616	0.345	0.330894	0.234463	0.05
13.9394	0.35599	0.353323	0.335727	0.235124	0.05
14.1717	0.362364	0.361723	0.3405	0.235716	0.05
14.404	0.368738	0.3702	0.345213	0.236244	0.05
14.6364	0.375112	0.378753	0.349864	0.236715	0.05
14.8687	0.381486	0.387382	0.354449	0.237133	0.05
15.101	0.38786	0.396088	0.358969	0.237504	0.05
15.3333	0.394234	0.40487	0.36342	0.237832	0.05
15.5657	0.400608	0.413728	0.367801	0.238121	0.05
15.798	0.406982	0.422663	0.372111	0.238375	0.05
16.0303	0.413356	0.431675	0.376347	0.238597	0.05
16.2626	0.419731	0.440762	0.380509	0.238792	0.05
16.4949	0.426105	0.449927	0.384596	0.238963	0.05
16.7273	0.432479	0.459167	0.388604	0.239111	0.05
16.9596	0.438853	0.468485	0.392534	0.239239	0.05
17.1919	0.445227	0.477878	0.396385	0.239351	0.05
17.4242	0.451601	0.487348	0.400154	0.239447	0.05
17.6566	0.457975	0.496895	0.403842	0.23953	0.05
17.8889	0.464349	0.506518	0.407448	0.239602	0.05
18.1212	0.470723	0.516217	0.41097	0.239663	0.05
18.3535	0.477097	0.525993	0.414408	0.239715	0.05
18.5859	0.483471	0.535845	0.417762	0.23976	0.05
18.8182	0.489845	0.545773	0.421031	0.239799	0.05
19.0505	0.496219	0.555779	0.424216	0.239831	0.05
19.2828	0.502593	0.56586	0.427315	0.239859	0.05
19.5152	0.508967	0.576018	0.430329	0.239882	0.05
19.7475	0.515341	0.586252	0.433259	0.239902	0.05
19.9798	0.521715	0.596563	0.436103	0.239918	0.05
20.2121	0.528089	0.60695	0.438864	0.239932	0.05
20.4444	0.534463	0.617414	0.44154	0.239944	0.05
20.6768	0.540837	0.627954	0.444133	0.239954	0.05
20.9091	0.547211	0.638571	0.446643	0.239962	0.05
21.1414	0.553586	0.649264	0.449072	0.239969	0.05
21.3737	0.55996	0.660033	0.451419	0.239974	0.05
21.6061	0.566334	0.670879	0.453686	0.239979	0.05
21.8384	0.572708	0.681801	0.455875	0.239983	0.05
22.0707	0.579082	0.6928	0.457985	0.239986	0.05
22.303	0.585456	0.703875	0.460019	0.239989	0.05
22.5354	0.59183	0.715027	0.461977	0.239991	0.05
22.7677	0.598204	0.726255	0.463861	0.239992	0.05
23	0.604578	0.737559	0.465673	0.239994	0.05

## Sheet: panel b
x1	y1	x2	y2	x3	y3	x4	y4	x5	y5
-0.0264527	0	-0.0107989	0	0	0	0	0	0	0
-0.0264527	0	-0.0107989	0	0	0	0	0	0	0
-0.0264527	0.269	-0.0107989	0.269	0	0.269	0	0.269	0	0.269
0.000983366	0.493	0.00616104	0.493	0.025	0.493	0.0239996	0.493	0.0223482	0.493
0.0284195	0.628	0.0245371	0.628	0.0499992	0.628	0.0479872	0.628	0.0409142	0.628
0.0558556	0.723	0.0443293	0.723	0.0749937	0.723	0.071903	0.723	0.0487106	0.723
0.0832917	0.794	0.0655376	0.794	0.0999733	0.794	0.0955937	0.794	0.0499234	0.794
0.110728	0.828	0.088162	0.828	0.124919	0.828	0.118774	0.828	0.049998	0.828
0.138164	0.863	0.112203	0.863	0.149798	0.863	0.141012	0.863	0.05	0.863
0.1656	0.886	0.137659	0.886	0.174564	0.886	0.161749	0.886	0.05	0.886
0.193036	0.906	0.164532	0.906	0.199154	0.906	0.180384	0.906	0.05	0.906
0.220472	0.92	0.192821	0.92	0.223482	0.92	0.196388	0.92	0.05	0.92
0.247908	0.932	0.222526	0.932	0.247446	0.932	0.209446	0.932	0.05	0.932
0.275345	0.941	0.253647	0.941	0.270924	0.941	0.219528	0.941	0.05	0.941
0.302781	0.95	0.286184	0.95	0.293775	0.95	0.226885	0.95	0.05	0.95
0.330217	0.958	0.320138	0.958	0.315846	0.958	0.231963	0.958	0.05	0.958
0.357653	0.963	0.355507	0.963	0.336978	0.963	0.235284	0.963	0.05	0.963
0.385089	0.97	0.392293	0.97	0.357012	0.97	0.237348	0.97	0.05	0.97
0.412525	0.972	0.430495	0.972	0.375799	0.972	0.23857	0.972	0.05	0.972
0.439961	0.974	0.470113	0.974	0.39321	0.974	0.23926	0.974	0.05	0.974
0.467397	0.978	0.511147	0.978	0.409142	0.978	0.239632	0.978	0.05	0.978
0.494833	0.981	0.553597	0.981	0.423531	0.981	0.239824	0.981	0.05	0.981
0.52227	0.984	0.597463	0.984	0.436347	0.984	0.23992	0.984	0.05	0.984
0.549706	0.985	0.642746	0.985	0.447603	0.985	0.239965	0.985	0.05	0.985
0.577142	0.989	0.689444	0.989	0.457351	0.989	0.239985	0.989	0.05	0.989
0.604578	0.99	0.737559	0.99	0.465673	0.99	0.239994	0.99	0.05	0.99
0.65945	0.991	0.838037	0.991	0.478494	0.991	0.239999	0.991	0.05	0.991
0.686886	0.992	0.8904	0.992	0.483256	0.992	0.24	0.992	0.05	0.992
0.741758	0.993	0.999374	0.993	0.490176	0.993	0.24	0.993	0.05	0.993
0.796631	0.994	1.11401	0.994	0.494476	0.994	0.24	0.994	0.05	0.994
0.824067	0.995	1.17346	0.995	0.495922	0.995	0.24	0.995	0.05	0.995
0.851503	0.997	1.23432	0.997	0.497021	0.997	0.24	0.997	0.05	0.997
0.906375	0.998	1.36028	0.998	0.498458	0.998	0.24	0.998	0.05	0.998
0.988683	0.999	1.55986	0.999	0.499468	0.999	0.24	0.999	0.05	0.999
1.01612	1	1.62921	1	0.499634	1	0.24	1	0.05	1

## Sheet: panel c top left
x	y1-Average	y1-SD	y2
0	0	0	0
1	2.03362	2.75447	1.81002
2	3.26699	3.02727	2.88528
3	4.59896	3.69279	4.95392
4	6.18073	4.31977	6.67258
5	8.8375	5.7009	8.73294
6	10.0387	6.20122	11.3645
7	11.2382	6.42648	13.3222
8	12.5827	6.84614	15.2372
9	13.7361	7.20146	16.7552
10	15.1455	7.38374	18.4959
11	16.7142	7.97959	20.2512
12	18.7965	8.34666	21.7484
13	20.0459	8.55315	23.4364
14	21.4824	8.79864	25.4367
15	22.3813	8.89223	26.5807
16	23.2684	8.97836	28.3072
17	24.5073	9.215	29.7839
18	25.5232	9.29785	30.7903
19	26.2301	9.35292	31.9932
20	27.1005	9.41623	33.3729
21	28.2175	9.70459	34.6789
22	29.1489	9.75887	36.3231
23	30.3958	10.0282	38.1262
24	31.3344	10.0861	39.9201
25	32.2474	10.273	42.0909
26	33.2876	10.4249	43.2708
27	34.3785	10.5486	44.8433
28	35.1667	10.672	45.9664
29	35.9393	10.742	47.3491
30	36.9474	10.8197	49.3021
31	37.956	10.9665	50.7656
32	38.9184	11.1829	52.2468
33	39.7196	11.2427	53.9791
34	40.4555	11.2971	55.5924
35	41.4643	11.3788	56.4647
36	42.4943	11.5332	58.4402
37	43.2405	11.5829	59.6797
38	43.8389	11.6654	61.3931
39	44.5798	11.7314	63.4112
40	45.3006	11.8205	64.7364
41	46.0631	11.9356	66.9737
42	46.6339	11.9598	68.4535
43	47.217	11.9877	70.0881
44	47.987	12.0465	71.2532
45	48.4176	12.0612	73.4653
46	49.0613	12.1059	75.6043
47	49.7124	12.1569	76.6901
48	50.3864	12.1835	78.9813
49	50.8143	12.1985	80.0297
50	51.4225	12.2358	81.6071
51	51.9003	12.27	83.5479
52	52.4227	12.2926	85.8019
53	52.7215	12.3026	87.3722
54	53.1391	12.316	88.8991
55	53.6167	12.3451	90.4714
56	54.1497	12.3693	91.9014
57	54.5942	12.3852	93.4041
58	55.0568	12.4092	95.227
59	55.6705	12.479	96.8297
60	56.2873	12.5546	98.5633
61	56.8639	12.5891	100.227
62	57.2061	12.6003	102.556
63	57.6278	12.6146	104.204
64	58.1931	12.6668	106.263
65	58.5639	12.681	108.169
66	59.1217	12.7315	109.662
67	59.6144	12.7778	112.423
68	59.8643	12.7839	114.092
69	60.5243	12.8584	116.119
70	61.0392	12.8941	117.89
71	61.4759	12.9337	120.016
72	61.7731	12.94	121.819
73	62.2007	12.9655	123.064
74	62.6757	12.9812	124.342
75	62.9313	12.987	126.23
76	63.4465	13.0043	127.848
77	63.8722	13.0298	129.18
78	64.2912	13.0465	130.404
79	64.5814	13.0714	132.685
80	64.8611	13.0814	134.025
81	65.2223	13.1007	135.913
82	65.5003	13.1076	138.031
83	66.0914	13.1473	139.794
84	66.581	13.1722	141.355
85	66.9937	13.191	142.651
86	67.3374	13.2033	144.073
87	67.5326	13.2067	145.582
88	67.9277	13.2214	147.017
89	68.2574	13.2378	148.99
90	68.5399	13.2436	150.374
91	68.9239	13.2699	152.741
92	69.1813	13.2747	153.823
93	69.3789	13.2782	155.665
94	69.6452	13.2869	157.364
95	69.9576	13.3001	159.181
96	70.2531	13.3075	161.422
97	70.5038	13.3242	163.067
98	70.6098	13.325	164.243
99	70.9218	13.3385	165.461
100	71.2465	13.3535	167.103
101	71.4917	13.3593	168.375
102	71.9297	13.3835	170.504
103	72.2547	13.411	172.267
104	72.6334	13.4222	173.641
105	72.9145	13.4391	174.568
106	73.1178	13.4479	176.468
107	73.3406	13.4523	178.246
108	73.5496	13.464	179.857
109	73.8379	13.4798	181.987
110	74.0199	13.4824	183.466
111	74.2791	13.489	184.946
112	74.5312	13.5003	185.996
113	74.7619	13.5154	188.039
114	74.9901	13.5253	190.039
115	75.2	13.5302	191.778
116	75.4793	13.54	194.022
117	75.6129	13.5418	196.043
118	75.9032	13.5501	197.192
119	76.094	13.5571	199.502
120	76.2647	13.5593	201.164
121	76.4976	13.5739	202.722
122	76.6082	13.5752	204.59
123	76.78	13.5778	205.952
124	77.0064	13.5809	207.405
125	77.2007	13.5868	209.135
126	77.3246	13.588	210.892
127	77.6764	13.6021	212.024
128	77.7992	13.6038	213.779
129	78.0186	13.6085	215.095
130	78.1333	13.6099	216.175
131	78.3779	13.6195	217.784
132	78.5318	13.6261	219.356
133	78.7498	13.6341	221.324
134	78.8352	13.6347	222.935
135	79.0075	13.6369	224.465
136	79.2138	13.648	226.121
137	79.3315	13.6495	227.917
138	79.5108	13.6533	229.034
139	79.7012	13.6592	231.137
140	79.8615	13.6615	232.675
141	79.9927	13.6652	234.437
142	80.1882	13.6695	236.108
143	80.4126	13.6781	238.081
144	80.5651	13.6803	239.374
145	80.7754	13.6886	241.412
146	80.9224	13.692	243.996
147	81.0413	13.693	246.558
148	81.2473	13.7021	247.756
149	81.4039	13.7086	249.958
150	81.565	13.7114	251.723
151	81.8008	13.7176	253.593
152	82.0522	13.7234	255.722
153	82.1759	13.7254	256.731
154	82.3497	13.729	258.25
155	82.5698	13.7373	260.102
156	82.7979	13.7476	261.641
157	82.8677	13.7485	263.18
158	83.1097	13.7564	264.749
159	83.218	13.7573	266.439
160	83.3201	13.7583	267.784
161	83.4711	13.7642	269.528
162	83.5777	13.7652	270.556
163	83.6759	13.7661	272.273
164	83.8117	13.7677	273.575
165	84.0058	13.7735	275.807
166	84.1615	13.7765	278.076
167	84.3301	13.7813	279.626
168	84.4362	13.7837	280.831
169	84.6102	13.7856	283.07
170	84.6781	13.7865	284.142
171	84.787	13.7875	285.523
172	84.9753	13.7922	287.242
173	85.1007	13.7949	289.212
174	85.2227	13.797	291.209
175	85.3557	13.8011	293.291
176	85.4769	13.8027	294.823
177	85.5944	13.8037	296.439
178	85.7283	13.8079	298.216
179	85.8523	13.8096	299.567
180	85.958	13.812	301.283
181	86.161	13.8178	302.601
182	86.2987	13.8216	304.583
183	86.4787	13.8258	306.261
184	86.5333	13.8261	307.792
185	86.6393	13.8272	309.338
186	86.8154	13.8326	311.119
187	86.969	13.8367	312.517
188	87.108	13.8415	313.674
189	87.2054	13.8429	314.891
190	87.2883	13.8443	315.845
191	87.5553	13.854	318.008
192	87.6826	13.8584	319.522
193	87.759	13.859	320.963
194	87.8558	13.8605	322.895
195	87.9785	13.8639	324.513
196	88.0371	13.8645	325.639
197	88.1311	13.8652	327.201
198	88.2471	13.8683	329.49
199	88.4446	13.8747	331.504
200	88.5383	13.876	332.678
201	88.591	13.8764	334.329
202	88.7291	13.8792	335.989
203	88.8297	13.8809	337.371
204	88.9223	13.8816	338.785
205	89.0226	13.8829	340.692
206	89.1191	13.8845	342.363
207	89.2405	13.8876	344.041
208	89.3172	13.8888	345.765
209	89.3683	13.8892	346.802
210	89.5173	13.893	348.662
211	89.5866	13.8933	349.917
212	89.6918	13.8943	351.929
213	89.7543	13.8946	353.075
214	89.8353	13.8954	354.642
215	89.9492	13.8979	356.165
216	90.0101	13.8982	357.579
217	90.1246	13.8997	359.306
218	90.2029	13.9008	361.188
219	90.2829	13.902	362.578
220	90.335	13.9024	364.351
221	90.4174	13.9035	365.778
222	90.484	13.904	367.583
223	90.5624	13.9047	368.931
224	90.6393	13.9054	370.723
225	90.7276	13.9066	372.526
226	90.7893	13.9072	374.194
227	90.8555	13.9081	375.855
228	90.9354	13.9091	377.627
229	91.0357	13.9108	378.982
230	91.1089	13.9115	380.92
231	91.1645	13.9122	382.804
232	91.3065	13.9164	384.679
233	91.4132	13.9176	386.333
234	91.5528	13.9208	388.618
235	91.7175	13.9257	390.244
236	91.7927	13.9262	392.142
237	91.8968	13.9276	393.184
238	92.0001	13.9286	394.65
239	92.1012	13.9311	395.874
240	92.2359	13.9343	397.48
241	92.3059	13.936	398.904
242	92.3878	13.9373	400.825
243	92.4809	13.9383	402.53
244	92.5538	13.9388	404.967
245	92.6682	13.9421	406.434
246	92.7082	13.9422	408.204
247	92.8273	13.9438	409.912
248	92.9367	13.9447	412.324
249	93.0259	13.9456	413.802
250	93.0931	13.9465	415.049
251	93.1818	13.9487	416.548
252	93.2876	13.9506	418.868
253	93.3635	13.9517	420.338
254	93.4626	13.9536	422.07
255	93.52	13.9543	424.267
256	93.6082	13.9556	425.775
257	93.682	13.9571	427.843
258	93.7818	13.9601	429.529
259	93.8936	13.9623	431.662
260	93.9592	13.9626	433.048
261	94.0156	13.9629	434.773
262	94.1245	13.9644	436.326
263	94.2156	13.9665	438.395
264	94.307	13.9674	439.772
265	94.3948	13.9696	441.125
266	94.4825	13.9704	442.459
267	94.5838	13.9721	443.809
268	94.7003	13.9744	445.487
269	94.8042	13.9757	447.681
270	94.894	13.9768	449.32
271	94.9575	13.9771	450.453
272	95.0333	13.9779	451.908
273	95.084	13.9782	453.454
274	95.1488	13.9789	455.081
275	95.2276	13.9797	456.607
276	95.3072	13.9803	457.69
277	95.4097	13.9818	458.806
278	95.4651	13.982	460.407
279	95.5767	13.9844	461.767
280	95.6393	13.9853	463.674
281	95.7166	13.9866	464.872
282	95.7825	13.987	467.153
283	95.857	13.9877	469.301
284	95.9262	13.9885	470.873
285	96.0157	13.9903	472.702
286	96.048	13.9904	474.564
287	96.1119	13.9914	476.375
288	96.1562	13.9916	478.485
289	96.1933	13.9917	479.921
290	96.2551	13.992	481.854
291	96.3214	13.9924	483.434
292	96.3925	13.994	485.899
293	96.4421	13.9952	487.194
294	96.5212	13.9961	489.526
295	96.5951	13.9978	491.24
296	96.6726	13.9986	492.51
297	96.7479	14.0003	493.846
298	96.8304	14.0007	495.269
299	96.8961	14.002	497.304
300	96.9694	14.0028	499.095

## Sheet: panel c top middle
x	y1-Average	y1-SD	y2
0	0	0	0
1	1.5571	2.0776	2.01958
2	3.47131	3.71799	3.99602
3	4.79746	4.17734	5.17001
4	5.90817	4.5058	6.78918
5	7.79028	5.21321	9.41066
6	8.99795	5.50945	11.4435
7	10.3006	5.79779	12.9261
8	12.4001	6.63755	14.6699
9	13.4382	6.76946	16.1443
10	15.0878	7.25864	17.217
11	16.0526	7.38606	19.191
12	17.4921	7.76286	21.1203
13	18.9091	8.05764	22.8441
14	20.5812	8.4111	25.0647
15	21.4759	8.46871	26.317
16	22.5176	8.62544	28.1392
17	23.3572	8.7129	29.4393
18	24.4742	8.9475	30.9777
19	25.3955	9.0501	32.7786
20	26.5557	9.29067	34.4965
21	27.9713	9.53352	35.91
22	29.1824	9.76354	37.7806
23	30.4787	10.1965	39.4049
24	31.7499	10.3427	40.7494
25	32.5396	10.3979	42.8727
26	33.7585	10.6472	44.5096
27	34.823	10.7947	46.4291
28	35.4048	10.8229	48.0069
29	35.9945	10.8467	49.9735
30	36.6007	10.8764	51.8603
31	37.2132	10.933	52.9967
32	38.45	11.0915	54.1906
33	39.1187	11.1325	55.8941
34	39.887	11.2366	57.3692
35	40.707	11.3707	58.4368
36	41.307	11.4264	60.6097
37	42.1477	11.5079	62.1904
38	43.2897	11.6759	63.3335
39	44.1846	11.7417	64.6924
40	44.7586	11.7771	66.6313
41	45.6087	11.8716	68.6667
42	46.1369	11.894	70.4363
43	46.9856	11.9731	72.3213
44	47.7246	12.0853	73.6807
45	48.2885	12.1215	75.0306
46	48.8906	12.179	76.5324
47	49.5049	12.2124	78.3271
48	50.2286	12.2704	80.0985
49	50.6654	12.2838	81.6331
50	51.2376	12.3142	83.3004
51	51.6597	12.3275	85.7293
52	52.3886	12.4289	87.4753
53	52.8363	12.4462	89.2908
54	53.1643	12.4674	90.9567
55	53.7912	12.5047	92.4558
56	54.26	12.5237	94.3729
57	54.8194	12.5479	95.9202
58	55.7436	12.6941	97.6132
59	56.067	12.7214	99.1564
60	56.7457	12.78	100.841
61	57.2441	12.8069	102.634
62	57.7382	12.8451	103.808
63	58.341	12.884	104.963
64	58.7162	12.9073	106.985
65	59.2092	12.9263	108.543
66	59.7848	12.9702	110.017
67	60.3097	13.0189	111.775
68	60.7495	13.0602	113.812
69	61.1528	13.0861	115.074
70	61.4781	13.0986	116.591
71	61.7943	13.1088	118.526
72	62.3305	13.1667	120.059
73	62.7414	13.187	121.603
74	63.2411	13.2205	123.375
75	63.7	13.2425	124.903
76	64.1395	13.2587	126.862
77	64.5366	13.2819	128.255
78	64.6816	13.2842	129.64
79	65.0661	13.3029	131.352
80	65.4067	13.3114	133.171
81	65.7142	13.3217	134.647
82	66.0924	13.3334	135.989
83	66.3008	13.337	137.66
84	66.5717	13.3536	139.47
85	67.0196	13.3779	141.188
86	67.2736	13.3828	143.093
87	67.6118	13.4	144.056
88	68.0691	13.4151	146.085
89	68.5048	13.4271	147.867
90	68.7388	13.4372	149.693
91	69.1053	13.4476	151.158
92	69.409	13.4615	152.666
93	69.6918	13.4702	154.755
94	69.9236	13.4795	156.504
95	70.1602	13.4842	158.904
96	70.3701	13.4958	160.394
97	70.6643	13.5046	162.686
98	70.9862	13.5163	164.766
99	71.4159	13.5474	166.265
100	71.7756	13.5635	167.686
101	72.132	13.5867	168.965
102	72.3741	13.5958	170.621
103	72.6546	13.6035	172.012
104	73.1002	13.6305	173.558
105	73.5404	13.6527	175.59
106	73.9516	13.666	177.389
107	74.3091	13.6895	178.633
108	74.4559	13.691	180.72
109	74.6516	13.7044	182.576
110	74.9145	13.7108	184.093
111	75.2033	13.7225	185.081
112	75.3753	13.7271	186.905
113	75.5477	13.7312	188.504
114	75.7404	13.7366	190.348
115	75.9535	13.7438	191.636
116	76.1326	13.7485	193.069
117	76.341	13.7596	194.665
118	76.5619	13.7645	196.244
119	76.7038	13.7671	197.323
120	76.8921	13.7707	198.652
121	77.0696	13.7722	199.927
122	77.3417	13.7901	201.78
123	77.4774	13.7919	203.037
124	77.629	13.794	205.265
125	77.9275	13.8036	207.178
126	78.093	13.8063	209.826
127	78.2213	13.8075	211.486
128	78.4362	13.8124	213.47
129	78.6177	13.8151	214.858
130	78.7409	13.8163	216.389
131	78.8306	13.8176	217.634
132	78.9684	13.8202	218.763
133	79.1462	13.8249	219.885
134	79.3427	13.8326	221.601
135	79.5995	13.8474	223.15
136	79.7413	13.852	224.37
137	79.9431	13.8569	225.738
138	80.2145	13.8655	227.12
139	80.3189	13.8667	228.636
140	80.4537	13.8691	230.393
141	80.5544	13.8698	231.972
142	80.6725	13.8704	233.789
143	80.7848	13.8715	236.109
144	80.9272	13.8771	237.583
145	81.1475	13.8829	238.78
146	81.3236	13.8868	241.004
147	81.4945	13.89	242.712
148	81.6566	13.8955	244.316
149	81.8317	13.9005	245.678
150	81.9667	13.9028	246.881
151	82.0987	13.9051	249.181
152	82.2338	13.9098	250.538
153	82.4273	13.9158	252.76
154	82.5832	13.9175	255.334
155	82.7099	13.9202	256.958
156	82.8776	13.9269	258.919
157	82.9653	13.9274	260.343
158	83.1984	13.9366	261.678
159	83.4212	13.9405	263.032
160	83.5345	13.9418	264.745
161	83.6189	13.9434	266.333
162	83.7389	13.9445	268.274
163	83.8856	13.946	269.95
164	83.9844	13.9468	271.735
165	84.0518	13.9472	273.351
166	84.1498	13.9491	275.062
167	84.4313	13.9614	276.69
168	84.6147	13.9663	278.509
169	84.7336	13.9689	279.961
170	84.8334	13.9698	281.6
171	85.0229	13.9748	283.643
172	85.1102	13.976	286.085
173	85.2122	13.9769	287.462
174	85.4663	13.9833	289.019
175	85.5671	13.9849	290.465
176	85.7744	13.9897	292.666
177	85.9174	13.9932	294.152
178	86.0215	13.9942	295.681
179	86.1104	13.995	297.551
180	86.2771	13.9993	299.565
181	86.4158	14.0027	301.513
182	86.4959	14.0034	303.025
183	86.5843	14.0043	304.291
184	86.7141	14.0085	305.752
185	86.8704	14.0132	307.201
186	87.0088	14.0164	308.989
187	87.0989	14.0176	310.362
188	87.1804	14.0182	312.131
189	87.3207	14.0207	313.536
190	87.4082	14.022	315.249
191	87.49	14.0226	316.215
192	87.6565	14.0263	317.555
193	87.74	14.0275	318.667
194	87.8631	14.0289	320.256
195	87.9693	14.0296	323.046
196	88.0834	14.0321	324.683
197	88.1952	14.0342	327.603
198	88.3126	14.0356	329.215
199	88.3824	14.036	330.755
200	88.5007	14.0378	331.991
201	88.6105	14.039	334.062
202	88.7069	14.0404	335.475
203	88.8173	14.0425	337.555
204	88.9404	14.0438	339.431
205	89.0302	14.0451	341.32
206	89.1364	14.0465	343.211
207	89.2706	14.0492	345.113
208	89.335	14.0495	346.772
209	89.4548	14.0529	348.281
210	89.5197	14.0539	350.062
211	89.5995	14.0551	351.477
212	89.7208	14.0584	352.711
213	89.7916	14.059	355.024
214	89.9009	14.0606	357.109
215	89.9725	14.061	358.492
216	90.0608	14.0622	360.263
217	90.1418	14.0626	361.973
218	90.2116	14.0636	363.574
219	90.3216	14.0664	365.745
220	90.4119	14.0678	366.725
221	90.497	14.0688	368.423
222	90.5559	14.0691	369.802
223	90.6509	14.0699	371.96
224	90.7709	14.0729	373.071
225	90.8776	14.0746	375.005
226	91.0175	14.0771	376.995
227	91.0865	14.0775	378.785
228	91.1747	14.0794	381.055
229	91.2528	14.0801	383.29
230	91.393	14.0835	384.896
231	91.4681	14.0838	386.453
232	91.5677	14.0847	387.749
233	91.6429	14.0852	389.098
234	91.7112	14.0856	390.458
235	91.7741	14.086	391.657
236	91.8326	14.0864	393.358
237	91.8843	14.0873	394.515
238	91.9703	14.0884	395.693
239	92.0822	14.0916	396.967
240	92.1499	14.092	398.361
241	92.184	14.0922	399.753
242	92.245	14.0927	401.15
243	92.3168	14.0932	403.192
244	92.3806	14.0935	404.502
245	92.441	14.0941	406.496
246	92.5422	14.096	407.738
247	92.6552	14.098	409.745
248	92.7453	14.0989	411.249
249	92.7949	14.0992	412.951
250	92.8579	14.1002	414.404
251	92.9345	14.1007	415.562
252	93.0087	14.1011	417.371
253	93.1212	14.1038	419.041
254	93.1802	14.1042	420.47
255	93.2874	14.1058	422.281
256	93.379	14.1075	423.554
257	93.4684	14.1099	425.059
258	93.554	14.1122	426.749
259	93.6626	14.1135	428.669
260	93.7283	14.1141	431.161
261	93.8486	14.1175	432.26
262	93.9526	14.1196	433.821
263	94.0334	14.1204	435.352
264	94.1815	14.1236	436.627
265	94.2239	14.124	438.17
266	94.2973	14.1247	439.555
267	94.3207	14.125	441.138
268	94.4254	14.1278	443.38
269	94.5021	14.1287	444.984
270	94.5608	14.129	445.884
271	94.6587	14.1307	448.374
272	94.7117	14.131	449.764
273	94.8131	14.1333	451.334
274	94.8791	14.1342	453.465
275	94.9365	14.1345	456.252
276	94.9991	14.135	458.202
277	95.0428	14.1354	459.705
278	95.1228	14.1359	461.53
279	95.2289	14.1375	462.585
280	95.2978	14.1382	464.163
281	95.3517	14.1387	466.346
282	95.445	14.1409	468.512
283	95.5475	14.1428	470.217
284	95.6873	14.1458	472.423
285	95.7427	14.1462	473.892
286	95.809	14.1471	476.025
287	95.8744	14.1477	477.184
288	96.0154	14.1498	478.844
289	96.071	14.1503	480.579
290	96.1322	14.151	482.209
291	96.2401	14.1523	484.091
292	96.385	14.1553	485.434
293	96.4517	14.156	487.745
294	96.564	14.1579	489.786
295	96.6172	14.1585	491.033
296	96.7214	14.1602	492.351
297	96.7971	14.161	494.141
298	96.874	14.1618	496.272
299	96.9294	14.1621	497.936
300	96.9694	14.1623	499.565

## Sheet: panel c top right
x	y1-Average	y1-SD	y2
0	0	0	0
1	1.98733	2.67399	1.51142
2	3.32112	3.12676	3.15212
3	4.68181	3.80768	4.71993
4	6.38989	4.53815	5.79537
5	8.11202	5.37096	6.86886
6	9.33586	5.64531	8.64784
7	10.2638	5.73701	9.85008
8	11.7417	6.08132	11.0732
9	12.8311	6.23021	12.3788
10	14.1231	6.51819	14.5751
11	15.356	6.8121	15.7641
12	16.4536	7.06961	17.7046
13	17.4391	7.1945	18.8693
14	18.1542	7.3044	20.3156
15	19.3855	7.47547	22.9056
16	20.67	7.63601	24.3404
17	21.6125	7.87068	25.5473
18	22.5189	7.93997	27.4564
19	23.6297	8.12344	28.9349
20	24.4995	8.26881	30.4929
21	25.7025	8.66479	31.7331
22	26.8374	8.8624	33.9366
23	27.7692	9.01924	35.4897
24	28.7913	9.12892	37.1474
25	29.7331	9.22506	38.9285
26	30.9338	9.43361	40.12
27	31.9822	9.52362	41.9929
28	33.0158	9.67421	43.2858
29	34.5032	9.96863	44.4529
30	35.398	10.0651	45.7731
31	36.3561	10.1313	46.9605
32	37.2441	10.2348	48.7362
33	37.8833	10.2741	50.9409
34	38.6422	10.3374	52.0099
35	39.4778	10.4145	53.1219
36	39.9942	10.4498	54.8135
37	40.8282	10.6043	56.4029
38	41.667	10.6804	58.4165
39	42.4612	10.7584	59.9463
40	43.3688	10.9223	61.2478
41	44.0091	11.0154	62.5981
42	44.8244	11.0897	64.1021
43	45.559	11.1634	66.0325
44	46.4654	11.2468	67.6973
45	47.2574	11.3431	69.4324
46	47.7572	11.3743	70.5039
47	48.6103	11.4508	71.8187
48	49.0877	11.4778	73.6375
49	49.5851	11.4993	75.4502
50	50.0517	11.5201	77.5587
51	50.7807	11.5966	79.1313
52	51.5016	11.6641	80.3613
53	52.0983	11.6962	82.4271
54	52.7396	11.7283	84.2305
55	53.2712	11.7646	85.9637
56	53.9422	11.8139	87.0004
57	54.7685	11.9136	88.5453
58	55.331	11.9552	90.1636
59	55.856	11.9845	91.7145
60	56.2534	11.9992	93.0747
61	56.7156	12.0282	94.6153
62	57.2431	12.0624	95.9246
63	57.7009	12.0811	97.4777
64	58.2114	12.1269	98.9014
65	58.6483	12.1595	100.854
66	59.0027	12.1803	102.255
67	59.4377	12.1951	103.656
68	59.8301	12.2293	104.744
69	60.2085	12.249	106.16
70	60.7565	12.2915	107.787
71	61.1731	12.311	109.31
72	61.5115	12.3426	110.336
73	61.9853	12.3835	111.225
74	62.3709	12.3961	112.777
75	62.6291	12.4024	114.03
76	62.9024	12.4097	115.364
77	63.2715	12.4219	116.995
78	63.5219	12.4268	118.959
79	63.8375	12.4361	120.706
80	64.1583	12.4537	121.806
81	64.3307	12.458	123.703
82	64.6237	12.4659	124.78
83	64.8333	12.4701	127.108
84	65.2533	12.4855	129.091
85	65.4355	12.4877	130.696
86	65.8269	12.5176	132.182
87	66.0848	12.5234	133.194
88	66.3607	12.5308	134.478
89	66.5822	12.5403	136.251
90	67.0094	12.5634	138.034
91	67.3284	12.5715	139.539
92	67.575	12.5795	140.866
93	67.8088	12.5853	142.676
94	68.1568	12.6018	144.52
95	68.4107	12.6084	146.589
96	68.7277	12.6284	148.361
97	68.9529	12.6352	150.386
98	69.2475	12.6405	151.913
99	69.4635	12.6438	153.443
100	69.7398	12.6525	154.751
101	69.9563	12.6562	156.094
102	70.2413	12.6655	158.016
103	70.5423	12.6793	159.719
104	70.8161	12.6899	161.716
105	71.2274	12.7172	163.32
106	71.4444	12.7213	164.731
107	71.7027	12.7307	166.43
108	71.8746	12.7353	168.39
109	72.0193	12.7367	170.119
110	72.2084	12.741	171.394
111	72.5402	12.7547	173.163
112	72.8022	12.7618	175.004
113	73.0261	12.768	176.35
114	73.1564	12.7691	177.426
115	73.3954	12.782	178.716
116	73.5862	12.7886	180.82
117	73.85	12.81	182.688
118	74.1481	12.8239	184.551
119	74.3685	12.8301	186.887
120	74.5873	12.8364	188.264
121	74.8294	12.8486	190.541
122	75.0157	12.8507	191.849
123	75.2951	12.8559	193.328
124	75.534	12.8632	194.806
125	75.8626	12.8775	196.381
126	76.0773	12.8854	197.699
127	76.3781	12.8994	199.673
128	76.5925	12.9026	200.893
129	76.7408	12.9055	201.919
130	76.895	12.9104	203.397
131	77.1011	12.9149	204.964
132	77.2672	12.9177	206.319
133	77.4179	12.9213	207.878
134	77.5539	12.9249	209.213
135	77.7528	12.93	211.15
136	77.8709	12.9314	213.036
137	78.0465	12.9354	214.706
138	78.2507	12.9389	216.452
139	78.4472	12.9425	217.703
140	78.6528	12.9476	219.242
141	78.8244	12.9537	221.275
142	78.9874	12.9566	222.806
143	79.116	12.958	224.038
144	79.3506	12.9648	225.896
145	79.4622	12.9662	227.548
146	79.5982	12.968	229.14
147	79.7446	12.9704	230.871
148	79.8916	12.9724	232.413
149	80.0283	12.9742	234.078
150	80.1443	12.9751	236.244
151	80.3992	12.9848	237.988
152	80.6308	12.9932	239.449
153	80.8129	12.999	240.997
154	80.9704	13.0066	242.826
155	81.1339	13.0108	244.834
156	81.2609	13.0127	246.734
157	81.4062	13.0153	248.112
158	81.5407	13.0187	249.707
159	81.678	13.021	251.746
160	81.8187	13.0237	253.154
161	81.9021	13.0246	254.882
162	82.0162	13.0255	256.442
163	82.0978	13.0262	258.022
164	82.2125	13.0274	260.001
165	82.381	13.03	261.442
166	82.6204	13.0385	262.854
167	82.769	13.0417	264.632
168	82.9155	13.0449	266.819
169	83.0361	13.0468	268.131
170	83.1535	13.0488	269.26
171	83.3941	13.0583	271.033
172	83.5389	13.0624	272.423
173	83.713	13.0661	273.792
174	83.7886	13.0676	275.218
175	83.8901	13.0695	276.976
176	84.025	13.0713	278.785
177	84.1637	13.0739	280.439
178	84.245	13.0752	282.098
179	84.3819	13.0765	284.604
180	84.52	13.0815	285.755
181	84.5943	13.082	287.294
182	84.7625	13.0891	288.964
183	84.8826	13.0931	290.782
184	85.0547	13.0957	292.353
185	85.2134	13.0983	293.564
186	85.3012	13.0991	294.863
187	85.399	13.1004	295.866
188	85.4722	13.1009	297.063
189	85.601	13.1045	299.043
190	85.7827	13.1079	300.761
191	85.8643	13.1092	301.78
192	85.9412	13.1096	303.176
193	86.0539	13.1123	304.25
194	86.2111	13.117	306.104
195	86.3458	13.1183	307.841
196	86.4108	13.1187	309.276
197	86.474	13.1192	311.025
198	86.594	13.1217	312.49
199	86.7183	13.1244	314.026
200	86.8601	13.128	315.82
201	86.965	13.1321	317.333
202	87.0922	13.1331	319.213
203	87.1716	13.1337	321.194
204	87.283	13.1359	322.483
205	87.3888	13.1379	324.199
206	87.4771	13.1393	325.965
207	87.6106	13.1413	328.033
208	87.6747	13.142	330.05
209	87.7815	13.1442	331.832
210	87.9141	13.1461	334.209
211	88.0444	13.1492	335.76
212	88.1306	13.1498	337.31
213	88.2614	13.1536	338.41
214	88.3884	13.1584	339.834
215	88.4956	13.1595	341.151
216	88.6005	13.1623	342.673
217	88.763	13.166	344.599
218	88.8891	13.1689	346.169
219	88.9985	13.1711	347.603
220	89.0416	13.1713	349.091
221	89.1672	13.1743	350.801
222	89.2991	13.1776	352.445
223	89.4241	13.1823	353.492
224	89.5597	13.1848	355.036
225	89.6898	13.1885	356.834
226	89.8106	13.1919	358.684
227	89.9452	13.1946	360.552
228	90.0619	13.1975	362.124
229	90.191	13.2019	363.55
230	90.2841	13.2027	364.931
231	90.3773	13.2038	366.903
232	90.4775	13.2054	368.489
233	90.5898	13.2075	370.033
234	90.6458	13.208	371.893
235	90.7298	13.2096	373.797
236	90.7905	13.2103	375.968
237	90.8562	13.211	377.287
238	90.9717	13.2129	378.626
239	91.0867	13.2153	379.8
240	91.1597	13.2158	381.47
241	91.2254	13.2165	382.834
242	91.3231	13.2195	384.512
243	91.3811	13.2198	386.112
244	91.4738	13.2233	387.791
245	91.536	13.2239	389.174
246	91.6163	13.2249	390.478
247	91.704	13.2268	392.173
248	91.8214	13.231	393.767
249	91.9018	13.2316	395.066
250	91.9942	13.2343	397.246
251	92.1049	13.2372	398.983
252	92.1813	13.2376	400.467
253	92.3149	13.2405	401.857
254	92.4265	13.2418	403.211
255	92.5021	13.2428	404.919
256	92.5815	13.2437	406.55
257	92.6467	13.2444	407.574
258	92.7143	13.2463	409.054
259	92.818	13.2476	410.413
260	92.8925	13.2484	411.845
261	92.9757	13.2503	413.115
262	93.0107	13.2504	414.539
263	93.1419	13.2529	415.858
264	93.1694	13.2531	417.337
265	93.2359	13.2534	418.922
266	93.3235	13.2545	420.52
267	93.3693	13.2546	422.509
268	93.4832	13.2571	423.882
269	93.5586	13.2582	425.31
270	93.6102	13.2585	426.601
271	93.6609	13.2588	427.908
272	93.7218	13.2607	429.243
273	93.8041	13.2619	430.932
274	93.8573	13.2627	432.901
275	93.9066	13.2634	433.692
276	93.9643	13.264	435.127
277	94.1122	13.2675	437.152
278	94.246	13.2714	438.258
279	94.3437	13.2725	439.626
280	94.4281	13.2733	441.388
281	94.5098	13.2738	443.325
282	94.6067	13.2756	444.624
283	94.6979	13.277	446.284
284	94.7941	13.279	448.367
285	94.8709	13.2804	450.319
286	94.9432	13.2809	452.358
287	95.0616	13.283	454.381
288	95.1367	13.2836	455.884
289	95.2011	13.2845	457.262
290	95.2442	13.2848	458.653
291	95.2986	13.2855	460.622
292	95.338	13.2857	462.125
293	95.3916	13.2865	464.469
294	95.4524	13.287	466.688
295	95.5459	13.2887	467.85
296	95.657	13.2911	469.569
297	95.7087	13.2916	471.313
298	95.7995	13.2929	472.661
299	95.8986	13.2946	474.372
300	95.962	13.2953	476.056

## Sheet: panel c bottom left
x	y1-Average	y1-SD	y2
0	0	0	0
1	1.55643	2.2871	1.94749
2	3.00816	3.03785	3.13993
3	4.70677	3.86109	5.01879
4	6.03668	4.4251	6.51605
5	7.52379	4.75027	8.17887
6	8.99351	5.06825	10.2971
7	10.8312	6.01206	12.1014
8	12.1836	6.25973	13.4027
9	13.0905	6.39111	14.4614
10	14.0657	6.5311	16.136
11	14.9942	6.66214	17.6817
12	16.2322	6.96007	18.7068
13	17.3278	7.1342	20.4553
14	18.312	7.27398	22.4927
15	19.8087	7.59353	23.8282
16	20.909	7.81496	25.4866
17	22.108	7.95834	27.8633
18	23.2909	8.06812	29.1217
19	24.5531	8.1915	30.3959
20	25.4761	8.29659	31.6842
21	27.1901	8.68985	32.7783
22	28.4783	8.91524	34.3846
23	29.124	8.96965	36.1606
24	29.9934	9.05544	38.1392
25	30.9218	9.14428	39.9997
26	31.9584	9.25818	41.6034
27	32.8775	9.38728	43.1602
28	33.7198	9.50689	44.9142
29	34.6395	9.60268	46.3319
30	35.1755	9.61809	48.0689
31	36.0377	9.69684	49.9323
32	36.6901	9.74016	51.7499
33	37.2302	9.765	53.439
34	38.3143	9.86119	55.0665
35	38.8268	9.89707	57.2159
36	39.3602	9.92433	58.852
37	40.2618	10.0463	60.8284
38	40.9849	10.1196	62.5125
39	41.6496	10.1814	64.1176
40	42.5702	10.2514	65.9444
41	43.502	10.3468	67.5364
42	43.894	10.3656	69.1071
43	44.7289	10.4709	70.4612
44	45.6378	10.5574	72.1155
45	46.4182	10.6162	73.3839
46	46.9607	10.6521	75.9806
47	47.4413	10.6794	77.1962
48	48.0534	10.718	78.577
49	48.8007	10.7878	79.7174
50	49.7805	10.8928	81.2844
51	50.2845	10.9211	83.2171
52	50.598	10.9345	84.8404
53	51.1018	10.9606	86.4726
54	51.4818	10.9803	88.7537
55	52.0188	11.0293	90.2295
56	52.675	11.0543	91.7259
57	53.0457	11.0668	93.2328
58	53.3291	11.076	94.6098
59	53.7198	11.0946	96.6374
60	54.118	11.1178	98.3597
61	54.3986	11.1288	99.7119
62	54.9285	11.1548	101.562
63	55.3802	11.1819	103.883
64	56.0758	11.2287	106.033
65	56.4135	11.2404	107.705
66	56.987	11.3213	109.32
67	57.3557	11.3378	110.788
68	57.7897	11.3627	112.688
69	58.3689	11.4065	114.8
70	58.9582	11.4461	116.704
71	59.4388	11.4739	118.023
72	59.8274	11.4862	119.756
73	60.1744	11.5055	121.403
74	60.5761	11.5168	123.429
75	60.858	11.5287	125.297
76	61.3151	11.5525	126.305
77	61.642	11.5655	128.496
78	62.1246	11.5874	130.593
79	62.4221	11.5997	132.786
80	62.813	11.6236	134.524
81	63.2039	11.6372	136.397
82	63.6672	11.6547	137.912
83	63.9939	11.6646	139.533
84	64.3212	11.6751	141.256
85	64.6737	11.6899	142.865
86	64.868	11.6942	143.866
87	65.1445	11.6989	145.423
88	65.5774	11.7281	147.024
89	66.067	11.7489	148.967
90	66.4412	11.7619	150.52
91	66.6375	11.7651	152.256
92	66.7932	11.7674	153.523
93	67.2344	11.7843	154.753
94	67.5062	11.7934	155.982
95	67.7915	11.8024	157.282
96	68.0819	11.8134	158.659
97	68.3321	11.8185	160.922
98	68.5773	11.8234	162.576
99	68.7648	11.8274	164.003
100	68.9164	11.8299	165.702
101	69.1779	11.8376	167.701
102	69.4148	11.8446	168.942
103	69.7545	11.8544	170.154
104	69.94	11.8603	171.603
105	70.2259	11.8671	173.596
106	70.5151	11.8795	174.89
107	70.8272	11.8871	176.487
108	71.0538	11.8922	177.964
109	71.3167	11.9015	179.271
110	71.6297	11.9102	181.194
111	71.9127	11.9173	182.917
112	72.204	11.9317	184.005
113	72.4065	11.9359	185.553
114	72.6268	11.9463	187.03
115	72.8845	11.9553	188.671
116	73.0831	11.9603	189.766
117	73.3078	11.9659	191.294
118	73.6059	11.9776	193.255
119	73.9567	11.9945	195.262
120	74.2074	11.9997	197.07
121	74.5259	12.012	198.79
122	74.7054	12.0173	200.633
123	74.9626	12.0229	201.989
124	75.1537	12.0264	203.514
125	75.309	12.0293	205.351
126	75.6768	12.0396	206.915
127	75.8176	12.0413	208.915
128	75.9881	12.0435	210.308
129	76.1975	12.0505	212.064
130	76.313	12.0526	214.143
131	76.4347	12.0539	215.948
132	76.6421	12.0591	217.711
133	76.8966	12.0675	218.739
134	77.0362	12.0689	220.619
135	77.207	12.0725	222.446
136	77.4093	12.0772	224.278
137	77.6574	12.0821	226.262
138	77.9165	12.0876	227.979
139	78.1259	12.0927	229.943
140	78.305	12.0963	231.85
141	78.5107	12.1046	233.269
142	78.6522	12.1065	234.672
143	78.8534	12.1098	236.077
144	78.9497	12.1108	237.462
145	79.1002	12.1124	238.777
146	79.3135	12.117	240.386
147	79.5103	12.1229	241.164
148	79.7336	12.1281	242.841
149	79.856	12.1302	244.411
150	79.9633	12.1316	246.812
151	80.1159	12.1344	248.74
152	80.2616	12.1361	250.087
153	80.4499	12.1393	252.019
154	80.6233	12.1428	253.511
155	80.7624	12.1459	254.916
156	80.9394	12.1492	255.99
157	81.0669	12.1501	257.147
158	81.1847	12.151	258.391
159	81.3267	12.1551	259.967
160	81.4353	12.1581	262.29
161	81.5839	12.1598	263.519
162	81.7196	12.162	265.377
163	81.8894	12.1674	267.718
164	81.9978	12.1684	269.201
165	82.1972	12.1743	271.53
166	82.3442	12.1767	272.732
167	82.5273	12.18	274.101
168	82.6963	12.183	275.671
169	82.8437	12.1857	277.509
170	82.9444	12.1874	279.317
171	83.082	12.1902	280.456
172	83.1932	12.1923	281.748
173	83.3086	12.1954	283.441
174	83.434	12.1977	284.828
175	83.611	12.2004	286.486
176	83.7652	12.202	287.995
177	83.8781	12.2041	290.42
178	83.9542	12.2047	291.841
179	84.0717	12.2062	293.339
180	84.1821	12.2072	294.495
181	84.3033	12.2093	297.145
182	84.4256	12.2117	299.252
183	84.6144	12.215	301.506
184	84.6776	12.2156	303.136
185	84.7818	12.2166	305.152
186	84.9294	12.2188	306.979
187	85.0548	12.2206	308.411
188	85.1559	12.2224	310.303
189	85.2319	12.223	311.945
190	85.3559	12.2251	312.983
191	85.5037	12.2285	315.412
192	85.6012	12.2302	317.218
193	85.7194	12.2321	318.757
194	85.8063	12.2329	320.171
195	85.898	12.2339	321.478
196	85.9853	12.2351	323.089
197	86.0744	12.2365	324.851
198	86.1968	12.2382	326.322
199	86.2992	12.2399	327.62
200	86.4458	12.2432	329.209
201	86.5747	12.246	330.925
202	86.7098	12.2482	332.729
203	86.7922	12.2493	334.156
204	86.9059	12.2519	335.569
205	87.0363	12.2533	336.645
206	87.1397	12.2544	338.603
207	87.2322	12.2556	340.14
208	87.3991	12.2586	341.531
209	87.5473	12.2605	343.285
210	87.6407	12.2615	345.146
211	87.7668	12.2633	347.098
212	87.836	12.2639	348.18
213	87.9648	12.267	350.116
214	88.0435	12.2677	351.167
215	88.1269	12.2684	352.677
216	88.2323	12.2703	354.434
217	88.297	12.2709	356.146
218	88.4853	12.2751	357.859
219	88.5889	12.277	359.023
220	88.7132	12.2791	360.514
221	88.7898	12.2802	362.054
222	88.9135	12.282	363.619
223	88.9972	12.2829	365.896
224	89.1287	12.2853	367.423
225	89.2404	12.2871	368.648
226	89.3193	12.2877	370.628
227	89.4022	12.2889	372.527
228	89.4811	12.2897	374.305
229	89.5817	12.2914	376.321
230	89.7362	12.2944	378.433
231	89.7859	12.2947	379.545
232	89.9168	12.2965	380.943
233	90.0188	12.2978	381.897
234	90.0915	12.2985	383.356
235	90.1748	12.2999	385.431
236	90.2472	12.3013	388.003
237	90.403	12.3032	389.189
238	90.488	12.3041	391.295
239	90.5487	12.3047	392.74
240	90.6328	12.3055	394.138
241	90.6866	12.3062	395.47
242	90.7612	12.3073	397.216
243	90.8298	12.3082	399.186
244	90.9266	12.3096	400.551
245	91.0248	12.3108	402.127
246	91.0932	12.3117	403.446
247	91.1754	12.3136	405.452
248	91.2939	12.316	406.802
249	91.3609	12.3165	407.77
250	91.4446	12.3172	410.037
251	91.5675	12.3196	411.611
252	91.6567	12.3212	413.325
253	91.7323	12.3216	414.734
254	91.8096	12.3228	416.225
255	91.8456	12.323	417.829
256	91.8973	12.3233	419.063
257	91.9516	12.3239	420.758
258	92.036	12.3246	422.786
259	92.09	12.3252	424.243
260	92.1851	12.3269	425.852
261	92.2616	12.3278	426.845
262	92.3592	12.3287	428.6
263	92.415	12.3293	429.943
264	92.5105	12.3304	431.865
265	92.6196	12.332	434.001
266	92.7078	12.3325	435.171
267	92.7717	12.3333	436.623
268	92.842	12.334	438.337
269	92.947	12.3351	439.544
270	93.0105	12.336	441.543
271	93.1048	12.3373	443.206
272	93.2077	12.3385	444.354
273	93.26	12.3387	446.413
274	93.3532	12.3399	447.554
275	93.4093	12.3402	448.586
276	93.4734	12.3416	449.668
277	93.5682	12.3428	451.576
278	93.6473	12.3439	453.664
279	93.7279	12.3448	455.29
280	93.7955	12.3458	456.572
281	93.8647	12.3464	457.813
282	93.948	12.3471	459.459
283	93.99	12.3477	461.229
284	94.0772	12.3491	463.212
285	94.1324	12.3494	465.136
286	94.1992	12.35	466.757
287	94.2284	12.3501	468.412
288	94.3041	12.3507	469.267
289	94.3718	12.3518	471.013
290	94.4594	12.3527	472.423
291	94.5522	12.3541	474.356
292	94.6376	12.3552	476.176
293	94.6993	12.3558	477.804
294	94.805	12.3573	478.731
295	94.8656	12.3577	480.637
296	94.9127	12.3581	482.276
297	94.987	12.3591	483.822
298	95.0812	12.3603	485.377
299	95.1626	12.3609	487.121
300	95.2218	12.3613	488.492

## Sheet: panel c bottom middle
x	y1-Average	y1-SD	y2
0	0	0	0
1	2.03362	2.75447	1.81002
2	3.26699	3.02727	2.88528
3	4.59896	3.69279	4.95392
4	6.18073	4.31977	6.67258
5	8.8375	5.7009	8.73294
6	10.0387	6.20122	11.3645
7	11.2382	6.42648	13.3222
8	12.5827	6.84614	15.2372
9	13.7361	7.20146	16.7552
10	15.1455	7.38374	18.4959
11	16.7142	7.97959	20.2512
12	18.7965	8.34666	21.7484
13	20.0459	8.55315	23.4364
14	21.4824	8.79864	25.4367
15	22.3813	8.89223	26.5807
16	23.2684	8.97836	28.3072
17	24.5073	9.215	29.7839
18	25.5232	9.29785	30.7903
19	26.2301	9.35292	31.9932
20	27.1005	9.41623	33.3729
21	28.2175	9.70459	34.6789
22	29.1489	9.75887	36.3231
23	30.3958	10.0282	38.1262
24	31.3344	10.0861	39.9201
25	32.2474	10.273	42.0909
26	33.2876	10.4249	43.2708
27	34.3785	10.5486	44.8433
28	35.1667	10.672	45.9664
29	35.9393	10.742	47.3491
30	36.9474	10.8197	49.3021
31	37.956	10.9665	50.7656
32	38.9184	11.1829	52.2468
33	39.7196	11.2427	53.9791
34	40.4555	11.2971	55.5924
35	41.4643	11.3788	56.4647
36	42.4943	11.5332	58.4402
37	43.2405	11.5829	59.6797
38	43.8389	11.6654	61.3931
39	44.5798	11.7314	63.4112
40	45.3006	11.8205	64.7364
41	46.0631	11.9356	66.9737
42	46.6339	11.9598	68.4535
43	47.217	11.9877	70.0881
44	47.987	12.0465	71.2532
45	48.4176	12.0612	73.4653
46	49.0613	12.1059	75.6043
47	49.7124	12.1569	76.6901
48	50.3864	12.1835	78.9813
49	50.8143	12.1985	80.0297
50	51.4225	12.2358	81.6071
51	51.9003	12.27	83.5479
52	52.4227	12.2926	85.8019
53	52.7215	12.3026	87.3722
54	53.1391	12.316	88.8991
55	53.6167	12.3451	90.4714
56	54.1497	12.3693	91.9014
57	54.5942	12.3852	93.4041
58	55.0568	12.4092	95.227
59	55.6705	12.479	96.8297
60	56.2873	12.5546	98.5633
61	56.8639	12.5891	100.227
62	57.2061	12.6003	102.556
63	57.6278	12.6146	104.204
64	58.1931	12.6668	106.263
65	58.5639	12.681	108.169
66	59.1217	12.7315	109.662
67	59.6144	12.7778	112.423
68	59.8643	12.7839	114.092
69	60.5243	12.8584	116.119
70	61.0392	12.8941	117.89
71	61.4759	12.9337	120.016
72	61.7731	12.94	121.819
73	62.2007	12.9655	123.064
74	62.6757	12.9812	124.342
75	62.9313	12.987	126.23
76	63.4465	13.0043	127.848
77	63.8722	13.0298	129.18
78	64.2912	13.0465	130.404
79	64.5814	13.0714	132.685
80	64.8611	13.0814	134.025
81	65.2223	13.1007	135.913
82	65.5003	13.1076	138.031
83	66.0914	13.1473	139.794
84	66.581	13.1722	141.355
85	66.9937	13.191	142.651
86	67.3374	13.2033	144.073
87	67.5326	13.2067	145.582
88	67.9277	13.2214	147.017
89	68.2574	13.2378	148.99
90	68.5399	13.2436	150.374
91	68.9239	13.2699	152.741
92	69.1813	13.2747	153.823
93	69.3789	13.2782	155.665
94	69.6452	13.2869	157.364
95	69.9576	13.3001	159.181
96	70.2531	13.3075	161.422
97	70.5038	13.3242	163.067
98	70.6098	13.325	164.243
99	70.9218	13.3385	165.461
100	71.2465	13.3535	167.103
101	71.4917	13.3593	168.375
102	71.9297	13.3835	170.504
103	72.2547	13.411	172.267
104	72.6334	13.4222	173.641
105	72.9145	13.4391	174.568
106	73.1178	13.4479	176.468
107	73.3406	13.4523	178.246
108	73.5496	13.464	179.857
109	73.8379	13.4798	181.987
110	74.0199	13.4824	183.466
111	74.2791	13.489	184.946
112	74.5312	13.5003	185.996
113	74.7619	13.5154	188.039
114	74.9901	13.5253	190.039
115	75.2	13.5302	191.778
116	75.4793	13.54	194.022
117	75.6129	13.5418	196.043
118	75.9032	13.5501	197.192
119	76.094	13.5571	199.502
120	76.2647	13.5593	201.164
121	76.4976	13.5739	202.722
122	76.6082	13.5752	204.59
123	76.78	13.5778	205.952
124	77.0064	13.5809	207.405
125	77.2007	13.5868	209.135
126	77.3246	13.588	210.892
127	77.6764	13.6021	212.024
128	77.7992	13.6038	213.779
129	78.0186	13.6085	215.095
130	78.1333	13.6099	216.175
131	78.3779	13.6195	217.784
132	78.5318	13.6261	219.356
133	78.7498	13.6341	221.324
134	78.8352	13.6347	222.935
135	79.0075	13.6369	224.465
136	79.2138	13.648	226.121
137	79.3315	13.6495	227.917
138	79.5108	13.6533	229.034
139	79.7012	13.6592	231.137
140	79.8615	13.6615	232.675
141	79.9927	13.6652	234.437
142	80.1882	13.6695	236.108
143	80.4126	13.6781	238.081
144	80.5651	13.6803	239.374
145	80.7754	13.6886	241.412
146	80.9224	13.692	243.996
147	81.0413	13.693	246.558
148	81.2473	13.7021	247.756
149	81.4039	13.7086	249.958
150	81.565	13.7114	251.723
151	81.8008	13.7176	253.593
152	82.0522	13.7234	255.722
153	82.1759	13.7254	256.731
154	82.3497	13.729	258.25
155	82.5698	13.7373	260.102
156	82.7979	13.7476	261.641
157	82.8677	13.7485	263.18
158	83.1097	13.7564	264.749
159	83.218	13.7573	266.439
160	83.3201	13.7583	267.784
161	83.4711	13.7642	269.528
162	83.5777	13.7652	270.556
163	83.6759	13.7661	272.273
164	83.8117	13.7677	273.575
165	84.0058	13.7735	275.807
166	84.1615	13.7765	278.076
167	84.3301	13.7813	279.626
168	84.4362	13.7837	280.831
169	84.6102	13.7856	283.07
170	84.6781	13.7865	284.142
171	84.787	13.7875	285.523
172	84.9753	13.7922	287.242
173	85.1007	13.7949	289.212
174	85.2227	13.797	291.209
175	85.3557	13.8011	293.291
176	85.4769	13.8027	294.823
177	85.5944	13.8037	296.439
178	85.7283	13.8079	298.216
179	85.8523	13.8096	299.567
180	85.958	13.812	301.283
181	86.161	13.8178	302.601
182	86.2987	13.8216	304.583
183	86.4787	13.8258	306.261
184	86.5333	13.8261	307.792
185	86.6393	13.8272	309.338
186	86.8154	13.8326	311.119
187	86.969	13.8367	312.517
188	87.108	13.8415	313.674
189	87.2054	13.8429	314.891
190	87.2883	13.8443	315.845
191	87.5553	13.854	318.008
192	87.6826	13.8584	319.522
193	87.759	13.859	320.963
194	87.8558	13.8605	322.895
195	87.9785	13.8639	324.513
196	88.0371	13.8645	325.639
197	88.1311	13.8652	327.201
198	88.2471	13.8683	329.49
199	88.4446	13.8747	331.504
200	88.5383	13.876	332.678
201	88.591	13.8764	334.329
202	88.7291	13.8792	335.989
203	88.8297	13.8809	337.371
204	88.9223	13.8816	338.785
205	89.0226	13.8829	340.692
206	89.1191	13.8845	342.363
207	89.2405	13.8876	344.041
208	89.3172	13.8888	345.765
209	89.3683	13.8892	346.802
210	89.5173	13.893	348.662
211	89.5866	13.8933	349.917
212	89.6918	13.8943	351.929
213	89.7543	13.8946	353.075
214	89.8353	13.8954	354.642
215	89.9492	13.8979	356.165
216	90.0101	13.8982	357.579
217	90.1246	13.8997	359.306
218	90.2029	13.9008	361.188
219	90.2829	13.902	362.578
220	90.335	13.9024	364.351
221	90.4174	13.9035	365.778
222	90.484	13.904	367.583
223	90.5624	13.9047	368.931
224	90.6393	13.9054	370.723
225	90.7276	13.9066	372.526
226	90.7893	13.9072	374.194
227	90.8555	13.9081	375.855
228	90.9354	13.9091	377.627
229	91.0357	13.9108	378.982
230	91.1089	13.9115	380.92
231	91.1645	13.9122	382.804
232	91.3065	13.9164	384.679
233	91.4132	13.9176	386.333
234	91.5528	13.9208	388.618
235	91.7175	13.9257	390.244
236	91.7927	13.9262	392.142
237	91.8968	13.9276	393.184
238	92.0001	13.9286	394.65
239	92.1012	13.9311	395.874
240	92.2359	13.9343	397.48
241	92.3059	13.936	398.904
242	92.3878	13.9373	400.825
243	92.4809	13.9383	402.53
244	92.5538	13.9388	404.967
245	92.6682	13.9421	406.434
246	92.7082	13.9422	408.204
247	92.8273	13.9438	409.912
248	92.9367	13.9447	412.324
249	93.0259	13.9456	413.802
250	93.0931	13.9465	415.049
251	93.1818	13.9487	416.548
252	93.2876	13.9506	418.868
253	93.3635	13.9517	420.338
254	93.4626	13.9536	422.07
255	93.52	13.9543	424.267
256	93.6082	13.9556	425.775
257	93.682	13.9571	427.843
258	93.7818	13.9601	429.529
259	93.8936	13.9623	431.662
260	93.9592	13.9626	433.048
261	94.0156	13.9629	434.773
262	94.1245	13.9644	436.326
263	94.2156	13.9665	438.395
264	94.307	13.9674	439.772
265	94.3948	13.9696	441.125
266	94.4825	13.9704	442.459
267	94.5838	13.9721	443.809
268	94.7003	13.9744	445.487
269	94.8042	13.9757	447.681
270	94.894	13.9768	449.32
271	94.9575	13.9771	450.453
272	95.0333	13.9779	451.908
273	95.084	13.9782	453.454
274	95.1488	13.9789	455.081
275	95.2276	13.9797	456.607
276	95.3072	13.9803	457.69
277	95.4097	13.9818	458.806
278	95.4651	13.982	460.407
279	95.5767	13.9844	461.767
280	95.6393	13.9853	463.674
281	95.7166	13.9866	464.872
282	95.7825	13.987	467.153
283	95.857	13.9877	469.301
284	95.9262	13.9885	470.873
285	96.0157	13.9903	472.702
286	96.048	13.9904	474.564
287	96.1119	13.9914	476.375
288	96.1562	13.9916	478.485
289	96.1933	13.9917	479.921
290	96.2551	13.992	481.854
291	96.3214	13.9924	483.434
292	96.3925	13.994	485.899
293	96.4421	13.9952	487.194
294	96.5212	13.9961	489.526
295	96.5951	13.9978	491.24
296	96.6726	13.9986	492.51
297	96.7479	14.0003	493.846
298	96.8304	14.0007	495.269
299	96.8961	14.002	497.304
300	96.9694	14.0028	499.095

## Sheet: panel c bottom right
x	y1-Average	y1-SD	y2
0	0	0	0
1	0.794262	0.759358	0.662769
2	1.44276	1.05009	1.44813
3	2.17792	1.25612	2.42641
4	2.96654	1.4616	3.20301
5	3.64409	1.58536	3.96388
6	4.25624	1.71081	4.85954
7	5.06224	1.86916	5.53505
8	5.66621	1.97201	6.26018
9	6.32704	2.06086	6.81808
10	6.86427	2.14371	7.49565
11	7.38128	2.19696	8.27559
12	8.11562	2.3025	8.98591
13	8.7449	2.39187	9.7739
14	9.37423	2.48296	10.4514
15	10.0864	2.58028	11.101
16	10.5654	2.6284	11.8442
17	11.1388	2.69327	12.5116
18	11.6982	2.75721	13.2647
19	12.3271	2.82113	14.1126
20	12.9065	2.88782	14.9072
21	13.3678	2.93915	15.7662
22	13.8921	2.97764	16.5369
23	14.5527	3.05901	17.1564
24	15.0475	3.10223	17.8467
25	15.527	3.13257	18.4236
26	16.0119	3.17457	18.9728
27	16.3404	3.19649	19.5566
28	16.9472	3.24576	20.2745
29	17.5271	3.28531	21.0141
30	17.9979	3.31337	21.6237
31	18.5023	3.35423	22.317
32	18.8477	3.39055	22.9945
33	19.1352	3.40717	23.7205
34	19.6788	3.44085	24.401
35	20.042	3.46618	25.0688
36	20.5041	3.50671	25.8132
37	20.9709	3.54087	26.5586
38	21.2512	3.55437	27.2399
39	21.6682	3.59592	28.0287
40	22.1651	3.63793	28.9154
41	22.5673	3.66372	29.6071
42	23.0759	3.70618	30.291
43	23.5699	3.73543	31.0022
44	23.9851	3.76496	31.5891
45	24.4454	3.78958	32.2458
46	24.7754	3.81143	32.8994
47	25.199	3.83701	33.5374
48	25.623	3.86044	34.0709
49	25.992	3.88176	34.7722
50	26.2643	3.89312	35.5465
51	26.7502	3.91833	36.4075
52	27.0355	3.93491	37.2365
53	27.3891	3.95046	37.9476
54	27.7184	3.96987	38.625
55	28.0379	3.99128	39.3942
56	28.3905	4.01075	40.0597
57	28.625	4.02053	40.7309
58	28.9319	4.03537	41.5819
59	29.3331	4.05362	42.2833
60	29.6916	4.07316	43.0054
61	30.1188	4.09992	43.7662
62	30.495	4.12033	44.4861
63	30.8594	4.13647	45.3068
64	31.1903	4.15521	45.8679
65	31.5176	4.17382	46.5857
66	31.853	4.18596	47.2444
67	32.1587	4.2006	48.2377
68	32.4729	4.20967	48.9746
69	32.8082	4.22068	49.6436
70	33.1058	4.23308	50.3744
71	33.4898	4.25215	51.0279
72	33.7536	4.26098	51.787
73	34.0979	4.27605	52.6211
74	34.3816	4.28456	53.3154
75	34.7379	4.30099	54.0167
76	34.9892	4.31275	54.751
77	35.2283	4.32142	55.3007
78	35.4929	4.32891	56.0984
79	35.7645	4.33803	56.6598
80	36.1383	4.35747	57.4993
81	36.3507	4.36583	58.0418
82	36.5845	4.37405	58.8321
83	36.8657	4.38301	59.396
84	37.0668	4.3888	60.0334
85	37.3969	4.40286	60.6486
86	37.7183	4.41541	61.5718
87	37.9953	4.42581	62.1292
88	38.2653	4.43471	63.0302
89	38.5741	4.44639	63.7859
90	38.8498	4.45797	64.5597
91	39.157	4.4694	64.9893
92	39.4118	4.47741	65.8449
93	39.645	4.48586	66.4267
94	39.9331	4.49483	67.1097
95	40.1974	4.50325	67.7267
96	40.4689	4.51359	68.4629
97	40.7305	4.52186	69.0898
98	41.0017	4.53066	69.7381
99	41.241	4.53766	70.3785
100	41.5299	4.54465	70.9748
101	41.6924	4.55062	71.6091
102	41.9077	4.55705	72.3951
103	42.1639	4.56528	73.093
104	42.4048	4.57407	73.8512
105	42.6479	4.58134	74.7335
106	42.94	4.59113	75.493
107	43.1814	4.59763	76.3784
108	43.5086	4.60502	77.1703
109	43.6728	4.60889	77.8342
110	43.9026	4.61739	78.4079
111	44.1429	4.62331	79.009
112	44.3505	4.62794	79.7506
113	44.5627	4.63458	80.6619
114	44.8155	4.64064	81.3787
115	45.0469	4.649	81.9951
116	45.2421	4.65608	82.4861
117	45.3922	4.66011	83.3668
118	45.6265	4.66548	84.0595
119	45.9003	4.67148	84.7392
120	46.1349	4.67785	85.3598
121	46.2891	4.68241	86.2145
122	46.4724	4.68831	86.9919
123	46.6645	4.69333	87.5767
124	46.8892	4.69858	88.232
125	47.0672	4.70444	88.8223
126	47.2726	4.71163	89.4041
127	47.4421	4.71505	90.0913
128	47.6611	4.71974	90.6358
129	47.8321	4.72323	91.1855
130	48.0177	4.72882	91.7199
131	48.2444	4.73324	92.3386
132	48.4391	4.73683	93.0321
133	48.612	4.74008	93.7683
134	48.8201	4.74451	94.3932
135	49.006	4.75103	95.0014
136	49.1949	4.7552	95.8815
137	49.3692	4.75946	96.3802
138	49.5509	4.76402	97.1006
139	49.7279	4.76755	97.7482
140	49.8555	4.77077	98.4055
141	50.0348	4.77414	98.9886
142	50.1917	4.77692	99.7464
143	50.3672	4.78023	100.618
144	50.5514	4.78463	101.122
145	50.7283	4.78752	101.819
146	50.914	4.79185	102.678
147	51.114	4.79627	103.214
148	51.2399	4.79882	103.972
149	51.4255	4.80355	104.683
150	51.5904	4.80769	105.453
151	51.7782	4.81163	106.13
152	51.962	4.81624	106.737
153	52.1436	4.82151	107.377
154	52.3124	4.82527	107.937
155	52.5084	4.82993	108.528
156	52.6569	4.83211	109.093
157	52.7696	4.83431	109.979
158	52.9195	4.83854	110.79
159	53.0849	4.84311	111.505
160	53.251	4.84679	112.109
161	53.4408	4.85018	112.781
162	53.5867	4.85332	113.39
163	53.7556	4.858	113.934
164	53.9235	4.86106	114.78
165	54.0636	4.86602	115.396
166	54.2089	4.8684	116.075
167	54.3409	4.8721	116.715
168	54.4955	4.87551	117.503
169	54.5979	4.87802	118.133
170	54.741	4.88077	118.929
171	54.8932	4.88469	119.907
172	55.0177	4.88671	120.695
173	55.1278	4.88871	121.334
174	55.3066	4.89309	121.881
175	55.4496	4.89686	122.526
176	55.5713	4.89945	123.136
177	55.7263	4.90324	123.738
178	55.8575	4.90518	124.371
179	55.9629	4.90748	125.252
180	56.1032	4.91011	125.877
181	56.2584	4.91302	126.547
182	56.3802	4.91549	127.298
183	56.5035	4.91799	128.101
184	56.598	4.92023	129.046
185	56.7095	4.922	129.728
186	56.8363	4.92444	130.386
187	56.9929	4.92786	130.957
188	57.1425	4.93005	131.614
189	57.2893	4.93299	132.342
190	57.4351	4.93624	133.089
191	57.5495	4.93808	133.702
192	57.6823	4.94059	134.466
193	57.8133	4.94336	135.072
194	57.9849	4.94583	135.794
195	58.121	4.94907	136.657
196	58.2497	4.95122	137.511
197	58.4015	4.95402	138.141
198	58.5284	4.95675	138.765
199	58.612	4.95816	139.607
200	58.7818	4.96144	140.238
201	58.8886	4.96398	140.971
202	59.0749	4.96705	141.574
203	59.1775	4.96878	142.199
204	59.3033	4.97113	143.043
205	59.4126	4.97356	143.833
206	59.5608	4.9761	144.436
207	59.6816	4.97803	145.212
208	59.8142	4.98073	145.958
209	59.9234	4.98278	146.448
210	60.0815	4.98494	147.119
211	60.1872	4.98742	147.778
212	60.322	4.98982	148.453
213	60.434	4.99184	149.229
214	60.5539	4.99456	149.878
215	60.6521	4.99616	150.755
216	60.7727	4.99788	151.375
217	60.8876	5.00009	152.11
218	61.0326	5.00205	152.965
219	61.1706	5.00371	153.657
220	61.2655	5.0048	154.409
221	61.4309	5.00703	155.064
222	61.5706	5.00913	155.765
223	61.706	5.01182	156.474
224	61.8245	5.01413	157.31
225	61.9312	5.0161	158.179
226	62.0352	5.01775	158.961
227	62.1419	5.01939	159.855
228	62.2322	5.02141	160.445
229	62.3297	5.02287	161.126
230	62.4422	5.02516	161.93
231	62.5379	5.02695	162.538
232	62.6484	5.02887	163.389
233	62.749	5.03056	164.037
234	62.8889	5.03299	164.756
235	63.0002	5.03453	165.539
236	63.0812	5.03557	166.261
237	63.1872	5.03721	166.974
238	63.3119	5.03983	167.497
239	63.3867	5.04127	168.35
240	63.4926	5.0431	169.057
241	63.6077	5.04497	169.654
242	63.7292	5.04713	170.375
243	63.8375	5.04913	171.022
244	63.9626	5.05149	171.792
245	64.0247	5.05222	172.47
246	64.0971	5.05319	173.126
247	64.1738	5.05419	173.912
248	64.2513	5.05532	174.459
249	64.3346	5.05648	175.13
250	64.4308	5.05818	175.948
251	64.5309	5.0594	176.545
252	64.613	5.06056	177.217
253	64.7475	5.06249	177.927
254	64.8377	5.06374	178.726
255	64.9517	5.06569	179.523
256	65.0317	5.06686	180.253
257	65.128	5.06891	180.884
258	65.1818	5.07008	181.531
259	65.2771	5.07114	182.314
260	65.3694	5.07232	182.749
261	65.4579	5.07385	183.471
262	65.5713	5.07557	184.13
263	65.6576	5.07763	184.698
264	65.7678	5.07938	185.411
265	65.8549	5.08091	185.973
266	65.9254	5.08202	186.719
267	66.0222	5.0833	187.476
268	66.0984	5.08441	188.11
269	66.2032	5.08621	188.815
270	66.306	5.0881	189.487
271	66.411	5.08978	190.052
272	66.5137	5.09046	190.89
273	66.6114	5.09248	191.597
274	66.7032	5.09401	192.344
275	66.7862	5.09585	193.042
276	66.895	5.09791	193.687
277	66.9861	5.09954	194.305
278	67.0891	5.10188	194.849
279	67.1707	5.10271	195.618
280	67.2528	5.10359	196.462
281	67.3406	5.10487	197.077
282	67.4388	5.10662	197.802
283	67.5421	5.10806	198.379
284	67.6226	5.10938	199.17
285	67.7094	5.11075	200.035
286	67.7756	5.11196	200.733
287	67.8703	5.11313	201.478
288	67.9362	5.11387	202.149
289	68.0135	5.11511	202.8
290	68.0894	5.11611	203.611
291	68.1922	5.11789	204.253
292	68.2733	5.11868	204.939
293	68.3363	5.11953	205.513
294	68.3947	5.12018	206.18
295	68.4377	5.12077	206.912
296	68.4957	5.12149	207.442
297	68.5666	5.1224	208.031
298	68.6435	5.12328	208.59
299	68.7325	5.12472	209.205
300	68.8078	5.12585	209.918
