# Supplementary material for: Scaling of sensory information in large neural populations shows signatures of information-limiting correlations
Source: Nat Commun. 2021 Jan 20;12:473. doi: 10.1038/s41467-020-20722-y (PMC7817840; doi:10.1038/s41467-020-20722-y)
Supplement: Supplementary file 4 — Source Data [file 41467_2020_20722_MOESM4_ESM.zip › Source Data/FigS16.xlsx]

## Sheet: panel a
x	y1	y2	y3	y4
1	0.58429	0.504279	0.582942	1.08857
2	1.29672	1.06594	1.30904	2.36266
3	2.03412	1.6144	2.16178	3.64852
4	2.80244	2.18566	2.89893	4.9881
5	3.56088	2.78875	3.80457	6.34963
6	4.221	3.34612	4.48409	7.56712
7	4.97537	3.90316	4.91983	8.87853
8	5.63667	4.48864	5.80366	10.1253
9	6.557	5.06966	6.64735	11.6267
10	7.14565	5.59151	7.14192	12.7372
11	7.98157	6.18873	8.17473	14.1703
12	8.8299	6.82003	8.37743	15.6499
13	9.36206	7.37162	9.0956	16.7337
14	10.101	7.87581	9.90097	17.9768
15	10.9855	8.59177	10.7998	19.5772
16	11.7408	9.12537	11.9853	20.8661
17	12.1955	9.72039	11.6958	21.9159
18	12.9322	10.1593	12.6175	23.0915
19	13.706	10.8227	13.7377	24.5286
20	14.6771	11.5401	14.537	26.2172
21	15.2461	12.0874	14.8613	27.3335
22	16.1115	12.4906	15.364	28.6021
23	16.8309	13.143	16.1936	29.9739
24	17.395	13.834	17.7643	31.2289
25	18.355	14.5055	19.2598	32.8605
26	18.819	14.9152	17.9737	33.7342
27	19.9383	15.7233	19.7918	35.6616
28	20.1996	16.2235	20.6418	36.423
29	21.3381	16.7879	21.5673	38.1261
30	22.0409	17.3939	22.6849	39.4348
31	22.7618	17.9965	23.1454	40.7582
32	23.5269	18.6392	23.5563	42.1661
33	23.7931	19.2091	23.2881	43.0023
34	25.1142	19.7403	22.8407	44.8545
35	25.9915	20.4992	25.8738	46.4907
36	26.694	21.0361	27.396	47.73
37	27.2139	21.6408	28.5487	48.8547
38	28.1009	22.2835	26.715	50.3843
39	28.5099	22.7241	28.9855	51.234
40	29.9971	23.523	30.3971	53.5201
41	30.6064	24.423	30.5058	55.0294
42	30.9482	24.7836	30.2211	55.7318
43	32.4366	25.3962	31.5712	57.8328
44	33.4283	26.0564	35.7409	59.4847
45	33.9242	26.7469	31.7577	60.6711
46	34.2053	27.2017	33.5647	61.407
47	35.2255	27.7207	35.0813	62.9462
48	35.6609	28.5415	38.4355	64.2024
49	36.2168	29.1566	35.8061	65.3734
50	37.3838	29.624	38.7831	67.0079
51	37.019	30.3925	38.0441	67.4115
52	38.1053	30.7716	38.4328	68.8769
53	39.5825	31.4598	40.2703	71.0423
54	40.2743	32.1374	40.4605	72.4118
55	41.5194	33.2917	41.7977	74.8111
56	41.2318	33.1518	39.6062	74.3835
57	41.8544	33.9816	43.4064	75.836
58	42.4109	34.5556	44.0867	76.9664
59	45.4283	35.7711	47.6686	81.1994
60	45.3363	36.0779	44.762	81.4143
61	45.9295	37.0163	44.708	82.9458
62	46.2799	37.4374	47.0272	83.7173
63	46.6512	37.7982	48.4583	84.4495
64	47.4076	38.799	44.2477	86.2065
65	48.6615	39.558	49.3175	88.2195
66	49.7133	40.1823	47.4778	89.8956
67	49.4511	40.6116	48.7208	90.0627
68	51.9767	41.5333	52.2703	93.51
69	51.1494	41.2433	49.9043	92.3928
70	51.6757	42.1983	51.0944	93.874
71	54.1402	43.6273	51.6205	97.7675
72	53.9903	44.0359	50.9423	98.0263
73	53.7923	44.4457	56.935	98.238
74	54.9988	44.6802	54.1642	99.679
75	56.304	45.3977	56.4276	101.702
76	56.8827	46.7615	58.8877	103.644
77	56.9251	46.3628	58.1834	103.288
78	59.0181	47.8165	57.5869	106.835
79	58.8982	47.9942	62.1511	106.892
80	59.0157	49.6467	66.2936	108.662
81	61.422	50.063	60.8671	111.485
82	62.7117	50.8707	59.3749	113.582
83	63.7597	51.742	64.5868	115.502
84	62.85	51.8508	67.4129	114.701
85	64.0329	52.2512	67.0267	116.284
86	64.6997	53.1471	66.1156	117.847
87	64.2159	53.729	69.1003	117.945
88	65.4756	54.72	62.4435	120.196
89	66.1509	54.7606	64.9695	120.911
90	68.8721	56.6064	66.722	125.479
91	69.3106	56.7616	69.5075	126.072
92	69.9286	57.4801	70.6142	127.409
93	71.7143	58.7873	69.1357	130.502
94	70.5806	58.5097	68.6169	129.09
95	71.4188	59.1536	74.9003	130.572
96	72.8305	60.037	67.6889	132.867
97	74.6173	60.9669	71.3195	135.584
98	75.3568	62.4662	75.717	137.823
99	75.5052	62.4223	72.8988	137.927
100	74.859	61.9446	80.4956	136.804
101	75.6853	62.6962	76.0679	138.381
102	79.1341	64.9502	78.0031	144.084
103	77.413	64.5597	74.8729	141.973
104	81.3848	67.2519	86.4385	148.637
105	79.9254	65.9557	82.7196	145.881
106	80.2217	66.7962	79.2617	147.018
107	80.6342	67.363	81.634	147.997
108	81.7637	68.6603	84.7407	150.424
109	83.326	69.6259	86.0446	152.952
110	83.4937	70.107	90.8461	153.601
111	84.1137	69.9404	83.5322	154.054
112	84.8656	71.0808	86.6007	155.946
113	86.9457	72.1387	86.8782	159.084
114	87.9225	72.4654	85.5897	160.388
115	88.6569	73.9137	92.0996	162.571
116	90.0643	74.7165	84.609	164.781
117	90.1826	75.5562	93.7517	165.739
118	88.8862	75.4326	96.0952	164.319
119	91.5507	77.1592	84.419	168.71
120	92.6075	76.7231	94.0838	169.331
121	91.9328	76.513	98.3737	168.446
122	92.0977	77.3644	97.8905	169.462
123	96.815	79.889	95.3662	176.704
124	95.257	79.5049	92.4692	174.762
125	97.7075	81.5276	99.3441	179.235
126	97.7032	81.3092	97.532	179.012
127	98.4084	82.4028	98.6537	180.811
128	96.7527	81.4822	98.8979	178.235
129	100.548	83.8633	96.3235	184.411
130	102.544	85.3751	104.696	187.919
131	100.834	85.7489	105.146	186.583
132	103.332	86.2271	101.468	189.559
133	104.296	86.9255	101.929	191.221
134	105.331	87.9899	105.023	193.321
135	105.29	88.2721	100.395	193.562
136	106.972	89.5636	109.363	196.535
137	105.92	89.6792	105.359	195.6
138	106.155	89.7557	107.742	195.911
139	108.9	90.9075	109.282	199.808
140	109.07	92.1824	111.639	201.253
141	109.518	91.6912	117.714	201.209
142	109.066	92.4975	113.121	201.564
143	111.596	93.5789	107.787	205.175
144	112.856	94.7723	111.049	207.628
145	116.008	97.3725	106.99	213.381
146	113.532	95.8014	111.23	209.333
147	113.608	96.8524	114.676	210.46
148	114.291	96.3582	118.06	210.649
149	113.882	97.6873	117.94	211.569
150	116.865	100.13	123.677	216.995
151	116.115	99.5708	113.93	215.686
152	117.306	99.8571	125.324	217.163
153	117.857	101.59	116.621	219.447
154	120.573	102.623	123.615	223.196
155	124.808	104.602	121.619	229.411
156	124.217	105.302	121.157	229.519
157	124.411	105.58	122.996	229.991
158	123.346	105.616	132.565	228.962
159	123.847	105.482	126.292	229.329
160	127.262	107.666	128.546	234.928
161	126.945	107.431	122.469	234.377
162	126.649	108.223	133.159	234.872
163	128.194	110.161	135.699	238.356
164	128.889	109.878	133.291	238.767
165	131.147	112.755	140.202	243.903
166	130.99	112.148	134.399	243.138
167	132.128	112.043	132.589	244.172
168	133.582	113.941	137.855	247.523
169	132.341	113.603	133.925	245.944
170	132.931	114.55	133.237	247.481
171	132.358	113.848	128.392	246.206
172	133.85	116.002	144.201	249.852
173	136.817	118.063	152.902	254.88
174	137.994	117.529	133.814	255.522
175	135.792	117.268	146.207	253.061
176	143.044	121.665	138.151	264.709
177	140.364	119.584	149.264	259.948
178	144.094	121.626	142.567	265.72
179	139.781	120.295	134.124	260.076
180	143.47	124.393	140.118	267.863
181	146.024	124.327	147.615	270.35
182	148.348	127.54	147.147	275.888
183	143.786	124.984	143.245	268.77
184	145.892	125.478	155.159	271.37
185	147.397	128.089	158.815	275.486
186	149.954	129.528	153.331	279.482
187	150.077	128.582	147.641	278.659
188	151.323	128.896	160.369	280.218
189	154.654	132.298	152.94	286.952
190	153.657	131.434	159.606	285.091
191	152.482	131.28	152.91	283.762
192	154.622	132.58	154.349	287.202
193	155.945	135.794	146.068	291.739
194	159.163	136.863	160.572	296.026
195	161.212	138.646	165.315	299.858
196	156.05	135.83	154.967	291.88
197	156.537	136.024	153.089	292.562
198	159.423	138.18	159.95	297.603
199	156.451	137.824	163.206	294.275
200	163.545	140.578	168.321	304.123
201	161.345	139.852	164.414	301.197
202	165.336	141.807	174.021	307.143
203	165.454	142.447	160.643	307.9
204	166.295	144.142	165.535	310.437
205	166.233	144.566	170.108	310.799
206	166.762	145.525	165.719	312.287
207	171.084	148.166	179.233	319.249
208	170.273	147.765	177.158	318.039
209	171.509	148.474	169.865	319.983
210	173.23	149.626	174.924	322.856
211	172.596	149.232	189.966	321.828
212	174.861	151.303	174.968	326.164
213	173.063	150.186	175.052	323.249
214	174.619	152.028	182.057	326.648
215	176.499	153.042	184.455	329.541
216	175.24	153.303	190.442	328.543
217	175.35	154.222	191.144	329.573
218	178.66	155.567	183.476	334.228
219	177.212	154.221	197.527	331.433
220	176.143	154.74	175.597	330.884
221	178.619	156.778	182.242	335.397
222	181.14	156.676	171.832	337.816
223	179.911	159.62	199.719	339.531
224	182.46	159.205	190.671	341.665
225	185.716	162.587	189.244	348.303
226	182.823	160.99	189.643	343.812
227	189.271	165.174	189.836	354.445
228	188.744	163.676	187.606	352.42
229	190.806	166.184	186.124	356.99
230	188.669	165.586	186.825	354.254
231	195.544	168.243	193.542	363.787
232	193.116	168.871	196.919	361.987
233	193.721	170.404	210.855	364.125
234	194.706	170.802	198.592	365.509
235	193.01	171.346	208.428	364.355
236	196.172	173.884	212.324	370.056
237	196.008	171.693	199.516	367.701
238	199.797	176.186	196.056	375.984
239	196.959	173.376	204.061	370.335
240	197.195	173.947	206.806	371.142
241	198.592	175.647	199.54	374.239
242	204.486	180.266	211.103	384.752
243	198.033	175.166	192.046	373.199
244	205.242	181.812	187.575	387.054
245	202.192	177.822	201.627	380.014
246	203.45	179.807	204.683	383.257
247	204.135	180.814	200.666	384.949
248	206.518	183.001	195.75	389.519
249	207.98	182.094	224.465	390.074
250	208.621	184.297	221.03	392.918
251	214.055	185.746	204.056	399.801
252	210.484	186.923	221.123	397.407
253	215.72	190.358	219.078	406.077
254	215.526	188.806	206.769	404.332
255	210.883	186.835	204.034	397.719
256	212.264	187.998	218.624	400.263
257	216.089	191.846	217.623	407.935
258	215.531	191.205	222.458	406.735
259	218.063	194.387	227.671	412.45
260	217.759	194.064	220.614	411.823
261	223.759	198.538	227.022	422.297
262	219.315	194.334	225.169	413.649
263	218.086	193.856	220.036	411.942
264	229.41	201.234	224.196	430.644
265	220.86	196.973	228.283	417.833
266	228.362	201.877	227.584	430.239
267	225.829	199.963	230.627	425.793
268	224.373	199.247	237.877	423.62
269	233.491	206.315	242.794	439.806
270	235.488	208.403	234.009	443.891
271	230.67	205.378	239.769	436.048
272	231.469	207.2	248.521	438.668
273	230.566	205.939	246.16	436.505
274	231.632	205.117	241.064	436.749
275	237.352	211.112	236.184	448.464
276	233.784	209.919	230.914	443.704
277	232.032	208.514	241.385	440.546
278	241.54	213.725	239.76	455.266
279	237.589	210.506	257.469	448.095
280	241.442	214.85	253.325	456.291
281	238.401	212.799	246.128	451.2
282	241.336	216.221	242.435	457.557
283	245.062	217.409	234.654	462.47
284	245.372	215.969	244.899	461.341
285	246.559	219.889	241.018	466.448
286	242.973	217.536	255.633	460.509
287	251.669	224.948	263.133	476.617
288	248.955	223.097	241.981	472.052
289	254.909	226.386	271.381	481.295
290	248.219	221.187	261.742	469.406
291	249.454	223.547	276.366	473.002
292	256.781	229.349	272.259	486.13
293	251.006	223.961	262.09	474.967
294	254.745	227.887	253.37	482.632
295	254.157	226.255	285.811	480.412
296	256.969	229.008	250.402	485.978
297	253.656	228.344	249.615	482
298	252.174	229.125	266.427	481.299
299	260.795	231.873	271.373	492.668
300	260.43	233.927	255.946	494.357

## Sheet: panel b
x	y1	y2	y3	y4	y5
1	0	0	0	0	0
2	0.0158168	0.0124262	0.00544231	0.0140718	0.0162231
3	0.0279536	0.0105211	0.0231597	0.02184	0.035098
4	0.0394912	0.0301575	0.0264466	0.0377268	0.0168631
5	0.0642966	0.0492623	0.0379904	0.0372118	0.0229019
6	0.0827589	0.0621356	0.0405071	0.0410998	0.0201898
7	0.109027	0.0814307	0.057219	0.0469	0.0329519
8	0.119834	0.098874	0.0624942	0.0519084	0.0515663
9	0.136194	0.111363	0.0699378	0.0559608	0.0594505
10	0.154283	0.119575	0.0856793	0.0750692	0.0569312
11	0.166642	0.126744	0.0909594	0.0890805	0.0747619
12	0.183928	0.126565	0.0909999	0.0870733	0.0727129
13	0.201424	0.137332	0.0942631	0.0954345	0.0753484
14	0.21727	0.157401	0.105326	0.10175	0.0698783
15	0.222712	0.17177	0.115806	0.102884	0.0780918
16	0.240526	0.179463	0.122529	0.112116	0.0841147
17	0.270248	0.186207	0.116337	0.118512	0.0882156
18	0.28391	0.200141	0.128263	0.119588	0.0885944
19	0.299819	0.215546	0.13603	0.127225	0.0957887
20	0.316389	0.239859	0.145673	0.134698	0.102194
21	0.330203	0.248996	0.160184	0.141325	0.109771
22	0.352627	0.268253	0.17195	0.138567	0.112915
23	0.373196	0.276752	0.179833	0.142102	0.134248
24	0.380323	0.286982	0.182159	0.14888	0.136456
25	0.388306	0.302728	0.182769	0.159639	0.149801
26	0.418538	0.314001	0.184815	0.164105	0.166714
27	0.434362	0.318304	0.194488	0.173386	0.177117
28	0.454341	0.331888	0.203751	0.183327	0.188087
29	0.474095	0.338948	0.205888	0.188058	0.191377
30	0.494178	0.364688	0.213872	0.189243	0.202635
31	0.518802	0.379357	0.227713	0.194532	0.21395
32	0.538125	0.392385	0.235335	0.202331	0.229138
33	0.555012	0.408164	0.24616	0.207338	0.233825
34	0.565841	0.426884	0.256041	0.214417	0.236937
35	0.584562	0.4431	0.257834	0.2248	0.246158
36	0.609261	0.451679	0.270196	0.229397	0.258236
37	0.62561	0.468785	0.272282	0.232122	0.261102
38	0.649153	0.478634	0.283207	0.237245	0.265803
39	0.670994	0.493669	0.288743	0.241516	0.280868
40	0.688707	0.507874	0.30377	0.253298	0.289321
41	0.709575	0.519161	0.310615	0.263682	0.29614
42	0.732107	0.533987	0.319157	0.275689	0.304817
43	0.751621	0.55294	0.332774	0.284378	0.313212
44	0.771707	0.566349	0.338401	0.284648	0.321914
45	0.796756	0.579317	0.348615	0.285121	0.323985
46	0.812412	0.591242	0.360401	0.292474	0.32788
47	0.8347	0.603198	0.3675	0.304215	0.339994
48	0.840729	0.618712	0.373311	0.3104	0.352572
49	0.860116	0.628391	0.378771	0.320411	0.360406
50	0.874252	0.632903	0.392764	0.327322	0.366068
51	0.897612	0.650222	0.399231	0.340514	0.378334
52	0.913054	0.661431	0.410498	0.349292	0.394843
53	0.93042	0.678009	0.423456	0.356773	0.398388
54	0.958709	0.68994	0.434944	0.366453	0.403019
55	0.979886	0.708249	0.445356	0.376354	0.409688
56	0.999313	0.721022	0.450483	0.381668	0.419458
57	1.02554	0.733106	0.453332	0.393211	0.426823
58	1.04711	0.741354	0.468023	0.397339	0.430076
59	1.06635	0.755989	0.475059	0.404272	0.439992
60	1.08457	0.778692	0.483722	0.41328	0.447244
61	1.10334	0.787259	0.496366	0.418843	0.456801
62	1.12865	0.808793	0.502309	0.427781	0.474508
63	1.15166	0.825138	0.518058	0.438833	0.485666
64	1.1697	0.835624	0.526046	0.447981	0.498358
65	1.19093	0.854962	0.53057	0.455853	0.512881
66	1.22587	0.870756	0.538527	0.466852	0.525632
67	1.25107	0.898654	0.541218	0.473709	0.538571
68	1.28211	0.91062	0.550494	0.478817	0.547578
69	1.30906	0.922391	0.554266	0.48475	0.560197
70	1.34212	0.94007	0.564495	0.492624	0.573248
71	1.35981	0.95909	0.572227	0.498187	0.583013
72	1.39121	0.982671	0.576704	0.507427	0.589421
73	1.39729	0.99658	0.581778	0.511895	0.595888
74	1.4239	1.00841	0.582343	0.511368	0.601047
75	1.44548	1.02137	0.592631	0.51672	0.608727
76	1.47363	1.03812	0.600008	0.522568	0.61079
77	1.49718	1.05988	0.611489	0.538282	0.62083
78	1.52256	1.0753	0.620005	0.5501	0.629089
79	1.54685	1.09605	0.629967	0.554722	0.631869
80	1.56538	1.12262	0.6354	0.558724	0.643832
81	1.59258	1.13571	0.648029	0.565834	0.6516
82	1.61824	1.14698	0.663805	0.574722	0.662449
83	1.65203	1.16019	0.671319	0.584233	0.667388
84	1.68158	1.17166	0.67878	0.587931	0.6776
85	1.70117	1.18764	0.691041	0.599815	0.686204
86	1.73283	1.20645	0.699969	0.604174	0.692532
87	1.75897	1.23537	0.709007	0.615695	0.701808
88	1.77551	1.24966	0.718867	0.631395	0.714671
89	1.81098	1.26253	0.729435	0.639019	0.720258
90	1.84064	1.2828	0.737394	0.653949	0.730987
91	1.87717	1.30487	0.747638	0.663768	0.741388
92	1.90956	1.33057	0.758362	0.675945	0.75688
93	1.94603	1.34791	0.771243	0.687425	0.763306
94	1.96761	1.3563	0.787854	0.688915	0.768518
95	1.99301	1.38334	0.796951	0.696768	0.7844
96	2.03459	1.4103	0.810459	0.70275	0.792354
97	2.06456	1.42389	0.824383	0.717249	0.803652
98	2.10281	1.45103	0.831775	0.727685	0.814645
99	2.13972	1.47205	0.846692	0.740764	0.823384
100	2.17677	1.48132	0.859284	0.756182	0.832286
101	2.20286	1.50499	0.877362	0.762501	0.851449
102	2.24359	1.51574	0.885829	0.767705	0.863902
103	2.28639	1.5423	0.890219	0.777529	0.877442
104	2.31363	1.56371	0.900989	0.786014	0.891751
105	2.34327	1.57773	0.910641	0.792914	0.904166
106	2.37761	1.59421	0.925851	0.805078	0.913865
107	2.41247	1.60959	0.934378	0.813452	0.921569
108	2.45377	1.62531	0.947598	0.827423	0.937092
109	2.50057	1.64472	0.956324	0.840508	0.950538
110	2.55047	1.66729	0.967338	0.849655	0.956885
111	2.58376	1.69329	0.980437	0.869912	0.965009
112	2.60151	1.71686	0.986708	0.879781	0.975577
113	2.6297	1.73522	1.00357	0.887787	0.983602
114	2.67545	1.75539	1.01373	0.90141	0.997581
115	2.72415	1.7758	1.02078	0.907128	1.00444
116	2.75273	1.79122	1.034	0.911392	1.01795
117	2.79396	1.8194	1.0445	0.920269	1.02842
118	2.84891	1.83866	1.05418	0.932597	1.04131
119	2.88434	1.86092	1.06632	0.94127	1.05438
120	2.91921	1.88306	1.07415	0.954456	1.06785
121	2.96515	1.91331	1.08505	0.966962	1.08332
122	3.01304	1.93415	1.09636	0.977918	1.09083
123	3.0548	1.9536	1.10606	0.993574	1.10192
124	3.09733	1.97307	1.11417	1.00023	1.11338
125	3.13642	1.98647	1.12702	1.01163	1.12706
126	3.17898	2.00539	1.13823	1.01293	1.13737
127	3.22835	2.03354	1.14599	1.02534	1.14737
128	3.26832	2.05959	1.16072	1.04062	1.15839
129	3.3185	2.08137	1.16896	1.04883	1.16758
130	3.37652	2.10542	1.17083	1.05629	1.17571
131	3.42685	2.13215	1.18716	1.0665	1.18635
132	3.46755	2.1493	1.20002	1.07641	1.1924
133	3.49801	2.17987	1.21516	1.0881	1.20527
134	3.54559	2.19781	1.23796	1.09996	1.21539
135	3.59573	2.21732	1.24728	1.10831	1.22629
136	3.6407	2.24699	1.25844	1.10945	1.24446
137	3.68603	2.27783	1.26785	1.12199	1.25748
138	3.72784	2.31151	1.28146	1.13074	1.27263
139	3.75317	2.3391	1.2918	1.14145	1.28805
140	3.79393	2.35439	1.30332	1.15153	1.30116
141	3.83858	2.37225	1.31661	1.16126	1.31719
142	3.90013	2.41027	1.32237	1.17353	1.32673
143	3.96424	2.43283	1.33473	1.18311	1.33843
144	4.02754	2.47065	1.34429	1.19354	1.34747
145	4.08251	2.49024	1.35853	1.20524	1.36503
146	4.1437	2.5132	1.37856	1.21909	1.37317
147	4.21263	2.53179	1.39295	1.23299	1.38149
148	4.26405	2.57586	1.40634	1.24805	1.39217
149	4.29945	2.60107	1.41599	1.26213	1.41028
150	4.3681	2.61989	1.42871	1.27214	1.42444
151	4.42915	2.64909	1.4392	1.2889	1.43767
152	4.47308	2.67586	1.45057	1.29723	1.44712
153	4.52565	2.71301	1.46646	1.3035	1.4657
154	4.57665	2.74117	1.48889	1.32036	1.47406
155	4.62203	2.7635	1.5003	1.33236	1.49327
156	4.66384	2.77996	1.51409	1.34185	1.50974
157	4.70156	2.8085	1.52813	1.3525	1.51979
158	4.76771	2.84021	1.53982	1.36871	1.53403
159	4.81257	2.86628	1.55362	1.38015	1.54556
160	4.87383	2.90181	1.56245	1.3918	1.56296
161	4.93475	2.95233	1.57233	1.40526	1.56997
162	5.00458	2.97426	1.58472	1.4225	1.57909
163	5.06585	3.00426	1.59442	1.43567	1.5995
164	5.10997	3.03495	1.60519	1.44883	1.60863
165	5.16662	3.06735	1.61351	1.46131	1.62196
166	5.22671	3.10555	1.62525	1.46816	1.63642
167	5.27635	3.135	1.64808	1.48169	1.64719
168	5.36793	3.1711	1.66319	1.49552	1.669
169	5.43452	3.19725	1.67344	1.50488	1.68076
170	5.52947	3.22585	1.69071	1.51535	1.69198
171	5.57884	3.26022	1.70543	1.52987	1.70442
172	5.64627	3.2948	1.72596	1.54432	1.71545
173	5.6942	3.33526	1.73591	1.55712	1.73128
174	5.75873	3.36009	1.75572	1.56915	1.74662
175	5.83092	3.39832	1.77568	1.57769	1.75849
176	5.91907	3.42152	1.78956	1.58828	1.77133
177	6.02436	3.45982	1.80781	1.59709	1.786
178	6.08473	3.48293	1.82232	1.61594	1.7921
179	6.15784	3.51759	1.83045	1.6312	1.81466
180	6.2253	3.54089	1.85206	1.63739	1.83526
181	6.32703	3.56498	1.8726	1.65009	1.85254
182	6.40413	3.59723	1.88606	1.66372	1.86661
183	6.5086	3.62541	1.90291	1.67516	1.88531
184	6.59618	3.6567	1.9205	1.68487	1.89721
185	6.6607	3.69743	1.93291	1.69699	1.9067
186	6.73441	3.7438	1.94409	1.71229	1.92023
187	6.79623	3.77847	1.95982	1.72547	1.93203
188	6.87907	3.82733	1.97295	1.7335	1.95243
189	6.95147	3.85963	1.9799	1.74243	1.96117
190	7.02286	3.90118	1.99752	1.76054	1.97644
191	7.1261	3.93507	2.01271	1.77558	1.98898
192	7.20881	3.95936	2.03286	1.78156	2.00294
193	7.30177	3.99833	2.04787	1.79513	2.01442
194	7.39075	4.02355	2.05986	1.80442	2.03575
195	7.48042	4.05372	2.07313	1.81892	2.04208
196	7.54464	4.08225	2.09232	1.83219	2.06034
197	7.61064	4.11463	2.11504	1.84079	2.08164
198	7.70572	4.15736	2.13149	1.8532	2.0931
199	7.778	4.1826	2.1565	1.86267	2.10865
200	7.86295	4.20508	2.17979	1.87711	2.1279
201	7.92913	4.25021	2.20284	1.89113	2.13181
202	8.03151	4.30779	2.21503	1.91189	2.15711
203	8.11813	4.35207	2.23218	1.92585	2.17782
204	8.22165	4.38476	2.24877	1.93457	2.19215
205	8.30076	4.43192	2.26155	1.94586	2.21005
206	8.39779	4.46903	2.2792	1.96646	2.23099
207	8.49505	4.52227	2.29901	1.97447	2.24403
208	8.56798	4.55217	2.31998	1.98846	2.26042
209	8.66576	4.59128	2.34074	2.00491	2.27427
210	8.77704	4.6325	2.36191	2.0208	2.28617
211	8.85552	4.66071	2.38197	2.03594	2.29727
212	8.94934	4.70501	2.39731	2.05102	2.31586
213	9.00824	4.75261	2.40605	2.06248	2.32905
214	9.09318	4.79649	2.42916	2.07594	2.34777
215	9.1713	4.85951	2.43944	2.08679	2.36228
216	9.2499	4.90312	2.4616	2.10401	2.37117
217	9.33499	4.94519	2.47618	2.11319	2.39317
218	9.44107	4.99148	2.48685	2.12717	2.41305
219	9.53229	5.03222	2.50244	2.14517	2.42977
220	9.63962	5.06731	2.5227	2.15839	2.45401
221	9.75955	5.11645	2.54032	2.17315	2.46628
222	9.87986	5.15505	2.56203	2.1875	2.48347
223	9.98575	5.21006	2.57815	2.20011	2.49982
224	10.1118	5.265	2.59414	2.21373	2.51418
225	10.2283	5.30873	2.61267	2.23507	2.53841
226	10.3259	5.32972	2.62991	2.25361	2.55265
227	10.4134	5.39332	2.64319	2.26807	2.56739
228	10.4874	5.44708	2.65765	2.28679	2.58564
229	10.5605	5.48194	2.68287	2.30283	2.60923
230	10.6759	5.5207	2.68964	2.32083	2.6334
231	10.8002	5.57757	2.709	2.33526	2.64283
232	10.9388	5.626	2.73337	2.34829	2.65891
233	11.0569	5.64686	2.75257	2.3667	2.67671
234	11.1958	5.68297	2.77368	2.37974	2.69929
235	11.3114	5.71815	2.79198	2.38842	2.71239
236	11.4761	5.77181	2.80704	2.403	2.72648
237	11.5915	5.81962	2.83103	2.41677	2.73973
238	11.7281	5.87694	2.84635	2.43234	2.76438
239	11.8466	5.91359	2.86237	2.44599	2.7791
240	11.9947	5.96166	2.87957	2.45842	2.79522
241	12.1122	5.99522	2.8968	2.47477	2.81554
242	12.227	6.03838	2.9127	2.49317	2.83795
243	12.3397	6.0841	2.93785	2.50737	2.85003
244	12.5032	6.13357	2.94612	2.52666	2.87208
245	12.6487	6.17699	2.97733	2.54505	2.88118
246	12.8054	6.22843	2.99248	2.55632	2.88956
247	12.9315	6.2973	3.01165	2.57392	2.90671
248	13.099	6.3285	3.02983	2.59473	2.93413
249	13.2546	6.39657	3.04566	2.61318	2.96174
250	13.3464	6.4531	3.05624	2.6246	2.97592
251	13.4766	6.53717	3.07716	2.64221	2.98607
252	13.6373	6.58175	3.09925	2.66137	2.99942
253	13.7611	6.64548	3.12132	2.67637	3.01476
254	13.9087	6.69009	3.14091	2.69509	3.03553
255	14.0838	6.73585	3.15555	2.71705	3.05514
256	14.2607	6.80232	3.16833	2.73492	3.0795
257	14.4055	6.85899	3.18748	2.74361	3.10126
258	14.5594	6.9121	3.20531	2.7657	3.12374
259	14.7898	6.96868	3.22952	2.78344	3.13571
260	14.9188	7.01796	3.24479	2.79435	3.15454
261	15.0737	7.06481	3.26856	2.8132	3.17814
262	15.2508	7.12617	3.29041	2.83158	3.19787
263	15.4271	7.171	3.32424	2.84635	3.22131
264	15.6042	7.23735	3.34838	2.87063	3.24876
265	15.8445	7.29475	3.3736	2.88851	3.26334
266	16.0699	7.36331	3.38982	2.9087	3.27583
267	16.2811	7.41889	3.41283	2.93605	3.29317
268	16.4502	7.48991	3.42229	2.9469	3.32454
269	16.6646	7.55552	3.44195	2.97017	3.34825
270	16.8294	7.5981	3.4676	2.98791	3.36656
271	17.0153	7.64592	3.4933	3.00027	3.37686
272	17.2438	7.71088	3.51823	3.02128	3.40101
273	17.4125	7.76402	3.52834	3.03786	3.41858
274	17.5899	7.81811	3.55105	3.05654	3.43792
275	17.8134	7.8689	3.57068	3.07135	3.46482
276	18.0461	7.91169	3.59293	3.09156	3.48507
277	18.2833	7.97681	3.62522	3.09984	3.50146
278	18.4198	8.05507	3.64102	3.1159	3.52097
279	18.5822	8.13564	3.65712	3.13601	3.53985
280	18.824	8.1916	3.68169	3.15162	3.55537
281	19.046	8.25993	3.7067	3.16947	3.58798
282	19.2757	8.31477	3.71594	3.18718	3.60756
283	19.5757	8.39288	3.74015	3.2067	3.6375
284	19.7663	8.45871	3.7598	3.22161	3.65808
285	19.9236	8.54253	3.78244	3.24918	3.67757
286	20.1545	8.62074	3.80754	3.26981	3.69882
287	20.3515	8.70288	3.83879	3.28867	3.71886
288	20.5675	8.73911	3.85247	3.31526	3.73617
289	20.7606	8.78909	3.86908	3.33843	3.76704
290	21.0098	8.86598	3.89057	3.35304	3.78761
291	21.2185	8.94217	3.91379	3.37777	3.799
292	21.4868	8.98784	3.93727	3.40012	3.82352
293	21.7848	9.06428	3.95943	3.42284	3.83658
294	21.9441	9.13527	3.98784	3.44292	3.85372
295	22.2205	9.21588	4.00917	3.46042	3.87622
296	22.4928	9.29768	4.03401	3.47782	3.90282
297	22.7244	9.35358	4.05765	3.49711	3.92304
298	23.0412	9.43425	4.08215	3.52035	3.94708
299	23.2961	9.50771	4.11032	3.54328	3.97162
300	23.5429	9.57775	4.13438	3.56348	3.99456
