# Supplementary material for: Scaling of sensory information in large neural populations shows signatures of information-limiting correlations
Source: Nat Commun. 2021 Jan 20;12:473. doi: 10.1038/s41467-020-20722-y (PMC7817840; doi:10.1038/s41467-020-20722-y)
Supplement: Supplementary file 4 — Source Data [file 41467_2020_20722_MOESM4_ESM.zip › Source Data/FigS5.xlsx]

## Sheet: panel a - f
x - Average	x - SD	y - Average	y - SD
14.4956	3.33297	58.5471	13.2567
13.4862	2.7564	62.0848	15.2373
10.0984	1.91746	92.4572	22.5606
24.9968	6.89011	78.1142	18.1189
16.0148	3.11093	121.184	35.2841
9.24667	1.88433	149.521	39.9705
19.9421	6.63794	64.1722	15.3621
13.7786	3.03188	45.8517	9.24455
13.8405	2.62396	77.7768	17.7707
12.5978	2.42565	147.542	36.8756
41.7149	16.6398	84.1623	21.3982
10.9972	2.12958	56.9752	12.6641
14.9091	3.39956	79.3944	16.9094
10.2797	2.23803	113.012	28.7587
6.19343	1.11232	33.4951	9.78202
36.0921	14.9413	86.2084	19.4735
16.2121	4.25558	64.3824	14.6345
16.5423	3.71722	100.981	24.5223
12.0921	2.31733	113.305	32.3109
7.77988	1.43361	42.7755	10.4435
14.3884	2.98435	110.121	22.0769
26.8521	7.43354	69.3015	16.4214
14.8892	3.04359	74.7474	16.843
10.5325	2.40168	88.0524	24.6279
16.9043	4.356	48.5968	11.935
17.5016	2.84563	76.9812	17.2965
13.7374	2.98654	82.9897	20.4184
6.88754	1.32096	87.3049	36.7903
47.2316	18.9691	97.0102	28.7874
9.32382	1.45895	52.867	13.381
12.3819	2.31882	72.1814	16.397
12.8599	2.9088	113.676	26.384
45.4837	17.0651	90.8036	27.7652

## Sheet: panel a - Sigma
x - Average	x - SD	y - Average	y - SD
14.4956	3.33297	28.5089	5.91618
13.4862	2.7564	19.7628	3.22
10.0984	1.91746	26.1251	4.43331
24.9968	6.89011	57.7878	17.075
16.0148	3.11093	22.2751	3.87919
9.24667	1.88433	28.9983	5.3359
19.9421	6.63794	33.0661	11.1515
13.7786	3.03188	32.9848	6.83989
13.8405	2.62396	25.5807	3.76303
12.5978	2.42565	29.6653	5.00298
41.7149	16.6398	71.6553	27.1342
10.9972	2.12958	19.3966	3.93957
14.9091	3.39956	23.5562	4.97251
10.2797	2.23803	15.7537	3.0757
6.19343	1.11232	23.571	3.43845
36.0921	14.9413	71.5973	26.9383
16.2121	4.25558	35.3541	7.32756
16.5423	3.71722	32.9303	6.36121
12.0921	2.31733	23.5781	4.37971
7.77988	1.43361	32.4484	5.91531
14.3884	2.98435	24.6928	6.12837
26.8521	7.43354	45.2579	11.4611
14.8892	3.04359	21.9257	3.67574
10.5325	2.40168	31.0577	5.98127
16.9043	4.356	25.3866	5.79723
17.5016	2.84563	23.0641	3.19614
13.7374	2.98654	31.9669	4.76011
6.88754	1.32096	40.6479	8.48369
47.2316	18.9691	87.6481	30.4546
9.32382	1.45895	13.866	2.25249
12.3819	2.31882	16.1493	2.8567
12.8599	2.9088	37.3106	7.10287
45.4837	17.0651	88.5791	30.0321

## Sheet: panel a - var
x - Average	x - SD	y - Average	y - SD
14.4956	3.33297	19.6858	4.15261
13.4862	2.7564	13.4889	2.3237
10.0984	1.91746	18.7311	3.47037
24.9968	6.89011	39.2284	11.7089
16.0148	3.11093	18.0199	3.04397
9.24667	1.88433	20.5504	4.23935
19.9421	6.63794	26.7205	9.74346
13.7786	3.03188	21.3515	5.44353
13.8405	2.62396	16.6179	3.08473
12.5978	2.42565	28.9375	5.00824
41.7149	16.6398	60.5556	23.8803
10.9972	2.12958	14.2826	3.3624
14.9091	3.39956	16.5506	4.22594
10.2797	2.23803	18.7436	3.82413
6.19343	1.11232	13.7579	2.32508
36.0921	14.9413	49.4417	20.7254
16.2121	4.25558	23.9793	5.96741
16.5423	3.71722	20.3142	4.8058
12.0921	2.31733	25.7187	5.30286
7.77988	1.43361	19.0024	4.40309
14.3884	2.98435	16.3392	4.34206
26.8521	7.43354	34.2795	9.23719
14.8892	3.04359	17.9531	2.9412
10.5325	2.40168	25.6102	6.12288
16.9043	4.356	21.8675	5.13104
17.5016	2.84563	20.8212	3.24725
13.7374	2.98654	27.8871	4.71176
6.88754	1.32096	33.591	8.29795
47.2316	18.9691	55.7347	22.729
9.32382	1.45895	12.1444	2.15672
12.3819	2.31882	15.2296	2.51913
12.8599	2.9088	36.1189	6.7784
45.4837	17.0651	56.1624	20.3241

## Sheet: panel a - R
x - Average	x - SD	y - Average	y - SD
14.4956	3.33297	24.9855	5.27034
13.4862	2.7564	23.714	4.36461
10.0984	1.91746	16.926	2.89842
24.9968	6.89011	46.5326	11.4132
16.0148	3.11093	27.3923	5.17635
9.24667	1.88433	19.0503	2.94686
19.9421	6.63794	36.4899	9.39395
13.7786	3.03188	28.3481	4.84796
13.8405	2.62396	32.5681	5.00528
12.5978	2.42565	18.2052	3.24105
41.7149	16.6398	60.058	19.802
10.9972	2.12958	18.0784	2.90039
14.9091	3.39956	28.1944	5.5555
10.2797	2.23803	12.1985	2.54902
6.19343	1.11232	12.5541	1.76542
36.0921	14.9413	66.3956	21.0853
16.2121	4.25558	33.1305	6.21164
16.5423	3.71722	32.7558	5.84058
12.0921	2.31733	16.3547	3.00755
7.77988	1.43361	16.2119	2.23859
14.3884	2.98435	32.0027	5.63049
26.8521	7.43354	42.0863	9.90997
14.8892	3.04359	22.1839	4.07252
10.5325	2.40168	16.4143	2.98021
16.9043	4.356	23.591	5.20539
17.5016	2.84563	22.9802	3.41911
13.7374	2.98654	17.1879	3.31439
6.88754	1.32096	13.0434	2.07971
47.2316	18.9691	91.4643	27.8094
9.32382	1.45895	14.0249	2.21555
12.3819	2.31882	15.4092	2.74913
12.8599	2.9088	17.8692	3.25048
45.4837	17.0651	85.8355	24.608

## Sheet: panel b
hi-lo-lo	lo-hi-hi	lo-hi-lo	hi-hi-lo	lo-lo-hi	hi-lo-hi
128.018	40.7241	15.0832	62.7973	30.4847	150.408
174.759	22.5704	0.00967888	60.6031	36.7789	230.849
268.836	52.3144	28.1792	91.914	22.2869	348.718
61.2266	37.797	16.4043	51.2541	24.8236	105.13
355.804	21.1793	6.78361	72.4021	38.4918	394.551
465.032	65.4796	37.4736	111.326	32.5006	545.593
108.971	32.3342	16.7003	59.3614	40.7694	223.796
86.3369	51.7007	20.3854	47.7087	39.2193	147.869
173.562	31.8701	7.53957	46.9005	50.8382	299.161
545.221	68.9586	66.0182	124.914	22.6557	963.96
54.1456	38.1917	24.0331	63.9204	23.3984	104.687
107.26	19.5945	7.66431	72.2271	16.5193	141.514
163.304	21.8981	4.15708	81.8682	33.6439	224.708
545.669	29.0754	44.9565	138.713	10.1921	986.859
443.278	282.148	122.82	86.0051	103.274	501.285
62.5635	44.3235	16.6652	47.3515	37.8299	148.787
84.5736	33.6081	13.6371	49.9553	29.7039	144.582
161.564	31.3565	7.21704	67.3477	31.0225	208.039
445.369	50.5421	59.9612	124.155	18.7568	510.734
504.504	355.626	161.786	89.9484	121.558	536.61
341.432	36.7506	6.95737	62.3858	62.8216	369.12
69.8981	30.3073	12.23	47.8205	25.0849	106.277
213.251	25.0682	10.9155	88.7356	25.988	248.254
251.191	66.5089	48.8571	101.279	19.059	306.517
111.315	29.7927	17.4325	47.6918	23.4859	192.657
239.974	22.4424	13.3932	89.5998	22.1038	310.608
246.014	64.7592	50.2659	99.8923	12.2576	250.507
844.629	354.587	280.468	94.438	64.6558	868.217
43.8922	35.6372	7.49757	44.181	39.0021	118.355
269.177	28.0793	17.4366	88.1408	29.0613	282.648
230.227	14.5044	10.9634	93.6306	11.6549	260.171
346.521	84.0405	79.9445	149.989	17.2176	241.7
38.5844	36.6905	9.09156	39.6815	34.3547	113.965
