# Supplementary material for: Scaling of sensory information in large neural populations shows signatures of information-limiting correlations
Source: Nat Commun. 2021 Jan 20;12:473. doi: 10.1038/s41467-020-20722-y (PMC7817840; doi:10.1038/s41467-020-20722-y)
Supplement: Supplementary file 4 — Source Data [file 41467_2020_20722_MOESM4_ESM.zip › Source Data/Fig7.xlsx]

## Sheet: panel b - mouse 1
drift direction difference	N95 - 5 Percentile	N95 - 25 Percentile	N95 - 50 Percentile	N95 - 75 Percentile	N95- 95 Percentile
45\circ	39.165	49.7415	61.5623	86.3637	252.266
90\circ	11.2563	14.527	18.1826	26.0427	84.4676
135\circ	2.62549	3.12535	3.53613	4.079	6.4533
45\circ	38.3079	46.384	54.5474	68.4274	137.123
90\circ	9.7641	11.4999	13.0975	15.3978	23.0795
135\circ	3.59086	4.41546	5.27315	6.90436	17.4675

## Sheet: panel b - mouse 2
drift direction difference	N95 - 5 Percentile	N95 - 25 Percentile	N95 - 50 Percentile	N95 - 75 Percentile	N95- 95 Percentile
45\circ	27.2433	32.9422	38.3642	46.988	89.8333
90\circ	7.23815	8.65619	10.0259	12.3366	24.3614
135\circ	2.78096	3.44481	4.08281	5.23385	14.9457
45\circ	16.9548	19.7241	22.1489	25.3964	34.0039
90\circ	4.32538	4.91941	5.405	6.00422	7.30432
135\circ	1.55477	1.88482	2.19899	2.70418	5.89347

## Sheet: panel b - mouse 3
drift direction difference	N95 - 5 Percentile	N95 - 25 Percentile	N95 - 50 Percentile	N95 - 75 Percentile	N95- 95 Percentile
45\circ	38.1042	61.0218	114.842	317.57	1216.48
90\circ	14.3507	27.5538	59.7522	166.509	854.442
135\circ	6.99313	14.7349	29.6629	64.1283	204.865
45\circ	85.0478	153.432	308.366	772.129	5638.18
90\circ	18.0499	29.313	51.9479	120.607	471.966
135\circ	8.04091	15.1943	31.2743	75.3543	452.919
45\circ	44.7829	71.3821	118.012	233.906	702.849
90\circ	11.7159	20.9616	38.9838	84.2162	310.582
135\circ	5.46033	10.8272	20.6034	40.9322	114.607
45\circ	33.3858	48.2326	69.3587	140.582	517.468
90\circ	9.15519	13.2692	19.3772	40.7879	203.945
135\circ	3.68255	5.88484	9.51978	21.3383	72.9944
45\circ	20.5739	27.0469	33.1332	45.4472	197.924
90\circ	5.55777	7.00017	8.29099	10.5031	39.1801
135\circ	2.0534	2.93146	3.86469	6.85041	37.3768

## Sheet: panel b - mouse 4
drift direction difference	N95 - 5 Percentile	N95 - 25 Percentile	N95 - 50 Percentile	N95 - 75 Percentile	N95- 95 Percentile
45\circ	37.4308	53.2201	76.7345	141.275	527.352
90\circ	10.0051	14.4517	21.3121	40.4653	131.815
135\circ	2.83975	3.79027	5.28107	11.5267	78.453
45\circ	31.4952	43.1605	56.8606	99.3202	456.129
90\circ	9.76062	16.0282	28.6423	64.6231	235.039
135\circ	2.91235	4.19563	5.93323	13.0308	54.3182
45\circ	32.3289	43.3058	57.6474	108.606	1041.79
90\circ	7.11296	9.47549	12.5008	20.8229	77.779
135\circ	2.96403	4.55378	7.2135	16.9443	67.9916
45\circ	26.4091	40.4425	62.1908	139.463	571.172
90\circ	5.63423	8.12399	12.5881	31.2475	123.446
135\circ	2.88269	4.61313	8.06893	21.1829	78.0925
45\circ	19.3678	27.2807	38.0038	83.6105	505.32
90\circ	5.27124	7.09951	9.10263	14.8815	62.6536
135\circ	2.06931	2.8724	3.7378	6.51453	32.3847
45\circ	30.4889	48.3186	74.7012	166.859	651.937
90\circ	8.77995	15.5519	29.2595	72.1072	301.921
135\circ	2.35211	3.7383	5.66277	15.6471	68.4963
45\circ	25.2077	34.7486	44.429	67.9681	318.605
90\circ	6.55603	9.03957	11.4822	16.9129	73.7359
135\circ	2.20076	3.152	4.13538	7.53136	40.3

## Sheet: panel b - mouse 5
drift direction difference	N95 - 5 Percentile	N95 - 25 Percentile	N95 - 50 Percentile	N95 - 75 Percentile	N95- 95 Percentile
45\circ	20.5043	24.1363	26.9233	30.1404	37.0842
90\circ	5.22956	6.20222	6.98821	7.97092	10.75
135\circ	1.94098	2.37621	2.73528	3.20944	5.21545
45\circ	27.7567	34.1683	39.2399	45.564	68.7673
90\circ	7.08244	8.94119	10.4875	12.5723	23.4882
135\circ	2.93605	3.86877	4.69335	6.0147	22.4306
45\circ	53.8679	79.3346	116.254	251.473	1062.8
90\circ	16.3779	24.6673	38.2222	84.535	275.312
135\circ	4.58104	6.18074	8.24741	15.5243	70.3922
45\circ	78.5654	111.111	157.512	317.629	1381.47
90\circ	16.9768	22.5097	27.3671	35.1233	127.114
135\circ	7.98934	11.4567	16.0162	32.9427	129.37
45\circ	44.6071	60.4401	84.7705	164.841	762.38
90\circ	10.1459	13.2024	17.0012	27.062	94.9357
135\circ	2.92134	3.80965	4.79479	7.37066	38.981
45\circ	47.1721	66.7563	94.1409	179.025	643.734
90\circ	10.9211	14.8773	19.4684	31.6925	150.485
135\circ	4.53937	6.47158	8.83568	16.5459	96.3727
45\circ	57.4511	80.0959	111.153	232.638	1731.15
90\circ	19.4973	28.8792	44.5627	92.1319	316.912
135\circ	5.85548	10.3479	19.8888	45.5504	119.99
45\circ	87.5391	135.808	224.103	500.412	2469.84
90\circ	17.1935	25.9096	41.5058	105.558	496.795
135\circ	9.96532	17.6879	31.8926	68.6305	221.337

## Sheet: panel b - mouse 6
drift direction difference	N95 - 5 Percentile	N95 - 25 Percentile	N95 - 50 Percentile	N95 - 75 Percentile	N95- 95 Percentile
45\circ	45.6484	64.4622	90.1125	162.819	558.165
90\circ	12.9994	18.5835	27.5963	56.9624	247.665
135\circ	3.21974	4.63276	6.724	16.1157	81.6248
45\circ	23.4664	27.8857	31.0744	34.4583	40.7548
90\circ	6.40703	7.70348	8.67544	9.79727	12.9617
135\circ	2.13824	2.83025	3.35228	3.96331	6.86802
45\circ	31.4129	38.1157	43.2623	49.3019	65.8294
90\circ	7.64484	9.35804	10.6801	12.2643	16.972
135\circ	3.25721	4.09251	4.78383	5.7927	16.4029
45\circ	43.0709	60.9444	84.4895	164.77	790.611
90\circ	14.2366	18.9197	24.8726	42.7989	246.086
135\circ	7.29496	14.7726	29.6384	66.3855	206.334
45\circ	20.7181	24.8276	27.8816	31.2792	39.5392
90\circ	6.39383	7.60429	8.55941	9.76313	13.8089
135\circ	3.13666	4.14948	5.29132	9.28762	48.7333
45\circ	47.9862	64.257	83.8718	144.892	1051.84
90\circ	12.7839	17.0503	22.2176	36.5016	128.795
135\circ	4.62658	6.48797	8.80954	16.8108	71.2012

## Sheet: panel d
asymptotic information - median	asymptotic information - lower	asymptotic information - upper	non-limiting scaling c - median	non-limiting scaling c - lower	non-limiting scaling c - upper
61.5623	49.7415	86.3637	0.108031	0.0858603	0.13159
18.1826	14.527	26.0427	0.0358874	0.027739	0.044649
3.53613	3.12535	4.079	0.0129951	0.0101766	0.0160609
54.5474	46.384	68.4274	0.100084	0.0839487	0.117088
13.0975	11.4999	15.3978	0.0316649	0.0267415	0.0368757
5.27315	4.41546	6.90436	0.0108831	0.00856231	0.0133671
38.3642	32.9422	46.988	0.0947635	0.076651	0.113862
10.0259	8.65619	12.3366	0.0247267	0.0197954	0.0300646
4.08281	3.44481	5.23385	0.0109366	0.00820594	0.013901
22.1489	19.7241	25.3964	0.0476697	0.0414144	0.0542378
5.405	4.91941	6.00422	0.0143835	0.0125343	0.0163522
2.19899	1.88482	2.70418	0.00467786	0.00380414	0.00558864
114.842	61.0218	317.57	0.0991587	0.0805559	0.131872
59.7522	27.5538	166.509	0.0366925	0.0296714	0.0479132
29.6629	14.7349	64.1283	0.0186843	0.0149094	0.0239227
308.366	153.432	772.129	0.151158	0.12566	0.190492
51.9479	29.313	120.607	0.0415348	0.0331096	0.0554256
31.2743	15.1943	75.3543	0.0154009	0.0127024	0.0193927
118.012	71.3821	233.906	0.0861537	0.0709877	0.108517
38.9838	20.9616	84.2162	0.0200775	0.0169442	0.0245385
20.6034	10.8272	40.9322	0.00956624	0.00797579	0.0116074
69.3587	48.2326	140.582	0.10384	0.074928	0.145946
19.3772	13.2692	40.7879	0.0278224	0.0203167	0.0385408
9.51978	5.88484	21.3383	0.0112742	0.00834327	0.0162912
33.1332	27.0469	45.4472	0.124234	0.0816535	0.169745
8.29099	7.00017	10.5031	0.0329711	0.0225509	0.0440779
3.86469	2.93146	6.85041	0.0120259	0.00708752	0.0179751
76.7345	53.2201	141.275	0.0781223	0.0639756	0.096037
21.3121	14.4517	40.4653	0.0198108	0.016308	0.0245036
5.28107	3.79027	11.5267	0.0058252	0.00446171	0.00744152
56.8606	43.1605	99.3202	0.0993602	0.0683117	0.136494
28.6423	16.0282	64.6231	0.0175684	0.0143884	0.022698
5.93323	4.19563	13.0308	0.00862268	0.0057504	0.0129837
57.6474	43.3058	108.606	0.0996712	0.0699094	0.134522
12.5008	9.47549	20.8229	0.0205542	0.015731	0.0260811
7.2135	4.55378	16.9443	0.00874852	0.00639292	0.0127226
62.1908	40.4425	139.463	0.0789993	0.0569218	0.114724
12.5881	8.12399	31.2475	0.0138464	0.0103239	0.0196681
8.06893	4.61313	21.1829	0.0071589	0.00544408	0.0103286
38.0038	27.2807	83.6105	0.0773675	0.0517122	0.113632
9.10263	7.09951	14.8815	0.0245833	0.0162873	0.0341817
3.7378	2.8724	6.51453	0.0113468	0.00684841	0.0168568
74.7012	48.3186	166.859	0.114403	0.0801342	0.171312
29.2595	15.5519	72.1072	0.0254776	0.0193383	0.0362809
5.66277	3.7383	15.6471	0.00926867	0.00577107	0.015913
44.429	34.7486	67.9681	0.147234	0.093255	0.207304
11.4822	9.03957	16.9129	0.0423301	0.0269676	0.0592024
4.13538	3.152	7.53136	0.0142138	0.00792783	0.0214613
26.9233	24.1363	30.1404	0.121958	0.0978063	0.148639
6.98821	6.20222	7.97092	0.0285273	0.0225216	0.0352603
2.73528	2.37621	3.20944	0.011478	0.00866978	0.0146405
39.2399	34.1683	45.564	0.183769	0.139392	0.232275
10.4875	8.94119	12.5723	0.0475973	0.0351971	0.0611373
4.69335	3.86877	6.0147	0.0187935	0.0127795	0.025245
116.254	79.3346	251.473	0.150701	0.107562	0.213593
38.2222	24.6673	84.535	0.0425419	0.0319645	0.0591854
8.24741	6.18074	15.5243	0.0136165	0.00954048	0.0183943
157.512	111.111	317.629	0.259425	0.191852	0.347535
27.3671	22.5097	35.1233	0.112411	0.0762827	0.150694
16.0162	11.4567	32.9427	0.0319151	0.0215709	0.0463323
84.7705	60.4401	164.841	0.100633	0.0773941	0.131412
17.0012	13.2024	27.062	0.0283463	0.0211411	0.0367727
4.79479	3.80965	7.37066	0.0111305	0.00756914	0.0150643
94.1409	66.7563	179.025	0.152392	0.112385	0.206196
19.4684	14.8773	31.6925	0.0438913	0.0310659	0.058508
8.83568	6.47158	16.5459	0.0180051	0.0120831	0.025565
111.153	80.0959	232.638	0.148609	0.104918	0.204072
44.5627	28.8792	92.1319	0.0435065	0.0338871	0.0584692
19.8888	10.3479	45.5504	0.0128145	0.0103445	0.0168249
224.103	135.808	500.412	0.21779	0.17702	0.277198
41.5058	25.9096	105.558	0.0535056	0.0404324	0.074487
31.8926	17.6879	68.6305	0.0285301	0.0230228	0.0366526
90.1125	64.4622	162.819	0.121503	0.0919538	0.16004
27.5963	18.5835	56.9624	0.0277864	0.0215371	0.036898
6.724	4.63276	16.1157	0.00993017	0.00683522	0.0143373
31.0744	27.8857	34.4583	0.262305	0.19657	0.336692
8.67544	7.70348	9.79727	0.061764	0.0454068	0.080361
3.35228	2.83025	3.96331	0.0285957	0.0193788	0.0389572
43.2623	38.1157	49.3019	0.2313	0.176242	0.292159
10.6801	9.35804	12.2643	0.0598007	0.0447994	0.0768288
4.78383	4.09251	5.7927	0.021452	0.0144633	0.0291768
84.4895	60.9444	164.77	0.1416	0.0991445	0.194913
24.8726	18.9197	42.7989	0.0389987	0.0286979	0.0507643
29.6384	14.7726	66.3855	0.0145936	0.0118534	0.0184428
27.8816	24.8276	31.2792	0.215262	0.160185	0.277174
8.55941	7.60429	9.76313	0.0497725	0.0376973	0.0634625
5.29132	4.14948	9.28762	0.0165777	0.00997738	0.0250417
83.8718	64.257	144.892	0.175006	0.120863	0.238866
22.2176	17.0503	36.5016	0.044594	0.0318296	0.0602228
8.80954	6.48797	16.8108	0.0172336	0.0115173	0.0248081
