# Supplementary material for: Scaling of sensory information in large neural populations shows signatures of information-limiting correlations
Source: Nat Commun. 2021 Jan 20;12:473. doi: 10.1038/s41467-020-20722-y (PMC7817840; doi:10.1038/s41467-020-20722-y)
Supplement: Supplementary file 4 — Source Data [file 41467_2020_20722_MOESM4_ESM.zip › Source Data/FigS9.xlsx]

## Sheet: Sheet1
x	y
45	4.87624
45	4.70855
45	5.70544
45	6.23518
45	-1.66657
45	1.88015
45	3.73771
45	3.93787
45	3.63873
45	3.78207
45	4.54125
45	4.23718
45	4.22098
45	3.25621
45	4.57683
45	4.94711
90	4.97695
90	3.05608
90	1.3715
90	7.09505
90	1.67082
90	1.65624
90	1.24325
90	4.08477
90	4.60725
90	3.10408
90	1.46592
90	2.39218
90	1.13979
90	4.3644
90	4.45889
90	5.61574
135	0.373254
135	2.26835
135	3.93965
135	3.98106
135	1.40732
135	1.73197
135	3.24917
135	3.84692
135	1.36967
135	-0.173427
135	2.08029
135	3.39944
135	3.09995
135	4.22451
135	3.29107
135	3.1437
