# Supplementary material for: Scaling of sensory information in large neural populations shows signatures of information-limiting correlations
Source: Nat Commun. 2021 Jan 20;12:473. doi: 10.1038/s41467-020-20722-y (PMC7817840; doi:10.1038/s41467-020-20722-y)
Supplement: Supplementary file 4 — Source Data [file 41467_2020_20722_MOESM4_ESM.zip › Source Data/FigS8.xlsx]

## Sheet: panel b
x	y
9.0084	0.0185943
9.04358	0.0185943
9.02599	0.0185144
9.02599	0.0186742
4.78142	0.0121932
4.81907	0.0121932
4.80024	0.0121046
4.80024	0.0122817
8.6408	0.0190414
8.66312	0.0190414
8.65196	0.0189905
8.65196	0.0190923
7.45809	0.0361869
7.47831	0.0361869
7.4682	0.0361362
7.4682	0.0362376
6.28495	0.018854
6.33046	0.018854
6.3077	0.0187461
6.3077	0.0189619
4.80728	0.011006
4.82965	0.011006
4.81846	0.0109543
4.81846	0.0110578
7.97436	0.0206767
7.9978	0.0206767
7.98608	0.0206229
7.98608	0.0207305
13.0072	0.0360665
13.0389	0.0360665
13.023	0.0359933
13.023	0.0361397
10.7278	0.0205469
10.8049	0.0205469
10.7664	0.0203727
10.7664	0.0207211
9.19164	0.020761
9.23029	0.020761
9.21097	0.0206715
9.21097	0.0208506
8.98595	0.0230044
9.00457	0.0230044
8.99526	0.0229607
8.99526	0.023048
6.77041	0.021893
6.7999	0.021893
6.78515	0.0218219
6.78515	0.0219641
6.78665	0.0181192
6.81623	0.0181192
6.80144	0.0180505
6.80144	0.0181879
9.51872	0.0191451
9.55731	0.0191451
9.53801	0.0190574
9.53801	0.0192328
9.41791	0.0177183
9.44529	0.0177183
9.4316	0.0176567
9.4316	0.0177799
9.61316	0.0286347
9.65602	0.0286347
9.63459	0.0285337
9.63459	0.0287357
10.9018	0.0284399
10.9804	0.0284399
10.9411	0.0282563
10.9411	0.0286235
9.5367	0.0347329
9.65834	0.0347329
9.59752	0.0344425
9.59752	0.0350233
7.89032	0.0338015
7.98438	0.0338015
7.93735	0.033572
7.93735	0.034031
8.51671	0.0430788
8.61307	0.0430788
8.56489	0.0428353
8.56489	0.0433223
9.52071	0.0303031
9.63166	0.0303031
9.57619	0.0300369
9.57619	0.0305693
8.57205	0.0290275
8.65548	0.0290275
8.61377	0.0288296
8.61377	0.0292254
7.66505	0.0290518
7.73125	0.0290518
7.69815	0.0288941
7.69815	0.0292096
8.06735	0.028219
8.17422	0.028219
8.12079	0.0279644
8.12079	0.0284736
21.0091	0.0535449
21.1596	0.0535449
21.0843	0.0532315
21.0843	0.0538584
20.3334	0.0564601
20.4389	0.0564601
20.3862	0.056237
20.3862	0.0566833
18.5492	0.0437912
18.6222	0.0437912
18.5857	0.0436417
18.5857	0.0439407
26.3681	0.0620472
26.4858	0.0620472
26.427	0.0618065
26.427	0.0622878
20.7554	0.0415087
20.8399	0.0415087
20.7977	0.0413372
20.7977	0.0416801
20.4547	0.0408118
20.6111	0.0408118
20.5329	0.0404899
20.5329	0.0411337
20.5437	0.0478921
20.6455	0.0478921
20.5946	0.047681
20.5946	0.0481032
23.5738	0.0532815
23.6967	0.0532815
23.6353	0.053031
23.6353	0.053532
7.07621	0.0114213
7.10181	0.0114213
7.08901	0.0113516
7.08901	0.011491
7.13025	0.0133844
7.18642	0.0133844
7.15834	0.0132288
7.15834	0.01354
3.20244	0.00796143
3.21893	0.00796143
3.21068	0.00791481
3.21068	0.00800806
3.58794	0.00768246
3.61415	0.00768246
3.60105	0.0076089
3.60105	0.00775602
7.72408	0.0235317
7.77524	0.0235317
7.74966	0.0233844
7.74966	0.023679
7.07729	0.0135248
7.09343	0.0135248
7.08536	0.0134795
7.08536	0.0135701
2.6949	0.00710229
2.7084	0.00710229
2.70165	0.00706449
2.70165	0.00714009
2.67611	0.00778751
2.69023	0.00778751
2.68317	0.0077476
2.68317	0.00782743
5.95331	0.00974289
5.98037	0.00974289
5.96684	0.00968015
5.96684	0.00980562
3.79901	0.00910823
3.81492	0.00910823
3.80697	0.00907007
3.80697	0.0091464
4.71932	0.0051497
4.73613	0.0051497
4.72772	0.00511122
4.72772	0.00518818
7.30695	0.00762878
7.34601	0.00762878
7.32648	0.00753939
7.32648	0.00771817
5.19034	0.00760376
5.20708	0.00760376
5.19871	0.00756559
5.19871	0.00764194
3.36101	0.00713803
3.37564	0.00713803
3.36833	0.00710361
3.36833	0.00717244
3.40999	0.00246938
3.42578	0.00246938
3.41789	0.00243366
3.41789	0.0025051
4.69262	0.00219215
4.73045	0.00219215
4.71154	0.00210687
4.71154	0.00227743
10.0987	0.00984085
10.1384	0.00984085
10.1185	0.00975527
10.1185	0.00992643
8.66389	0.0173927
8.70778	0.0173927
8.68583	0.0172939
8.68583	0.0174914
9.15878	0.0163944
9.24889	0.0163944
9.20384	0.0161937
9.20384	0.016595
10.8979	0.0112872
10.9626	0.0112872
10.9302	0.0111466
10.9302	0.0114277
8.99487	0.0144865
9.03979	0.0144865
9.01733	0.0143875
9.01733	0.0145856
7.00428	0.0153049
7.05777	0.0153049
7.03102	0.0151829
7.03102	0.0154269
9.55019	0.0146226
9.62692	0.0146226
9.58855	0.014452
9.58855	0.0147933
11.0924	0.00665224
11.1846	0.00665224
11.1385	0.00645366
11.1385	0.00685082
7.02677	0.0217982
7.06777	0.0217982
7.04727	0.0216981
7.04727	0.0218982
8.33498	0.0211898
8.36746	0.0211898
8.35122	0.0211125
8.35122	0.0212671
8.38383	0.0227408
8.42265	0.0227408
8.40324	0.0226494
8.40324	0.0228322
7.65016	0.0178071
7.69307	0.0178071
7.67162	0.0177063
7.67162	0.0179078
5.65084	0.0173388
5.67831	0.0173388
5.66458	0.0172728
5.66458	0.0174048
5.37798	0.0165557
5.40398	0.0165557
5.39098	0.0164933
5.39098	0.016618
7.03666	0.0171527
7.08075	0.0171527
7.0587	0.0170472
7.0587	0.0172581
6.75403	0.016629
6.79664	0.016629
6.77534	0.0165272
6.77534	0.0167308
5.98875	0.0234316
6.00713	0.0234316
5.99794	0.0233778
5.99794	0.0234853
9.56178	0.0485088
9.6061	0.0485088
9.58394	0.0483769
9.58394	0.0486407
7.26497	0.0337702
7.30264	0.0337702
7.28381	0.0336594
7.28381	0.033881
5.28417	0.0223361
5.31305	0.0223361
5.29861	0.0222513
5.29861	0.0224208
4.61078	0.0261377
4.62922	0.0261377
4.62	0.0260816
4.62	0.0261938
7.08027	0.0375354
7.11241	0.0375354
7.09634	0.0374392
7.09634	0.0376315
8.40083	0.0452419
8.44562	0.0452419
8.42322	0.0451062
8.42322	0.0453776
6.43611	0.0227013
6.46129	0.0227013
6.4487	0.0226285
6.4487	0.0227741
10.5264	0.0173838
10.5958	0.0173838
10.5611	0.0172352
10.5611	0.0175323
7.48228	0.0136618
7.51488	0.0136618
7.49858	0.0135912
7.49858	0.0137324
10.0104	0.0206019
10.0659	0.0206019
10.0381	0.0204764
10.0381	0.0207275
15.6461	0.0341799
15.8308	0.0341799
15.7384	0.0337844
15.7384	0.0345755
9.75887	0.0192009
9.8656	0.0192009
9.81223	0.018972
9.81223	0.0194299
8.32855	0.0182588
8.39261	0.0182588
8.36058	0.0181188
8.36058	0.0183987
11.3804	0.0243838
11.4182	0.0243838
11.3993	0.0242998
11.3993	0.0244677
17.3388	0.0356822
17.4409	0.0356822
17.3899	0.0354652
17.3899	0.0358991
8.95846	0.0237637
9.02323	0.0237637
8.99085	0.0236183
8.99085	0.0239091
7.12665	0.0149416
7.16594	0.0149416
7.14629	0.0148565
7.14629	0.0150266
7.9703	0.0225398
8.00436	0.0225398
7.98733	0.0224633
7.98733	0.0226163
10.52	0.0320243
10.5848	0.0320243
10.5524	0.0318796
10.5524	0.0321691
8.13114	0.0181445
8.16008	0.0181445
8.14561	0.0180818
8.14561	0.0182072
6.21398	0.0155004
6.2367	0.0155004
6.22534	0.0154507
6.22534	0.0155501
7.43443	0.0217536
7.4742	0.0217536
7.45432	0.021664
7.45432	0.0218432
12.1333	0.0234306
12.242	0.0234306
12.1877	0.0231977
12.1877	0.0236635
8.64651	0.02368
8.69345	0.02368
8.66998	0.0235676
8.66998	0.0237925
7.78403	0.0149582
7.80404	0.0149582
7.79403	0.0149116
7.79403	0.0150048
9.15577	0.0156246
9.1791	0.0156246
9.16744	0.0155704
9.16744	0.0156788
9.56584	0.0339211
9.64548	0.0339211
9.60566	0.0337267
9.60566	0.0341155
6.40984	0.025503
6.46474	0.025503
6.43729	0.0253681
6.43729	0.0256379
6.32745	0.0184999
6.37329	0.0184999
6.35037	0.0183889
6.35037	0.0186108
8.19129	0.0180381
8.22474	0.0180381
8.20801	0.0179594
8.20801	0.0181168
9.75661	0.0244706
9.80308	0.0244706
9.77985	0.0243598
9.77985	0.0245813
7.98047	0.0221713
8.03535	0.0221713
8.00791	0.0220454
8.00791	0.0222973
6.9223	0.0140332
6.95712	0.0140332
6.93971	0.0139557
6.93971	0.0141106
8.59159	0.0220935
8.63571	0.0220935
8.61365	0.0219915
8.61365	0.0221955
10.465	0.0341428
10.5107	0.0341428
10.4878	0.0340353
10.4878	0.0342503
6.88956	0.0231446
6.93644	0.0231446
6.913	0.0230325
6.913	0.0232566
6.97387	0.0210672
7.01447	0.0210672
6.99417	0.0209726
6.99417	0.0211618
11.4424	0.0275283
11.5053	0.0275283
11.4739	0.0273851
11.4739	0.0276714
12.4583	0.0299602
12.5108	0.0299602
12.4845	0.0298396
12.4845	0.0300807
5.76876	0.0340117
5.79507	0.0340117
5.78191	0.0339289
5.78191	0.0340945
8.14649	0.0387367
8.19323	0.0387367
8.16986	0.0385962
8.16986	0.0388771
14.0204	0.0363053
14.103	0.0363053
14.0617	0.0360702
14.0617	0.0365404
7.44533	0.029191
7.48587	0.029191
7.4656	0.0290708
7.4656	0.0293112
4.80339	0.0274546
4.82359	0.0274546
4.81349	0.0273916
4.81349	0.0275176
7.09641	0.0330192
7.15705	0.0330192
7.12673	0.0328352
7.12673	0.0332031
11.0748	0.0452017
11.1554	0.0452017
11.1151	0.0449596
11.1151	0.0454437
7.22371	0.0296211
7.27982	0.0296211
7.25177	0.029453
7.25177	0.0297893
6.53854	0.0170469
6.58754	0.0170469
6.56304	0.0169198
6.56304	0.0171741
4.55166	0.0115711
4.57657	0.0115711
4.56412	0.0115063
4.56412	0.0116359
5.63488	0.0176683
5.68291	0.0176683
5.6589	0.0175391
5.6589	0.0177975
9.03597	0.0319525
9.18406	0.0319525
9.11002	0.0315555
9.11002	0.0323494
7.06369	0.0214642
7.12766	0.0214642
7.09568	0.0212949
7.09568	0.0216335
5.34038	0.0133564
5.3788	0.0133564
5.35959	0.0132565
5.35959	0.0134563
6.40129	0.0205659
6.46957	0.0205659
6.43543	0.0203829
6.43543	0.020749
9.60008	0.0241533
9.73449	0.0241533
9.66729	0.0238048
9.66729	0.0245017
4.95622	0.0281601
5.01143	0.0281601
4.98383	0.0279914
4.98383	0.0283288
3.91958	0.0218209
3.9628	0.0218209
3.94119	0.0216868
3.94119	0.0219549
6.24988	0.0269289
6.33083	0.0269289
6.29035	0.0266853
6.29035	0.0271725
6.35573	0.025333
6.40374	0.025333
6.37974	0.0251912
6.37974	0.0254748
4.04262	0.0223547
4.07606	0.0223547
4.05934	0.0222519
4.05934	0.0224575
4.09325	0.019481
4.12884	0.019481
4.11105	0.0193727
4.11105	0.0195893
6.47274	0.027927
6.55705	0.027927
6.51489	0.027673
6.51489	0.0281811
7.76157	0.0347856
7.85858	0.0347856
7.81008	0.0344962
7.81008	0.0350751

## Sheet: panel a
adjusted R^2
0.999663
0.998882
0.998858
0.998732
0.999765
0.999566
0.999657
0.999266
0.99983
0.998985
0.99879
0.999366
0.998938
0.999637
0.998911
0.997804
0.998638
0.999616
0.996452
0.999334
0.998893
0.999631
0.999431
0.999672
0.999613
0.999554
0.999295
0.999857
0.999431
0.999426
0.999418
0.997848
0.999853
0.999907
0.996897
0.999616
0.999525
0.999733
0.997868
0.999537
0.999515
0.999277
0.999576
0.99986
0.999407
0.999395
0.998593
0.997039
0.999838
0.999587
0.997203
0.999506
0.999047
0.9994
0.999221
0.999321
0.999461
0.996763
0.999122
0.998514
0.999571
0.999483
0.994858
0.998985
0.998848
0.999587
0.997034
0.999589
0.999216
0.999781
0.999447
0.99949
0.999711
0.997216
0.999705
0.998428
0.99896
0.999691
0.998413
0.998784
0.999523
0.999643
0.997925
0.998556
0.999907
0.999601
0.998711
0.999495
0.999628
0.998617
0.999689
0.998873
0.999239
0.998731
0.998996
0.998658
0.999809
0.999816
0.998363
0.999391
0.999551
0.999549
0.998574
0.999154
0.999488
0.99974
0.999336
0.999641
0.999321
0.999077
0.997803
0.997006
0.999869
0.999568
0.996176
0.999327
0.999502
0.99864
0.998473
0.999142
0.999724
0.999186
0.998145
0.999512
0.9996
0.998951
0.996233
0.99724
