# Supplementary material for: Scaling of sensory information in large neural populations shows signatures of information-limiting correlations
Source: Nat Commun. 2021 Jan 20;12:473. doi: 10.1038/s41467-020-20722-y (PMC7817840; doi:10.1038/s41467-020-20722-y)
Supplement: Supplementary file 4 — Source Data [file 41467_2020_20722_MOESM4_ESM.zip › Source Data/Fig6.xlsx]

## Sheet: panel a
number of neurons N	Fisher information [rad^{-2}] low contrast - Average	Fisher information [rad^{-2}] low contrast - SD	Fisher information [rad^{-2}] high contrast - Average	Fisher information [rad^{-2}] high contrast - SD
0	0	0	0	0
1	0.123903	0.369304	0.240821	0.717351
2	0.255234	0.533945	0.482356	1.02005
3	0.393961	0.672823	0.735863	1.27023
4	0.531329	0.786512	0.982859	1.47964
5	0.653913	0.865166	1.19253	1.60618
6	0.786382	0.954667	1.42645	1.76768
7	0.922085	1.03693	1.66397	1.91814
8	1.0489	1.10465	1.88033	2.03202
9	1.17555	1.173	2.10261	2.15151
10	1.3045	1.23896	2.32374	2.26483
11	1.42895	1.29716	2.53839	2.36689
12	1.56125	1.35806	2.76538	2.47615
13	1.68194	1.40886	2.97592	2.56918
14	1.81091	1.46404	3.19276	2.66625
15	1.92699	1.50995	3.39744	2.74478
16	2.04584	1.55727	3.60554	2.8327
17	2.16275	1.59711	3.80601	2.90466
18	2.27708	1.63979	3.99999	2.9748
19	2.39675	1.68378	4.21081	3.05562
20	2.51158	1.7244	4.40519	3.12293
21	2.62806	1.76245	4.60485	3.19369
22	2.74192	1.80161	4.80633	3.26526
23	2.85902	1.84118	5.00695	3.33588
24	2.96786	1.87498	5.19683	3.40263
25	3.07405	1.90642	5.38261	3.46093
26	3.18186	1.93789	5.57079	3.51951
27	3.29026	1.96986	5.75472	3.57593
28	3.39171	2.00001	5.93332	3.63046
29	3.50274	2.03388	6.13101	3.69401
30	3.60463	2.06333	6.30747	3.74752
31	3.71157	2.09475	6.48898	3.80084
32	3.81172	2.1234	6.65855	3.84849
33	3.91184	2.15083	6.83112	3.89878
34	4.01117	2.17408	6.9983	3.94071
35	4.11211	2.20103	7.17439	3.98963
36	4.21344	2.2266	7.34574	4.03265
37	4.30971	2.25142	7.51357	4.0768
38	4.40918	2.27719	7.68814	4.12285
39	4.50862	2.3023	7.85764	4.16888
40	4.60563	2.32719	8.02475	4.21291
41	4.69901	2.34935	8.1946	4.2572
42	4.79417	2.37139	8.36803	4.30421
43	4.88317	2.39243	8.52351	4.34063
44	4.97505	2.41271	8.68451	4.37819
45	5.06152	2.43167	8.8351	4.41131
46	5.15411	2.45439	8.99549	4.45091
47	5.24305	2.47353	9.15235	4.49004
48	5.32734	2.49096	9.30246	4.52545
49	5.41213	2.51108	9.45455	4.56377
50	5.5022	2.53061	9.61605	4.60175
51	5.5905	2.55145	9.76911	4.63991
52	5.67374	2.56818	9.92315	4.67657
53	5.75945	2.58579	10.0711	4.70885
54	5.84244	2.60271	10.2215	4.74356
55	5.92337	2.62022	10.3717	4.77878
56	5.99971	2.63405	10.5031	4.80246
57	6.08289	2.65053	10.6518	4.83494
58	6.16029	2.66555	10.7859	4.86086
59	6.23572	2.68009	10.9172	4.88656
60	6.3193	2.69915	11.067	4.92273
61	6.40403	2.71698	11.2202	4.95816
62	6.48182	2.73225	11.3592	4.9866
63	6.55787	2.74554	11.4921	5.01106
64	6.63943	2.7617	11.6365	5.0425
65	6.71478	2.77741	11.7726	5.07106
66	6.79225	2.79302	11.9061	5.09825
67	6.86537	2.80701	12.0367	5.12267
68	6.9395	2.81993	12.1678	5.14762
69	7.01329	2.83474	12.3024	5.17638
70	7.09041	2.84928	12.4403	5.20228
71	7.16176	2.86099	12.5611	5.2226
72	7.23842	2.87527	12.6975	5.24758
73	7.306	2.88541	12.8161	5.26648
74	7.37801	2.89894	12.9432	5.28958
75	7.44704	2.91055	13.0714	5.31354
76	7.51727	2.92291	13.2	5.33746
77	7.59039	2.93639	13.3286	5.36242
78	7.66052	2.94872	13.4527	5.38479
79	7.72563	2.95945	13.5735	5.40511
80	7.79869	2.97335	13.7039	5.43126
81	7.86561	2.9839	13.8231	5.45203
82	7.93172	2.99492	13.9426	5.47104
83	7.99726	3.0051	14.0584	5.49119
84	8.07102	3.0196	14.1854	5.51491
85	8.13163	3.0285	14.2932	5.53108
86	8.20149	3.0422	14.4161	5.55505
87	8.26639	3.05243	14.5327	5.57393
88	8.32808	3.06182	14.6398	5.59009
89	8.39292	3.07219	14.7571	5.6101
90	8.45348	3.08226	14.868	5.62814
91	8.51594	3.09134	14.9774	5.64483
92	8.58003	3.10178	15.0893	5.66283
93	8.64391	3.11164	15.2057	5.68239
94	8.70616	3.12219	15.3186	5.702
95	8.76701	3.13209	15.4275	5.71955
96	8.82595	3.14039	15.5318	5.73489
97	8.88665	3.1488	15.6436	5.75231
98	8.94558	3.15673	15.747	5.76642
99	9.0076	3.16625	15.8636	5.78595
100	9.06872	3.17533	15.9765	5.80369
101	9.12984	3.18443	16.0853	5.82122
102	9.19136	3.1936	16.2	5.83984
103	9.24824	3.20252	16.3033	5.85608
104	9.30775	3.21151	16.4107	5.87255
105	9.36481	3.21952	16.5161	5.88863
106	9.42087	3.22722	16.6236	5.90662
107	9.47963	3.23576	16.7333	5.92344
108	9.53608	3.24383	16.8393	5.94018
109	9.59488	3.25264	16.9504	5.95916
110	9.65035	3.26033	17.0581	5.97647
111	9.71033	3.26989	17.1687	5.99409
112	9.76665	3.27852	17.2735	6.01121
113	9.82206	3.28581	17.3708	6.02519
114	9.87502	3.29273	17.4718	6.04035
115	9.93182	3.30143	17.5801	6.05934
116	9.98713	3.30955	17.6804	6.0741
117	10.0452	3.31884	17.7849	6.08994
118	10.0973	3.32459	17.8825	6.10295
119	10.1463	3.33068	17.9763	6.11521
120	10.1995	3.33737	18.0748	6.12784
121	10.2499	3.34368	18.1723	6.14097
122	10.3007	3.35003	18.2669	6.15192
123	10.3541	3.35744	18.3671	6.16698
124	10.4059	3.36397	18.4661	6.18087
125	10.4548	3.36971	18.5575	6.19207
126	10.5059	3.37602	18.6505	6.20279
127	10.5592	3.38286	18.7538	6.21711
128	10.6163	3.39077	18.8568	6.23206
129	10.6659	3.39626	18.9489	6.24315
130	10.716	3.40261	19.0432	6.25515
131	10.7657	3.40834	19.1394	6.26764
132	10.8183	3.4156	19.2378	6.28164
133	10.8691	3.42188	19.3355	6.29455
134	10.9242	3.42955	19.4412	6.31037
135	10.9776	3.43736	19.5477	6.3281
136	11.0283	3.44375	19.6426	6.34077
137	11.0782	3.45035	19.7398	6.35381
138	11.1272	3.45677	19.8381	6.36766
139	11.1781	3.46321	19.9354	6.38034
140	11.2305	3.47045	20.0346	6.39494
141	11.2774	3.47611	20.1247	6.4062
142	11.3255	3.48196	20.2198	6.4181
143	11.3722	3.48723	20.3098	6.42917
144	11.4217	3.49369	20.4084	6.44359
145	11.4752	3.50121	20.5091	6.45858
146	11.5224	3.50709	20.6021	6.47165
147	11.5697	3.51294	20.6921	6.48251
148	11.617	3.51816	20.7836	6.49363
149	11.6635	3.52323	20.875	6.50415
150	11.7105	3.52902	20.9648	6.51498
151	11.7552	3.53403	21.0563	6.5262
152	11.8025	3.53961	21.1476	6.53753
153	11.8518	3.54488	21.2406	6.54842
154	11.8972	3.55015	21.3272	6.55801
155	11.9438	3.5558	21.4172	6.56978
156	11.9906	3.5616	21.5103	6.58249
157	12.0332	3.56597	21.5942	6.5926
158	12.0794	3.57083	21.681	6.60253
159	12.1281	3.57665	21.7729	6.6139
160	12.1712	3.58136	21.8591	6.62428
161	12.2138	3.58541	21.9427	6.63391
162	12.2596	3.59126	22.0355	6.64721
163	12.3033	3.59597	22.1255	6.65812
164	12.3459	3.60049	22.2108	6.6681
165	12.3895	3.60478	22.3013	6.67785
166	12.4338	3.60957	22.3889	6.68866
167	12.4802	3.61517	22.4805	6.70031
168	12.5265	3.62038	22.5703	6.71077
169	12.5713	3.62535	22.6594	6.72212
170	12.619	3.6308	22.7512	6.73246
171	12.6637	3.63547	22.8383	6.74223
172	12.7053	3.63992	22.9252	6.75229
173	12.7487	3.64463	23.0126	6.76164
174	12.7893	3.64853	23.0981	6.77018
175	12.8301	3.65289	23.1821	6.78041
176	12.8735	3.65787	23.2654	6.78977
177	12.9139	3.66137	23.3461	6.79818
178	12.9562	3.66574	23.4348	6.80857
179	12.9986	3.6704	23.5155	6.81742
180	13.0399	3.67409	23.5981	6.82575
181	13.0842	3.67927	23.6839	6.83525
182	13.1248	3.6832	23.769	6.84477
183	13.1691	3.68837	23.859	6.85544
184	13.2145	3.69358	23.9455	6.86658
185	13.2542	3.69752	24.0248	6.87435
186	13.2967	3.7019	24.1131	6.88451
187	13.3383	3.70616	24.2007	6.8957
188	13.3811	3.71034	24.2837	6.90472
189	13.4261	3.71551	24.3744	6.91523
190	13.4679	3.72022	24.4603	6.92529
191	13.5099	3.72533	24.5488	6.93645
192	13.5484	3.72874	24.6259	6.94401
193	13.5888	3.73276	24.7078	6.95262
194	13.6314	3.73733	24.7966	6.96303
195	13.6714	3.7411	24.8808	6.97166
196	13.7088	3.74458	24.9554	6.97919
197	13.7482	3.74877	25.042	6.98973
198	13.7909	3.75292	25.128	6.99879
199	13.827	3.75632	25.2055	7.00621
200	13.8696	3.76062	25.2919	7.01533
201	13.9096	3.7644	25.3747	7.02389
202	13.951	3.76865	25.4613	7.03318
203	13.9906	3.77263	25.5417	7.04152
204	14.0317	3.77653	25.625	7.05014
205	14.0702	3.78057	25.705	7.05805
206	14.1102	3.78475	25.788	7.06808
207	14.149	3.78794	25.8655	7.07573
208	14.1908	3.79247	25.9498	7.08593
209	14.2292	3.79621	26.0289	7.09413
210	14.2668	3.79924	26.1042	7.10072
211	14.3042	3.80249	26.1842	7.10841
212	14.3426	3.80603	26.2646	7.11633
213	14.3815	3.80956	26.3425	7.12356
214	14.4213	3.81306	26.4241	7.13162
215	14.4609	3.81692	26.5088	7.14038
216	14.5002	3.82063	26.5856	7.14818
217	14.5366	3.82388	26.6681	7.15582
218	14.5753	3.82742	26.747	7.16373
219	14.6133	3.83062	26.8229	7.17057
220	14.6502	3.83412	26.9014	7.17869
221	14.6903	3.83818	26.9877	7.18793
222	14.7305	3.84217	27.0737	7.19697
223	14.7709	3.84627	27.1556	7.2064
224	14.8085	3.84933	27.2327	7.2133
225	14.8466	3.85256	27.3096	7.22115
226	14.8874	3.85617	27.3933	7.23027
227	14.924	3.85934	27.4672	7.23683
228	14.9644	3.86303	27.5552	7.24621
229	15.0027	3.86667	27.6368	7.25507
230	15.0398	3.87009	27.7165	7.26272
231	15.0807	3.87441	27.8013	7.27244
232	15.1195	3.87779	27.8861	7.28109
233	15.1565	3.8812	27.9698	7.28902
234	15.1953	3.88476	28.0539	7.2976
235	15.2362	3.88848	28.1344	7.30585
236	15.2687	3.89105	28.2051	7.31218
237	15.3038	3.89374	28.2783	7.31827
238	15.3426	3.89724	28.3598	7.32645
239	15.3785	3.90047	28.4346	7.33318
240	15.4136	3.90368	28.5122	7.3413
241	15.4513	3.90744	28.5933	7.34954
242	15.4867	3.91033	28.6669	7.356
243	15.5247	3.91336	28.7448	7.36275
244	15.5613	3.91675	28.8232	7.37064
245	15.5985	3.91979	28.901	7.37791
246	15.6353	3.9229	28.9811	7.38586
247	15.6705	3.92556	29.0533	7.39168
248	15.7046	3.92844	29.1296	7.39848
249	15.7398	3.93122	29.2027	7.40458
250	15.776	3.934	29.277	7.41132
251	15.8144	3.93755	29.3574	7.42007
252	15.8501	3.94038	29.4312	7.42634
253	15.8842	3.94325	29.506	7.43369
254	15.9185	3.94578	29.5827	7.44036
255	15.9551	3.94881	29.6623	7.44719
256	15.9914	3.95225	29.7372	7.45485
257	16.0306	3.95561	29.8233	7.46319
258	16.0685	3.95887	29.9008	7.47105
259	16.1063	3.96203	29.9775	7.47834
260	16.1399	3.96471	30.0519	7.4848
261	16.1775	3.96805	30.1306	7.49272
262	16.2124	3.97112	30.2031	7.49961
263	16.2478	3.97415	30.2799	7.50693
264	16.2835	3.97685	30.3562	7.5136
265	16.3198	3.97967	30.4323	7.52055
266	16.3568	3.98268	30.5118	7.52808
267	16.3957	3.98573	30.5941	7.53584
268	16.4315	3.98863	30.6762	7.54364
269	16.468	3.99174	30.7546	7.55115
270	16.5038	3.9947	30.8352	7.55873
271	16.5382	3.99737	30.9098	7.56514
272	16.5746	4.00016	30.9823	7.57126
273	16.609	4.00287	31.0583	7.57821
274	16.648	4.00612	31.1377	7.58568
275	16.6831	4.00881	31.211	7.59202
276	16.7228	4.0123	31.2957	7.60111
277	16.7601	4.01522	31.3712	7.60801
278	16.7974	4.01828	31.4504	7.61549
279	16.833	4.02096	31.5294	7.62234
280	16.8691	4.02386	31.605	7.6295
281	16.9015	4.02592	31.6738	7.63461
282	16.9359	4.02855	31.7485	7.64158
283	16.9733	4.03165	31.8269	7.6491
284	17.0077	4.03405	31.9013	7.6548
285	17.0451	4.03716	31.9836	7.66287
286	17.0786	4.03959	32.0517	7.66831
287	17.1111	4.042	32.1262	7.6748
288	17.1473	4.04483	32.204	7.68168
289	17.1815	4.0475	32.2764	7.68811
290	17.2177	4.05048	32.3559	7.69602
291	17.2531	4.0532	32.4353	7.7036
292	17.2894	4.0559	32.5088	7.71002
293	17.3247	4.0586	32.5922	7.71763
294	17.3608	4.06133	32.6718	7.72467
295	17.3936	4.06385	32.746	7.7313
296	17.4302	4.06668	32.8233	7.73852
297	17.4638	4.06927	32.8967	7.74484
298	17.4992	4.07167	32.9719	7.75159
299	17.5347	4.07432	33.0484	7.75864
300	17.5703	4.07711	33.1251	7.76598
301	17.6059	4.07977	33.2078	7.77318
302	17.6399	4.08212	33.2822	7.77933
303	17.6737	4.08432	33.3538	7.78522
304	17.7059	4.08664	33.4205	7.79091
305	17.7388	4.08892	33.4929	7.79693
306	17.7724	4.0915	33.5685	7.80387
307	17.8084	4.09417	33.6442	7.8106
308	17.8393	4.09632	33.7179	7.81683
309	17.8748	4.09902	33.7927	7.82371
310	17.9107	4.1017	33.8694	7.83111
311	17.9445	4.10381	33.9452	7.83672
312	17.9818	4.10634	34.0221	7.84317
313	18.0135	4.10854	34.0951	7.8494
314	18.0491	4.11098	34.1695	7.8556
315	18.0837	4.11351	34.2442	7.86199
316	18.1163	4.11595	34.3161	7.86837
317	18.1511	4.11868	34.3892	7.87566
318	18.1855	4.12114	34.4632	7.88209
319	18.2209	4.12363	34.5346	7.88789
320	18.2541	4.12588	34.6041	7.89351
321	18.2907	4.12826	34.6767	7.89975
322	18.3243	4.1305	34.7461	7.9057
323	18.3573	4.13255	34.816	7.91091
324	18.3929	4.13513	34.8916	7.91774
325	18.4271	4.13732	34.9661	7.9239
326	18.4628	4.13979	35.0365	7.92973
327	18.4979	4.14237	35.1127	7.93678
328	18.5308	4.14471	35.1833	7.94264
329	18.5652	4.14686	35.2532	7.94799
330	18.5997	4.14916	35.3238	7.95398
331	18.6337	4.15136	35.3973	7.95993
332	18.6706	4.15397	35.4758	7.96675
333	18.7041	4.15603	35.5435	7.97204
334	18.7397	4.15853	35.6216	7.97887
335	18.7752	4.16091	35.6932	7.985
336	18.8113	4.16336	35.7701	7.99188
337	18.8439	4.16544	35.8389	7.9977
338	18.8783	4.16777	35.9118	8.00408
339	18.9166	4.1707	35.9942	8.01234
340	18.951	4.17278	36.064	8.01744
341	18.9883	4.17534	36.1394	8.02395
342	19.0226	4.17747	36.2111	8.0296
343	19.058	4.17972	36.2819	8.03534
344	19.0947	4.18211	36.3531	8.04175
345	19.1286	4.18417	36.4196	8.04751
346	19.1638	4.1862	36.4878	8.05246
347	19.2012	4.18867	36.5632	8.05914
348	19.2364	4.19094	36.6337	8.06494
349	19.2724	4.19332	36.7068	8.07135
350	19.3095	4.19564	36.7804	8.07753
351	19.345	4.19785	36.8533	8.08333
352	19.3821	4.20027	36.9287	8.09045
353	19.4193	4.20271	37.0005	8.097
354	19.4516	4.20462	37.0684	8.10228
355	19.4902	4.20717	37.1479	8.1094
356	19.5244	4.20942	37.2219	8.11603
357	19.5578	4.21168	37.2939	8.12259
358	19.5944	4.21402	37.3694	8.12882
359	19.6289	4.21618	37.441	8.13479
360	19.6653	4.21837	37.5161	8.14079
361	19.7011	4.2206	37.5904	8.1471
362	19.7362	4.22284	37.6608	8.15277
363	19.7722	4.22515	37.7334	8.15918
364	19.8093	4.22753	37.8073	8.16579
365	19.8442	4.22968	37.8769	8.17153
366	19.8788	4.23198	37.952	8.17828
367	19.9145	4.23424	38.0227	8.18445
368	19.9509	4.23666	38.0989	8.19146
369	19.9881	4.23876	38.1694	8.19718
370	20.0247	4.24111	38.246	8.20411
371	20.0573	4.24313	38.3127	8.20958
372	20.0967	4.24557	38.3851	8.21633
373	20.134	4.24771	38.4581	8.22241
374	20.1729	4.25003	38.5337	8.22889
375	20.2089	4.25228	38.6072	8.23537
376	20.2472	4.25464	38.685	8.24227
377	20.2812	4.25676	38.755	8.24809
378	20.3186	4.2591	38.8288	8.25454
379	20.3589	4.2617	38.9109	8.26236
380	20.3966	4.26399	38.9836	8.26903
381	20.4323	4.2661	39.0562	8.27509
382	20.4698	4.26832	39.1264	8.28108
383	20.5094	4.27074	39.2004	8.28777
384	20.5468	4.27295	39.2717	8.29348
385	20.584	4.27523	39.345	8.2998
386	20.6227	4.27753	39.4191	8.30625
387	20.6599	4.27969	39.4926	8.31204

## Sheet: panel b
Fisher information, low contrast [rad^{-2}] - Average	Fisher information, low contrast [rad^{-2}] - SD	Fisher information, high contrast [rad^{-2}] - Average	Fisher information, high contrast [rad^{-2}] - SD
20.6599	2.4168	39.4926	7.42803
26.1374	3.16721	37.0587	5.76281
49.0505	9.44646	61.2254	15.113
91.2382	28.6226	73.0982	18.7261
33.7617	5.17946	48.9804	9.85023
20.6225	1.89236	27.2501	3.21027
26.6075	3.15841	39.7755	6.77701
21.2241	2.27855	42.8159	8.55436
23.6518	2.69046	33.6809	4.71494
55.0868	12.0412	57.8584	13.6387
85.6794	24.1408	69.842	17.2178
32.596	4.87888	40.0242	7.58986
21.6876	2.17454	19.6237	1.88276
25.5881	2.96169	30.7342	4.27237
14.222	1.3464	23.2296	2.80723
25.3349	2.96342	31.4374	4.2836
35.5402	5.58173	32.2025	4.64235
49.0537	8.71064	46.7965	7.6595
28.2673	3.66013	28.8356	4.33905
20.4915	2.07652	16.1957	1.31835
31.1646	4.0887	35.9245	5.57342
14.3323	1.3617	17.9545	1.76534
21.5323	2.23093	32.9089	4.91462
29.521	4.07467	28.4143	3.88575
48.9219	8.66892	60.8812	13.6774
20.0171	2.57026	36.6246	6.05408
21.7002	2.2748	29.8354	3.63941
26.7711	3.32976	40.8256	6.50527
20.8684	2.35012	36.7759	6.08669
22.2191	2.65436	38.7467	6.50747
61.6981	15.2248	57.1992	13.1405
76.387	19.1191	73.458	19.2985
34.1314	6.16313	49.7816	10.4788
25.3928	2.73726	39.4214	5.86498
27.2669	3.4324	38.3963	5.93361
24.1923	2.96822	38.7913	6.67533
21.8102	2.57674	33.3034	4.72412
69.4692	18.9144	76.349	21.0543
82.6804	22.3345	70.2762	16.2999
43.7649	8.39609	46.153	9.1599
31.0989	3.83763	24.7907	2.74712
26.9641	3.34866	31.5984	4.24836
15.7149	1.51391	20.476	2.19382
25.7325	3.03087	31.9068	4.39242
39.5113	6.85814	35.7774	5.52118
47.8344	8.2344	42.6451	6.57184
32.7136	5.07483	32.9672	5.09019
27.3428	3.24738	19.4663	1.86454
26.3108	3.30799	30.6656	3.82028
13.2179	1.23197	18.249	1.8332
23.0725	2.53773	27.7535	3.53007
25.0745	3.12088	33.3504	5.10543
51.5605	10.0394	50.4235	8.84637
20.934	2.29779	41.8979	7.69942
21.4745	2.19096	24.8617	2.76001
24.996	3.04115	40.9964	7.14425

## Sheet: panel d - mouse 5
drift direction difference	Asymptotic information [rad^{-2}] low contrast - 5 Percentile	Asymptotic information [rad^{-2}] low contrast - 25 Percentile	Asymptotic information [rad^{-2}] low contrast - 50 Percentile	Asymptotic information [rad^{-2}] low contrast - 75 Percentile	Asymptotic information [rad^{-2}] low contrast - 95 Percentile	Asymptotic information [rad^{-2}] high contrast - 5 Percentile	Asymptotic information [rad^{-2}] high contrast - 25 Percentile	Asymptotic information [rad^{-2}] high contrast - 50 Percentile	Asymptotic information [rad^{-2}] high contrast - 75 Percentile	Asymptotic information [rad^{-2}] high contrast - 95 Percentile
45\circ	20.5043	24.1363	26.9233	30.1404	37.0842	44.6071	60.4401	84.7705	164.841	762.38
90\circ	5.22956	6.20222	6.98821	7.97092	10.75	10.1459	13.2024	17.0012	27.062	94.9357
135\circ	1.94098	2.37621	2.73528	3.20944	5.21545	2.92134	3.80965	4.79479	7.37066	38.981
45\circ	27.7567	34.1683	39.2399	45.564	68.7673	47.1721	66.7563	94.1409	179.025	643.734
90\circ	7.08244	8.94119	10.4875	12.5723	23.4882	10.9211	14.8773	19.4684	31.6925	150.485
135\circ	2.93605	3.86877	4.69335	6.0147	22.4306	4.53937	6.47158	8.83568	16.5459	96.3727
45\circ	53.8679	79.3346	116.254	251.473	1062.8	57.4511	80.0959	111.153	232.638	1731.15
90\circ	16.3779	24.6673	38.2222	84.535	275.312	19.4973	28.8792	44.5627	92.1319	316.912
135\circ	4.58104	6.18074	8.24741	15.5243	70.3922	5.85548	10.3479	19.8888	45.5504	119.99
45\circ	78.5654	111.111	157.512	317.629	1381.47	87.5391	135.808	224.103	500.412	2469.84
90\circ	16.9768	22.5097	27.3671	35.1233	127.114	17.1935	25.9096	41.5058	105.558	496.795
135\circ	7.98934	11.4567	16.0162	32.9427	129.37	9.96532	17.6879	31.8926	68.6305	221.337

## Sheet: panel d - mouse 6
drift direction difference	Asymptotic information [rad^{-2}] low contrast - 5 Percentile	Asymptotic information [rad^{-2}] low contrast - 25 Percentile	Asymptotic information [rad^{-2}] low contrast - 50 Percentile	Asymptotic information [rad^{-2}] low contrast - 75 Percentile	Asymptotic information [rad^{-2}] low contrast - 95 Percentile	Asymptotic information [rad^{-2}] high contrast - 5 Percentile	Asymptotic information [rad^{-2}] high contrast - 25 Percentile	Asymptotic information [rad^{-2}] high contrast - 50 Percentile	Asymptotic information [rad^{-2}] high contrast - 75 Percentile	Asymptotic information [rad^{-2}] high contrast - 95 Percentile
45\circ	45.6484	64.4622	90.1125	162.819	558.165	43.0709	60.9444	84.4895	164.77	790.611
90\circ	12.9994	18.5835	27.5963	56.9624	247.665	14.2366	18.9197	24.8726	42.7989	246.086
135\circ	3.21974	4.63276	6.724	16.1157	81.6248	7.29496	14.7726	29.6384	66.3855	206.334
45\circ	23.4664	27.8857	31.0744	34.4583	40.7548	20.7181	24.8276	27.8816	31.2792	39.5392
90\circ	6.40703	7.70348	8.67544	9.79727	12.9617	6.39383	7.60429	8.55941	9.76313	13.8089
135\circ	2.13824	2.83025	3.35228	3.96331	6.86802	3.13666	4.14948	5.29132	9.28762	48.7333
45\circ	31.4129	38.1157	43.2623	49.3019	65.8294	47.9862	64.257	83.8718	144.892	1051.84
90\circ	7.64484	9.35804	10.6801	12.2643	16.972	12.7839	17.0503	22.2176	36.5016	128.795
135\circ	3.25721	4.09251	4.78383	5.7927	16.4029	4.62658	6.48797	8.80954	16.8108	71.2012

## Sheet: panel e
Asymptotic information, low contrast [rad^{-2}] - median	Asymptotic information, low contrast [rad^{-2}] - lower	Asymptotic information, low contrast [rad^{-2}]- upper	Asymptotic information, high contrast [rad^{-2}] - median	Asymptotic information, high contrast [rad^{-2}] - lower	Asymptotic information, high contrast [rad^{-2}] - upper
26.9233	24.1363	30.1404	84.7705	60.4401	164.841
39.2399	34.1683	45.564	94.1409	66.7563	179.025
116.254	79.3346	251.473	111.153	80.0959	232.638
157.512	111.111	317.629	224.103	135.808	500.412
90.1125	64.4622	162.819	84.4895	60.9444	164.77
31.0744	27.8857	34.4583	27.8816	24.8276	31.2792
43.2623	38.1157	49.3019	83.8718	64.257	144.892
