# Supplementary material for: Scaling of sensory information in large neural populations shows signatures of information-limiting correlations
Source: Nat Commun. 2021 Jan 20;12:473. doi: 10.1038/s41467-020-20722-y (PMC7817840; doi:10.1038/s41467-020-20722-y)
Supplement: Supplementary file 4 — Source Data [file 41467_2020_20722_MOESM4_ESM.zip › Source Data/FigS4.xlsx]

## Sheet: panel a
number of neurons N	Fisher information - low speed - Average	Fisher information - low speed - SD	Fisher information - low speed shuffle - Average	Fisher information - high speed - Average	Fisher information - high speed - SD	Fisher information - high speed shuffle - Average	Fisher information - all trials shuffle - Average
0	0	0	0	0	0	0	0
1	0.0790739	0.202399	0.0782946	0.175358	0.478468	0.173634	0.112763
2	0.158816	0.283404	0.154402	0.346376	0.672358	0.346074	0.221441
3	0.236093	0.345328	0.232313	0.51857	0.830529	0.51361	0.328523
4	0.313196	0.395763	0.309503	0.685397	0.953756	0.689284	0.430967
5	0.393417	0.447087	0.388265	0.858145	1.07504	0.867148	0.536666
6	0.466256	0.484507	0.46471	1.01981	1.17129	1.03836	0.639857
7	0.543853	0.524232	0.54141	1.1934	1.27012	1.20763	0.747098
8	0.620777	0.561222	0.620311	1.36282	1.36221	1.37117	0.852307
9	0.695981	0.593979	0.696438	1.52789	1.44404	1.53947	0.95612
10	0.7731	0.626379	0.771921	1.69981	1.52888	1.71214	1.06422
11	0.849855	0.656745	0.851533	1.8694	1.60836	1.88746	1.16935
12	0.926079	0.687368	0.933077	2.03902	1.68603	2.05237	1.27873
13	1.00315	0.716335	1.0076	2.20867	1.75937	2.22296	1.38993
14	1.08181	0.745379	1.08288	2.38838	1.84096	2.4016	1.49794
15	1.15692	0.770333	1.15686	2.55752	1.90413	2.56017	1.6061
16	1.23183	0.794499	1.23323	2.73008	1.9761	2.73024	1.71465
17	1.30848	0.820621	1.31119	2.90277	2.04187	2.90552	1.82438
18	1.38695	0.845949	1.38765	3.08261	2.11262	3.0827	1.93613
19	1.45797	0.86806	1.46502	3.24451	2.16878	3.25308	2.03842
20	1.52834	0.888084	1.54132	3.40555	2.22372	3.42421	2.14466
21	1.60066	0.90898	1.61826	3.57864	2.28688	3.588	2.24953
22	1.67196	0.928479	1.69705	3.74335	2.34486	3.76316	2.35077
23	1.74718	0.950227	1.77545	3.91594	2.40518	3.92872	2.45567
24	1.82064	0.971032	1.85156	4.08867	2.46242	4.09454	2.56062
25	1.88946	0.988146	1.93028	4.25107	2.51509	4.26631	2.66412
26	1.95961	1.00647	2.01132	4.41869	2.5719	4.43912	2.76776
27	2.03197	1.02543	2.09057	4.5948	2.63149	4.6168	2.87098
28	2.10437	1.04399	2.16804	4.77657	2.69513	4.79502	2.98357
29	2.17589	1.06214	2.24389	4.94928	2.75019	4.96995	3.0884
30	2.24457	1.07877	2.31973	5.11166	2.79774	5.13622	3.19996
31	2.31307	1.09507	2.40028	5.28083	2.84994	5.31335	3.30641
32	2.38209	1.11202	2.47664	5.44874	2.90003	5.48264	3.40655
33	2.44927	1.12724	2.555	5.61558	2.95062	5.65408	3.51467
34	2.51553	1.1431	2.6332	5.78457	3.00289	5.82157	3.62755
35	2.5809	1.15755	2.71165	5.94002	3.04527	6.00252	3.73541
36	2.64835	1.17275	2.78863	6.10646	3.0921	6.18392	3.84424
37	2.71523	1.18804	2.86613	6.27511	3.13882	6.35575	3.95459
38	2.77835	1.20182	2.94737	6.43797	3.18535	6.53093	4.0627
39	2.84418	1.21597	3.02377	6.60595	3.23098	6.70491	4.17026
40	2.91242	1.23126	3.10011	6.77423	3.27783	6.88073	4.2791
41	2.97676	1.24515	3.17823	6.9343	3.32278	7.0538	4.38279
42	3.04411	1.25917	3.25562	7.10311	3.36753	7.21731	4.49171
43	3.11052	1.27343	3.32936	7.27372	3.41412	7.38252	4.59721
44	3.17216	1.28652	3.40718	7.43692	3.45752	7.55426	4.69985
45	3.23371	1.29901	3.48304	7.59511	3.49727	7.71736	4.80337
46	3.29631	1.31115	3.56342	7.76099	3.53782	7.89801	4.91072
47	3.35977	1.3237	3.64333	7.92823	3.58295	8.06592	5.01894
48	3.41949	1.33482	3.72051	8.08815	3.62645	8.23383	5.12789
49	3.48024	1.34661	3.7964	8.24401	3.66365	8.39853	5.23589
50	3.54469	1.35956	3.87363	8.41276	3.70986	8.57502	5.34391
51	3.60913	1.37208	3.95286	8.5804	3.75134	8.74865	5.4506
52	3.67067	1.38369	4.03058	8.74157	3.78921	8.91619	5.55435
53	3.73265	1.39563	4.10727	8.90278	3.82561	9.08831	5.66167
54	3.79244	1.40651	4.18573	9.06455	3.86126	9.2566	5.77005
55	3.85084	1.4168	4.26049	9.22031	3.89575	9.42895	5.88251
56	3.91045	1.42774	4.33649	9.38239	3.93298	9.59707	5.98544
57	3.97069	1.43877	4.41415	9.54374	3.97317	9.76732	6.09197
58	4.02879	1.44952	4.4893	9.70211	4.01081	9.94452	6.20145
59	4.08822	1.45998	4.56963	9.86596	4.04885	10.1074	6.30863
60	4.14541	1.4695	4.64724	10.0245	4.08708	10.2779	6.41265
61	4.20304	1.47964	4.72336	10.1843	4.12503	10.4577	6.52014
62	4.26261	1.48988	4.79834	10.349	4.16375	10.6297	6.62438
63	4.31898	1.49935	4.87755	10.5043	4.1961	10.8049	6.73167
64	4.37833	1.50974	4.95287	10.669	4.23248	10.9777	6.83528
65	4.43565	1.51967	5.03014	10.8259	4.26754	11.1487	6.94285
66	4.49255	1.52965	5.10674	10.9835	4.30307	11.3173	7.04468
67	4.54665	1.53841	5.18207	11.1319	4.33305	11.4933	7.15156
68	4.604	1.54776	5.26011	11.2911	4.36721	11.6611	7.25717
69	4.65865	1.55633	5.33925	11.4423	4.39504	11.825	7.36725
70	4.71685	1.56607	5.41556	11.6015	4.42921	11.9958	7.47017
71	4.76892	1.57373	5.49212	11.7472	4.45696	12.16	7.57487
72	4.82296	1.58217	5.56968	11.9036	4.49134	12.3342	7.68039
73	4.87867	1.59154	5.64375	12.0627	4.52654	12.4996	7.78641
74	4.93386	1.60039	5.72353	12.2211	4.55903	12.6785	7.89046
75	4.98752	1.60845	5.79971	12.3737	4.58848	12.8473	7.99165
76	5.04211	1.61754	5.87518	12.535	4.62375	13.0143	8.09979
77	5.09619	1.6257	5.95307	12.6942	4.6565	13.1894	8.2026
78	5.14885	1.63419	6.0324	12.8575	4.69391	13.366	8.31034
79	5.20113	1.64232	6.11036	13.0122	4.72699	13.5372	8.41428
80	5.25509	1.65088	6.1852	13.174	4.76116	13.7083	8.51886
81	5.30729	1.65886	6.25887	13.3276	4.78917	13.8794	8.62669
82	5.35979	1.66688	6.34022	13.4766	4.81734	14.0629	8.73268
83	5.41293	1.67499	6.41979	13.635	4.84771	14.2336	8.84124
84	5.46623	1.68318	6.49514	13.7887	4.8753	14.4059	8.9446
85	5.51863	1.69077	6.57648	13.9449	4.90798	14.5783	9.05098
86	5.57243	1.6993	6.65442	14.1107	4.94485	14.7504	9.16025
87	5.62186	1.70647	6.73313	14.2665	4.97631	14.9195	9.26969
88	5.67306	1.71429	6.81113	14.4244	5.0058	15.0872	9.37852
89	5.7232	1.72153	6.88871	14.5676	5.03025	15.2621	9.48507
90	5.77498	1.72927	6.96405	14.7227	5.06043	15.4374	9.5842
91	5.82323	1.73614	7.04115	14.8647	5.08403	15.6091	9.68863
92	5.87466	1.74394	7.12092	15.0157	5.11128	15.7791	9.79067
93	5.9238	1.75077	7.19639	15.1585	5.13487	15.9618	9.89829
94	5.97611	1.75841	7.2734	15.3237	5.16754	16.1457	10.0067
95	6.02666	1.76585	7.35105	15.4739	5.19415	16.319	10.1146
96	6.07752	1.77265	7.43007	15.6373	5.2289	16.5048	10.2202
97	6.12662	1.77993	7.50738	15.7933	5.25895	16.67	10.3239
98	6.17533	1.78649	7.58548	15.9452	5.28667	16.8494	10.4268
99	6.22304	1.79298	7.66154	16.0948	5.31201	17.0307	10.536
100	6.27136	1.79917	7.73936	16.2384	5.33754	17.1997	10.6411
101	6.31897	1.80548	7.81749	16.3833	5.36097	17.3706	10.7423
102	6.36794	1.81238	7.89606	16.535	5.38904	17.5361	10.8505
103	6.41712	1.81917	7.9722	16.689	5.41701	17.7058	10.9549
104	6.46649	1.82584	8.05024	16.8493	5.44699	17.8816	11.0643
105	6.51384	1.83223	8.12774	16.9959	5.47311	18.0653	11.1662
106	6.56008	1.8385	8.20546	17.1405	5.49774	18.2348	11.2745
107	6.6068	1.8448	8.28613	17.2959	5.52575	18.4118	11.3808
108	6.65559	1.85136	8.36772	17.4472	5.5529	18.5862	11.4833
109	6.70116	1.85722	8.44662	17.5981	5.57837	18.7597	11.5869
110	6.74882	1.86375	8.52815	17.7499	5.60527	18.9353	11.6924
111	6.79365	1.86933	8.60544	17.8963	5.62905	19.1119	11.7982
112	6.84066	1.8755	8.68585	18.039	5.64843	19.2851	11.9037
113	6.88643	1.88132	8.76502	18.1865	5.67354	19.4554	12.0067
114	6.93304	1.88728	8.84318	18.3393	5.70115	19.631	12.111
115	6.97987	1.89373	8.92167	18.4892	5.72502	19.8148	12.215
116	7.0263	1.8996	8.99825	18.6462	5.75389	19.9944	12.3228
117	7.071	1.90529	9.07764	18.7868	5.77532	20.1732	12.4267
118	7.11624	1.91139	9.14946	18.9327	5.79862	20.3478	12.5359
119	7.16207	1.91726	9.22483	19.0877	5.82693	20.5211	12.636
120	7.20534	1.92263	9.30231	19.2307	5.84987	20.6955	12.741
121	7.25004	1.92817	9.38083	19.3775	5.87344	20.8643	12.8465
122	7.29354	1.93367	9.45914	19.5245	5.89681	21.0474	12.9491
123	7.33682	1.93911	9.53571	19.665	5.92092	21.2174	13.0549
124	7.38185	1.94492	9.61109	19.8144	5.94287	21.3876	13.1544
125	7.4245	1.95004	9.69165	19.9543	5.96296	21.5681	13.2644
126	7.46639	1.95531	9.76966	20.1002	5.98805	21.7321	13.3726
127	7.51177	1.96127	9.848	20.2496	6.01343	21.9044	13.4811
128	7.55524	1.96658	9.92727	20.3948	6.03517	22.0753	13.5929
129	7.59812	1.97158	10.0111	20.5437	6.05846	22.2547	13.7009
130	7.64248	1.97739	10.0863	20.6899	6.08117	22.4362	13.8081
131	7.68552	1.98275	10.1621	20.8384	6.10599	22.6027	13.9125
132	7.72828	1.98797	10.2385	20.982	6.12786	22.782	14.0189
133	7.77103	1.99324	10.3119	21.1338	6.15455	22.9495	14.1192
134	7.81174	1.99806	10.3875	21.2855	6.17953	23.1153	14.223
135	7.85253	2.00273	10.4651	21.4253	6.20069	23.2924	14.324
136	7.89165	2.00725	10.5424	21.565	6.2206	23.4615	14.424
137	7.93083	2.01193	10.6208	21.7103	6.24389	23.6389	14.5319
138	7.97359	2.01704	10.7002	21.8615	6.26793	23.8123	14.6369
139	8.01701	2.02269	10.7753	22.0091	6.28934	23.9872	14.7408
140	8.0578	2.02781	10.8523	22.1481	6.30836	24.1609	14.85
141	8.09975	2.03269	10.928	22.2906	6.32858	24.3278	14.9566
142	8.14111	2.03759	11.0035	22.4356	6.35226	24.5001	15.0621
143	8.18212	2.04239	11.0819	22.579	6.37401	24.6834	15.1643
144	8.2221	2.04682	11.1583	22.7168	6.39179	24.8584	15.2684
145	8.262	2.05141	11.2374	22.8588	6.41334	25.0262	15.3648
146	8.30182	2.05609	11.314	23.0032	6.43378	25.2079	15.4642
147	8.34164	2.06073	11.3921	23.1453	6.45582	25.3758	15.5736
148	8.38287	2.06565	11.4719	23.2996	6.48128	25.5449	15.6778
149	8.42128	2.0699	11.55	23.43	6.49745	25.7141	15.7859
150	8.46205	2.0742	11.6253	23.573	6.51848	25.8825	15.8874
151	8.50099	2.07855	11.7044	23.7199	6.54101	26.0624	15.9959
152	8.54119	2.08325	11.7811	23.8655	6.56238	26.2312	16.1006
153	8.58206	2.08799	11.8607	24.0133	6.58294	26.4064	16.2064
154	8.62079	2.09233	11.9387	24.1536	6.60152	26.5759	16.3139
155	8.65769	2.09661	12.0165	24.3003	6.62335	26.758	16.4188
156	8.69659	2.10096	12.0914	24.4453	6.64396	26.9236	16.5206
157	8.73531	2.10531	12.171	24.59	6.66532	27.099	16.6277
158	8.77253	2.10945	12.2485	24.7268	6.68216	27.279	16.7275
159	8.80898	2.11334	12.3255	24.8578	6.69873	27.4513	16.8338
160	8.84583	2.11736	12.3999	24.9942	6.7181	27.621	16.9393
161	8.88479	2.12166	12.4787	25.1308	6.73481	27.7939	17.0473
162	8.92306	2.12565	12.5555	25.2726	6.75324	27.9643	17.151
163	8.96008	2.12968	12.635	25.4102	6.77077	28.1396	17.2537
164	8.99668	2.13365	12.7154	25.5465	6.78681	28.3168	17.3573
165	9.03512	2.13798	12.7916	25.6926	6.80742	28.4972	17.4649
166	9.07459	2.14259	12.8756	25.8438	6.82805	28.6796	17.5659
167	9.11222	2.14681	12.9528	25.9885	6.84799	28.8517	17.669
168	9.15084	2.15115	13.0315	26.1403	6.87062	29.0266	17.773
169	9.18834	2.15528	13.1079	26.2798	6.88755	29.2045	17.8758
170	9.22586	2.15939	13.187	26.4215	6.90346	29.3783	17.9763
171	9.26462	2.16384	13.2615	26.5695	6.92366	29.5545	18.0805
172	9.30139	2.16773	13.3375	26.7113	6.94289	29.7301	18.185
173	9.33522	2.17127	13.4151	26.8472	6.95878	29.9051	18.2917
174	9.37181	2.17526	13.4928	26.9871	6.97631	30.0857	18.3986
175	9.40693	2.17909	13.5741	27.1255	6.99455	30.2638	18.5054
176	9.44315	2.18306	13.651	27.2712	7.01398	30.4416	18.6123
177	9.48078	2.18727	13.7305	27.4113	7.03059	30.611	18.7216
178	9.51726	2.19128	13.8098	27.5554	7.04816	30.7912	18.8251
179	9.55414	2.19507	13.8888	27.7007	7.06629	30.9688	18.9275
180	9.58989	2.19901	13.9656	27.8382	7.08393	31.1466	19.0282
181	9.62373	2.20251	14.0457	27.973	7.1022	31.3268	19.1318
182	9.65945	2.2063	14.1226	28.1183	7.12142	31.493	19.2373
183	9.69363	2.21007	14.1984	28.248	7.13588	31.6719	19.3443
184	9.72811	2.21404	14.2789	28.3842	7.15374	31.8479	19.4516
185	9.7615	2.21737	14.3545	28.5299	7.17367	32.0227	19.5607
186	9.79635	2.22094	14.4342	28.6708	7.19029	32.2007	19.6673
187	9.83073	2.22469	14.5108	28.8073	7.20462	32.3755	19.7725
188	9.86701	2.22862	14.5882	28.9511	7.22201	32.5503	19.8773
189	9.90175	2.23231	14.6616	29.0916	7.24029	32.7302	19.985
190	9.93458	2.23556	14.7405	29.2282	7.25707	32.9086	20.0899
191	9.96855	2.23899	14.8187	29.3697	7.27406	33.0894	20.2014
192	10.0008	2.24226	14.8991	29.5109	7.29173	33.2561	20.3075
193	10.0341	2.24561	14.9753	29.6451	7.30799	33.4224	20.4117
194	10.0661	2.2487	15.0548	29.7826	7.32547	33.6005	20.5129
195	10.0993	2.25213	15.1285	29.9272	7.34444	33.7731	20.6172
196	10.129	2.25507	15.2059	30.0648	7.36162	33.9392	20.7247
197	10.1629	2.2589	15.2854	30.209	7.37938	34.116	20.8294
198	10.1926	2.26181	15.367	30.3408	7.3939	34.2879	20.9341
199	10.2235	2.26492	15.4442	30.4874	7.41455	34.4733	21.0333
200	10.2575	2.26849	15.5213	30.6299	7.43042	34.6381	21.1351
201	10.2906	2.27188	15.5997	30.776	7.44821	34.8121	21.2405
202	10.3248	2.2755	15.6776	30.9184	7.46675	34.9877	21.3397
203	10.358	2.27902	15.7566	31.0674	7.48657	35.1661	21.4448
204	10.3886	2.28205	15.8348	31.2011	7.50102	35.3367	21.5486
205	10.4206	2.28542	15.9127	31.3406	7.51753	35.5103	21.6512
206	10.4529	2.28874	15.9901	31.4783	7.53362	35.6886	21.754
207	10.4853	2.29203	16.0688	31.6155	7.54783	35.8594	21.86
208	10.5149	2.29487	16.1443	31.7438	7.56183	36.0265	21.9652
209	10.5466	2.29809	16.223	31.8839	7.57697	36.2051	22.0722
210	10.5779	2.30105	16.3044	32.0228	7.59355	36.392	22.18
211	10.6085	2.30409	16.3793	32.1534	7.60712	36.575	22.288
212	10.6412	2.3073	16.4543	32.3051	7.62535	36.7546	22.394
213	10.6717	2.31025	16.5345	32.4393	7.63956	36.9313	22.4975
214	10.7027	2.31337	16.6073	32.576	7.65509	37.1193	22.6025
215	10.7338	2.31669	16.6884	32.7121	7.66987	37.294	22.7057
216	10.7632	2.3197	16.765	32.8565	7.68914	37.4726	22.8086
217	10.7952	2.32318	16.8417	32.9969	7.70398	37.6479	22.9119
218	10.8269	2.32617	16.9199	33.1383	7.71931	37.8222	23.0128
219	10.8562	2.32902	16.9991	33.2685	7.73143	37.9986	23.1161
220	10.8856	2.33205	17.0772	33.408	7.74749	38.1733	23.2205
221	10.9143	2.33494	17.1545	33.5492	7.76316	38.3554	23.3288
222	10.944	2.33801	17.2334	33.6873	7.77806	38.534	23.4317
223	10.9737	2.34111	17.3089	33.8242	7.792	38.6978	23.5338
224	11.0043	2.34432	17.386	33.9631	7.80701	38.8688	23.6389
225	11.0344	2.34722	17.4644	34.0964	7.82171	39.0462	23.7423
226	11.0628	2.34988	17.5415	34.2366	7.8388	39.2198	23.8513
227	11.0902	2.35265	17.6188	34.3674	7.8537	39.4048	23.9537
228	11.1196	2.35551	17.6963	34.5094	7.86906	39.5792	24.0555
229	11.1491	2.3585	17.7737	34.6441	7.88213	39.763	24.1632
230	11.1782	2.36137	17.8524	34.7852	7.89844	39.9381	24.2707
231	11.2065	2.36405	17.9323	34.9245	7.91262	40.1223	24.3742
232	11.236	2.36701	18.009	35.0646	7.92817	40.3041	24.4779
233	11.2663	2.37003	18.0854	35.2107	7.94389	40.4827	24.5793
234	11.2959	2.37299	18.1626	35.353	7.96146	40.6535	24.6829
235	11.3252	2.37586	18.2352	35.4902	7.97495	40.8359	24.792
236	11.3556	2.37885	18.3101	35.628	7.98863	41.0185	24.9003
237	11.3864	2.38203	18.3895	35.7648	8.00082	41.1865	25.0074
238	11.4127	2.38441	18.4639	35.8933	8.01547	41.3635	25.1135
239	11.4419	2.3874	18.5407	36.0369	8.03144	41.5442	25.2194
240	11.4697	2.39021	18.6162	36.1792	8.04664	41.7347	25.3258
241	11.5002	2.39341	18.6922	36.3275	8.06135	41.9139	25.4326
242	11.5275	2.39599	18.7695	36.473	8.07877	42.0851	25.5337
243	11.5552	2.39868	18.8465	36.6082	8.09209	42.2755	25.6356
244	11.5822	2.40132	18.9216	36.7488	8.1065	42.4527	25.7363
245	11.6085	2.4039	19.0065	36.8878	8.1206	42.6298	25.8428
246	11.6364	2.40668	19.0854	37.0215	8.13377	42.7965	25.9491
247	11.6639	2.40932	19.1664	37.1666	8.14873	42.9778	26.053
248	11.6914	2.41209	19.2408	37.3	8.16036	43.1611	26.1601
249	11.7181	2.41466	19.3183	37.4471	8.17723	43.3382	26.2627
250	11.743	2.41693	19.3923	37.5734	8.18885	43.5123	26.3662
251	11.7693	2.41951	19.4693	37.7124	8.20163	43.7003	26.4712
252	11.7975	2.42224	19.5446	37.86	8.2154	43.872	26.5771
253	11.8247	2.42487	19.6184	38.0043	8.23062	44.0479	26.6876
254	11.8514	2.42736	19.6944	38.1477	8.24511	44.2186	26.7921
255	11.879	2.43016	19.7704	38.2888	8.25846	44.3963	26.8962
256	11.9059	2.43294	19.8462	38.4312	8.27251	44.5727	27.0012
257	11.9316	2.43539	19.9206	38.57	8.28596	44.7481	27.103
258	11.9572	2.43787	19.9986	38.706	8.29941	44.9335	27.2086
259	11.9852	2.44065	20.0762	38.8529	8.31383	45.1216	27.3115
260	12.0125	2.44315	20.1525	38.9971	8.32906	45.3063	27.4168
261	12.0362	2.44538	20.2215	39.1295	8.3412	45.4771	27.5185
262	12.0642	2.44806	20.3001	39.2772	8.35569	45.6641	27.625
263	12.0913	2.45066	20.3758	39.418	8.36866	45.8367	27.7297
264	12.1185	2.45337	20.4505	39.5564	8.38099	46.0149	27.8355
265	12.1455	2.45614	20.5239	39.699	8.39512	46.1977	27.9367
266	12.1708	2.45855	20.601	39.8369	8.4087	46.3796	28.0415
267	12.197	2.46112	20.6774	39.9772	8.42227	46.5528	28.1459
268	12.2235	2.46388	20.7508	40.1211	8.4365	46.7313	28.2522
269	12.2492	2.46637	20.8296	40.2695	8.45102	46.9087	28.3609
270	12.2742	2.46887	20.9064	40.4113	8.46389	47.0868	28.4666
271	12.3002	2.47132	20.9865	40.5478	8.47506	47.2689	28.5755
272	12.3246	2.47369	21.0627	40.687	8.48928	47.4563	28.6792
273	12.35	2.47629	21.1383	40.8344	8.50316	47.6327	28.7865
274	12.3745	2.47862	21.2113	40.9801	8.5167	47.8178	28.8893
275	12.4023	2.48128	21.2862	41.1234	8.53016	47.9851	28.9985
276	12.4276	2.48369	21.3622	41.2712	8.54324	48.1599	29.101
277	12.4524	2.48607	21.4371	41.4198	8.55755	48.335	29.2072
278	12.4768	2.48841	21.5127	41.562	8.56987	48.5107	29.3088
279	12.5021	2.49084	21.5885	41.7139	8.58592	48.6933	29.4123
280	12.5251	2.49294	21.6659	41.8558	8.59928	48.8732	29.5156
281	12.5491	2.49525	21.7415	42.0023	8.61384	49.0615	29.6214
282	12.5753	2.49781	21.8208	42.1492	8.62768	49.2431	29.7265
283	12.5993	2.50013	21.8969	42.2962	8.64079	49.4234	29.8312
284	12.6229	2.50239	21.9745	42.4361	8.65272	49.6053	29.9364
285	12.6485	2.50482	22.0487	42.5928	8.66691	49.7796	30.0445
286	12.6724	2.50715	22.1255	42.7344	8.6795	49.9527	30.1491
287	12.6975	2.50962	22.2036	42.8864	8.6924	50.1309	30.2564
288	12.7215	2.51204	22.281	43.0345	8.70632	50.3058	30.3611
289	12.744	2.51422	22.3578	43.1741	8.71892	50.484	30.464
290	12.7676	2.51648	22.4326	43.3201	8.73218	50.6624	30.5697
291	12.7917	2.51892	22.5083	43.4619	8.7435	50.8474	30.6796
292	12.8159	2.52138	22.5823	43.6014	8.75483	51.0245	30.7827
293	12.8407	2.52379	22.6564	43.7448	8.7672	51.2015	30.8882
294	12.865	2.52625	22.7346	43.8899	8.77993	51.3741	30.9896
295	12.8886	2.52862	22.8087	44.0382	8.794	51.5521	31.0965
296	12.912	2.53076	22.8841	44.1853	8.80619	51.7297	31.1996
297	12.9349	2.53299	22.9579	44.33	8.81805	51.9104	31.3088
298	12.9568	2.53511	23.0306	44.4734	8.83103	52.0814	31.4118
299	12.9798	2.53748	23.1105	44.6177	8.84315	52.2516	31.512
300	13.0037	2.54003	23.1827	44.7655	8.85428	52.4377	31.6153
301	13.0269	2.54257	23.2577	44.914	8.86811	52.6225	31.7189
302	13.0508	2.54505	23.3271	45.0639	8.88143	52.8013	31.8234
303	13.0728	2.54724	23.3996	45.2119	8.89397	52.9788	31.9301
304	13.0953	2.54944	23.4729	45.3534	8.90629	53.1577	32.0264
305	13.118	2.55165	23.5534	45.5034	8.91991	53.337	32.133
306	13.1413	2.55374	23.6232	45.6488	8.93188	53.5073	32.2353
307	13.1625	2.55576	23.6924	45.7928	8.94418	53.6961	32.34
308	13.1846	2.55808	23.7634	45.9469	8.95767	53.8744	32.4485
309	13.2072	2.56032	23.8398	46.1027	8.9713	54.0521	32.5612
310	13.2297	2.56257	23.9112	46.2522	8.98337	54.2326	32.6727
311	13.2508	2.56451	23.9861	46.4017	8.99631	54.4074	32.7781
312	13.2734	2.56671	24.0598	46.549	9.00869	54.5792	32.8899
313	13.2955	2.56898	24.1345	46.7012	9.02118	54.7719	32.9961
314	13.3172	2.57109	24.2089	46.8539	9.03417	54.9403	33.1038
315	13.3361	2.57305	24.2821	46.9978	9.04521	55.1286	33.2108
316	13.357	2.57516	24.36	47.1426	9.05673	55.3025	33.3234
317	13.3792	2.57728	24.4342	47.2931	9.06841	55.4801	33.4243
318	13.4013	2.57951	24.5102	47.4415	9.08048	55.6481	33.5279
319	13.4251	2.58191	24.5863	47.5986	9.09307	55.8253	33.6391
320	13.4481	2.58434	24.6581	47.7461	9.10472	56.0019	33.7506
321	13.4706	2.58656	24.7322	47.9016	9.11731	56.1746	33.8535
322	13.4924	2.58882	24.806	48.0592	9.12936	56.3501	33.9556
323	13.5134	2.5909	24.8793	48.2071	9.14133	56.5186	34.0582
324	13.5355	2.59301	24.9567	48.3687	9.1549	56.6999	34.1609
325	13.5555	2.59507	25.034	48.5183	9.1656	56.8721	34.2622
326	13.5764	2.59726	25.1069	48.6729	9.17803	57.0418	34.3721
327	13.5969	2.59937	25.181	48.8219	9.19028	57.2114	34.4785
328	13.6171	2.6014	25.2556	48.9765	9.20297	57.3898	34.5862
329	13.6389	2.60357	25.3304	49.138	9.21645	57.5672	34.6904
330	13.6607	2.60584	25.403	49.2942	9.22836	57.7445	34.7951
331	13.6803	2.60768	25.4764	49.4477	9.24041	57.9153	34.9045
332	13.7005	2.60969	25.5457	49.5955	9.25231	58.0901	35.0163
333	13.7199	2.61161	25.6233	49.7452	9.26353	58.2677	35.1245
334	13.7408	2.61368	25.7039	49.8986	9.27557	58.4516	35.2272
335	13.7615	2.61596	25.7827	50.0563	9.28783	58.6377	35.3345
336	13.7809	2.61797	25.8538	50.2191	9.30061	58.8128	35.4354
337	13.8016	2.62009	25.9309	50.3698	9.31235	58.9931	35.5395
338	13.821	2.62202	26.005	50.5212	9.32308	59.1682	35.6483
339	13.8405	2.62396	26.0766	50.6783	9.33569	59.349	35.7473

## Sheet: panel b
discrminations	Fisher information, low speed - dots	Fisher information, low speed - lower	Fisher information, low speed - upper	Fisher information, high speed - dots	Fisher information, high speed - lower	Fisher information, high speed - upper	Fisher information, all trials - dots
0\circ vs. 45\circ	19.3803	21.4975	17.7863	11.0113	12.5459	9.92982	16.2583
45\circ vs. 90\circ	18.5699	20.8189	16.921	10.6122	12.2768	9.48121	15.6386
90\circ vs. 135\circ	17.0409	18.9843	15.5935	10.1018	11.3834	9.17405	14.8621
135\circ vs. 180\circ	18.3307	20.3622	16.8066	9.57951	10.6061	8.80295	15.188
180\circ vs. 225\circ	17.6615	20.1014	15.9377	9.24628	10.9998	8.13014	13.9379
225\circ vs. 270\circ	16.767	19.0425	15.1509	8.22133	9.63178	7.29115	13.3185
270\circ vs. 315\circ	17.6733	19.8141	16.1039	10.4047	11.864	9.37827	14.8095
315\circ vs. 0\circ	16.3011	17.8134	15.1183	10.4869	11.5351	9.6808	14.5346

## Sheet: panel c
Fisher information low speed - Average	Fisher information low speed - SD	Fisher information, high speed - Average	Fisher information, high speed - SD
14.4956	3.33297	48.9061	12.4851
9.32382	1.45895	25.5003	4.95376
24.9968	6.89011	111.752	35.8268
13.7786	3.03188	50.9274	10.6968
10.9972	2.12958	53.8632	12.9587
16.2121	4.25558	73.1687	17.5134
26.8521	7.43354	87.5825	23.7656
16.9043	4.356	45.3753	11.7118
13.4862	2.7564	41.2951	10.4395
12.3819	2.31882	38.356	8.80967
16.0148	3.11093	45.573	9.68387
13.8405	2.62396	50.6783	9.33569
14.9091	3.39956	54.3969	15.9609
16.5423	3.71722	68.8057	18.6759
14.8892	3.04359	42.9586	9.91793
17.5016	2.84563	42.2875	7.33583
10.0984	1.91746	40.7337	11.9769
12.8599	2.9088	41.9538	12.66
9.24667	1.88433	39.4112	8.9233
12.5978	2.42565	37.3482	9.30661
10.2797	2.23803	29.1066	7.08859
12.0921	2.31733	34.8178	8.43483
10.5325	2.40168	41.3934	11.3747
13.7374	2.98654	41.8871	11.904
7.68494	1.43606	9.72531	2.19712
7.20134	1.33686	11.9356	2.94994
8.85714	1.46354	12.5716	3.61778
10.5157	1.56849	14.679	3.26762
6.19343	1.11232	12.3525	2.4388
7.77988	1.43361	14.7165	3.32542
8.47524	1.60749	15.2826	4.57588
6.88754	1.32096	16.4086	3.85938
19.7193	6.02217	53.9589	21.5871
45.4837	17.0651	162.94	52.9463
19.9421	6.63794	60.5308	23.2674
41.7149	16.6398	120.11	43.8739
36.0921	14.9413	116.197	38.585
14.3884	2.98435	42.427	9.54539
18.6736	8.09844	57.1675	25.5742
47.2316	18.9691	160.643	55.286
36.8496	12.0293	43.0398	13.9851
60.1297	31.4717	59.8484	30.5264
42.7766	13.8282	60.2171	18.8156
54.0088	15.905	59.7128	20.1409
32.5228	7.98007	40.2881	10.1238
40.5493	12.8249	50.7745	18.5452
53.1329	17.2054	61.8517	21.6723
78.5924	35.2963	77.211	33.78
20.3073	7.0607	34.4986	11.4332
20.7915	8.59759	33.6303	11.6431
20.392	6.14835	30.2857	9.23818
22.9283	7.83622	28.3934	9.67915
25.5276	8.42533	26.1178	7.78881
24.7785	7.70427	31.3025	9.92456
25.3974	8.03093	37.8915	12.7818
22.0571	7.56026	31.0227	10.7669
22.9367	8.66063	27.802	9.68807
22.8721	9.43873	38.1601	18.4743
18.768	5.93566	27.1028	8.86826
18.0888	4.97998	31.6555	11.0364
22.1756	7.13912	40.0006	13.3148
24.7436	9.42345	44.4795	15.7373
28.9922	9.49368	47.8555	16.2912
18.0015	7.96195	41.1357	19.028
18.9996	6.68923	33.1675	12.7551
17.9942	6.40031	31.8068	11.1284
10.8893	3.06394	16.9241	5.71671
13.5397	3.95928	25.3288	8.95021
17.6899	6.23348	35.44	11.8465
21.2765	6.98509	33.2142	12.3096
14.2981	4.83896	24.1082	8.52402
9.59117	3.40418	20.7503	7.24409
20.4556	4.61307	25.3348	6.37294
12.3385	2.27226	15.5974	3.0855
23.9515	7.96401	37.9952	13.2785
18.9786	6.49243	26.6424	9.55965
13.3388	2.40913	15.4334	3.3303
20.1211	3.6918	25.8575	5.22385
24.6182	5.23918	27.9155	8.22212
16.441	4.51279	23.836	7.3496
20.0161	6.53797	22.338	8.75047
15.8974	5.52811	18.9181	8.14382
24.1602	7.1669	34.387	10.8954
19.4388	6.35564	26.0122	8.96322
13.8356	4.67613	17.8497	6.64254
25.0108	6.67645	31.0241	9.80939
27.0662	7.17767	34.2723	10.6358
20.1039	6.47826	26.3361	9.61462
18.3123	4.64159	23.1295	6.2963
15.6845	5.48906	18.0191	6.61975
24.5492	9.43545	31.0125	11.9876
20.9451	9.75522	25.435	12.7976
16.7608	4.80719	15.8785	5.7717
19.0704	4.48826	22.1382	5.70367
25.7219	7.94261	27.3385	9.10277
22.5877	9.16089	23.632	9.74626
18.6177	7.50952	24.332	10.8561
12.3813	4.64262	18.6275	7.07199
24.5947	9.56753	34.5452	13.0209
18.3851	7.02095	23.3384	8.7359
12.7941	3.88401	18.0445	5.92638
17.7866	8.36448	24.6985	12.2736
18.6235	7.73395	28.5926	12.3628
12.7562	4.6396	19.291	7.29945
17.6617	5.86843	16.5263	5.96768
14.865	6.26349	19.8821	8.10354
15.5333	4.56325	12.4718	4.26003
11.1284	4.19959	10.9057	4.20882
16.091	5.27287	18.6192	6.14932
20.1946	6.54315	22.0763	7.26107
15.282	5.7392	18.6814	6.53797
9.69192	4.29605	13.5934	6.06353
19.4113	8.72738	42.5555	20.1815
11.8882	5.34013	32.2216	15.282
28.7807	12.5029	62.3174	26.7632
21.4496	9.2335	43.4938	18.4854
10.5707	4.19045	31.0683	13.2051
13.9284	6.68921	44.7583	17.8914
21.7533	9.84799	60.056	22.3487
17.3845	7.86509	43.6716	18.4846
21.0163	7.9423	30.4	11.8763
13.1366	4.91746	27.515	10.467
38.619	14.1689	29.5707	10.8381
25.846	11.1579	23.6684	8.06573
22.0135	8.67742	26.2062	8.91184
29.2709	10.8803	31.179	11.8327
35.9394	14.6485	29.6552	10.7744
19.2265	9.29972	22.8996	8.68146

## Sheet: panel d top - mouse 1
drift direction difference	Asymptotic information low speed - 5 Percentile	Asymptotic information low speed - 25 Percentile	Asymptotic information low speed - 50 Percentile	Asymptotic information low speed - 75 Percentile	Asymptotic information low speed - 95 Percentile	Asymptotic information high speed - 5 Percentile	Asymptotic information high speed - 25 Percentile	Asymptotic information high speed - 50 Percentile	Asymptotic information high speed - 75 Percentile	Asymptotic information high speed - 95 Percentile
45\circ	24.1179	31.3576	39.8678	59.2238	194.875	139.116	246.876	442.875	926.651	3383.53
90\circ	7.45245	10.1501	13.6817	22.5364	69.7665	45.7365	81.4214	150.281	336.774	2771.9
135\circ	1.74669	2.17323	2.61682	3.45888	8.78803	8.57092	12.5491	18.8437	37.5907	119.692
45\circ	26.9252	33.3711	40.0662	51.5057	110.606	136.071	228.081	384.31	744.195	2235.28
90\circ	7.25519	8.81733	10.3806	12.9196	24.5919	32.699	50.5472	80.3148	148.909	404.28
135\circ	2.64521	3.39776	4.26985	6.10864	15.9991	9.22553	13.8222	21.9952	45.3632	163.896

## Sheet: panel d bottom - mouse 1
drift direction difference	N95 low speed - 5 Percentile	N95 low speed - 25 Percentile	N95 low speed - 50 Percentile	N95 low speed - 75 Percentile	N95 low speed - 95 Percentile	N95 high speed - 5 Percentile	N95 high speed - 25 Percentile	N95 high speed - 50 Percentile	N95 high speed - 75 Percentile	N95 high speed - 95 Percentile
45\circ	4644.88	7244.33	10962.5	20461.4	90458	11842.2	25145.8	50528.8	114374	439312
90\circ	4460.16	7469.54	12241.1	25468.8	99353.3	10284.8	22370.2	47443.4	116687	1.02885e+06
135\circ	3488.91	5274.1	7598.65	12655	46786.9	4836.59	8969.3	17114.7	43696.3	163011
45\circ	5574.89	7903.91	10687.3	15915.1	44514	12852.1	25573.1	48212.6	100999	320055
90\circ	5037.77	7026.09	9342.87	13478.1	33920	8994.47	16803.9	30775.2	64114.3	189851
135\circ	5133.35	7827.17	11528.1	20106.2	68454.6	6526.72	12458.3	24543.2	60559.2	242990

## Sheet: panel d top - mouse 2
drift direction difference	Asymptotic information low speed - 5 Percentile	Asymptotic information low speed - 25 Percentile	Asymptotic information low speed - 50 Percentile	Asymptotic information low speed - 75 Percentile	Asymptotic information low speed - 95 Percentile	Asymptotic information high speed - 5 Percentile	Asymptotic information high speed - 25 Percentile	Asymptotic information high speed - 50 Percentile	Asymptotic information high speed - 75 Percentile	Asymptotic information high speed - 95 Percentile
45\circ	21.1706	26.519	32.6558	45.1351	117.826	56.6393	75.5988	98.7741	156.567	609.416
90\circ	4.96206	6.19537	7.57692	10.3677	35.8539	12.8698	16.198	19.1592	23.5276	48.0597
135\circ	1.88802	2.39753	2.9602	4.18324	17.3168	5.78414	7.96573	10.6948	18.3072	70.7487
45\circ	11.9845	14.0443	15.7985	18.0141	22.9808	19.154	24.2453	29.3453	38.1761	89.9724
90\circ	3.25109	3.73885	4.14107	4.62713	5.6347	6.83838	9.17995	12.5344	23.9757	674.639
135\circ	1.14765	1.3923	1.61434	1.93491	3.03868	2.0759	2.92066	4.07094	7.49767	80.1275

## Sheet: panel d bottom - mouse 2
drift direction difference	N95 low speed - 5 Percentile	N95 low speed - 25 Percentile	N95 low speed - 50 Percentile	N95 low speed - 75 Percentile	N95 low speed - 95 Percentile	N95 high speed - 5 Percentile	N95 high speed - 25 Percentile	N95 high speed - 50 Percentile	N95 high speed - 75 Percentile	N95 high speed - 95 Percentile
45\circ	5612.5	8283.66	11820.3	19592.7	66549.4	4210.58	6769.09	10670.4	21875.7	114089
90\circ	5291.85	7761.42	10949.1	17922.8	84873.7	2797.86	4141.88	5715.61	8668.15	28920.9
135\circ	3978.93	6156.42	9168.35	16618.9	100551	3319.68	5766.55	9919.59	23471.2	122018
45\circ	4372.2	5712.73	7025.65	8881.42	13579.1	4819.13	7025.87	9701.52	15027.4	49691.4
90\circ	3900.72	5014.63	6075.9	7527.44	10938.7	6273.95	10133	16539.7	40112.3	1.3729e+06
135\circ	4021.44	5615.25	7366.76	10316.6	21708.3	4851.42	8367.75	14456.2	34958.2	502350

## Sheet: panel d top - mouse 3
drift direction difference	Asymptotic information low speed - 5 Percentile	Asymptotic information low speed - 25 Percentile	Asymptotic information low speed - 50 Percentile	Asymptotic information low speed - 75 Percentile	Asymptotic information low speed - 95 Percentile	Asymptotic information high speed - 5 Percentile	Asymptotic information high speed - 25 Percentile	Asymptotic information high speed - 50 Percentile	Asymptotic information high speed - 75 Percentile	Asymptotic information high speed - 95 Percentile
45\circ	29.5349	51.8061	111.797	308.155	1123.84	118.791	277.577	648.034	1580.58	9134.65
90\circ	8.9636	17.8274	38.4187	90.704	327.696	80.4645	189.926	413.998	1662.86	12269.8
135\circ	5.30182	11.5858	24.0104	50.5172	151.86	28.2216	70.1355	146.497	392.622	2545.82
45\circ	87.0069	158.078	305.934	697.101	2734.84	89.5701	151.573	275.081	616.136	2323.85
90\circ	18.5388	30.5534	55.3411	126.327	426.03	19.8566	31.9767	56.4058	139.194	541.54
135\circ	8.62675	16.9453	36.3903	98.6591	527.082	9.95087	19.7631	38.8506	86.0832	331.407
45\circ	43.401	73.6383	129.786	272.666	843.654	54.0738	85.2008	139.796	284.342	825.127
90\circ	13.2237	25.9472	48.6155	95.1728	235.501	13.9149	23.4571	41.4614	87.6193	269.49
135\circ	4.50163	9.00844	17.6479	39.1312	165.923	6.41746	12.8807	25.5051	57.5118	235.355
45\circ	29.8557	45.5529	73.3941	169.151	721.265	42.6874	62.2446	89.1751	190.28	880.387
90\circ	9.16054	14.2649	23.2037	47.9887	136.68	11.5792	16.5548	22.8091	41.4211	148.1
135\circ	3.65485	6.15952	10.5905	21.6945	51.6653	4.89495	8.26802	14.2161	34.1564	162.527
45\circ	17.3684	23.6448	31.4204	75.7762	6134.32	29.7675	40.2578	50.3154	71.2831	376.823
90\circ	5.11603	6.75076	8.47828	12.5452	50.9869	8.0104	10.6054	13.1195	18.2535	71.1011
135\circ	1.38934	2.04605	2.76092	5.58485	63.5789	3.33669	5.068	7.49058	18.1134	100.22

## Sheet: panel d bottom - mouse 3
drift direction difference	N95 low speed - 5 Percentile	N95 low speed - 25 Percentile	N95 low speed - 50 Percentile	N95 low speed - 75 Percentile	N95 low speed - 95 Percentile	N95 high speed - 5 Percentile	N95 high speed - 25 Percentile	N95 high speed - 50 Percentile	N95 high speed - 75 Percentile	N95 high speed - 95 Percentile
45\circ	4617.84	11000.7	30983.3	98980.5	385955	7887.02	24225	65309.1	171510	1.04397e+06
90\circ	3768.34	10960.3	31445.2	85909.6	342430	13170.3	36703	87080.2	367082	2.76742e+06
135\circ	4282.64	13415.2	34577.3	83239.4	273816	10518.3	31838	73336.8	210894	1.37732e+06
45\circ	6752.69	16470.2	39244.9	101828	430442	5389.14	12244.5	28713.7	76796.6	321206
90\circ	5190.34	11479.6	27303.9	74969.3	281193	4330	9388.51	22586.7	70107.7	306036
135\circ	6517.87	17698.9	47181.7	145660	834241	6566.15	17475.4	41658.8	103906	419743
45\circ	6778	14942.8	32533.5	79214.8	267101	5695.47	11571.7	23982	59204.7	195899
90\circ	10361.8	25474.5	54211.4	114679	299582	6251.5	13562	29674.2	73403	248588
135\circ	6196.49	16711.8	40238.5	100998	446559	7172.46	19133.4	45479.3	114806	493609
45\circ	4047.06	8244.81	18092.8	54984	270332	3013.54	5655.25	11074.9	35627.5	207803
90\circ	4615.32	9429.01	19891.2	50963.6	167208	3102.91	5576.37	10032.5	26245.4	124687
135\circ	4171	9515.52	21839.4	55075.7	152031	3081.03	7098.72	17625.3	57396.8	322657
45\circ	2403.84	4131.46	7380.77	31113.4	3.02062e+06	1905.23	3149.92	4945.35	10494.6	103198
90\circ	2619.54	4224.66	6615.84	13796.1	86707.9	1993.58	3249.53	5054.59	10326.2	71090
135\circ	1661.6	3073.06	5663.45	21808.7	355961	2069.78	4152.18	8950.82	35314.5	249572

## Sheet: panel d top - mouse 4
drift direction difference	Asymptotic information low speed - 5 Percentile	Asymptotic information low speed - 25 Percentile	Asymptotic information low speed - 50 Percentile	Asymptotic information low speed - 75 Percentile	Asymptotic information low speed - 95 Percentile	Asymptotic information high speed - 5 Percentile	Asymptotic information high speed - 25 Percentile	Asymptotic information high speed - 50 Percentile	Asymptotic information high speed - 75 Percentile	Asymptotic information high speed - 95 Percentile
45\circ	30.8291	40.7464	52.2339	75.9145	218.942	45.8988	68.6911	104.861	202.069	705.986
90\circ	8.49323	11.3048	14.6838	21.8413	55.8866	12.8279	19.8157	31.7812	62.8977	178.197
135\circ	2.99884	4.29303	6.4579	13.5684	78.7355	3.32517	4.68592	6.82178	12.9086	45.2036
45\circ	32.674	45.2402	62.8426	119.867	590.949	39.0664	56.6517	82.674	164.136	535.755
90\circ	8.74661	14.0293	24.5153	57.747	214.374	9.26504	15.053	25.3447	53.2412	165.158
135\circ	2.25082	3.20421	4.34934	8.69966	49.3748	3.30894	4.99465	7.62965	16.9138	54.1793
45\circ	25.0876	32.3869	39.5394	53.401	224.51	29.3945	39.7243	51.0013	78.8131	337.13
90\circ	6.17673	8.01068	10.0477	14.5026	48.7549	7.47795	10.2443	14.0247	26.2534	116.535
135\circ	2.61642	3.99054	6.72311	28.5548	545.369	2.77338	4.12624	5.98789	12.4592	43.5448
45\circ	19.2724	28.5248	41.4535	114.618	4720.9	26.9961	41.1883	60.7604	132.403	558.004
90\circ	3.50407	4.6923	5.82707	8.15591	40.127	7.21022	11.6048	22.1435	57.3684	222.089
135\circ	2.23773	3.38708	5.25685	12.0015	38.4476	3.00733	4.87684	8.34732	19.9399	64.0091
45\circ	17.909	26.1151	38.8633	92.8142	511.06	17.5826	24.0842	31.0633	51.9226	286.239
90\circ	5.0843	6.86952	8.96498	15.1989	57.1103	5.53101	7.62848	10.589	32.5467	719.531
135\circ	1.92185	2.6943	3.57881	6.90051	46.3585	2.08847	2.95554	3.91721	6.85106	26.8674
45\circ	20.6315	32.786	50.4572	111.26	440.867	64.6142	108.796	191.312	441.781	1844.75
90\circ	5.83976	9.70704	16.6725	43.754	353.865	21.0132	43.2886	85.7784	182.523	510.476
135\circ	2.0059	3.23334	5.55428	13.8805	41.4495	5.11503	8.87123	16.1153	40.872	130.88
45\circ	28.0274	42.2467	62.8705	142.901	588.437	28.8604	37.4387	44.5549	54.8285	240.842
90\circ	7.93146	12.1918	18.8932	44.0003	165.387	7.93597	10.4268	12.5388	15.6729	72.0349
135\circ	1.90571	2.99461	4.47213	12.4457	59.0577	3.56597	4.97027	6.42255	10.7491	59.0438

[truncated: 1 more sheets: panel d bottom - mouse 4]
