# Supplementary material for: Scaling of sensory information in large neural populations shows signatures of information-limiting correlations
Source: Nat Commun. 2021 Jan 20;12:473. doi: 10.1038/s41467-020-20722-y (PMC7817840; doi:10.1038/s41467-020-20722-y)
Supplement: Supplementary file 4 — Source Data [file 41467_2020_20722_MOESM4_ESM.zip › Source Data/FigS3.xlsx]

## Sheet: raw data-stim 1-neuron ID 4
x	df/f
-0.266667	0.148388
-0.233333	0.146037
-0.2	0.143709
-0.166667	0.1362
-0.133333	0.136122
-0.1	0.138404
-0.0666667	0.137864
-0.0333333	0.137785
0	0.139411
0.0333333	0.138811
0.0666667	0.140512
0.1	0.139286
0.133333	0.136854
0.166667	0.134855
0.2	0.130256
0.233333	0.127372
0.266667	0.127689
0.3	0.128102
0.333333	0.129066
0.366667	0.128496
0.4	0.127513
0.433333	0.12565
0.466667	0.123462
0.5	0.116731
0.533333	0.110307
0.566667	0.109367
0.6	0.110874
0.633333	0.109634
0.666667	0.107316
0.7	0.10323
0.733333	0.103483
0.766667	0.102929
0.8	0.102372
0.833333	0.100616
0.866667	0.0980184
0.9	0.0972907
0.933333	0.0996168
0.966667	0.103052
1	0.103526
1.03333	0.103009
1.06667	0.103804
1.1	0.10438
1.13333	0.10662
1.16667	0.108588
1.2	0.108847
1.23333	0.108587
1.26667	0.113738
1.3	0.122532
1.33333	0.125854
1.36667	0.130491
1.4	0.137502
1.43333	0.139625
1.46667	0.137623
1.5	0.137637

## Sheet: raw data-stim 2-neuron ID 4
x	df/f
-0.266667	0.14462
-0.233333	0.145902
-0.2	0.141475
-0.166667	0.136529
-0.133333	0.135266
-0.1	0.136118
-0.0666667	0.134751
-0.0333333	0.133835
0	0.132267
0.0333333	0.133463
0.0666667	0.135037
0.1	0.136488
0.133333	0.135624
0.166667	0.137979
0.2	0.141201
0.233333	0.144012
0.266667	0.14535
0.3	0.144126
0.333333	0.143574
0.366667	0.141534
0.4	0.138155
0.433333	0.14086
0.466667	0.147451
0.5	0.158253
0.533333	0.177262
0.566667	0.205155
0.6	0.237615
0.633333	0.256438
0.666667	0.263875
0.7	0.263605
0.733333	0.263599
0.766667	0.25902
0.8	0.25325
0.833333	0.248686
0.866667	0.24452
0.9	0.237529
0.933333	0.23265
0.966667	0.233011
1	0.226232
1.03333	0.217619
1.06667	0.216286
1.1	0.213203
1.13333	0.210161
1.16667	0.205137
1.2	0.206347
1.23333	0.209111
1.26667	0.206576
1.3	0.206036
1.33333	0.210848
1.36667	0.212785
1.4	0.214782
1.43333	0.213968
1.46667	0.20855
1.5	0.206908

## Sheet: raw data-stim 3-neuron ID 4
x	df/f
-0.266667	0.160551
-0.233333	0.16018
-0.2	0.156451
-0.166667	0.150697
-0.133333	0.148667
-0.1	0.151906
-0.0666667	0.150663
-0.0333333	0.149322
0	0.148985
0.0333333	0.14845
0.0666667	0.149107
0.1	0.14814
0.133333	0.142802
0.166667	0.136363
0.2	0.134814
0.233333	0.13255
0.266667	0.129347
0.3	0.127312
0.333333	0.123659
0.366667	0.122745
0.4	0.123937
0.433333	0.125251
0.466667	0.126494
0.5	0.125104
0.533333	0.121596
0.566667	0.116532
0.6	0.113892
0.633333	0.115158
0.666667	0.11069
0.7	0.106291
0.733333	0.103464
0.766667	0.0992335
0.8	0.100218
0.833333	0.101578
0.866667	0.0990231
0.9	0.0971695
0.933333	0.0974922
0.966667	0.097499
1	0.099249
1.03333	0.100812
1.06667	0.10237
1.1	0.106384
1.13333	0.106884
1.16667	0.104997
1.2	0.107729
1.23333	0.110824
1.26667	0.112049
1.3	0.11801
1.33333	0.124705
1.36667	0.130762
1.4	0.135816
1.43333	0.136428
1.46667	0.135221
1.5	0.137332

## Sheet: raw data-stim 4-neuron ID 4
x	df/f
-0.266667	0.149205
-0.233333	0.14577
-0.2	0.144631
-0.166667	0.145364
-0.133333	0.145011
-0.1	0.144432
-0.0666667	0.142498
-0.0333333	0.139751
0	0.137262
0.0333333	0.141737
0.0666667	0.141743
0.1	0.139633
0.133333	0.139265
0.166667	0.136571
0.2	0.132176
0.233333	0.131313
0.266667	0.1322
0.3	0.130493
0.333333	0.12982
0.366667	0.133765
0.4	0.136782
0.433333	0.136428
0.466667	0.134622
0.5	0.133577
0.533333	0.133291
0.566667	0.132174
0.6	0.13249
0.633333	0.128051
0.666667	0.125979
0.7	0.123134
0.733333	0.120331
0.766667	0.117185
0.8	0.114382
0.833333	0.113132
0.866667	0.113704
0.9	0.112637
0.933333	0.113081
0.966667	0.1139
1	0.114156
1.03333	0.116501
1.06667	0.119108
1.1	0.119546
1.13333	0.120572
1.16667	0.120295
1.2	0.120905
1.23333	0.122819
1.26667	0.124623
1.3	0.130334
1.33333	0.135742
1.36667	0.139684
1.4	0.141539
1.43333	0.145432
1.46667	0.148101
1.5	0.147197

## Sheet: raw data-stim 5-neuron ID 4
x	df/f
-0.266667	0.160472
-0.233333	0.1556
-0.2	0.151287
-0.166667	0.149218
-0.133333	0.148481
-0.1	0.147849
-0.0666667	0.14671
-0.0333333	0.148772
0	0.147796
0.0333333	0.146044
0.0666667	0.14581
0.1	0.142899
0.133333	0.14043
0.166667	0.135507
0.2	0.131264
0.233333	0.127533
0.266667	0.122033
0.3	0.118228
0.333333	0.115014
0.366667	0.112488
0.4	0.109491
0.433333	0.106786
0.466667	0.104176
0.5	0.0996363
0.533333	0.097577
0.566667	0.0970358
0.6	0.0967666
0.633333	0.0985375
0.666667	0.100556
0.7	0.0994504
0.733333	0.0964146
0.766667	0.0953132
0.8	0.095374
0.833333	0.0959371
0.866667	0.0943113
0.9	0.0915828
0.933333	0.0925516
0.966667	0.0943683
1	0.0962111
1.03333	0.0976483
1.06667	0.0989007
1.1	0.0972747
1.13333	0.0983917
1.16667	0.0983835
1.2	0.0968837
1.23333	0.0994989
1.26667	0.105938
1.3	0.114716
1.33333	0.120109
1.36667	0.123116
1.4	0.127534
1.43333	0.129886
1.46667	0.130492
1.5	0.131696

## Sheet: raw data-stim 6-neuron ID 4
x	df/f
-0.266667	0.154776
-0.233333	0.14959
-0.2	0.147036
-0.166667	0.145919
-0.133333	0.143623
-0.1	0.143123
-0.0666667	0.144141
-0.0333333	0.142904
0	0.144722
0.0333333	0.146252
0.0666667	0.145014
0.1	0.146855
0.133333	0.151579
0.166667	0.164691
0.2	0.203125
0.233333	0.277389
0.266667	0.377287
0.3	0.466891
0.333333	0.522107
0.366667	0.550499
0.4	0.557763
0.433333	0.554986
0.466667	0.54958
0.5	0.543204
0.533333	0.5308
0.566667	0.519382
0.6	0.515168
0.633333	0.513315
0.666667	0.505097
0.7	0.491577
0.733333	0.476674
0.766667	0.464343
0.8	0.448275
0.833333	0.434195
0.866667	0.419647
0.9	0.40377
0.933333	0.389893
0.966667	0.378655
1	0.370664
1.03333	0.362344
1.06667	0.350345
1.1	0.342145
1.13333	0.337306
1.16667	0.328732
1.2	0.315434
1.23333	0.307721
1.26667	0.310104
1.3	0.313595
1.33333	0.315116
1.36667	0.317213
1.4	0.313117
1.43333	0.308133
1.46667	0.309447
1.5	0.307084

## Sheet: raw data-stim 7-neuron ID 4
x	df/f
-0.266667	0.168249
-0.233333	0.167828
-0.2	0.164946
-0.166667	0.160602
-0.133333	0.161731
-0.1	0.162235
-0.0666667	0.160334
-0.0333333	0.156574
0	0.154156
0.0333333	0.154678
0.0666667	0.157592
0.1	0.156786
0.133333	0.150439
0.166667	0.142615
0.2	0.13736
0.233333	0.135072
0.266667	0.139318
0.3	0.148012
0.333333	0.154854
0.366667	0.156276
0.4	0.160607
0.433333	0.16228
0.466667	0.1652
0.5	0.165985
0.533333	0.161454
0.566667	0.152397
0.6	0.145101
0.633333	0.137261
0.666667	0.133314
0.7	0.132856
0.733333	0.128945
0.766667	0.125585
0.8	0.117612
0.833333	0.111046
0.866667	0.111107
0.9	0.113869
0.933333	0.116389
0.966667	0.115268
1	0.113146
1.03333	0.113668
1.06667	0.112632
1.1	0.113018
1.13333	0.114126
1.16667	0.116229
1.2	0.116926
1.23333	0.118627
1.26667	0.119499
1.3	0.125409
1.33333	0.130549
1.36667	0.135007
1.4	0.138899
1.43333	0.141857
1.46667	0.141947
1.5	0.140457

## Sheet: raw data-stim 8-neuron ID 4
x	df/f
-0.266667	0.149093
-0.233333	0.148159
-0.2	0.145269
-0.166667	0.142837
-0.133333	0.139879
-0.1	0.138898
-0.0666667	0.138937
-0.0333333	0.139296
0	0.141217
0.0333333	0.140619
0.0666667	0.140009
0.1	0.138937
0.133333	0.138971
0.166667	0.135827
0.2	0.134398
0.233333	0.136075
0.266667	0.138883
0.3	0.144453
0.333333	0.154793
0.366667	0.165339
0.4	0.171264
0.433333	0.17463
0.466667	0.17577
0.5	0.172666
0.533333	0.167229
0.566667	0.167781
0.6	0.167692
0.633333	0.165955
0.666667	0.163658
0.7	0.156797
0.733333	0.151322
0.766667	0.148328
0.8	0.146148
0.833333	0.144598
0.866667	0.140941
0.9	0.137137
0.933333	0.139159
0.966667	0.141995
1	0.141701
1.03333	0.142158
1.06667	0.14002
1.1	0.13964
1.13333	0.136832
1.16667	0.132636
1.2	0.132481
1.23333	0.136174
1.26667	0.142369
1.3	0.151501
1.33333	0.159411
1.36667	0.163724
1.4	0.164609
1.43333	0.162316
1.46667	0.16024
1.5	0.161315

## Sheet: projected-stim 1-neuron ID 4
x	df/f
-0.266667	0.153146
-0.233333	0.149092
-0.2	0.146446
-0.166667	0.138611
-0.133333	0.137325
-0.1	0.137719
-0.0666667	0.137102
-0.0333333	0.136423
0	0.137091
0.0333333	0.137103
0.0666667	0.141306
0.1	0.140505
0.133333	0.138595
0.166667	0.134604
0.2	0.127989
0.233333	0.126818
0.266667	0.126445
0.3	0.125471
0.333333	0.126898
0.366667	0.126043
0.4	0.12411
0.433333	0.12241
0.466667	0.121158
0.5	0.113442
0.533333	0.105323
0.566667	0.105022
0.6	0.108902
0.633333	0.107708
0.666667	0.103344
0.7	0.0996354
0.733333	0.100441
0.766667	0.0984801
0.8	0.0976473
0.833333	0.0962977
0.866667	0.0946866
0.9	0.095895
0.933333	0.0970679
0.966667	0.100358
1	0.100931
1.03333	0.100749
1.06667	0.101487
1.1	0.100609
1.13333	0.103356
1.16667	0.105785
1.2	0.107451
1.23333	0.104903
1.26667	0.109619
1.3	0.119731
1.33333	0.123976
1.36667	0.131118
1.4	0.135884
1.43333	0.134568
1.46667	0.132275
1.5	0.131519

## Sheet: projected-stim 2-neuron ID 4
x	df/f
-0.266667	0.135865
-0.233333	0.138306
-0.2	0.132849
-0.166667	0.124055
-0.133333	0.122155
-0.1	0.125726
-0.0666667	0.125029
-0.0333333	0.124081
0	0.121612
0.0333333	0.12072
0.0666667	0.123113
0.1	0.127633
0.133333	0.129249
0.166667	0.130776
0.2	0.134189
0.233333	0.139885
0.266667	0.141778
0.3	0.138133
0.333333	0.138562
0.366667	0.136413
0.4	0.131167
0.433333	0.135525
0.466667	0.143647
0.5	0.154475
0.533333	0.174851
0.566667	0.204375
0.6	0.235803
0.633333	0.255461
0.666667	0.263176
0.7	0.261785
0.733333	0.261475
0.766667	0.256794
0.8	0.250099
0.833333	0.24601
0.866667	0.243855
0.9	0.235795
0.933333	0.232538
0.966667	0.232769
1	0.223454
1.03333	0.21747
1.06667	0.21668
1.1	0.210146
1.13333	0.208002
1.16667	0.202266
1.2	0.202308
1.23333	0.206103
1.26667	0.20546
1.3	0.205608
1.33333	0.210927
1.36667	0.210902
1.4	0.212456
1.43333	0.211425
1.46667	0.204715
1.5	0.201061

[truncated: 86 more sheets: projected-stim 3-neuron ID 4, projected-stim 4-neuron ID 4, projected-stim 5-neuron ID 4, projected-stim 6-neuron ID 4, projected-stim 7-neuron ID 4, projected-stim 8-neuron ID 4, raw data-stim 1-neuron ID 5, raw data-stim 2-neuron ID 5, raw data-stim 3-neuron ID 5, raw data-stim 4-neuron ID 5, raw data-stim 5-neuron ID 5, raw data-stim 6-neuron ID 5, raw data-stim 7-neuron ID 5, raw data-stim 8-neuron ID 5, projected-stim 1-neuron ID 5, projected-stim 2-neuron ID 5, projected-stim 3-neuron ID 5, projected-stim 4-neuron ID 5, projected-stim 5-neuron ID 5, projected-stim 6-neuron ID 5 …]
