# Supplementary material for: Scaling of sensory information in large neural populations shows signatures of information-limiting correlations
Source: Nat Commun. 2021 Jan 20;12:473. doi: 10.1038/s41467-020-20722-y (PMC7817840; doi:10.1038/s41467-020-20722-y)
Supplement: Supplementary file 4 — Source Data [file 41467_2020_20722_MOESM4_ESM.zip › Source Data/FigS10.xlsx]

## Sheet: panel b
x	y_1	y_2	y_3	y_4	y_5	y_6	y_7
1	2.25252	2.96242	1.7158	2.11003	1.97024	0.938044	1.2306
2	5.35806	6.66415	3.81218	4.26249	3.68447	2.20986	1.91993
3	8.68146	9.45575	7.34262	6.77583	5.19487	3.70569	2.9386
4	12.3803	12.0078	9.84718	8.49091	6.49478	4.84312	4.11618
5	14.9216	15.0606	11.8243	10.8986	8.00323	5.67189	5.2018
6	17.3964	17.7654	13.8345	12.2502	9.20095	6.79032	6.26416
7	19.1284	19.4718	16.1532	14.094	10.5104	7.92703	7.2726
8	21.7896	21.1288	18.2902	15.9641	12.5273	9.35321	8.35519
9	23.3898	22.6262	20.3987	17.9881	14.1008	10.6108	9.02156
10	25.0546	25.3368	22.2345	19.915	15.5652	11.6497	9.95888
11	26.8444	26.5706	23.6709	22.6316	16.9517	12.7829	10.5216
12	28.3071	28.0611	25.2524	24.5988	18.4507	14.003	11.4845
13	30.0316	29.4246	27.0371	25.7112	19.6801	14.8052	12.39
14	31.4324	30.6245	28.641	27.1628	21.0981	15.7623	13.1187
15	33.1754	32.6152	30.0835	28.5194	22.3481	16.8642	14.0388
16	34.555	35.0156	32.0625	29.8214	23.3123	17.6624	14.6345
17	35.555	36.9384	33.0499	30.966	24.3521	18.7208	15.1495
18	36.9733	38.2044	34.4337	32.023	25.2835	19.3104	15.8552
19	38.5643	39.0656	36.1231	33.4084	26.513	19.9867	16.2802
20	39.4433	40.0124	37.3352	34.6903	27.6812	20.8895	16.9179
21	41.0268	41.2472	39.0582	35.4905	28.3537	21.7918	17.504
22	42.0994	42.13	40.2867	36.4828	29.3695	22.5463	17.9502
23	43.5121	43.0228	41.5406	37.4387	30.2803	23.2416	18.3507
24	45.0335	44.412	42.5096	38.5005	31.2274	24.0516	18.8048
25	46.3361	45.5976	43.6079	39.2276	32.1771	24.5295	19.233
26	48.0344	46.5548	44.8035	39.8094	33.0022	25.0675	19.6869
27	49.3945	47.4119	45.5538	40.9602	34.3063	25.5538	20.2439
28	50.3997	48.2686	46.4948	41.763	35.0077	26.0652	20.6102
29	51.707	49.4817	47.3052	42.8291	35.9714	26.7693	21.0329
30	52.7834	50.8407	48.2926	43.5241	36.4375	27.2473	21.4134
31	53.5532	51.8805	49.5196	44.098	36.8927	27.8746	21.6459
32	55.1136	52.6579	50.4295	44.7873	37.7881	28.4238	22.0152
33	56.0561	53.6939	51.2642	45.5762	38.3879	28.9521	22.467
34	56.8427	54.9532	52.0942	46.5968	39.1736	29.5154	22.841
35	57.7329	55.844	52.8552	47.3046	39.8826	30.2199	23.2392
36	58.4165	56.747	53.8299	48.0495	40.6142	30.7103	23.5498
37	59.4429	57.5456	54.3271	48.5442	41.3325	31.2043	23.8262
38	61.0511	58.2163	54.9718	49.3134	41.9412	31.5607	24.0146
39	61.9087	58.7829	55.9443	49.8618	42.4684	31.958	24.4735
40	62.7452	59.3861	56.6105	50.5802	43.0067	32.3659	24.8041
41	63.2542	60.2113	57.2081	51.3518	43.4073	32.7252	25.0184
42	63.8774	60.8747	58.0013	51.853	43.8625	33.2875	25.3299
43	64.5764	61.7548	58.8009	52.4387	44.3154	33.6505	25.5788
44	65.4085	62.1495	59.2894	52.9189	44.8873	33.9995	25.8347
45	66.0277	62.7223	59.733	53.4832	45.3487	34.3606	26.1349
46	66.5772	63.2297	60.3937	54.1077	45.7474	34.6827	26.397
47	67.1273	64.0835	61.0508	54.7629	46.3074	35.1052	26.7049
48	67.5039	64.7014	61.7261	55.25	46.6601	35.5824	26.9762
49	68.1792	65.1486	62.2225	55.7143	47.1525	36.1292	27.247
50	68.8224	65.6173	62.7716	56.0986	47.523	36.5966	27.4948
51	69.4335	66.1992	63.403	56.513	47.8868	36.9153	27.6443
52	70.1164	66.7714	63.6811	56.9175	48.1861	37.1711	28.0028
53	70.5236	67.2114	64.1551	57.4028	48.4522	37.467	28.2088
54	70.9928	67.9522	64.5512	57.7241	48.7017	37.7168	28.4778
55	71.7736	68.3366	64.8409	58.1491	49.1467	38.0057	28.707
56	72.2951	68.8344	65.4574	58.5052	49.4082	38.3507	28.9475
57	72.7532	69.4146	66.1145	58.9148	49.8002	38.6156	29.1497
58	73.319	69.8768	66.5059	59.2575	50.1008	38.8425	29.3086
59	73.8277	70.3771	66.7833	59.6622	50.5159	39.1298	29.5351
60	74.2769	70.7699	67.2913	59.9965	50.8237	39.4461	29.6861
61	74.9022	71.2432	67.6383	60.3656	51.0594	39.8501	29.8098
62	75.3371	71.6374	68.0459	60.8228	51.3218	40.0467	29.9631
63	75.764	72.1173	68.4348	61.3339	51.546	40.3108	30.1691
64	76.218	72.3913	68.725	61.5827	51.7421	40.5084	30.3229
65	76.7848	72.6569	69.3807	61.8272	52.2619	40.7566	30.4488
66	77.1281	73.1137	69.6406	62.253	52.5086	40.9654	30.5762
67	77.3288	73.4018	70.1093	62.6627	52.7701	41.1806	30.7067
68	77.7336	73.6822	70.5215	62.9525	52.9387	41.4264	30.8775
69	77.9857	74.271	71.1992	63.1688	53.1107	41.5995	31.0021
70	78.3546	74.5245	71.5926	63.3859	53.3233	41.8104	31.1001
71	78.7925	74.8471	71.948	63.7462	53.734	42.0855	31.1993
72	79.0927	75.1848	72.4307	64.0287	53.9644	42.2946	31.3649
73	79.361	75.4834	72.7246	64.3171	54.2427	42.5893	31.4892
74	79.6413	75.7986	72.9403	64.5693	54.4697	42.772	31.612
75	80.1008	76.2614	73.3462	64.8112	54.7566	42.9023	31.7804
76	80.5592	76.8633	73.6299	65.0149	54.9371	43.0945	31.9083
77	80.9646	77.5763	73.9379	65.2947	55.0811	43.2839	32.0376
78	81.2604	77.9027	74.1947	65.4462	55.3962	43.4765	32.1874
79	81.6294	78.1936	74.3539	65.7066	55.614	43.6042	32.3638
80	81.9551	78.4931	74.6574	66.1475	55.8529	43.7281	32.4388
81	82.2924	79.076	75.0014	66.353	55.9957	43.8803	32.5894
82	82.6207	79.3034	75.2355	66.5927	56.2276	44.0775	32.7446
83	83.0794	79.6874	75.4747	66.741	56.5099	44.2793	32.8642
84	83.2845	79.9222	75.7048	66.8814	56.6744	44.3725	32.9539
85	83.7081	80.1499	76.1116	67.1636	56.9591	44.5869	33.1234
86	83.9986	80.529	76.3783	67.3998	57.1121	44.7212	33.203
87	84.4391	80.755	76.7391	67.6754	57.2997	44.812	33.3645
88	84.5896	80.9896	77.0371	67.9551	57.4246	44.9756	33.4921
89	85.0039	81.2463	77.3484	68.2711	57.703	45.0912	33.6373
90	85.2743	81.5253	77.5218	68.4557	57.8308	45.2457	33.7416
91	85.5787	81.7663	77.675	68.7702	57.9704	45.419	33.8326
92	85.9616	82.0616	77.8467	68.946	58.1743	45.5037	33.9754
93	86.2389	82.2504	78.1419	69.1556	58.3233	45.6434	34.052
94	86.42	82.4473	78.3834	69.338	58.524	45.7316	34.1543
95	86.5791	82.8546	78.5677	69.563	58.778	45.8424	34.2729
96	86.7925	83.0651	78.7337	69.9026	58.9262	45.9382	34.3673
97	86.9926	83.4003	78.8823	70.1249	59.052	46.0886	34.463
98	87.2947	83.6951	79.1497	70.2904	59.1861	46.2124	34.541
99	87.5889	84.084	79.3226	70.4617	59.3156	46.3207	34.6106
100	87.8351	84.3894	79.4971	70.6189	59.4579	46.5152	34.7012
101	88.0209	84.6232	79.6559	70.8469	59.5878	46.6612	34.7958
102	88.2289	84.98	79.9027	71.0578	59.7124	46.8445	34.8979
103	88.4213	85.1699	80.0791	71.2707	59.8124	46.9219	34.9971
104	88.6411	85.5289	80.3596	71.4223	59.9162	47.0389	35.0545
105	88.8466	85.8259	80.575	71.6492	60.0493	47.1932	35.1452
106	89.0237	86.038	80.8021	71.8383	60.1432	47.2719	35.2536
107	89.2935	86.2806	80.9786	71.9422	60.2734	47.3877	35.3237
108	89.4468	86.5378	81.1795	72.0182	60.381	47.4936	35.3975
109	89.5904	86.7191	81.4302	72.2909	60.4861	47.5901	35.4732
110	89.8404	86.9106	81.5939	72.4336	60.5915	47.6875	35.5545
111	90.0556	87.102	81.7592	72.5063	60.6998	47.7813	35.626
112	90.2575	87.2897	81.8931	72.7014	60.8453	47.9239	35.7071
113	90.5222	87.5777	82.0439	72.8707	60.9601	48.0317	35.7934
114	90.7699	87.6929	82.2477	73.0508	61.0644	48.1378	35.854
115	90.95	88.0538	82.4341	73.2586	61.1756	48.2153	35.9336
116	91.1579	88.1998	82.5906	73.3968	61.3654	48.3112	36.0202
117	91.3466	88.3912	82.8714	73.547	61.568	48.3842	36.0777
118	91.5312	88.5275	83.0333	73.6721	61.7513	48.4929	36.156
119	91.6533	88.6948	83.2792	73.9032	61.9016	48.5855	36.2239
120	91.8079	88.8259	83.4358	74.0544	61.9927	48.6749	36.3115
121	91.9721	89.0972	83.6528	74.1456	62.1212	48.7783	36.3801
122	92.0838	89.2027	83.8021	74.231	62.2109	48.8934	36.4372
123	92.3644	89.4469	83.9843	74.3785	62.2903	48.9593	36.5012
124	92.5392	89.656	84.1342	74.5396	62.4198	49.0741	36.5551
125	92.7214	89.7612	84.2838	74.7118	62.5347	49.2006	36.6349
126	93.0261	89.9162	84.4709	74.8385	62.6472	49.282	36.6869
127	93.1558	90.0934	84.6134	74.9746	62.7438	49.3918	36.7652
128	93.3128	90.348	84.7582	75.22	62.833	49.5036	36.824
129	93.5229	90.5147	84.8887	75.3432	62.9191	49.5981	36.8674
130	93.7544	90.6269	85.1125	75.5094	63.0039	49.6527	36.9563
131	93.8829	90.8272	85.3671	75.6251	63.073	49.7705	37.0142
132	94.0866	90.9195	85.4742	75.7238	63.1662	49.8249	37.0842
133	94.2309	91.0105	85.6295	75.8114	63.2697	49.9292	37.1375
134	94.4996	91.1964	85.8175	75.994	63.3166	49.995	37.1825
135	94.7258	91.3948	85.9913	76.1381	63.3952	50.0522	37.2353
136	95.0496	91.5419	86.1311	76.3404	63.4764	50.1114	37.3013
137	95.2017	91.7424	86.2626	76.4682	63.5676	50.2038	37.3583
138	95.2868	91.8614	86.4287	76.5844	63.6859	50.2767	37.404
139	95.4595	91.9493	86.5386	76.6837	63.7884	50.3518	37.4725
140	95.5915	92.0724	86.6224	76.7624	63.9144	50.4369	37.5279
141	95.7946	92.2067	86.7233	76.8481	64.0083	50.5052	37.5931
142	95.9674	92.3286	86.8631	76.9321	64.104	50.5609	37.6351
143	96.1247	92.5139	86.9322	77.0362	64.1852	50.6483	37.7119
144	96.2826	92.726	87.0662	77.1204	64.2819	50.72	37.7529
145	96.4391	92.844	87.1802	77.1917	64.3436	50.7971	37.782
146	96.6403	93.069	87.2854	77.3219	64.457	50.8922	37.8276
147	96.7542	93.202	87.3635	77.4156	64.5733	50.9455	37.8938
148	96.942	93.3503	87.4648	77.5094	64.6487	51.0074	37.9347
149	97.0307	93.4688	87.5797	77.6296	64.755	51.0765	37.9666
150	97.2104	93.588	87.7033	77.7561	64.8286	51.1137	38.0265
151	97.4072	93.7703	87.7988	77.8597	64.8982	51.2007	38.0678
152	97.6571	93.8464	87.8837	78.0081	64.9909	51.2744	38.1226
153	97.7809	93.9457	87.9714	78.1117	65.0275	51.3443	38.1688
154	97.8743	94.0295	88.1156	78.1852	65.1008	51.3771	38.2064
155	97.9983	94.1612	88.2322	78.3312	65.1876	51.4122	38.2615
156	98.0945	94.276	88.4164	78.4144	65.2452	51.4583	38.3247
157	98.1747	94.378	88.4842	78.5072	65.307	51.5397	38.4103
158	98.2749	94.5344	88.5662	78.5927	65.3943	51.592	38.4577
159	98.39	94.6985	88.7417	78.7255	65.487	51.6464	38.5024
160	98.5152	94.8134	88.8485	78.7826	65.5506	51.716	38.5675
161	98.6608	94.9328	89.006	78.858	65.5987	51.7739	38.608
162	98.7765	95.0182	89.1184	78.923	65.7012	51.822	38.6363
163	98.9067	95.1318	89.2128	79.0249	65.78	51.8626	38.6775
164	99.0528	95.37	89.316	79.0942	65.858	51.92	38.7155
165	99.1872	95.469	89.4064	79.1649	65.9362	52.0202	38.7568
166	99.2773	95.5732	89.5545	79.302	65.9998	52.0566	38.8176
167	99.3834	95.6921	89.6317	79.3774	66.0681	52.1168	38.8539
168	99.533	95.7467	89.7222	79.4688	66.1422	52.19	38.8933
169	99.626	95.8518	89.8608	79.5397	66.2302	52.2374	38.9359
170	99.7136	95.9589	90.0159	79.6168	66.2836	52.294	38.9712
171	99.9175	96.0324	90.0977	79.702	66.3559	52.3321	38.9987
172	100.032	96.1111	90.2004	79.7845	66.3801	52.3854	39.0376
173	100.096	96.2085	90.2835	79.8427	66.4567	52.4301	39.0738
174	100.203	96.3427	90.3579	79.9765	66.5146	52.5064	39.1009
175	100.319	96.4227	90.5016	80.0479	66.5925	52.5767	39.1316
176	100.408	96.5546	90.5899	80.1281	66.6478	52.6198	39.1655
177	100.542	96.7162	90.6565	80.1853	66.683	52.6763	39.1998
178	100.63	96.8826	90.7556	80.2545	66.7432	52.7308	39.2594
179	100.682	96.9629	90.8626	80.3415	66.8141	52.7782	39.3049
180	100.773	97.0429	90.95	80.4861	66.869	52.841	39.3363
181	100.856	97.1221	91.0418	80.5266	66.9392	52.8716	39.3662
182	100.972	97.2577	91.1539	80.5587	67.0471	52.9106	39.4
183	101.089	97.4278	91.2417	80.6159	67.0994	52.9408	39.4435
184	101.168	97.5149	91.345	80.6815	67.1689	52.9844	39.4837
185	101.27	97.5832	91.4514	80.7274	67.2216	53.0376	39.512
186	101.348	97.687	91.5093	80.8211	67.3004	53.0809	39.5445
187	101.442	97.7668	91.5959	80.8722	67.3705	53.1147	39.5763
188	101.533	97.878	91.6569	80.9196	67.4187	53.1669	39.6032
189	101.607	97.9654	91.7828	81.0088	67.5112	53.219	39.6288
190	101.677	98.0776	91.8462	81.0851	67.5763	53.2751	39.662
191	101.754	98.1657	91.9111	81.1726	67.6365	53.3209	39.7084
192	101.831	98.2534	91.9801	81.2153	67.6913	53.3716	39.7411
193	101.914	98.3841	92.0664	81.2914	67.7663	53.4166	39.7607
194	102.012	98.5446	92.1531	81.3361	67.8131	53.451	39.7911
195	102.093	98.652	92.2565	81.4035	67.8523	53.4774	39.8163
196	102.196	98.7501	92.343	81.4371	67.904	53.5059	39.8378
197	102.27	98.8192	92.41	81.5115	67.9609	53.549	39.8657
198	102.348	98.8895	92.522	81.5913	68.0085	53.5802	39.915
199	102.392	99.0276	92.6234	81.6383	68.0456	53.627	39.9391
200	102.525	99.11	92.6865	81.6958	68.1054	53.6661	39.9678
201	102.629	99.1761	92.7818	81.7717	68.1456	53.7049	39.9835
202	102.732	99.2751	92.8244	81.8588	68.1789	53.7347	40.0166
203	102.844	99.3529	92.8785	81.9044	68.2224	53.771	40.0493
204	102.912	99.4201	92.9691	81.9841	68.2621	53.8139	40.0648
205	102.96	99.5265	93.0053	82.0459	68.305	53.8481	40.0833
206	103.026	99.5906	93.0515	82.0872	68.3431	53.9034	40.1105
207	103.168	99.6794	93.1161	82.1748	68.3794	53.9415	40.1406
208	103.259	99.7855	93.2267	82.2307	68.414	53.9792	40.163
209	103.326	99.8549	93.3161	82.2768	68.466	54.0078	40.1852
210	103.419	99.9266	93.4062	82.355	68.5133	54.0353	40.2053
211	103.492	100.067	93.5433	82.4192	68.5619	54.0689	40.2362
212	103.578	100.169	93.6413	82.4706	68.624	54.0909	40.2602
213	103.65	100.253	93.6827	82.5225	68.6692	54.1255	40.2994
214	103.701	100.434	93.7726	82.586	68.7228	54.1577	40.3207
215	103.778	100.554	93.827	82.6323	68.7711	54.2026	40.3418
216	103.858	100.646	93.8809	82.6904	68.8432	54.2329	40.3635
217	103.938	100.712	93.9245	82.7318	68.8866	54.2708	40.3806
218	104.064	100.901	93.9829	82.7602	68.9282	54.3073	40.4045
219	104.169	100.976	94.0398	82.8162	68.9648	54.3411	40.4251
220	104.253	101.067	94.1198	82.8625	69.0264	54.3679	40.454
221	104.339	101.158	94.2565	82.9384	69.062	54.3926	40.47
222	104.393	101.226	94.3408	82.9894	69.0983	54.4211	40.4886
223	104.442	101.285	94.3881	83.0418	69.1655	54.4504	40.5134
224	104.494	101.358	94.4563	83.0877	69.1999	54.4751	40.5454
225	104.579	101.401	94.5036	83.1417	69.2566	54.5054	40.5668
226	104.66	101.445	94.5509	83.1728	69.2908	54.5398	40.5793
227	104.77	101.581	94.6688	83.2042	69.329	54.5739	40.5957
228	104.834	101.645	94.7453	83.2524	69.3604	54.6018	40.6217
229	104.878	101.694	94.8236	83.2997	69.4147	54.6186	40.6383
230	104.94	101.799	94.9098	83.3886	69.4707	54.6502	40.662
231	105.028	101.887	94.9709	83.4432	69.505	54.6856	40.6811
232	105.147	101.948	95.0326	83.5069	69.5319	54.708	40.7028
233	105.234	101.998	95.1486	83.559	69.5617	54.7429	40.7204
234	105.304	102.077	95.2191	83.6219	69.601	54.7802	40.7448
235	105.398	102.234	95.291	83.6679	69.647	54.8289	40.758
236	105.437	102.342	95.3589	83.7348	69.669	54.8545	40.788
237	105.499	102.48	95.4095	83.7709	69.6894	54.8768	40.8123
238	105.554	102.565	95.4845	83.8261	69.7274	54.8974	40.8372
239	105.633	102.694	95.5426	83.8855	69.7913	54.9201	40.8533
240	105.724	102.797	95.6076	83.9463	69.834	54.9537	40.8784
241	105.774	102.98	95.6542	83.9997	69.8626	54.9758	40.8965
242	105.863	103.03	95.6975	84.0445	69.8882	55.0031	40.9147
243	105.915	103.122	95.7539	84.085	69.9317	55.0245	40.9365
244	105.995	103.184	95.8322	84.1635	69.967	55.051	40.9581
245	106.114	103.243	95.8786	84.1863	70.007	55.0894	40.9821
246	106.227	103.361	95.9084	84.2309	70.047	55.119	40.9984
247	106.302	103.441	95.9508	84.2837	70.0772	55.1633	41.0235
248	106.444	103.489	96.0009	84.3132	70.1052	55.187	41.0535
249	106.497	103.568	96.0604	84.3544	70.1489	55.214	41.071
250	106.579	103.646	96.0983	84.4214	70.1944	55.2337	41.0874
251	106.655	103.683	96.1397	84.4899	70.2455	55.2626	41.1056
252	106.714	103.764	96.1928	84.5632	70.2864	55.2899	41.1205
253	106.78	103.829	96.2266	84.6172	70.3142	55.3112	41.1407
254	106.834	103.898	96.2682	84.6524	70.3447	55.3473	41.1544
255	106.893	104.032	96.3056	84.7083	70.4013	55.3861	41.1676
256	106.954	104.063	96.3561	84.7408	70.4362	55.42	41.1834
257	107.001	104.144	96.3935	84.7883	70.4658	55.4511	41.2
258	107.096	104.233	96.4315	84.8369	70.5062	55.4892	41.2206
259	107.128	104.3	96.4781	84.896	70.561	55.5223	41.2393
260	107.18	104.366	96.532	84.9569	70.5799	55.5511	41.2553
261	107.227	104.437	96.5846	84.9954	70.5987	55.5844	41.2798
262	107.297	104.513	96.6124	85.0404	70.6355	55.6078	41.292
263	107.36	104.562	96.6727	85.1057	70.6663	55.627	41.3134
264	107.434	104.627	96.7252	85.1477	70.6921	55.6517	41.3293
265	107.477	104.727	96.7818	85.1951	70.7198	55.6841	41.3448
266	107.526	104.815	96.8317	85.2357	70.7563	55.6998	41.3603
267	107.607	104.889	96.8975	85.2869	70.802	55.721	41.3781
268	107.688	104.941	96.9562	85.3385	70.8256	55.7352	41.396
269	107.741	104.999	97.0272	85.3766	70.8644	55.7642	41.4095
270	107.792	105.046	97.0921	85.3999	70.9183	55.7816	41.4291
271	107.854	105.12	97.136	85.4363	70.9615	55.8079	41.4405
272	107.942	105.168	97.2162	85.4686	70.9826	55.839	41.4549
273	108.001	105.228	97.2985	85.5029	71.0056	55.8627	41.4766
274	108.063	105.286	97.3602	85.5379	71.0359	55.8827	41.4876
275	108.101	105.366	97.4173	85.5638	71.0718	55.9114	41.5049
276	108.187	105.402	97.447	85.5999	71.1099	55.935	41.5175
277	108.25	105.447	97.5078	85.6351	71.145	55.9639	41.531
278	108.279	105.488	97.5403	85.6677	71.1678	55.9858	41.5514
279	108.36	105.554	97.595	85.6975	71.2088	56.0035	41.562
280	108.442	105.621	97.6679	85.7338	71.2339	56.0323	41.5726
281	108.522	105.678	97.707	85.7651	71.2523	56.0512	41.584
282	108.599	105.773	97.7779	85.7959	71.2839	56.0786	41.5998
283	108.69	105.822	97.8134	85.8121	71.3144	56.111	41.6107
284	108.74	105.864	97.8767	85.8423	71.3498	56.1304	41.6324
285	108.789	105.921	97.9115	85.8728	71.3714	56.1482	41.649
286	108.841	105.977	97.9703	85.9096	71.4021	56.178	41.6641
287	108.925	106.045	98.044	85.9558	71.4373	56.2013	41.6766
288	108.968	106.094	98.0727	86.0032	71.4597	56.2235	41.6866
289	109.021	106.138	98.1291	86.0302	71.4893	56.2449	41.7044
290	109.093	106.193	98.1811	86.0658	71.5223	56.2603	41.7175
291	109.15	106.243	98.2577	86.1217	71.5461	56.2743	41.7314
292	109.204	106.31	98.3001	86.1777	71.566	56.299	41.7462
293	109.278	106.369	98.3549	86.2172	71.599	56.3159	41.7602
294	109.315	106.448	98.3889	86.2463	71.6274	56.3282	41.7888
295	109.411	106.501	98.4653	86.273	71.6472	56.3537	41.802
296	109.463	106.595	98.5122	86.3021	71.678	56.38	41.8189
297	109.527	106.634	98.5534	86.3326	71.7134	56.3949	41.832
298	109.594	106.677	98.587	86.3803	71.7363	56.4136	41.8437
299	109.64	106.738	98.6383	86.4099	71.7567	56.4374	41.8594
300	109.672	106.78	98.684	86.4436	71.7812	56.4648	41.8695
301	109.712	106.838	98.7345	86.4776	71.7931	56.4913	41.8818
302	109.762	106.889	98.7784	86.5198	71.8265	56.5027	41.9074
303	109.788	106.936	98.8241	86.5515	71.8507	56.5178	41.9235
304	109.802	106.959	98.8423	86.6011	71.8874	56.537	41.9407
305	109.851	107.062	98.8671	86.6413	71.9204	56.5686	41.9501
306	109.912	107.109	98.9426	86.6946	71.9475	56.5963	41.9564
307	109.969	107.173	98.985	86.7302	71.9685	56.6232	41.9677
308	109.992	107.22	99.0197	86.7534	71.9909	56.6362	41.9769
309	110.028	107.257	99.0805	86.7843	72.0098	56.6538	42.0002
310	110.114	107.292	99.1151	86.8282	72.0503	56.6841	42.0092
311	110.167	107.356	99.1591	86.8756	72.1069	56.7043	42.021
312	110.273	107.395	99.1987	86.9204	72.122	56.7266	42.0414
313	110.334	107.437	99.2336	86.9496	72.1395	56.7414	42.0536
314	110.432	107.519	99.258	86.9678	72.1618	56.763	42.0707
315	110.492	107.574	99.279	87.0096	72.1892	56.7851	42.0826
316	110.534	107.604	99.3102	87.0623	72.2148	56.799	42.0968
317	110.576	107.681	99.3411	87.0882	72.2403	56.8167	42.1103
318	110.626	107.725	99.3808	87.1189	72.2592	56.8358	42.1227
319	110.671	107.789	99.4418	87.1473	72.2821	56.8549	42.1369
320	110.719	107.856	99.4658	87.1718	72.3103	56.8747	42.1504
321	110.778	107.906	99.4987	87.2098	72.3264	56.8909	42.1687
322	110.828	107.964	99.5579	87.2631	72.3444	56.911	42.1844
323	110.858	107.995	99.5885	87.3008	72.3713	56.9272	42.1989
324	110.892	108.03	99.651	87.3249	72.3898	56.9397	42.2121
325	110.941	108.075	99.7071	87.348	72.4107	56.962	42.2231
326	111.013	108.118	99.7369	87.3758	72.4469	56.9759	42.2348
327	111.052	108.155	99.7643	87.406	72.4773	56.9947	42.2462
328	111.081	108.203	99.8062	87.4328	72.5029	57.0117	42.2545
329	111.147	108.225	99.8388	87.4768	72.5201	57.0278	42.2692
330	111.167	108.25	99.8793	87.5082	72.531	57.0448	42.2841
331	111.198	108.28	99.9008	87.5466	72.5614	57.0595	42.2952
332	111.237	108.315	99.95	87.5787	72.5834	57.0759	42.3065
333	111.276	108.352	99.9984	87.6085	72.6056	57.0984	42.3195
334	111.328	108.38	100.037	87.6319	72.6223	57.1097	42.33
335	111.383	108.449	100.068	87.6639	72.6393	57.1267	42.3407
336	111.452	108.495	100.092	87.682	72.6721	57.1362	42.3523
337	111.482	108.541	100.123	87.6991	72.6939	57.1472	42.3657
338	111.512	108.567	100.182	87.7297	72.7188	57.1709	42.3753
339	111.578	108.606	100.214	87.7659	72.7408	57.1819	42.3817
340	111.603	108.648	100.24	87.7951	72.7566	57.2044	42.3906
341	111.645	108.686	100.298	87.8247	72.7706	57.2175	42.4056
342	111.683	108.766	100.333	87.8485	72.7908	57.2295	42.4169
343	111.721	108.795	100.37	87.895	72.8104	57.245	42.4246
344	111.768	108.842	100.399	87.9312	72.8286	57.2654	42.4341
345	111.803	108.869	100.43	87.9463	72.8462	57.273	42.4483
346	111.844	108.912	100.482	87.968	72.8653	57.2872	42.4624
347	111.902	108.955	100.519	87.9967	72.8843	57.3069	42.476
348	111.969	108.991	100.558	88.0135	72.9059	57.3172	42.4837
349	112.003	109.024	100.597	88.0382	72.9256	57.3272	42.4919
350	112.036	109.063	100.652	88.0698	72.9464	57.3378	42.5011
351	112.077	109.1	100.674	88.0907	72.9612	57.3523	42.5106
352	112.11	109.152	100.71	88.141	72.9754	57.3696	42.5188
353	112.15	109.202	100.738	88.1751	72.9888	57.3859	42.5288
354	112.179	109.229	100.764	88.1931	73.0085	57.4009	42.5393
355	112.208	109.27	100.785	88.2148	73.0277	57.418	42.5564
356	112.249	109.304	100.807	88.2403	73.0457	57.4334	42.5624
357	112.282	109.34	100.831	88.2589	73.0622	57.445	42.5705
358	112.316	109.372	100.876	88.2785	73.0859	57.4525	42.5791
359	112.352	109.405	100.899	88.2967	73.0982	57.4667	42.5962
360	112.393	109.456	100.943	88.3285	73.124	57.476	42.6079
361	112.427	109.494	100.969	88.3553	73.1466	57.4865	42.6182
362	112.469	109.525	101.015	88.4026	73.1748	57.5082	42.6247
363	112.514	109.575	101.04	88.4393	73.2057	57.5195	42.631
364	112.578	109.636	101.085	88.4766	73.2185	57.529	42.6426
365	112.606	109.679	101.136	88.4999	73.2345	57.5384	42.6532
366	112.645	109.743	101.181	88.5292	73.2638	57.5525	42.6581
367	112.659	109.791	101.208	88.5633	73.2794	57.5678	42.6647
368	112.713	109.81	101.231	88.5843	73.2969	57.58	42.6727
369	112.755	109.838	101.267	88.6078	73.3147	57.5921	42.6865
370	112.786	109.867	101.299	88.6249	73.3397	57.6051	42.6961
371	112.855	109.915	101.363	88.6346	73.3695	57.6198	42.7033
372	112.9	109.964	101.419	88.6526	73.3897	57.6282	42.7125
373	112.97	109.987	101.449	88.6719	73.4074	57.6469	42.7243
374	113.041	110.024	101.502	88.716	73.4254	57.657	42.731
375	113.092	110.073	101.52	88.7406	73.4461	57.6672	42.7414
376	113.119	110.106	101.556	88.7601	73.4626	57.6804	42.7479
377	113.209	110.145	101.584	88.7995	73.4826	57.6898	42.7587
378	113.262	110.176	101.609	88.8229	73.5042	57.6987	42.767
379	113.281	110.221	101.631	88.8415	73.5234	57.7089	42.7759
380	113.336	110.26	101.666	88.8674	73.5368	57.7177	42.7858
381	113.402	110.283	101.705	88.9174	73.5531	57.7318	42.7921
382	113.435	110.314	101.766	88.9494	73.5703	57.7394	42.804
383	113.481	110.34	101.808	88.9614	73.6021	57.7474	42.8122
384	113.527	110.363	101.827	88.9793	73.6257	57.7669	42.8196
385	113.551	110.407	101.86	88.9964	73.6524	57.7831	42.8255
386	113.605	110.441	101.902	89.0198	73.675	57.7937	42.8331
387	113.638	110.475	101.949	89.046	73.6856	57.8061	42.8399
388	113.662	110.503	101.987	89.0742	73.6973	57.8218	42.8495
389	113.712	110.55	102.03	89.1032	73.7078	57.8374	42.8593
390	113.773	110.565	102.058	89.1179	73.7308	57.849	42.8667
391	113.805	110.594	102.079	89.1417	73.7421	57.857	42.8712
392	113.845	110.624	102.095	89.1853	73.7684	57.8749	42.88
393	113.867	110.683	102.115	89.2011	73.779	57.8961	42.8909
394	113.892	110.704	102.154	89.2193	73.7911	57.9065	42.9011
395	113.912	110.732	102.184	89.2536	73.8026	57.9276	42.9111
396	113.939	110.761	102.209	89.2775	73.8125	57.9404	42.9176
397	113.979	110.784	102.239	89.2973	73.8227	57.9558	42.9276
398	114.005	110.818	102.28	89.3168	73.833	57.9687	42.9325
399	114.046	110.839	102.333	89.3339	73.8541	57.9831	42.941
400	114.109	110.877	102.372	89.3459	73.8694	57.992	42.947
401	114.145	110.912	102.41	89.3653	73.8889	58.0032	42.9539
402	114.183	110.947	102.432	89.3991	73.9058	58.011	42.96
403	114.227	111.023	102.462	89.4164	73.9143	58.0229	42.9691
404	114.255	111.044	102.51	89.4362	73.9278	58.0387	42.9769
405	114.293	111.074	102.525	89.4539	73.9463	58.0483	42.9847
406	114.345	111.103	102.551	89.4735	73.9558	58.0619	42.991
407	114.377	111.132	102.57	89.499	73.9666	58.0709	42.9995
408	114.414	111.168	102.594	89.5087	73.9774	58.0799	43.0041
409	114.435	111.218	102.618	89.5335	73.997	58.0957	43.0087
410	114.464	111.252	102.643	89.549	74.0134	58.1069	43.0183
411	114.536	111.289	102.673	89.5747	74.0242	58.1134	43.0266
412	114.578	111.326	102.704	89.6087	74.0365	58.1294	43.0342
413	114.613	111.361	102.727	89.6356	74.0534	58.1413	43.0413
414	114.644	111.388	102.746	89.6573	74.0702	58.1525	43.0508
415	114.668	111.423	102.783	89.6745	74.0816	58.1629	43.0562
416	114.746	111.464	102.806	89.6961	74.0946	58.1727	43.0631
417	114.798	111.493	102.826	89.7273	74.1101	58.1804	43.0693
418	114.841	111.525	102.843	89.7466	74.121	58.191	43.0772
419	114.87	111.565	102.864	89.7616	74.1389	58.2012	43.0841
420	114.901	111.585	102.893	89.7864	74.1606	58.2167	43.0873
421	114.935	111.616	102.912	89.8095	74.1771	58.2283	43.0918
422	114.965	111.637	102.928	89.831	74.1853	58.2411	43.0996
423	114.994	111.661	102.951	89.8505	74.2044	58.2553	43.1064
424	115.029	111.692	102.97	89.871	74.2187	58.263	43.1113
425	115.053	111.739	102.988	89.895	74.2353	58.2715	43.1203
426	115.088	111.777	103.021	89.914	74.2518	58.28	43.1326
427	115.127	111.807	103.045	89.9398	74.2642	58.2866	43.1377
428	115.143	111.843	103.072	89.9529	74.2863	58.2987	43.143
429	115.167	111.872	103.107	89.9739	74.3003	58.3119	43.1533
430	115.183	111.913	103.149	89.9868	74.3076	58.3188	43.1605
431	115.206	111.952	103.172	90.0032	74.3226	58.3291	43.1697
432	115.232	111.99	103.19	90.0308	74.3349	58.3412	43.1752
433	115.278	112.014	103.212	90.0553	74.3494	58.3479	43.1816
434	115.3	112.044	103.235	90.0716	74.3659	58.3645	43.191
435	115.33	112.072	103.257	90.0893	74.3779	58.3775	43.1964
436	115.354	112.107	103.284	90.1023	74.3895	58.3857	43.2023
437	115.404	112.136	103.298	90.1158	74.4076	58.3929	43.2118
438	115.431	112.16	103.317	90.1357	74.4176	58.4006	43.2167
439	115.455	112.183	103.341	90.1602	74.4302	58.4083	43.22
440	115.513	112.219	103.357	90.1978	74.444	58.4191	43.2257
441	115.529	112.247	103.385	90.2144	74.4556	58.43	43.2342
442	115.562	112.306	103.419	90.2278	74.4739	58.4366	43.241
443	115.595	112.339	103.435	90.2497	74.4837	58.4461	43.2503
444	115.627	112.358	103.455	90.2649	74.5002	58.4626	43.2553
445	115.655	112.385	103.479	90.2951	74.5105	58.4692	43.2623
446	115.683	112.424	103.503	90.3207	74.5208	58.4863	43.2718
447	115.72	112.463	103.525	90.359	74.5384	58.4984	43.2767
448	115.779	112.484	103.548	90.369	74.5502	58.5074	43.2849
449	115.841	112.509	103.562	90.3864	74.566	58.5143	43.2935
450	115.892	112.538	103.591	90.4005	74.5799	58.5226	43.302
451	115.929	112.563	103.61	90.4152	74.5928	58.5277	43.3089
452	115.964	112.589	103.651	90.4436	74.6077	58.5343	43.318
453	116.011	112.621	103.666	90.4642	74.6227	58.5511	43.3272
454	116.03	112.664	103.698	90.5011	74.6372	58.5601	43.333
455	116.076	112.684	103.715	90.5132	74.6522	58.5672	43.34
456	116.1	112.712	103.762	90.5291	74.6598	58.5757	43.3466
457	116.121	112.746	103.785	90.5377	74.669	58.5865	43.3521
458	116.15	112.792	103.811	90.548	74.6876	58.597	43.3578
459	116.171	112.809	103.824	90.5618	74.7013	58.6064	43.3648
460	116.19	112.834	103.847	90.5743	74.7188	58.6167	43.3722
461	116.221	112.851	103.865	90.5945	74.7327	58.6239	43.381
462	116.249	112.868	103.876	90.6185	74.7506	58.6321	43.3874
463	116.282	112.898	103.889	90.6294	74.7641	58.6395	43.393
464	116.31	112.93	103.909	90.6409	74.7866	58.6472	43.3982
465	116.344	112.951	103.928	90.65	74.7972	58.6578	43.405
466	116.358	112.996	103.941	90.6612	74.8119	58.6663	43.4108
467	116.389	113.044	103.971	90.6788	74.8231	58.6737	43.4174
468	116.424	113.059	103.989	90.6938	74.84	58.6837	43.426
469	116.45	113.083	104.008	90.7108	74.8627	58.6917	43.4344
470	116.486	113.118	104.028	90.7386	74.8772	58.6984	43.4393
471	116.53	113.142	104.081	90.7635	74.8886	58.7071	43.4439
472	116.559	113.176	104.101	90.7814	74.905	58.7145	43.4485
473	116.583	113.211	104.117	90.7977	74.9159	58.723	43.4535
474	116.623	113.244	104.131	90.8103	74.9264	58.7294	43.4618
475	116.654	113.279	104.15	90.8251	74.9373	58.7362	43.4669
476	116.672	113.312	104.172	90.8357	74.9543	58.7468	43.4714
477	116.703	113.349	104.194	90.8508	74.9622	58.7572	43.4767
478	116.721	113.369	104.218	90.8743	74.9755	58.7639	43.4829
479	116.741	113.397	104.248	90.8836	74.9826	58.7721	43.4892
480	116.773	113.43	104.257	90.9072	74.9953	58.7803	43.4951
481	116.791	113.445	104.289	90.9304	75.0144	58.7885	43.5005
482	116.814	113.466	104.314	90.9423	75.0249	58.7962	43.5062
483	116.854	113.496	104.336	90.9608	75.034	58.8023	43.5104
484	116.871	113.522	104.379	90.9856	75.0403	58.8118	43.5168
485	116.895	113.56	104.407	91.0108	75.0512	58.8197	43.5219
486	116.929	113.592	104.444	91.0323	75.0598	58.8294	43.5282
487	116.958	113.614	104.47	91.0534	75.0738	58.8386	43.5347
488	116.983	113.637	104.494	91.0699	75.0819	58.8426	43.5401
489	117.004	113.65	104.517	91.0836	75.0939	58.8513	43.5489
490	117.05	113.671	104.533	91.1	75.1057	58.8585	43.5539
491	117.069	113.691	104.555	91.1119	75.1136	58.8628	43.5565
492	117.109	113.722	104.573	91.1223	75.1201	58.8686	43.5614
493	117.141	113.746	104.592	91.15	75.1309	58.8778	43.5675
494	117.169	113.773	104.617	91.1607	75.1436	58.8848	43.5707
495	117.198	113.81	104.636	91.17	75.1542	58.8912	43.5778
496	117.228	113.835	104.668	91.1812	75.1655	58.8975	43.5836
497	117.256	113.857	104.71	91.1932	75.1781	58.9047	43.5883
498	117.277	113.888	104.725	91.204	75.1883	58.9136	43.5934
499	117.296	113.909	104.741	91.2163	75.208	58.925	43.5982
500	117.313	113.935	104.761	91.2297	75.2174	58.9314	43.6063
501	117.332	113.956	104.776	91.2386	75.2282	58.9395	43.6113
502	117.355	113.999	104.791	91.2495	75.2404	58.9478	43.616
503	117.384	114.026	104.823	91.264	75.2527	58.9554	43.6237
504	117.416	114.045	104.842	91.2787	75.2588	58.9637	43.6282
505	117.442	114.059	104.85	91.292	75.2739	58.9697	43.6336
506	117.469	114.076	104.88	91.3082	75.2825	58.9761	43.6368
507	117.502	114.085	104.894	91.3382	75.2961	58.9836	43.641
508	117.525	114.109	104.904	91.3647	75.3053	58.9889	43.6461
509	117.547	114.133	104.927	91.3768	75.3213	58.9972	43.6545
510	117.569	114.173	104.948	91.3839	75.3307	59.0037	43.6583
511	117.594	114.197	104.973	91.3981	75.341	59.0082	43.6667
512	117.615	114.24	105.004	91.4158	75.3565	59.0151	43.6738
513	117.649	114.286	105.025	91.4263	75.3679	59.0235	43.679
514	117.683	114.304	105.037	91.4388	75.3765	59.0311	43.6851
515	117.7	114.347	105.062	91.4515	75.3918	59.0388	43.6891
516	117.726	114.36	105.075	91.4714	75.3996	59.0452	43.695
517	117.754	114.389	105.109	91.4796	75.4085	59.0539	43.7014
518	117.792	114.406	105.145	91.5086	75.4178	59.0629	43.7049
519	117.822	114.436	105.158	91.521	75.4243	59.0679	43.7086
520	117.843	114.466	105.177	91.5351	75.437	59.0744	43.7125
521	117.881	114.482	105.192	91.5435	75.4498	59.0825	43.7182
522	117.909	114.515	105.211	91.5661	75.461	59.0866	43.723
523	117.95	114.532	105.231	91.5744	75.468	59.0951	43.7276
524	117.971	114.556	105.249	91.58	75.4731	59.1043	43.7346
525	118.017	114.594	105.261	91.5917	75.4818	59.1127	43.7391
526	118.042	114.613	105.276	91.6074	75.4874	59.1219	43.7425
527	118.06	114.651	105.306	91.6251	75.4973	59.1296	43.747
528	118.075	114.661	105.321	91.6379	75.5042	59.1373	43.751
529	118.11	114.676	105.344	91.6495	75.5155	59.1438	43.7545
530	118.128	114.696	105.384	91.6598	75.5296	59.1505	43.7576
531	118.147	114.72	105.4	91.687	75.547	59.1558	43.7628
532	118.162	114.743	105.408	91.6943	75.5558	59.1596	43.767
533	118.178	114.756	105.436	91.7088	75.5648	59.1706	43.7703
534	118.189	114.774	105.448	91.7242	75.5739	59.1771	43.7745
535	118.221	114.793	105.461	91.7375	75.5826	59.1821	43.7781
536	118.255	114.812	105.481	91.751	75.5931	59.1948	43.7816
537	118.291	114.828	105.515	91.7629	75.5986	59.2012	43.7863
538	118.309	114.85	105.542	91.7765	75.6061	59.2048	43.7895
539	118.34	114.867	105.561	91.7902	75.6142	59.2127	43.7942
540	118.359	114.882	105.579	91.8016	75.6239	59.2212	43.799
541	118.38	114.916	105.596	91.8166	75.6306	59.228	43.8028
542	118.394	114.938	105.615	91.824	75.6437	59.2333	43.808
543	118.421	114.962	105.633	91.8354	75.6524	59.2377	43.8117
544	118.443	114.984	105.659	91.8576	75.6599	59.2513	43.8152
545	118.466	115.01	105.687	91.8705	75.6648	59.2593	43.8195
546	118.494	115.037	105.701	91.8873	75.6763	59.265	43.8238
547	118.518	115.074	105.719	91.8967	75.688	59.2716	43.8314
548	118.535	115.105	105.74	91.9118	75.7026	59.2756	43.8372
549	118.557	115.125	105.762	91.9297	75.7112	59.2808	43.8423
550	118.577	115.139	105.776	91.9507	75.7202	59.2882	43.846
551	118.595	115.171	105.799	91.9648	75.7313	59.2927	43.8503
552	118.61	115.185	105.838	91.9839	75.7406	59.3079	43.8552
553	118.635	115.221	105.849	91.9948	75.7488	59.3175	43.859
554	118.669	115.235	105.871	92.0128	75.7559	59.3226	43.8644
555	118.684	115.262	105.896	92.0324	75.7642	59.326	43.8678
556	118.697	115.28	105.922	92.041	75.773	59.3315	43.8714
557	118.708	115.307	105.952	92.0552	75.778	59.3386	43.8747
558	118.721	115.335	105.964	92.0669	75.7884	59.3433	43.8779
559	118.735	115.353	105.978	92.0846	75.8059	59.3497	43.8844
560	118.759	115.386	105.989	92.0945	75.8114	59.355	43.888
561	118.785	115.399	106.019	92.1059	75.8325	59.3607	43.8919
562	118.8	115.421	106.048	92.133	75.8404	59.3688	43.8946
563	118.837	115.439	106.068	92.1486	75.8474	59.3744	43.8989
564	118.865	115.462	106.086	92.1743	75.8573	59.3784	43.9027
565	118.892	115.487	106.117	92.1866	75.8664	59.3861	43.9087
566	118.906	115.51	106.127	92.1946	75.8753	59.3918	43.9133
567	118.933	115.537	106.135	92.2003	75.8856	59.3976	43.9178
568	118.957	115.553	106.159	92.2284	75.8933	59.4014	43.9209
569	118.98	115.573	106.173	92.2381	75.8998	59.4091	43.9234
570	118.997	115.599	106.19	92.2493	75.9073	59.4148	43.9284
571	119.019	115.632	106.204	92.2691	75.916	59.4199	43.9309
572	119.054	115.66	106.215	92.2758	75.9248	59.4263	43.9345
573	119.073	115.67	106.229	92.2843	75.9333	59.4324	43.9386
574	119.086	115.713	106.241	92.2949	75.942	59.437	43.9421
575	119.1	115.729	106.268	92.3108	75.9498	59.4417	43.948
576	119.126	115.757	106.278	92.323	75.9574	59.4466	43.9512
577	119.145	115.782	106.295	92.3305	75.9764	59.4509	43.9553
578	119.168	115.802	106.322	92.3407	75.9823	59.4605	43.9584
579	119.178	115.817	106.333	92.3597	75.9898	59.4669	43.9625
580	119.203	115.833	106.355	92.3715	75.9939	59.4734	43.9679
581	119.239	115.847	106.368	92.3802	76.0023	59.4768	43.9715
582	119.276	115.867	106.387	92.3926	76.0115	59.4822	43.9756
583	119.293	115.891	106.4	92.3983	76.0222	59.4857	43.9802
584	119.327	115.922	106.411	92.4101	76.0278	59.4897	43.9838
585	119.347	115.95	106.429	92.4227	76.0382	59.4969	43.9873
586	119.364	115.968	106.448	92.4386	76.0453	59.5029	43.9907
587	119.386	115.981	106.459	92.4497	76.0539	59.5099	43.9951
588	119.4	116.029	106.477	92.4577	76.0614	59.5152	43.9979
589	119.42	116.049	106.486	92.47	76.071	59.5191	44.0012
590	119.434	116.067	106.515	92.4934	76.0768	59.5258	44.0056
591	119.463	116.085	106.537	92.5057	76.0847	59.5314	44.0097
592	119.491	116.095	106.549	92.5189	76.0951	59.5367	44.0142
593	119.53	116.118	106.565	92.5385	76.0993	59.5426	44.0187
594	119.55	116.143	106.587	92.5471	76.106	59.5468	44.0215
595	119.567	116.159	106.6	92.5717	76.1127	59.5532	44.0268
596	119.577	116.176	106.62	92.5815	76.123	59.558	44.03
597	119.607	116.196	106.638	92.5961	76.1305	59.5656	44.0337
598	119.639	116.213	106.674	92.6108	76.1453	59.5711	44.038
599	119.655	116.231	106.69	92.6185	76.158	59.5772	44.0399
600	119.676	116.249	106.702	92.6329	76.1708	59.583	44.0434
601	119.691	116.264	106.718	92.64	76.1767	59.5862	44.0472
602	119.716	116.286	106.725	92.6459	76.1811	59.5908	44.0497
603	119.737	116.301	106.747	92.6591	76.1957	59.5959	44.0524
604	119.753	116.312	106.758	92.6647	76.2064	59.6016	44.0562
605	119.768	116.327	106.77	92.6923	76.2109	59.6064	44.0589
606	119.791	116.338	106.789	92.6988	76.2243	59.6103	44.0635
607	119.809	116.348	106.802	92.7072	76.2338	59.6134	44.0666
608	119.825	116.379	106.818	92.7257	76.2422	59.6172	44.0701
609	119.851	116.409	106.841	92.745	76.2475	59.6206	44.0758
610	119.887	116.446	106.851	92.756	76.2555	59.6246	44.0781
611	119.9	116.47	106.86	92.7646	76.263	59.6309	44.0814
612	119.923	116.485	106.871	92.7756	76.2723	59.6348	44.0839
613	119.939	116.505	106.886	92.7842	76.279	59.6385	44.0863
614	119.965	116.517	106.9	92.7943	76.2912	59.643	44.0912
615	119.991	116.537	106.906	92.8041	76.2985	59.6471	44.0959
616	120.014	116.552	106.926	92.8144	76.3043	59.6518	44.0982
617	120.038	116.576	106.936	92.8234	76.3099	59.6561	44.1015
618	120.075	116.595	106.954	92.8403	76.3143	59.6611	44.1051
619	120.092	116.611	106.968	92.8486	76.3224	59.6654	44.1099
620	120.112	116.628	106.985	92.8605	76.3274	59.6698	44.1131
621	120.142	116.643	106.992	92.8749	76.3406	59.6734	44.1171
622	120.157	116.66	107.008	92.8866	76.3497	59.6778	44.1188
623	120.178	116.684	107.018	92.8993	76.3545	59.6831	44.1231
624	120.192	116.71	107.043	92.9085	76.366	59.6891	44.1261
625	120.211	116.735	107.052	92.9294	76.3772	59.6945	44.1288
626	120.227	116.757	107.077	92.949	76.3831	59.6983	44.1319
627	120.25	116.783	107.098	92.9623	76.3865	59.701	44.1346
628	120.271	116.798	107.111	92.9792	76.3964	59.7061	44.1391
629	120.296	116.815	107.122	92.9902	76.4039	59.7119	44.1427
630	120.326	116.839	107.132	92.9988	76.4122	59.7153	44.1489
631	120.344	116.853	107.15	93.0105	76.4181	59.7203	44.1517
632	120.362	116.87	107.167	93.0207	76.4313	59.7257	44.1543
633	120.373	116.881	107.182	93.0269	76.4412	59.7289	44.1581
634	120.394	116.894	107.196	93.0339	76.4515	59.733	44.1622
635	120.409	116.915	107.216	93.0387	76.4584	59.7373	44.1655
636	120.42	116.928	107.242	93.0495	76.4678	59.7419	44.1702
637	120.462	116.956	107.258	93.071	76.4736	59.7465	44.1732
638	120.485	116.975	107.267	93.0776	76.4782	59.7514	44.1762
639	120.516	116.989	107.286	93.0898	76.4869	59.7545	44.1792
640	120.538	117.003	107.31	93.0987	76.5021	59.7594	44.1813
641	120.548	117.019	107.327	93.1071	76.5065	59.7637	44.1855
642	120.561	117.033	107.347	93.1109	76.5151	59.7678	44.1895
643	120.58	117.054	107.358	93.1234	76.5221	59.774	44.1922
644	120.61	117.072	107.383	93.1334	76.529	59.7807	44.1947
645	120.63	117.088	107.393	93.1476	76.533	59.7852	44.1998
646	120.66	117.099	107.407	93.1543	76.5426	59.7911	44.2022
647	120.68	117.106	107.417	93.1758	76.5541	59.7965	44.206
648	120.695	117.119	107.431	93.1867	76.5607	59.7998	44.2107
649	120.725	117.141	107.451	93.1958	76.5675	59.8037	44.2146
650	120.745	117.158	107.461	93.2098	76.5723	59.809	44.2181
651	120.757	117.174	107.475	93.2163	76.5808	59.8124	44.2221
652	120.774	117.192	107.485	93.2303	76.5865	59.8173	44.2243
653	120.784	117.212	107.498	93.2407	76.5912	59.8235	44.2277
654	120.798	117.236	107.516	93.2522	76.6016	59.8274	44.2301
655	120.816	117.253	107.524	93.2612	76.6086	59.8356	44.2324
656	120.835	117.272	107.535	93.2691	76.6183	59.843	44.2346
657	120.853	117.289	107.55	93.2822	76.622	59.8459	44.2415
658	120.866	117.31	107.563	93.2913	76.6314	59.8538	44.2437
659	120.89	117.324	107.579	93.2978	76.6359	59.8572	44.2471
660	120.91	117.338	107.596	93.303	76.6425	59.8604	44.2503
661	120.936	117.361	107.606	93.3126	76.6489	59.8638	44.2529
662	120.953	117.386	107.618	93.3229	76.6552	59.867	44.2561
663	120.965	117.406	107.631	93.3307	76.6619	59.8712	44.2583
664	120.983	117.417	107.66	93.342	76.6675	59.8773	44.2608
665	120.995	117.428	107.674	93.3594	76.6738	59.8802	44.2633
666	121.013	117.44	107.698	93.3708	76.6791	59.8867	44.2656
667	121.038	117.455	107.713	93.3805	76.6884	59.8909	44.2677
668	121.055	117.478	107.731	93.3905	76.6952	59.8961	44.2706
669	121.082	117.507	107.745	93.402	76.7042	59.9017	44.2742
670	121.111	117.522	107.764	93.4136	76.7095	59.907	44.2766
671	121.133	117.54	107.784	93.4212	76.7133	59.9096	44.2806
672	121.151	117.55	107.796	93.4317	76.7208	59.9155	44.2832
673	121.162	117.57	107.809	93.4394	76.7298	59.9197	44.2871
674	121.176	117.601	107.816	93.4479	76.7367	59.9237	44.2897
675	121.199	117.623	107.831	93.4653	76.7435	59.9287	44.2943
676	121.218	117.654	107.842	93.483	76.7475	59.9355	44.2967
677	121.232	117.664	107.853	93.4912	76.7546	59.9402	44.2996
678	121.255	117.678	107.867	93.5051	76.7599	59.9449	44.3018
679	121.289	117.692	107.88	93.5126	76.7696	59.9501	44.3042
680	121.323	117.705	107.898	93.5231	76.778	59.9534	44.308
681	121.35	117.723	107.907	93.5348	76.7841	59.9574	44.3121
682	121.36	117.742	107.918	93.5444	76.7897	59.9626	44.314
683	121.37	117.762	107.926	93.5557	76.7982	59.966	44.3162
684	121.391	117.78	107.943	93.5617	76.8077	59.9699	44.3205
685	121.397	117.804	107.964	93.5711	76.8168	59.9741	44.3227
686	121.411	117.818	107.975	93.5778	76.8221	59.9786	44.3251
687	121.423	117.845	107.984	93.5902	76.8301	59.9837	44.3272
688	121.441	117.858	107.995	93.5977	76.8374	59.9885	44.332
689	121.459	117.885	108.008	93.6056	76.8424	59.9928	44.3356
690	121.476	117.898	108.019	93.6159	76.8477	59.9963	44.3369
691	121.502	117.924	108.032	93.6251	76.8535	60.002	44.3407
692	121.517	117.934	108.044	93.6406	76.858	60.0054	44.3434
693	121.529	117.945	108.062	93.6498	76.8637	60.0093	44.3476
694	121.559	117.958	108.07	93.6608	76.8758	60.0119	44.3499
695	121.577	117.983	108.09	93.6684	76.8807	60.016	44.3534
696	121.602	117.993	108.11	93.6818	76.8897	60.0195	44.3555
697	121.621	118.005	108.128	93.6962	76.8979	60.0238	44.3592
698	121.634	118.023	108.14	93.7066	76.9014	60.0301	44.3622
699	121.653	118.049	108.159	93.7154	76.9149	60.0333	44.3654
700	121.668	118.072	108.181	93.7252	76.9205	60.0384	44.3682
701	121.689	118.091	108.191	93.7327	76.9272	60.0414	44.3714
702	121.699	118.122	108.198	93.7443	76.9342	60.0446	44.3745
703	121.709	118.135	108.213	93.7485	76.9437	60.0487	44.3781
704	121.728	118.157	108.224	93.7597	76.9502	60.0544	44.381
705	121.756	118.169	108.243	93.7712	76.9529	60.0582	44.3856
706	121.774	118.189	108.255	93.7796	76.9588	60.0621	44.389
707	121.795	118.203	108.267	93.79	76.9683	60.0668	44.3906
708	121.807	118.217	108.28	93.7966	76.9764	60.0703	44.3934
709	121.83	118.229	108.296	93.8031	76.9832	60.0762	44.3962
710	121.846	118.244	108.31	93.8107	76.9936	60.0796	44.3985
711	121.861	118.263	108.321	93.8181	77.0005	60.0827	44.4011
712	121.887	118.275	108.336	93.8273	77.0067	60.0875	44.4037
713	121.907	118.289	108.346	93.8354	77.0122	60.0914	44.4062
714	121.918	118.297	108.356	93.8418	77.0176	60.0949	44.4097
715	121.932	118.31	108.373	93.8502	77.0268	60.1004	44.4132
716	121.948	118.324	108.38	93.858	77.0347	60.1054	44.4157
717	121.966	118.331	108.399	93.8633	77.039	60.1082	44.4181
718	121.979	118.346	108.407	93.8702	77.046	60.1136	44.4209
719	121.996	118.364	108.418	93.8795	77.0568	60.1175	44.4234
720	122.007	118.376	108.428	93.885	77.0621	60.12	44.426
721	122.031	118.391	108.439	93.888	77.0739	60.1218	44.4303
722	122.041	118.404	108.455	93.8944	77.0797	60.1266	44.4322
723	122.052	118.443	108.462	93.9051	77.0836	60.1321	44.4351
724	122.059	118.46	108.477	93.9122	77.089	60.1352	44.4378
725	122.082	118.481	108.487	93.9277	77.0947	60.1383	44.4393
726	122.094	118.492	108.5	93.9371	77.1068	60.1427	44.4409
727	122.11	118.506	108.507	93.9514	77.1121	60.1467	44.4429
728	122.124	118.514	108.534	93.9619	77.1193	60.1518	44.445
729	122.151	118.537	108.543	93.9664	77.1301	60.1541	44.448
730	122.169	118.548	108.556	93.9724	77.135	60.1596	44.4508
731	122.194	118.564	108.562	93.9927	77.1432	60.164	44.4528
732	122.204	118.588	108.568	94.0038	77.1479	60.1688	44.4555
733	122.222	118.598	108.578	94.0159	77.1515	60.1723	44.4579
734	122.234	118.621	108.593	94.0258	77.157	60.1758	44.4614
735	122.244	118.632	108.601	94.0391	77.1619	60.18	44.4633
736	122.26	118.644	108.607	94.0537	77.1671	60.1824	44.4676
737	122.283	118.654	108.614	94.0625	77.1756	60.1882	44.4696
738	122.303	118.674	108.627	94.0733	77.1791	60.1905	44.4715
739	122.316	118.686	108.636	94.0801	77.1867	60.1958	44.4732
740	122.335	118.705	108.65	94.0849	77.1903	60.2	44.4749
741	122.352	118.717	108.663	94.1053	77.1948	60.2021	44.4766
742	122.363	118.732	108.68	94.1191	77.2001	60.2043	44.4784
743	122.383	118.75	108.708	94.1261	77.2068	60.2063	44.4805
744	122.399	118.765	108.716	94.1326	77.2147	60.2118	44.4824
745	122.407	118.786	108.741	94.1391	77.2202	60.2145	44.4854
746	122.42	118.799	108.75	94.1483	77.2277	60.2178	44.4873
747	122.431	118.814	108.763	94.164	77.2332	60.2219	44.4897
748	122.447	118.836	108.773	94.1728	77.2377	60.2245	44.4927
749	122.469	118.856	108.785	94.1906	77.2438	60.2287	44.4958
750	122.491	118.883	108.803	94.198	77.2483	60.2334	44.4986
751	122.51	118.894	108.815	94.2091	77.2528	60.2367	44.5004
752	122.53	118.927	108.826	94.2287	77.2581	60.2408	44.5036
753	122.552	118.937	108.832	94.2339	77.2613	60.2436	44.5066
754	122.573	118.956	108.847	94.241	77.2672	60.2456	44.5085
755	122.581	118.971	108.858	94.2459	77.2762	60.249	44.5111
756	122.6	118.991	108.875	94.2531	77.2805	60.2541	44.5138
757	122.628	118.996	108.886	94.2635	77.2852	60.2581	44.5156
758	122.646	119.008	108.908	94.2725	77.2883	60.2614	44.518
759	122.665	119.021	108.92	94.2812	77.2963	60.2647	44.5204
760	122.689	119.049	108.928	94.2868	77.3017	60.269	44.523
761	122.704	119.06	108.943	94.2941	77.31	60.275	44.5252
762	122.722	119.079	108.952	94.3048	77.3156	60.2785	44.5279
763	122.753	119.093	108.976	94.3111	77.3199	60.2824	44.53
764	122.765	119.112	108.999	94.3161	77.3238	60.2863	44.5318
765	122.786	119.124	109.006	94.3231	77.3311	60.2883	44.5334
766	122.798	119.138	109.017	94.3299	77.3418	60.2939	44.5351
767	122.811	119.147	109.026	94.3364	77.346	60.2976	44.5377
768	122.823	119.161	109.044	94.3517	77.3548	60.3009	44.5399
769	122.844	119.183	109.054	94.3561	77.3579	60.3038	44.5427
770	122.855	119.193	109.068	94.3697	77.3633	60.3074	44.5447
771	122.869	119.205	109.079	94.3756	77.3666	60.3109	44.5469
772	122.883	119.213	109.09	94.3834	77.3753	60.3137	44.5493
773	122.902	119.222	109.104	94.3918	77.3831	60.317	44.5509
774	122.915	119.242	109.114	94.3993	77.3886	60.3206	44.5531
775	122.936	119.255	109.12	94.4062	77.3917	60.326	44.5559
776	122.949	119.273	109.135	94.4159	77.3998	60.3323	44.559
777	122.967	119.283	109.151	94.4228	77.4082	60.3361	44.5608
778	122.991	119.31	109.159	94.4284	77.4132	60.3384	44.5638
779	123.005	119.319	109.165	94.4388	77.4212	60.3423	44.5661
780	123.016	119.331	109.173	94.4495	77.4281	60.3458	44.5682
781	123.037	119.346	109.182	94.4542	77.4339	60.349	44.5706
782	123.048	119.362	109.197	94.4601	77.4393	60.3514	44.5727
783	123.06	119.376	109.204	94.4712	77.4475	60.3537	44.5747
784	123.076	119.39	109.216	94.4838	77.4539	60.3565	44.5764
785	123.086	119.404	109.222	94.4905	77.4584	60.3592	44.5788
786	123.101	119.415	109.238	94.4979	77.4661	60.3622	44.5823
787	123.115	119.427	109.247	94.5043	77.4716	60.3646	44.5842
788	123.132	119.44	109.264	94.5148	77.4756	60.3681	44.5859
789	123.141	119.449	109.269	94.5183	77.4806	60.3704	44.5882
790	123.154	119.459	109.276	94.5299	77.4902	60.3766	44.5903
791	123.163	119.467	109.291	94.5386	77.4941	60.3815	44.5929
792	123.172	119.478	109.302	94.547	77.4998	60.3853	44.5953
793	123.185	119.49	109.311	94.5554	77.5047	60.3888	44.5969
794	123.197	119.497	109.318	94.5652	77.5074	60.3915	44.5985
795	123.207	119.516	109.326	94.5774	77.5126	60.3929	44.601
796	123.218	119.54	109.332	94.5844	77.5166	60.3972	44.6029
797	123.239	119.547	109.342	94.5951	77.5218	60.4008	44.6046
798	123.247	119.555	109.36	94.5994	77.5248	60.4043	44.6064
799	123.267	119.564	109.369	94.6148	77.5282	60.4073	44.6075
800	123.273	119.574	109.381	94.6223	77.5322	60.4093	44.6094
801	123.285	119.592	109.394	94.6292	77.5364	60.4132	44.6115
802	123.301	119.604	109.407	94.6346	77.5409	60.4161	44.613
803	123.315	119.614	109.417	94.6417	77.5454	60.418	44.6147
804	123.33	119.627	109.424	94.6467	77.5494	60.4226	44.616
805	123.346	119.638	109.432	94.6516	77.5593	60.4264	44.6179
806	123.361	119.649	109.443	94.6616	77.5634	60.4288	44.6194
807	123.381	119.662	109.452	94.6711	77.5701	60.4309	44.6216
808	123.394	119.688	109.462	94.677	77.5776	60.4346	44.6232
809	123.404	119.701	109.477	94.6899	77.582	60.437	44.6251
810	123.412	119.708	109.491	94.6959	77.5858	60.4408	44.6276
811	123.424	119.718	109.499	94.702	77.5898	60.4453	44.6299
812	123.434	119.741	109.505	94.7089	77.5977	60.4494	44.6317
813	123.445	119.754	109.518	94.7187	77.6011	60.4537	44.6337
814	123.466	119.766	109.536	94.7326	77.6086	60.4564	44.6354
815	123.477	119.787	109.552	94.7375	77.6154	60.4594	44.637
816	123.488	119.8	109.558	94.7461	77.618	60.4637	44.6389
817	123.504	119.818	109.571	94.7529	77.6259	60.4675	44.6407
818	123.514	119.825	109.579	94.758	77.6301	60.4704	44.6426
819	123.532	119.837	109.593	94.7627	77.635	60.4737	44.6442
820	123.541	119.851	109.61	94.7735	77.6387	60.4762	44.6454
821	123.552	119.863	109.62	94.7788	77.6447	60.4786	44.6463
822	123.575	119.884	109.63	94.7899	77.6491	60.4814	44.6484
823	123.597	119.895	109.642	94.7998	77.6529	60.4843	44.6501
824	123.606	119.903	109.656	94.8034	77.6581	60.4868	44.6521
825	123.622	119.915	109.667	94.8117	77.6637	60.4889	44.6544
826	123.628	119.929	109.674	94.8207	77.6669	60.4922	44.656
827	123.635	119.938	109.685	94.8289	77.6704	60.4944	44.6581
828	123.647	119.943	109.697	94.8353	77.6763	60.4976	44.6614
829	123.657	119.956	109.706	94.8406	77.6797	60.5006	44.6636
830	123.665	119.969	109.715	94.8477	77.683	60.5026	44.6654
831	123.68	119.992	109.734	94.8605	77.69	60.5094	44.6675
832	123.689	120.007	109.744	94.8663	77.6962	60.5133	44.6702
833	123.701	120.019	109.749	94.8717	77.699	60.5155	44.6734
834	123.71	120.028	109.757	94.8753	77.7036	60.5179	44.675
835	123.725	120.05	109.766	94.8885	77.7083	60.5213	44.6766
836	123.74	120.055	109.776	94.8964	77.7135	60.5241	44.6783
837	123.751	120.067	109.793	94.905	77.7176	60.5273	44.6808
838	123.759	120.077	109.803	94.9099	77.7209	60.5302	44.6829
839	123.77	120.088	109.815	94.9144	77.7248	60.5329	44.6849
840	123.78	120.099	109.821	94.9197	77.7304	60.5351	44.6866
841	123.791	120.109	109.831	94.9262	77.7372	60.5372	44.6884
842	123.818	120.121	109.837	94.9338	77.7419	60.5404	44.6895
843	123.843	120.145	109.845	94.9406	77.746	60.5441	44.6919
844	123.856	120.154	109.853	94.9493	77.7512	60.5479	44.6941
845	123.872	120.166	109.859	94.9588	77.7568	60.5513	44.696
846	123.882	120.181	109.869	94.97	77.7607	60.5541	44.6973
847	123.894	120.194	109.882	94.9741	77.7684	60.5586	44.699
848	123.905	120.215	109.891	94.9842	77.7712	60.5621	44.7012
849	123.913	120.227	109.915	94.988	77.7793	60.5646	44.7031
850	123.927	120.235	109.93	94.9946	77.7836	60.5679	44.7045
851	123.94	120.245	109.938	94.9995	77.7888	60.5709	44.7062
852	123.949	120.26	109.949	95.0058	77.793	60.5741	44.708
853	123.961	120.271	109.961	95.0123	77.7983	60.5767	44.7105
854	123.982	120.278	109.972	95.0175	77.8039	60.5808	44.713
855	123.992	120.293	109.981	95.0222	77.81	60.5838	44.7155
856	124.008	120.302	109.992	95.0313	77.8118	60.5867	44.7169
857	124.02	120.318	110.001	95.0428	77.8158	60.5906	44.719
858	124.032	120.331	110.012	95.055	77.8203	60.5937	44.7206
859	124.039	120.348	110.022	95.0605	77.8244	60.5958	44.7229
860	124.058	120.354	110.033	95.0649	77.8282	60.5993	44.7261
861	124.071	120.36	110.041	95.0705	77.8346	60.6024	44.7282
862	124.088	120.38	110.058	95.0775	77.842	60.6056	44.7303
863	124.099	120.402	110.072	95.0873	77.8462	60.6085	44.7316
864	124.12	120.417	110.082	95.0919	77.8511	60.6094	44.7341
865	124.128	120.422	110.098	95.0975	77.8545	60.6111	44.7363
866	124.14	120.442	110.102	95.1024	77.8601	60.6137	44.7377
867	124.157	120.451	110.106	95.1091	77.8638	60.6157	44.7388
868	124.164	120.464	110.117	95.1132	77.8671	60.6195	44.7406
869	124.175	120.475	110.127	95.1181	77.8706	60.6212	44.7426
870	124.183	120.488	110.134	95.1293	77.8748	60.624	44.7443
871	124.193	120.498	110.148	95.1394	77.8795	60.626	44.7456
872	124.206	120.505	110.156	95.1482	77.8817	60.6273	44.7471
873	124.219	120.517	110.172	95.1558	77.8865	60.6289	44.7496
874	124.231	120.529	110.18	95.1676	77.8937	60.6311	44.7506
875	124.25	120.546	110.19	95.172	77.8974	60.6335	44.7519
876	124.257	120.564	110.2	95.1758	77.9014	60.6366	44.7541
877	124.263	120.574	110.204	95.1865	77.905	60.6389	44.7562
878	124.285	120.58	110.218	95.1911	77.9078	60.6408	44.7577
879	124.297	120.598	110.222	95.1983	77.9111	60.6459	44.7595
880	124.312	120.614	110.237	95.2032	77.9153	60.6488	44.7609
881	124.326	120.634	110.247	95.2118	77.919	60.6532	44.7626
882	124.344	120.641	110.255	95.2166	77.9226	60.656	44.7639
883	124.359	120.651	110.263	95.2233	77.9265	60.6606	44.7656
884	124.369	120.665	110.273	95.2313	77.9322	60.6621	44.767
885	124.395	120.682	110.279	95.2359	77.9389	60.6652	44.7687
886	124.409	120.702	110.292	95.2408	77.9425	60.6667	44.7703
887	124.424	120.716	110.297	95.2457	77.9454	60.6694	44.7715
888	124.433	120.725	110.307	95.2495	77.9509	60.6728	44.7729
889	124.444	120.741	110.314	95.2556	77.9542	60.6741	44.7742
890	124.457	120.753	110.327	95.2622	77.9585	60.6758	44.7766
891	124.469	120.766	110.338	95.2707	77.9634	60.6778	44.7789
892	124.479	120.774	110.343	95.2758	77.9704	60.681	44.7812
893	124.495	120.797	110.355	95.2843	77.9733	60.6847	44.7828
894	124.502	120.811	110.37	95.2886	77.9811	60.6864	44.7842
895	124.513	120.824	110.384	95.2953	77.9866	60.6885	44.786
896	124.525	120.84	110.395	95.3056	77.9898	60.6907	44.7876
897	124.534	120.849	110.402	95.3114	77.9942	60.6932	44.7894
898	124.548	120.859	110.409	95.3224	77.9987	60.6995	44.7906
899	124.556	120.868	110.414	95.326	78.0004	60.7019	44.7922
900	124.564	120.881	110.425	95.3344	78.0036	60.7038	44.7938
901	124.573	120.89	110.431	95.3382	78.0078	60.7066	44.7962
902	124.58	120.902	110.439	95.3445	78.0121	60.71	44.798
903	124.592	120.912	110.449	95.3534	78.0172	60.7114	44.7997
904	124.607	120.92	110.456	95.3596	78.0256	60.7136	44.8014
905	124.624	120.934	110.467	95.3683	78.0302	60.716	44.8034
906	124.64	120.939	110.479	95.3732	78.0335	60.7181	44.805
907	124.652	120.946	110.488	95.3802	78.0364	60.7204	44.8063
908	124.659	120.954	110.502	95.3892	78.0394	60.7225	44.8083
909	124.672	120.963	110.506	95.3946	78.0445	60.7255	44.8103
910	124.681	120.969	110.515	95.4	78.0472	60.7271	44.8119
911	124.689	120.976	110.522	95.4041	78.0517	60.7291	44.8143
912	124.701	120.983	110.529	95.4076	78.0544	60.7309	44.8154
913	124.711	120.997	110.538	95.4147	78.0579	60.7338	44.8172
914	124.718	121.017	110.547	95.4226	78.0618	60.7368	44.8195
915	124.73	121.031	110.556	95.4271	78.066	60.7391	44.8211
916	124.742	121.041	110.562	95.4356	78.071	60.741	44.8223
917	124.761	121.052	110.571	95.439	78.0752	60.743	44.8251
918	124.774	121.064	110.578	95.4461	78.0801	60.7464	44.827
919	124.794	121.081	110.584	95.4491	78.087	60.7488	44.8282
920	124.801	121.09	110.59	95.4608	78.0901	60.7514	44.8295
921	124.808	121.105	110.6	95.4656	78.0947	60.7538	44.8306
922	124.825	121.113	110.609	95.4727	78.1004	60.7564	44.8327
923	124.837	121.127	110.617	95.4783	78.1031	60.7592	44.8349
924	124.861	121.134	110.625	95.483	78.1089	60.7616	44.8365
925	124.879	121.141	110.637	95.4904	78.1115	60.7648	44.8375
926	124.887	121.15	110.649	95.494	78.1153	60.7672	44.8388
927	124.895	121.159	110.659	95.5014	78.1176	60.7705	44.8398
928	124.912	121.166	110.668	95.5049	78.1236	60.7723	44.8418
929	124.928	121.176	110.677	95.5102	78.1284	60.7737	44.8431
930	124.938	121.192	110.688	95.5163	78.1321	60.776	44.8446
931	124.946	121.202	110.692	95.5246	78.1365	60.7797	44.8456
932	124.962	121.218	110.706	95.5309	78.1405	60.782	44.8475
933	124.973	121.234	110.713	95.5359	78.1432	60.7835	44.849
934	124.983	121.249	110.721	95.5401	78.1468	60.7862	44.8501
935	124.992	121.259	110.735	95.5456	78.1501	60.7886	44.8521
936	125.005	121.267	110.741	95.5489	78.154	60.792	44.8542
937	125.02	121.279	110.748	95.554	78.1578	60.7948	44.8553
938	125.031	121.289	110.756	95.5585	78.1621	60.7978	44.8562
939	125.043	121.295	110.767	95.5647	78.1653	60.8016	44.8574
940	125.052	121.304	110.775	95.5683	78.1706	60.8048	44.8585
941	125.063	121.314	110.786	95.5725	78.1777	60.8074	44.8603
942	125.068	121.323	110.794	95.5775	78.1816	60.8114	44.8618
943	125.088	121.332	110.801	95.5857	78.1858	60.8137	44.863
944	125.101	121.344	110.816	95.5877	78.19	60.8154	44.864
945	125.11	121.352	110.827	95.5931	78.1962	60.8187	44.8652
946	125.119	121.364	110.835	95.6037	78.2017	60.8214	44.8668
947	125.13	121.372	110.847	95.6089	78.2054	60.8226	44.8683
948	125.141	121.378	110.857	95.6146	78.2091	60.8243	44.87
949	125.156	121.386	110.862	95.6181	78.2126	60.8269	44.8715
950	125.172	121.4	110.87	95.6225	78.2144	60.8288	44.8729
951	125.182	121.408	110.879	95.629	78.2192	60.8316	44.8738
952	125.193	121.419	110.897	95.633	78.2216	60.8335	44.8752
953	125.209	121.429	110.905	95.6362	78.225	60.8369	44.8769
954	125.219	121.443	110.913	95.6421	78.2277	60.8391	44.8788
955	125.231	121.462	110.922	95.6485	78.2306	60.8409	44.8801
956	125.242	121.468	110.929	95.6551	78.2325	60.8447	44.8821
957	125.255	121.478	110.947	95.6596	78.2361	60.8462	44.8839
958	125.272	121.485	110.953	95.665	78.2384	60.8478	44.8857
959	125.283	121.494	110.961	95.6668	78.2423	60.8494	44.8866
960	125.29	121.502	110.968	95.6726	78.2451	60.8531	44.8882
961	125.301	121.512	110.972	95.6777	78.2521	60.8556	44.8897
962	125.315	121.518	110.98	95.6833	78.257	60.8574	44.8912
963	125.321	121.527	110.99	95.6896	78.2625	60.8594	44.8927
964	125.328	121.534	110.999	95.6992	78.266	60.8613	44.8942
965	125.337	121.546	111.004	95.7044	78.2685	60.8631	44.8952
966	125.348	121.556	111.011	95.7114	78.2753	60.8653	44.8967
967	125.365	121.565	111.021	95.7161	78.2786	60.8686	44.8982
968	125.38	121.574	111.03	95.7198	78.2814	60.8705	44.9001
969	125.39	121.584	111.035	95.7247	78.2868	60.8729	44.9008
970	125.407	121.597	111.042	95.7299	78.2901	60.8751	44.902
971	125.415	121.61	111.049	95.7438	78.2941	60.8776	44.903
972	125.422	121.619	111.056	95.749	78.2978	60.8813	44.9051
973	125.429	121.625	111.065	95.7554	78.2999	60.8834	44.9068
974	125.437	121.633	111.069	95.7603	78.3036	60.8853	44.9076
975	125.445	121.642	111.074	95.7666	78.3068	60.8869	44.9088
976	125.459	121.65	111.081	95.7756	78.3126	60.8898	44.9101
977	125.474	121.658	111.089	95.7837	78.3177	60.8922	44.9114
978	125.483	121.673	111.099	95.787	78.3233	60.8942	44.9135
979	125.489	121.685	111.106	95.7917	78.3271	60.896	44.9146
980	125.504	121.701	111.11	95.7961	78.3319	60.8979	44.916
981	125.516	121.709	111.115	95.7996	78.3365	60.8996	44.9173
982	125.529	121.719	111.126	95.804	78.341	60.9016	44.9187
983	125.537	121.727	111.133	95.8076	78.3446	60.9031	44.9202
984	125.548	121.744	111.14	95.8125	78.3492	60.9051	44.9211
985	125.556	121.759	111.145	95.8179	78.3524	60.9074	44.9223
986	125.57	121.766	111.158	95.8248	78.3548	60.9093	44.924
987	125.577	121.774	111.166	95.8286	78.3585	60.9108	44.9257
988	125.581	121.782	111.173	95.8323	78.3623	60.9137	44.9267
989	125.587	121.795	111.183	95.8384	78.3645	60.9162	44.9281
990	125.597	121.806	111.187	95.8487	78.3664	60.9194	44.9291
991	125.607	121.817	111.195	95.8543	78.3709	60.9221	44.9307
992	125.615	121.827	111.201	95.8588	78.3742	60.9242	44.932
993	125.623	121.838	111.209	95.8644	78.3776	60.9272	44.9332
994	125.627	121.845	111.222	95.8697	78.3798	60.9288	44.9345
995	125.633	121.854	111.229	95.8773	78.3825	60.9302	44.9357
996	125.649	121.862	111.238	95.883	78.3858	60.9318	44.9371
997	125.666	121.877	111.245	95.8887	78.3892	60.9345	44.9382
998	125.674	121.885	111.253	95.8922	78.3917	60.9364	44.9398
999	125.686	121.893	111.257	95.8999	78.3939	60.938	44.9414
1000	125.704	121.904	111.265	95.9067	78.3969	60.9407	44.9424

## Sheet: panel c
x	y
1	125.704
15	121.904
30	111.265
45	95.9067
60	78.3969
75	60.9407
90	44.9424
