# Supplementary material for: Scaling of sensory information in large neural populations shows signatures of information-limiting correlations
Source: Nat Commun. 2021 Jan 20;12:473. doi: 10.1038/s41467-020-20722-y (PMC7817840; doi:10.1038/s41467-020-20722-y)
Supplement: Supplementary file 4 — Source Data [file 41467_2020_20722_MOESM4_ESM.zip › Source Data/FigS2.xlsx]

## Sheet: panel a left - mouse 1
correlation coefficient - session 1	cumulative probability - session 1	correlation coefficient shuffled - session 1	cumulative probability shuffled - session 1	correlation coefficient - session 2	cumulative probability - session 2	correlation coefficient shuffled - session 2	cumulative probability shuffled - session 2
-0.314296	-0.282882	0	0	-0.203632	-0.133651	0	0
-0.314296	-0.282882	0.0001	0.0001	-0.203632	-0.133651	0.0001	0.0001
-0.309381	-0.229944	0.0002	0.0002	-0.162213	-0.130229	0.0002	0.0002
-0.290977	-0.228558	0.0003	0.0003	-0.158917	-0.110486	0.0003	0.0003
-0.271069	-0.222622	0.0004	0.0004	-0.157573	-0.109976	0.0004	0.0004
-0.267878	-0.201981	0.0005	0.0005	-0.141064	-0.109494	0.0005	0.0005
-0.267813	-0.199413	0.0006	0.0006	-0.135845	-0.104804	0.0006	0.0006
-0.267177	-0.197508	0.0007	0.0007	-0.127707	-0.103373	0.0007	0.0007
-0.240162	-0.195546	0.0008	0.0008	-0.122608	-0.0985971	0.0008	0.0008
-0.239739	-0.195212	0.0009	0.0009	-0.121071	-0.0942253	0.0009	0.0009
-0.239138	-0.191908	0.001	0.001	-0.115781	-0.0861305	0.001	0.001
-0.237315	-0.190603	0.0011	0.0011	-0.113528	-0.0835041	0.0011	0.0011
-0.237143	-0.190597	0.0012	0.0012	-0.108654	-0.0813796	0.0012	0.0012
-0.236591	-0.186554	0.0013	0.0013	-0.106388	-0.0811282	0.0013	0.0013
-0.233751	-0.183902	0.0014	0.0014	-0.105297	-0.0801516	0.0014	0.0014
-0.202267	-0.18212	0.0015	0.0015	-0.0978323	-0.0782655	0.0015	0.0015
-0.196894	-0.175975	0.0016	0.0016	-0.0973978	-0.0781973	0.0016	0.0016
-0.190216	-0.174555	0.0017	0.0017	-0.0966788	-0.0767656	0.0017	0.0017
-0.189805	-0.17413	0.0018	0.0018	-0.0954709	-0.076429	0.0018	0.0018
-0.185596	-0.172773	0.0019	0.0019	-0.095011	-0.0759731	0.0019	0.0019
-0.177254	-0.171949	0.002	0.002	-0.0932267	-0.0759628	0.002	0.002
-0.176425	-0.169285	0.0021	0.0021	-0.0932072	-0.0744555	0.0021	0.0021
-0.175972	-0.168814	0.0022	0.0022	-0.0917342	-0.074095	0.0022	0.0022
-0.175288	-0.168457	0.0023	0.0023	-0.0911334	-0.073134	0.0023	0.0023
-0.174235	-0.167161	0.0024	0.0024	-0.0896272	-0.0728158	0.0024	0.0024
-0.17395	-0.166911	0.0025	0.0025	-0.0871088	-0.0717728	0.0025	0.0025
-0.172436	-0.166513	0.0026	0.0026	-0.0851557	-0.070737	0.0026	0.0026
-0.168663	-0.165452	0.0027	0.0027	-0.0838334	-0.069918	0.0027	0.0027
-0.16845	-0.165358	0.0028	0.0028	-0.0831038	-0.0698629	0.0028	0.0028
-0.166853	-0.164279	0.0029	0.0029	-0.0818355	-0.0698191	0.0029	0.0029
-0.165163	-0.164151	0.003	0.003	-0.0817968	-0.0698162	0.003	0.003
-0.164021	-0.160063	0.0031	0.0031	-0.0815782	-0.0696317	0.0031	0.0031
-0.163536	-0.157743	0.0032	0.0032	-0.0807253	-0.0694517	0.0032	0.0032
-0.163204	-0.156987	0.0033	0.0033	-0.0805981	-0.0687952	0.0033	0.0033
-0.162851	-0.156934	0.0034	0.0034	-0.0793508	-0.0656169	0.0034	0.0034
-0.161991	-0.155633	0.0035	0.0035	-0.0791557	-0.0654484	0.0035	0.0035
-0.161877	-0.153301	0.0036	0.0036	-0.0758203	-0.065125	0.0036	0.0036
-0.159904	-0.152034	0.0037	0.0037	-0.0754415	-0.0649222	0.0037	0.0037
-0.158712	-0.151967	0.0038	0.0038	-0.0747029	-0.0646856	0.0038	0.0038
-0.158255	-0.151394	0.0039	0.0039	-0.073397	-0.0640381	0.0039	0.0039
-0.158167	-0.151108	0.004	0.004	-0.0733789	-0.0633526	0.004	0.004
-0.157184	-0.150371	0.0041	0.0041	-0.0722014	-0.0631359	0.0041	0.0041
-0.156735	-0.149516	0.0042	0.0042	-0.0719558	-0.0629105	0.0042	0.0042
-0.154834	-0.147791	0.0043	0.0043	-0.0718852	-0.0624737	0.0043	0.0043
-0.154552	-0.145182	0.0044	0.0044	-0.0716991	-0.062006	0.0044	0.0044
-0.154495	-0.143625	0.0045	0.0045	-0.0713965	-0.0615744	0.0045	0.0045
-0.153174	-0.143227	0.0046	0.0046	-0.0706953	-0.0614426	0.0046	0.0046
-0.152044	-0.143152	0.0047	0.0047	-0.070196	-0.0612331	0.0047	0.0047
-0.151194	-0.143001	0.0048	0.0048	-0.0692584	-0.0599648	0.0048	0.0048
-0.151023	-0.142866	0.0049	0.0049	-0.0691352	-0.0591264	0.0049	0.0049
-0.150548	-0.141615	0.005	0.005	-0.0689347	-0.0586401	0.005	0.005
-0.149821	-0.141591	0.0051	0.0051	-0.068825	-0.0582529	0.0051	0.0051
-0.149237	-0.140978	0.0052	0.0052	-0.068688	-0.0579477	0.0052	0.0052
-0.149005	-0.138606	0.0053	0.0053	-0.0679537	-0.0575503	0.0053	0.0053
-0.14801	-0.137927	0.0054	0.0054	-0.0677876	-0.0570787	0.0054	0.0054
-0.147894	-0.137749	0.0055	0.0055	-0.0677408	-0.0566379	0.0055	0.0055
-0.146704	-0.137583	0.0056	0.0056	-0.0663313	-0.0564596	0.0056	0.0056
-0.145554	-0.13693	0.0057	0.0057	-0.0660737	-0.0563601	0.0057	0.0057
-0.142843	-0.136673	0.0058	0.0058	-0.0659695	-0.0562681	0.0058	0.0058
-0.142238	-0.135955	0.0059	0.0059	-0.0658808	-0.0558853	0.0059	0.0059
-0.141107	-0.13584	0.006	0.006	-0.065125	-0.0551182	0.006	0.006
-0.139684	-0.135149	0.0061	0.0061	-0.0647234	-0.055002	0.0061	0.0061
-0.135206	-0.135119	0.0062	0.0062	-0.0643843	-0.0546125	0.0062	0.0062
-0.133888	-0.134778	0.0063	0.0063	-0.0639308	-0.0543409	0.0063	0.0063
-0.132511	-0.134458	0.0064	0.0064	-0.0635261	-0.054189	0.0064	0.0064
-0.132157	-0.133239	0.0065	0.0065	-0.0634012	-0.053473	0.0065	0.0065
-0.131497	-0.133087	0.0066	0.0066	-0.0632723	-0.0533736	0.0066	0.0066
-0.130591	-0.132439	0.0067	0.0067	-0.0628145	-0.0527293	0.0067	0.0067
-0.130419	-0.131413	0.0068	0.0068	-0.062693	-0.0524112	0.0068	0.0068
-0.128944	-0.130161	0.0069	0.0069	-0.0626773	-0.0523847	0.0069	0.0069
-0.128551	-0.129542	0.007	0.007	-0.0623121	-0.0522163	0.007	0.007
-0.128458	-0.129401	0.0071	0.0071	-0.0618419	-0.051875	0.0071	0.0071
-0.127961	-0.128871	0.0072	0.0072	-0.0618229	-0.0517241	0.0072	0.0072
-0.127377	-0.128111	0.0073	0.0073	-0.061232	-0.0515942	0.0073	0.0073
-0.127306	-0.128105	0.0074	0.0074	-0.061204	-0.0510536	0.0074	0.0074
-0.126513	-0.12799	0.0075	0.0075	-0.0609839	-0.051012	0.0075	0.0075
-0.126041	-0.127782	0.0076	0.0076	-0.0607516	-0.0508161	0.0076	0.0076
-0.124788	-0.12756	0.0077	0.0077	-0.0606278	-0.0506512	0.0077	0.0077
-0.124582	-0.127506	0.0078	0.0078	-0.0606132	-0.0505093	0.0078	0.0078
-0.124581	-0.126869	0.0079	0.0079	-0.0603638	-0.0504089	0.0079	0.0079
-0.123834	-0.12628	0.008	0.008	-0.0601644	-0.0502502	0.008	0.008
-0.123187	-0.124865	0.0081	0.0081	-0.0600839	-0.0501243	0.0081	0.0081
-0.122454	-0.124123	0.0082	0.0082	-0.0599118	-0.0496138	0.0082	0.0082
-0.122394	-0.123661	0.0083	0.0083	-0.0596677	-0.0495129	0.0083	0.0083
-0.122328	-0.123051	0.0084	0.0084	-0.0589195	-0.0491708	0.0084	0.0084
-0.120355	-0.123035	0.0085	0.0085	-0.058688	-0.0491496	0.0085	0.0085
-0.12028	-0.122958	0.0086	0.0086	-0.0583603	-0.0483797	0.0086	0.0086
-0.119546	-0.122131	0.0087	0.0087	-0.0581069	-0.0479241	0.0087	0.0087
-0.11884	-0.120834	0.0088	0.0088	-0.0578502	-0.0475824	0.0088	0.0088
-0.118691	-0.120478	0.0089	0.0089	-0.0569668	-0.0473747	0.0089	0.0089
-0.118671	-0.119647	0.009	0.009	-0.0566874	-0.0470922	0.009	0.009
-0.117952	-0.119463	0.0091	0.0091	-0.0564917	-0.0467297	0.0091	0.0091
-0.117947	-0.119318	0.0092	0.0092	-0.0563192	-0.0464098	0.0092	0.0092
-0.117446	-0.119267	0.0093	0.0093	-0.0562797	-0.046278	0.0093	0.0093
-0.117165	-0.119149	0.0094	0.0094	-0.0561986	-0.0460493	0.0094	0.0094
-0.117164	-0.11892	0.0095	0.0095	-0.0558028	-0.0459237	0.0095	0.0095
-0.116711	-0.118611	0.0096	0.0096	-0.0547507	-0.0458618	0.0096	0.0096
-0.116416	-0.118482	0.0097	0.0097	-0.0545321	-0.0457502	0.0097	0.0097
-0.115196	-0.11816	0.0098	0.0098	-0.0541205	-0.0456622	0.0098	0.0098
-0.114727	-0.118024	0.0099	0.0099	-0.0535675	-0.0456018	0.0099	0.0099
-0.114343	-0.117621	0.01	0.01	-0.0535464	-0.0453064	0.01	0.01
-0.113396	-0.117608	0.0101	0.0101	-0.0533286	-0.0452913	0.0101	0.0101
-0.113209	-0.117537	0.0102	0.0102	-0.0530985	-0.0451618	0.0102	0.0102
-0.113064	-0.117376	0.0103	0.0103	-0.052483	-0.045067	0.0103	0.0103
-0.113032	-0.117289	0.0104	0.0104	-0.0522853	-0.044976	0.0104	0.0104
-0.112589	-0.116975	0.0105	0.0105	-0.0522576	-0.0448894	0.0105	0.0105
-0.112283	-0.116948	0.0106	0.0106	-0.0522576	-0.0448696	0.0106	0.0106
-0.111523	-0.11656	0.0107	0.0107	-0.0521789	-0.0447795	0.0107	0.0107
-0.111299	-0.116525	0.0108	0.0108	-0.0519956	-0.0446556	0.0108	0.0108
-0.11118	-0.116503	0.0109	0.0109	-0.0508645	-0.0444218	0.0109	0.0109
-0.110618	-0.115668	0.011	0.011	-0.0506752	-0.0443045	0.011	0.011
-0.110416	-0.115385	0.0111	0.0111	-0.0505405	-0.0442766	0.0111	0.0111
-0.110263	-0.114962	0.0112	0.0112	-0.0504903	-0.0442204	0.0112	0.0112
-0.109984	-0.114954	0.0113	0.0113	-0.0498687	-0.0441314	0.0113	0.0113
-0.109401	-0.114828	0.0114	0.0114	-0.0497114	-0.0439897	0.0114	0.0114
-0.109288	-0.114537	0.0115	0.0115	-0.0496999	-0.0439022	0.0115	0.0115
-0.109226	-0.114086	0.0116	0.0116	-0.0491446	-0.0438622	0.0116	0.0116
-0.10918	-0.114055	0.0117	0.0117	-0.0490393	-0.0437869	0.0117	0.0117
-0.10891	-0.113923	0.0118	0.0118	-0.0489198	-0.0436525	0.0118	0.0118
-0.108758	-0.113885	0.0119	0.0119	-0.0488556	-0.0434459	0.0119	0.0119
-0.108348	-0.113762	0.012	0.012	-0.0487705	-0.0432867	0.012	0.012
-0.108072	-0.113753	0.0121	0.0121	-0.0487442	-0.0427886	0.0121	0.0121
-0.108063	-0.113643	0.0122	0.0122	-0.0486022	-0.0426237	0.0122	0.0122
-0.107182	-0.113172	0.0123	0.0123	-0.048572	-0.0423913	0.0123	0.0123
-0.107086	-0.113136	0.0124	0.0124	-0.0483835	-0.0423322	0.0124	0.0124
-0.105854	-0.113128	0.0125	0.0125	-0.0475821	-0.0420608	0.0125	0.0125
-0.10567	-0.113011	0.0126	0.0126	-0.0475761	-0.0420282	0.0126	0.0126
-0.105397	-0.112762	0.0127	0.0127	-0.0474743	-0.0419782	0.0127	0.0127
-0.105363	-0.112732	0.0128	0.0128	-0.0473882	-0.0417935	0.0128	0.0128
-0.105354	-0.112246	0.0129	0.0129	-0.0472611	-0.0414774	0.0129	0.0129
-0.104886	-0.112206	0.013	0.013	-0.047102	-0.0411974	0.013	0.013
-0.104698	-0.112146	0.0131	0.0131	-0.0469115	-0.0411448	0.0131	0.0131
-0.104213	-0.111792	0.0132	0.0132	-0.0467465	-0.0411188	0.0132	0.0132
-0.103936	-0.111764	0.0133	0.0133	-0.0466385	-0.0408912	0.0133	0.0133
-0.103879	-0.111582	0.0134	0.0134	-0.046475	-0.0408751	0.0134	0.0134
-0.103741	-0.1112	0.0135	0.0135	-0.0462578	-0.040643	0.0135	0.0135
-0.103581	-0.111171	0.0136	0.0136	-0.0461262	-0.040639	0.0136	0.0136
-0.102688	-0.110626	0.0137	0.0137	-0.0460763	-0.0405341	0.0137	0.0137
-0.102499	-0.110048	0.0138	0.0138	-0.0460171	-0.0403518	0.0138	0.0138
-0.102139	-0.109834	0.0139	0.0139	-0.045968	-0.0396837	0.0139	0.0139
-0.10213	-0.109639	0.014	0.014	-0.0459451	-0.0392361	0.014	0.014
-0.101477	-0.109525	0.0141	0.0141	-0.0459292	-0.0390549	0.0141	0.0141
-0.101313	-0.109384	0.0142	0.0142	-0.045649	-0.0389358	0.0142	0.0142
-0.10123	-0.109158	0.0143	0.0143	-0.0455352	-0.0389031	0.0143	0.0143
-0.101172	-0.108895	0.0144	0.0144	-0.0454074	-0.0388569	0.0144	0.0144
-0.10114	-0.108794	0.0145	0.0145	-0.0453568	-0.0386151	0.0145	0.0145
-0.101104	-0.108588	0.0146	0.0146	-0.0452919	-0.0385762	0.0146	0.0146
-0.100878	-0.108574	0.0147	0.0147	-0.0452142	-0.03856	0.0147	0.0147
-0.100753	-0.108421	0.0148	0.0148	-0.0448201	-0.0385501	0.0148	0.0148
-0.100563	-0.10807	0.0149	0.0149	-0.0447312	-0.0384951	0.0149	0.0149
-0.100457	-0.107891	0.015	0.015	-0.0445843	-0.0384088	0.015	0.015
-0.10022	-0.107276	0.0151	0.0151	-0.044562	-0.0381783	0.0151	0.0151
-0.100056	-0.107094	0.0152	0.0152	-0.0442935	-0.0381279	0.0152	0.0152
-0.0996639	-0.107061	0.0153	0.0153	-0.0441121	-0.0376967	0.0153	0.0153
-0.0996124	-0.106664	0.0154	0.0154	-0.0441013	-0.0376357	0.0154	0.0154
-0.0995281	-0.106584	0.0155	0.0155	-0.0440091	-0.0375449	0.0155	0.0155
-0.0992728	-0.106478	0.0156	0.0156	-0.0439122	-0.0374232	0.0156	0.0156
-0.0992262	-0.106102	0.0157	0.0157	-0.0438894	-0.0374031	0.0157	0.0157
-0.099122	-0.105989	0.0158	0.0158	-0.0438771	-0.0374009	0.0158	0.0158
-0.09893	-0.105711	0.0159	0.0159	-0.04385	-0.0373078	0.0159	0.0159
-0.0987614	-0.105212	0.016	0.016	-0.0438346	-0.0372259	0.016	0.016
-0.0986953	-0.10489	0.0161	0.0161	-0.043477	-0.037012	0.0161	0.0161
-0.0985981	-0.104548	0.0162	0.0162	-0.043375	-0.0370012	0.0162	0.0162
-0.098387	-0.103716	0.0163	0.0163	-0.0430306	-0.0368676	0.0163	0.0163
-0.0981224	-0.103637	0.0164	0.0164	-0.0429998	-0.0366632	0.0164	0.0164
-0.0980187	-0.103478	0.0165	0.0165	-0.0428849	-0.036591	0.0165	0.0165
-0.0977783	-0.103362	0.0166	0.0166	-0.0428228	-0.0364623	0.0166	0.0166
-0.097763	-0.102309	0.0167	0.0167	-0.0427842	-0.036219	0.0167	0.0167
-0.097739	-0.102281	0.0168	0.0168	-0.0426673	-0.0362088	0.0168	0.0168
-0.0976746	-0.10226	0.0169	0.0169	-0.0421848	-0.0361965	0.0169	0.0169
-0.0972843	-0.101813	0.017	0.017	-0.0421025	-0.0361357	0.017	0.017
-0.0972772	-0.101524	0.0171	0.0171	-0.0418955	-0.0360092	0.0171	0.0171
-0.0968884	-0.101303	0.0172	0.0172	-0.0418931	-0.0358583	0.0172	0.0172
-0.0962616	-0.101099	0.0173	0.0173	-0.0418263	-0.0358374	0.0173	0.0173
-0.0961575	-0.100736	0.0174	0.0174	-0.0413838	-0.0357488	0.0174	0.0174
-0.0959242	-0.10035	0.0175	0.0175	-0.041265	-0.0355587	0.0175	0.0175
-0.0958772	-0.100064	0.0176	0.0176	-0.0410183	-0.0354347	0.0176	0.0176
-0.0958745	-0.0993208	0.0177	0.0177	-0.0408763	-0.0352918	0.0177	0.0177
-0.0958007	-0.0992827	0.0178	0.0178	-0.0407814	-0.0352742	0.0178	0.0178
-0.0956684	-0.0991726	0.0179	0.0179	-0.0406953	-0.0349124	0.0179	0.0179
-0.0956419	-0.0989252	0.018	0.018	-0.0405619	-0.0348859	0.018	0.018
-0.0955979	-0.0986826	0.0181	0.0181	-0.0405359	-0.0348382	0.0181	0.0181
-0.0955044	-0.0986037	0.0182	0.0182	-0.0402925	-0.0347588	0.0182	0.0182
-0.0953638	-0.0980698	0.0183	0.0183	-0.040225	-0.0347569	0.0183	0.0183
-0.0945914	-0.0979773	0.0184	0.0184	-0.0402037	-0.0347005	0.0184	0.0184
-0.0945389	-0.0979158	0.0185	0.0185	-0.0401323	-0.034647	0.0185	0.0185
-0.0943571	-0.0979121	0.0186	0.0186	-0.040028	-0.0345727	0.0186	0.0186
-0.0942797	-0.097899	0.0187	0.0187	-0.0397838	-0.0345518	0.0187	0.0187
-0.0928486	-0.0977186	0.0188	0.0188	-0.0397237	-0.0345156	0.0188	0.0188
-0.0922057	-0.0976127	0.0189	0.0189	-0.0397205	-0.0341804	0.0189	0.0189
-0.0921333	-0.0975754	0.019	0.019	-0.0396871	-0.0340986	0.019	0.019
-0.0920521	-0.0974711	0.0191	0.0191	-0.0396133	-0.0339823	0.0191	0.0191
-0.091571	-0.0974566	0.0192	0.0192	-0.0395935	-0.0337628	0.0192	0.0192
-0.0914563	-0.0973143	0.0193	0.0193	-0.0392866	-0.0335667	0.0193	0.0193
-0.0913815	-0.0972257	0.0194	0.0194	-0.0392512	-0.0334462	0.0194	0.0194
-0.0912406	-0.0970979	0.0195	0.0195	-0.0392121	-0.0334317	0.0195	0.0195
-0.091116	-0.0965428	0.0196	0.0196	-0.038905	-0.0332038	0.0196	0.0196
-0.0907604	-0.0962084	0.0197	0.0197	-0.038813	-0.0330846	0.0197	0.0197
-0.0905925	-0.0961341	0.0198	0.0198	-0.0385115	-0.0330617	0.0198	0.0198
-0.0904738	-0.0960317	0.0199	0.0199	-0.0384249	-0.0328469	0.0199	0.0199
-0.0904681	-0.0959598	0.02	0.02	-0.0382866	-0.0328264	0.02	0.02
-0.0902373	-0.0953854	0.0201	0.0201	-0.0381812	-0.0327524	0.0201	0.0201
-0.0902348	-0.0948227	0.0202	0.0202	-0.038163	-0.0326745	0.0202	0.0202
-0.0899781	-0.0947657	0.0203	0.0203	-0.0379889	-0.0324154	0.0203	0.0203
-0.0899675	-0.0947518	0.0204	0.0204	-0.0378308	-0.0323134	0.0204	0.0204
-0.0897305	-0.0947096	0.0205	0.0205	-0.0376853	-0.0322912	0.0205	0.0205
-0.0896164	-0.0935069	0.0206	0.0206	-0.0375401	-0.0321664	0.0206	0.0206
-0.0893676	-0.0929761	0.0207	0.0207	-0.037407	-0.0321462	0.0207	0.0207
-0.0892293	-0.0929439	0.0208	0.0208	-0.0373993	-0.0320564	0.0208	0.0208
-0.0889297	-0.0928983	0.0209	0.0209	-0.0373973	-0.0319326	0.0209	0.0209
-0.0888418	-0.0928627	0.021	0.021	-0.0373816	-0.0318716	0.021	0.021
-0.0885551	-0.0927168	0.0211	0.0211	-0.0372744	-0.0318516	0.0211	0.0211
-0.0884576	-0.0925979	0.0212	0.0212	-0.0371576	-0.0317949	0.0212	0.0212
-0.0883433	-0.0924711	0.0213	0.0213	-0.0370181	-0.0316802	0.0213	0.0213
-0.0882858	-0.0924008	0.0214	0.0214	-0.0369649	-0.0316255	0.0214	0.0214
-0.0882773	-0.0921448	0.0215	0.0215	-0.0368695	-0.0314967	0.0215	0.0215
-0.0881934	-0.0918798	0.0216	0.0216	-0.0368261	-0.0314396	0.0216	0.0216
-0.0880406	-0.0918011	0.0217	0.0217	-0.0368249	-0.0311613	0.0217	0.0217
-0.0878843	-0.091776	0.0218	0.0218	-0.0367824	-0.0310464	0.0218	0.0218
-0.087839	-0.0916506	0.0219	0.0219	-0.0367553	-0.0309732	0.0219	0.0219
-0.087416	-0.091619	0.022	0.022	-0.0367311	-0.0308906	0.022	0.022
-0.0873512	-0.0913904	0.0221	0.0221	-0.0366324	-0.0308685	0.0221	0.0221
-0.0872176	-0.0913377	0.0222	0.0222	-0.0365278	-0.0307307	0.0222	0.0222
-0.0871957	-0.0913122	0.0223	0.0223	-0.0364558	-0.0306723	0.0223	0.0223
-0.0866942	-0.09102	0.0224	0.0224	-0.0364285	-0.0306086	0.0224	0.0224
-0.0866594	-0.0909943	0.0225	0.0225	-0.0364098	-0.0305489	0.0225	0.0225
-0.0863984	-0.0909816	0.0226	0.0226	-0.0361618	-0.030507	0.0226	0.0226
-0.086365	-0.0907395	0.0227	0.0227	-0.0361198	-0.0304403	0.0227	0.0227
-0.0862102	-0.0907225	0.0228	0.0228	-0.0356249	-0.030391	0.0228	0.0228
-0.0859233	-0.0906348	0.0229	0.0229	-0.0355666	-0.0303175	0.0229	0.0229
-0.085871	-0.0906154	0.023	0.023	-0.0354044	-0.0302836	0.023	0.023
-0.0855719	-0.0905526	0.0231	0.0231	-0.0352546	-0.0302593	0.0231	0.0231
-0.0854477	-0.0905365	0.0232	0.0232	-0.0352289	-0.0302584	0.0232	0.0232
-0.0852412	-0.0902276	0.0233	0.0233	-0.0352072	-0.0302225	0.0233	0.0233
-0.0852103	-0.0901207	0.0234	0.0234	-0.0351922	-0.0301833	0.0234	0.0234
-0.0851523	-0.0900413	0.0235	0.0235	-0.0351048	-0.030176	0.0235	0.0235
-0.0850786	-0.0899306	0.0236	0.0236	-0.0348678	-0.0300886	0.0236	0.0236
-0.0850031	-0.0898999	0.0237	0.0237	-0.0347231	-0.0300867	0.0237	0.0237
-0.0849436	-0.0898853	0.0238	0.0238	-0.0347205	-0.0300541	0.0238	0.0238
-0.0848348	-0.0898118	0.0239	0.0239	-0.03437	-0.0300489	0.0239	0.0239
-0.084705	-0.0895883	0.024	0.024	-0.034363	-0.0299903	0.024	0.024
-0.0846856	-0.0894931	0.0241	0.0241	-0.0343482	-0.0298856	0.0241	0.0241
-0.0843413	-0.0894841	0.0242	0.0242	-0.0342561	-0.0298505	0.0242	0.0242
-0.0839782	-0.0894724	0.0243	0.0243	-0.0341853	-0.0297922	0.0243	0.0243
-0.0838818	-0.0893669	0.0244	0.0244	-0.0339305	-0.0297249	0.0244	0.0244
-0.0837866	-0.0893588	0.0245	0.0245	-0.033929	-0.0296545	0.0245	0.0245
-0.0835549	-0.0890118	0.0246	0.0246	-0.0338783	-0.029627	0.0246	0.0246
-0.0835393	-0.0888811	0.0247	0.0247	-0.0337824	-0.029542	0.0247	0.0247
-0.0834323	-0.0887331	0.0248	0.0248	-0.0336887	-0.0294717	0.0248	0.0248
-0.0834062	-0.0887309	0.0249	0.0249	-0.0336106	-0.0293624	0.0249	0.0249
-0.0832595	-0.0880396	0.025	0.025	-0.0335756	-0.0293398	0.025	0.025
-0.0832458	-0.087998	0.0251	0.0251	-0.0335046	-0.0293268	0.0251	0.0251
-0.0831753	-0.0878542	0.0252	0.0252	-0.0334499	-0.0292628	0.0252	0.0252
-0.083045	-0.0876492	0.0253	0.0253	-0.0333925	-0.0291641	0.0253	0.0253
-0.0828579	-0.0875364	0.0254	0.0254	-0.0333759	-0.0290202	0.0254	0.0254
-0.082743	-0.0872805	0.0255	0.0255	-0.0332628	-0.0289949	0.0255	0.0255
-0.0825929	-0.0870053	0.0256	0.0256	-0.0332475	-0.0289151	0.0256	0.0256
-0.0825122	-0.086907	0.0257	0.0257	-0.0331344	-0.0287228	0.0257	0.0257
-0.0825104	-0.0868907	0.0258	0.0258	-0.0330529	-0.0286465	0.0258	0.0258
-0.0824497	-0.0868328	0.0259	0.0259	-0.0330237	-0.0285728	0.0259	0.0259
-0.0824288	-0.0867827	0.026	0.026	-0.0330138	-0.0285117	0.026	0.026
-0.0821819	-0.0866395	0.0261	0.0261	-0.032938	-0.0283808	0.0261	0.0261
-0.0821677	-0.0866323	0.0262	0.0262	-0.0329162	-0.0283168	0.0262	0.0262
-0.0821211	-0.0863118	0.0263	0.0263	-0.0328874	-0.0282039	0.0263	0.0263
-0.0820531	-0.085913	0.0264	0.0264	-0.0327233	-0.0281922	0.0264	0.0264
-0.0820497	-0.0858343	0.0265	0.0265	-0.0327228	-0.0281606	0.0265	0.0265
-0.0820373	-0.0855694	0.0266	0.0266	-0.032588	-0.028095	0.0266	0.0266
-0.0819317	-0.0854018	0.0267	0.0267	-0.0325715	-0.0280785	0.0267	0.0267
-0.0819118	-0.085394	0.0268	0.0268	-0.0325294	-0.0280448	0.0268	0.0268
-0.0818091	-0.0850951	0.0269	0.0269	-0.0325068	-0.0280396	0.0269	0.0269
-0.0817377	-0.0849978	0.027	0.027	-0.032486	-0.0280274	0.027	0.027
-0.0816696	-0.0849193	0.0271	0.0271	-0.0324745	-0.027982	0.0271	0.0271
-0.0816189	-0.0848266	0.0272	0.0272	-0.0322638	-0.0279507	0.0272	0.0272
-0.0815513	-0.0847707	0.0273	0.0273	-0.0322202	-0.0279066	0.0273	0.0273
-0.0814967	-0.0847441	0.0274	0.0274	-0.0321656	-0.0278049	0.0274	0.0274
-0.0813246	-0.0846778	0.0275	0.0275	-0.0321318	-0.0277859	0.0275	0.0275
-0.081322	-0.084624	0.0276	0.0276	-0.031934	-0.0277574	0.0276	0.0276
-0.0812343	-0.0844887	0.0277	0.0277	-0.0318983	-0.0276691	0.0277	0.0277
-0.0812182	-0.0844401	0.0278	0.0278	-0.031817	-0.0275654	0.0278	0.0278
-0.0809853	-0.0843224	0.0279	0.0279	-0.0317403	-0.0274463	0.0279	0.0279
-0.0808803	-0.0842097	0.028	0.028	-0.0316981	-0.0273867	0.028	0.028
-0.0808603	-0.0841764	0.0281	0.0281	-0.0316836	-0.0273698	0.0281	0.0281
-0.0807901	-0.0840942	0.0282	0.0282	-0.0316384	-0.0273037	0.0282	0.0282
-0.0807527	-0.0838852	0.0283	0.0283	-0.0315793	-0.0272675	0.0283	0.0283
-0.0807286	-0.0837593	0.0284	0.0284	-0.0314724	-0.027231	0.0284	0.0284
-0.0806324	-0.0836892	0.0285	0.0285	-0.0314639	-0.0271145	0.0285	0.0285
-0.0805303	-0.0836503	0.0286	0.0286	-0.0314367	-0.027069	0.0286	0.0286
-0.0805282	-0.0836278	0.0287	0.0287	-0.0314169	-0.0270578	0.0287	0.0287
-0.0804452	-0.0830125	0.0288	0.0288	-0.0314139	-0.0270209	0.0288	0.0288
-0.0803747	-0.0830112	0.0289	0.0289	-0.0313831	-0.0269994	0.0289	0.0289
-0.0799942	-0.082975	0.029	0.029	-0.0312586	-0.0269762	0.029	0.029
-0.0799829	-0.0829665	0.0291	0.0291	-0.0312486	-0.0269542	0.0291	0.0291
-0.0799619	-0.0828014	0.0292	0.0292	-0.0312176	-0.0269415	0.0292	0.0292
-0.0798007	-0.0826893	0.0293	0.0293	-0.0310156	-0.0269362	0.0293	0.0293
-0.0797534	-0.0826745	0.0294	0.0294	-0.030962	-0.0268447	0.0294	0.0294
-0.0796624	-0.0826197	0.0295	0.0295	-0.0309553	-0.0268172	0.0295	0.0295
-0.0794202	-0.0823787	0.0296	0.0296	-0.0308906	-0.026729	0.0296	0.0296
-0.0789721	-0.0822418	0.0297	0.0297	-0.0308503	-0.0267277	0.0297	0.0297
-0.0789053	-0.0821855	0.0298	0.0298	-0.0307247	-0.0267225	0.0298	0.0298
-0.0788945	-0.0821248	0.0299	0.0299	-0.0306973	-0.0266277	0.0299	0.0299
-0.0788665	-0.0820886	0.03	0.03	-0.0305423	-0.0266196	0.03	0.03
-0.0788616	-0.0820556	0.0301	0.0301	-0.0305239	-0.0266119	0.0301	0.0301
-0.0788538	-0.0820098	0.0302	0.0302	-0.0303537	-0.0265183	0.0302	0.0302
-0.0787805	-0.0819468	0.0303	0.0303	-0.0303032	-0.0264638	0.0303	0.0303
-0.0787401	-0.0818178	0.0304	0.0304	-0.0301937	-0.0261847	0.0304	0.0304
-0.0787312	-0.0817552	0.0305	0.0305	-0.0301601	-0.0261797	0.0305	0.0305
-0.0786769	-0.0817355	0.0306	0.0306	-0.0301436	-0.0261501	0.0306	0.0306
-0.0785466	-0.0816892	0.0307	0.0307	-0.0301184	-0.0259186	0.0307	0.0307
-0.0782803	-0.0816676	0.0308	0.0308	-0.030091	-0.0258779	0.0308	0.0308
-0.0782055	-0.0816411	0.0309	0.0309	-0.0300611	-0.0257907	0.0309	0.0309
-0.0782025	-0.0814991	0.031	0.031	-0.0300566	-0.0257562	0.031	0.031
-0.0781735	-0.0814083	0.0311	0.0311	-0.0300448	-0.0257414	0.0311	0.0311
-0.0781149	-0.0813892	0.0312	0.0312	-0.0300375	-0.0256417	0.0312	0.0312
-0.0778263	-0.0811129	0.0313	0.0313	-0.0299689	-0.0255784	0.0313	0.0313
-0.0778152	-0.0810916	0.0314	0.0314	-0.0299393	-0.0255716	0.0314	0.0314
-0.0777753	-0.0810526	0.0315	0.0315	-0.0299375	-0.025564	0.0315	0.0315
-0.0777258	-0.08104	0.0316	0.0316	-0.029915	-0.0255468	0.0316	0.0316
-0.07758	-0.0809228	0.0317	0.0317	-0.0298404	-0.0255076	0.0317	0.0317
-0.0775777	-0.0808977	0.0318	0.0318	-0.0298188	-0.0254802	0.0318	0.0318
-0.0775159	-0.0807423	0.0319	0.0319	-0.0297118	-0.0254583	0.0319	0.0319
-0.0772259	-0.0806214	0.032	0.032	-0.0296873	-0.0254564	0.032	0.032
-0.0769416	-0.0806089	0.0321	0.0321	-0.0296414	-0.0254205	0.0321	0.0321
-0.0768881	-0.0805375	0.0322	0.0322	-0.029619	-0.0253824	0.0322	0.0322
-0.0767792	-0.0804701	0.0323	0.0323	-0.0295859	-0.0252472	0.0323	0.0323
-0.076721	-0.0804156	0.0324	0.0324	-0.0295745	-0.0251597	0.0324	0.0324
-0.0766082	-0.079996	0.0325	0.0325	-0.0294449	-0.0251535	0.0325	0.0325
-0.0765681	-0.0798913	0.0326	0.0326	-0.0294031	-0.0250989	0.0326	0.0326
-0.0765331	-0.079778	0.0327	0.0327	-0.0293967	-0.0250849	0.0327	0.0327
-0.0765202	-0.0797774	0.0328	0.0328	-0.0293194	-0.0250519	0.0328	0.0328
-0.0763384	-0.0797708	0.0329	0.0329	-0.0292822	-0.0250477	0.0329	0.0329
-0.0762936	-0.0796542	0.033	0.033	-0.0292197	-0.0250413	0.033	0.033
-0.0762433	-0.0796183	0.0331	0.0331	-0.0292188	-0.0249983	0.0331	0.0331
-0.0761794	-0.0793675	0.0332	0.0332	-0.0292091	-0.024993	0.0332	0.0332
-0.0761712	-0.079354	0.0333	0.0333	-0.0292039	-0.0249882	0.0333	0.0333
-0.0761417	-0.0792836	0.0334	0.0334	-0.0291915	-0.0249633	0.0334	0.0334
-0.0760028	-0.0791385	0.0335	0.0335	-0.0291579	-0.0249434	0.0335	0.0335
-0.0758889	-0.0788572	0.0336	0.0336	-0.0291298	-0.0249333	0.0336	0.0336
-0.0757659	-0.07881	0.0337	0.0337	-0.0291244	-0.0249305	0.0337	0.0337
-0.0754907	-0.0787356	0.0338	0.0338	-0.0291181	-0.0249127	0.0338	0.0338
-0.075302	-0.078708	0.0339	0.0339	-0.0291097	-0.0249115	0.0339	0.0339
-0.0752984	-0.0782285	0.034	0.034	-0.0290545	-0.0248718	0.034	0.034
-0.0751845	-0.078203	0.0341	0.0341	-0.0290105	-0.0248633	0.0341	0.0341
-0.0751302	-0.0781913	0.0342	0.0342	-0.0289231	-0.0247766	0.0342	0.0342
-0.0750743	-0.0780162	0.0343	0.0343	-0.0288867	-0.0247036	0.0343	0.0343
-0.0749325	-0.077924	0.0344	0.0344	-0.0287621	-0.0246332	0.0344	0.0344
-0.074896	-0.0778964	0.0345	0.0345	-0.0287193	-0.024617	0.0345	0.0345
-0.0748843	-0.0778008	0.0346	0.0346	-0.0285971	-0.0246112	0.0346	0.0346
-0.0747574	-0.0774143	0.0347	0.0347	-0.0285561	-0.0246078	0.0347	0.0347
-0.0745117	-0.0773896	0.0348	0.0348	-0.0285398	-0.0246049	0.0348	0.0348
-0.0744404	-0.0772264	0.0349	0.0349	-0.0284425	-0.0245778	0.0349	0.0349
-0.07428	-0.0771489	0.035	0.035	-0.0284092	-0.0245427	0.035	0.035
-0.0742216	-0.0771402	0.0351	0.0351	-0.0283817	-0.0245114	0.0351	0.0351
-0.0742052	-0.0770591	0.0352	0.0352	-0.0282972	-0.0244904	0.0352	0.0352
-0.0741911	-0.0770227	0.0353	0.0353	-0.0282956	-0.0244125	0.0353	0.0353
-0.0741798	-0.0769577	0.0354	0.0354	-0.0282497	-0.0243957	0.0354	0.0354
-0.0740841	-0.076559	0.0355	0.0355	-0.0282396	-0.0243938	0.0355	0.0355
-0.0740815	-0.0761459	0.0356	0.0356	-0.0282319	-0.0243606	0.0356	0.0356
-0.0740754	-0.0760309	0.0357	0.0357	-0.0282187	-0.0243252	0.0357	0.0357
-0.0739448	-0.0759788	0.0358	0.0358	-0.0282009	-0.0242604	0.0358	0.0358
-0.0739446	-0.0757521	0.0359	0.0359	-0.0281837	-0.0242327	0.0359	0.0359
-0.0739144	-0.0757395	0.036	0.036	-0.0281575	-0.0242225	0.036	0.036
-0.0738867	-0.0756564	0.0361	0.0361	-0.0281536	-0.0241932	0.0361	0.0361
-0.0738628	-0.0756199	0.0362	0.0362	-0.028137	-0.0241505	0.0362	0.0362
-0.0738573	-0.0755949	0.0363	0.0363	-0.0281267	-0.0241498	0.0363	0.0363
-0.0738514	-0.0755397	0.0364	0.0364	-0.0279963	-0.0241456	0.0364	0.0364
-0.0738047	-0.0754258	0.0365	0.0365	-0.0279733	-0.0241294	0.0365	0.0365
-0.0736987	-0.0754071	0.0366	0.0366	-0.0278716	-0.0240991	0.0366	0.0366
-0.0736801	-0.0752926	0.0367	0.0367	-0.0278136	-0.0240709	0.0367	0.0367
-0.0736385	-0.0751632	0.0368	0.0368	-0.0278088	-0.0240115	0.0368	0.0368
-0.0734689	-0.0751524	0.0369	0.0369	-0.0277631	-0.0240044	0.0369	0.0369
-0.0734493	-0.0749129	0.037	0.037	-0.0277495	-0.0240025	0.037	0.037
-0.0734453	-0.0749121	0.0371	0.0371	-0.0277149	-0.0239987	0.0371	0.0371
-0.0733789	-0.0748843	0.0372	0.0372	-0.0277129	-0.0239969	0.0372	0.0372
-0.0732533	-0.0748643	0.0373	0.0373	-0.0276511	-0.0239962	0.0373	0.0373
-0.0731283	-0.0748063	0.0374	0.0374	-0.0276475	-0.0239814	0.0374	0.0374
-0.0730772	-0.0747498	0.0375	0.0375	-0.0276324	-0.0239126	0.0375	0.0375
-0.0730541	-0.0746708	0.0376	0.0376	-0.0275781	-0.0238334	0.0376	0.0376
-0.0730301	-0.0746339	0.0377	0.0377	-0.0275597	-0.0237956	0.0377	0.0377
-0.0729876	-0.0746174	0.0378	0.0378	-0.0275397	-0.0237183	0.0378	0.0378
-0.0729783	-0.0745355	0.0379	0.0379	-0.027489	-0.0236913	0.0379	0.0379
-0.0729616	-0.074511	0.038	0.038	-0.0274821	-0.0236753	0.038	0.038
-0.0729203	-0.074398	0.0381	0.0381	-0.0274779	-0.0235981	0.0381	0.0381
-0.0728194	-0.0743972	0.0382	0.0382	-0.0272904	-0.0235602	0.0382	0.0382
-0.0727241	-0.0743816	0.0383	0.0383	-0.0272188	-0.0235119	0.0383	0.0383
-0.0727241	-0.074336	0.0384	0.0384	-0.02715	-0.0235099	0.0384	0.0384
-0.0727032	-0.074327	0.0385	0.0385	-0.0271072	-0.0235079	0.0385	0.0385
-0.0725406	-0.0743211	0.0386	0.0386	-0.0271034	-0.0234843	0.0386	0.0386
-0.0724416	-0.0742595	0.0387	0.0387	-0.0270955	-0.0234582	0.0387	0.0387
-0.0723311	-0.0742351	0.0388	0.0388	-0.0270636	-0.0233592	0.0388	0.0388
-0.0723183	-0.0740669	0.0389	0.0389	-0.027057	-0.0233522	0.0389	0.0389
-0.0723171	-0.0739585	0.039	0.039	-0.0270468	-0.0233335	0.039	0.039
-0.072303	-0.0738328	0.0391	0.0391	-0.0270305	-0.0232994	0.0391	0.0391
-0.0722901	-0.0736372	0.0392	0.0392	-0.0269399	-0.0232621	0.0392	0.0392
-0.0722514	-0.0734672	0.0393	0.0393	-0.0269005	-0.0232494	0.0393	0.0393
-0.0719841	-0.0734538	0.0394	0.0394	-0.0268894	-0.0232119	0.0394	0.0394
-0.0718811	-0.0733879	0.0395	0.0395	-0.026861	-0.0231791	0.0395	0.0395
-0.0718557	-0.0733747	0.0396	0.0396	-0.026796	-0.0231722	0.0396	0.0396
-0.0718503	-0.0732949	0.0397	0.0397	-0.0267878	-0.0231642	0.0397	0.0397
-0.0718111	-0.0732427	0.0398	0.0398	-0.0267827	-0.0231428	0.0398	0.0398
-0.0717171	-0.0731132	0.0399	0.0399	-0.0267348	-0.0231403	0.0399	0.0399
-0.0716247	-0.0729929	0.04	0.04	-0.0266866	-0.0231229	0.04	0.04
-0.0714929	-0.0728726	0.0401	0.0401	-0.0266825	-0.0231152	0.0401	0.0401
-0.0714301	-0.072838	0.0402	0.0402	-0.0266814	-0.0231073	0.0402	0.0402
-0.0713656	-0.0726463	0.0403	0.0403	-0.0266396	-0.0230678	0.0403	0.0403
-0.0713634	-0.0726008	0.0404	0.0404	-0.0266294	-0.0230608	0.0404	0.0404
-0.0712469	-0.0725326	0.0405	0.0405	-0.0266189	-0.0230559	0.0405	0.0405
-0.0710458	-0.0725301	0.0406	0.0406	-0.0265708	-0.0230473	0.0406	0.0406
-0.0710113	-0.072152	0.0407	0.0407	-0.0265673	-0.0230435	0.0407	0.0407
-0.0709634	-0.0721095	0.0408	0.0408	-0.0265291	-0.0230433	0.0408	0.0408
-0.0709123	-0.0717829	0.0409	0.0409	-0.0265165	-0.0230426	0.0409	0.0409
-0.0708107	-0.071714	0.041	0.041	-0.0264585	-0.0230232	0.041	0.041
-0.0708048	-0.0717078	0.0411	0.0411	-0.0264569	-0.0229934	0.0411	0.0411
-0.0708041	-0.0716988	0.0412	0.0412	-0.0263507	-0.0229878	0.0412	0.0412
-0.0708007	-0.0716076	0.0413	0.0413	-0.026348	-0.0229496	0.0413	0.0413
-0.0707761	-0.0715889	0.0414	0.0414	-0.0262963	-0.0229183	0.0414	0.0414
-0.0707602	-0.0714786	0.0415	0.0415	-0.0262714	-0.022881	0.0415	0.0415
-0.070754	-0.0713196	0.0416	0.0416	-0.0262507	-0.0228543	0.0416	0.0416
-0.0707474	-0.0712831	0.0417	0.0417	-0.0262301	-0.0228265	0.0417	0.0417
-0.0706004	-0.0712241	0.0418	0.0418	-0.0261955	-0.0228251	0.0418	0.0418
-0.0705711	-0.0711289	0.0419	0.0419	-0.0261672	-0.0227674	0.0419	0.0419
-0.0704726	-0.0708997	0.042	0.042	-0.026154	-0.0227614	0.042	0.042
-0.0704526	-0.0708818	0.0421	0.0421	-0.0261407	-0.0227575	0.0421	0.0421
-0.07043	-0.0707361	0.0422	0.0422	-0.0261269	-0.0226898	0.0422	0.0422
-0.0703365	-0.0706202	0.0423	0.0423	-0.0261012	-0.0226794	0.0423	0.0423
-0.0702889	-0.0705718	0.0424	0.0424	-0.0260897	-0.0226768	0.0424	0.0424
-0.0702228	-0.070388	0.0425	0.0425	-0.0260532	-0.0226446	0.0425	0.0425
-0.0701236	-0.0701808	0.0426	0.0426	-0.0259992	-0.0226064	0.0426	0.0426
-0.0700615	-0.0700619	0.0427	0.0427	-0.0259856	-0.0225169	0.0427	0.0427
-0.0700517	-0.0700486	0.0428	0.0428	-0.0259845	-0.0225069	0.0428	0.0428
-0.0699719	-0.0700208	0.0429	0.0429	-0.0259709	-0.0224876	0.0429	0.0429
-0.0698768	-0.070001	0.043	0.043	-0.0259514	-0.022467	0.043	0.043
-0.0697931	-0.0699784	0.0431	0.0431	-0.0259169	-0.0224526	0.0431	0.0431
-0.0696851	-0.0699194	0.0432	0.0432	-0.0258811	-0.0224371	0.0432	0.0432
-0.0695896	-0.0698222	0.0433	0.0433	-0.0258537	-0.0224267	0.0433	0.0433
-0.0695643	-0.0697667	0.0434	0.0434	-0.025775	-0.0224243	0.0434	0.0434
-0.069559	-0.0697418	0.0435	0.0435	-0.0257699	-0.0224095	0.0435	0.0435
-0.0695005	-0.0697207	0.0436	0.0436	-0.0256903	-0.0223885	0.0436	0.0436
-0.0694005	-0.0696142	0.0437	0.0437	-0.0256477	-0.0223852	0.0437	0.0437
-0.0693671	-0.0695656	0.0438	0.0438	-0.025645	-0.0223732	0.0438	0.0438
-0.0691946	-0.0695331	0.0439	0.0439	-0.0256337	-0.0223728	0.0439	0.0439
-0.0691474	-0.0695326	0.044	0.044	-0.0256116	-0.0223585	0.044	0.044
-0.0691241	-0.069426	0.0441	0.0441	-0.0255947	-0.0223318	0.0441	0.0441
-0.0690521	-0.0694243	0.0442	0.0442	-0.0255517	-0.0223224	0.0442	0.0442
-0.0690294	-0.0692464	0.0443	0.0443	-0.0255224	-0.0222808	0.0443	0.0443
-0.068999	-0.0691931	0.0444	0.0444	-0.025503	-0.0222654	0.0444	0.0444
-0.0689378	-0.0690699	0.0445	0.0445	-0.0254864	-0.0222371	0.0445	0.0445
-0.0689053	-0.0690473	0.0446	0.0446	-0.0254495	-0.0222135	0.0446	0.0446
-0.0688757	-0.06896	0.0447	0.0447	-0.0254197	-0.0222023	0.0447	0.0447
-0.0687571	-0.0689432	0.0448	0.0448	-0.0253717	-0.0221951	0.0448	0.0448
-0.0686462	-0.0689008	0.0449	0.0449	-0.0253692	-0.022159	0.0449	0.0449
-0.0686441	-0.0687001	0.045	0.045	-0.0253242	-0.022153	0.045	0.045
-0.0684938	-0.0685657	0.0451	0.0451	-0.0252901	-0.0221528	0.0451	0.0451
-0.0684216	-0.0684584	0.0452	0.0452	-0.0252878	-0.0221296	0.0452	0.0452
-0.0684151	-0.0683849	0.0453	0.0453	-0.0252758	-0.0221198	0.0453	0.0453
-0.0683887	-0.0683721	0.0454	0.0454	-0.0252744	-0.0221141	0.0454	0.0454
-0.0683415	-0.0683692	0.0455	0.0455	-0.0252392	-0.0220952	0.0455	0.0455
-0.0682474	-0.0683678	0.0456	0.0456	-0.0251936	-0.022091	0.0456	0.0456
-0.0682465	-0.0683633	0.0457	0.0457	-0.0251912	-0.0220807	0.0457	0.0457
-0.0682276	-0.0682475	0.0458	0.0458	-0.0251775	-0.0220534	0.0458	0.0458
-0.0681532	-0.0682246	0.0459	0.0459	-0.0251692	-0.0220511	0.0459	0.0459
-0.0681182	-0.0682212	0.046	0.046	-0.0251274	-0.022039	0.046	0.046
-0.0679513	-0.0681805	0.0461	0.0461	-0.0251046	-0.0220384	0.0461	0.0461
-0.0679208	-0.0681128	0.0462	0.0462	-0.0250882	-0.0220338	0.0462	0.0462
-0.0679048	-0.0679611	0.0463	0.0463	-0.0249626	-0.0220187	0.0463	0.0463
-0.0678678	-0.0676912	0.0464	0.0464	-0.0249405	-0.0220003	0.0464	0.0464
-0.0677534	-0.0676661	0.0465	0.0465	-0.0249386	-0.0219863	0.0465	0.0465
-0.067729	-0.067528	0.0466	0.0466	-0.0249257	-0.021978	0.0466	0.0466
-0.0676664	-0.0670995	0.0467	0.0467	-0.0248838	-0.0219773	0.0467	0.0467
-0.0676414	-0.0670169	0.0468	0.0468	-0.0248658	-0.0219487	0.0468	0.0468
-0.0675112	-0.0669961	0.0469	0.0469	-0.0248348	-0.0219433	0.0469	0.0469
-0.0675075	-0.066926	0.047	0.047	-0.0248053	-0.0219268	0.047	0.047
-0.067444	-0.0668041	0.0471	0.0471	-0.0247945	-0.0219033	0.0471	0.0471
-0.0674402	-0.0667539	0.0472	0.0472	-0.0247593	-0.0218679	0.0472	0.0472
-0.0673498	-0.0666522	0.0473	0.0473	-0.0247276	-0.0218658	0.0473	0.0473
-0.0671988	-0.0666493	0.0474	0.0474	-0.024708	-0.0218549	0.0474	0.0474
-0.0671653	-0.0666247	0.0475	0.0475	-0.0247012	-0.021849	0.0475	0.0475
-0.0671351	-0.0665324	0.0476	0.0476	-0.0246737	-0.0218134	0.0476	0.0476
-0.0670888	-0.0664096	0.0477	0.0477	-0.0246381	-0.0218062	0.0477	0.0477
-0.0670257	-0.0663832	0.0478	0.0478	-0.0246361	-0.0217971	0.0478	0.0478
-0.0670097	-0.0663688	0.0479	0.0479	-0.0246327	-0.021793	0.0479	0.0479
-0.0670007	-0.0663443	0.048	0.048	-0.0246286	-0.0217871	0.048	0.048
-0.0669967	-0.0663307	0.0481	0.0481	-0.0246223	-0.0217736	0.0481	0.0481
-0.0669733	-0.0662733	0.0482	0.0482	-0.0246049	-0.0217729	0.0482	0.0482
-0.0669358	-0.0662276	0.0483	0.0483	-0.0246047	-0.0217608	0.0483	0.0483
-0.0668401	-0.0661939	0.0484	0.0484	-0.0245845	-0.0217442	0.0484	0.0484
-0.0668151	-0.0661679	0.0485	0.0485	-0.0245534	-0.0217373	0.0485	0.0485
-0.0667536	-0.066139	0.0486	0.0486	-0.0245009	-0.0217227	0.0486	0.0486
-0.0666758	-0.0659806	0.0487	0.0487	-0.0244931	-0.0217074	0.0487	0.0487
-0.0666598	-0.0659238	0.0488	0.0488	-0.0244734	-0.0216927	0.0488	0.0488
-0.0666149	-0.0658853	0.0489	0.0489	-0.0244438	-0.0216843	0.0489	0.0489
-0.0666075	-0.0658615	0.049	0.049	-0.0244272	-0.0216811	0.049	0.049
-0.0665625	-0.0657262	0.0491	0.0491	-0.0244255	-0.0216638	0.0491	0.0491
-0.0665487	-0.0657153	0.0492	0.0492	-0.0244136	-0.0216626	0.0492	0.0492
-0.0665477	-0.0657103	0.0493	0.0493	-0.024382	-0.0216526	0.0493	0.0493
-0.0665197	-0.0656946	0.0494	0.0494	-0.0243289	-0.021642	0.0494	0.0494
-0.0665129	-0.065689	0.0495	0.0495	-0.0242868	-0.0216297	0.0495	0.0495
-0.066445	-0.0656876	0.0496	0.0496	-0.0242356	-0.0216055	0.0496	0.0496
-0.0663386	-0.065638	0.0497	0.0497	-0.0242016	-0.0215993	0.0497	0.0497
-0.0663018	-0.0654951	0.0498	0.0498	-0.0241723	-0.0215292	0.0498	0.0498
-0.0662592	-0.0654059	0.0499	0.0499	-0.0241539	-0.021457	0.0499	0.0499
-0.0661661	-0.0653462	0.05	0.05	-0.0241357	-0.0214442	0.05	0.05
-0.066083	-0.0653192	0.0501	0.0501	-0.0241099	-0.0214431	0.0501	0.0501
-0.0660629	-0.0650597	0.0502	0.0502	-0.024072	-0.0214393	0.0502	0.0502
-0.0659531	-0.0650488	0.0503	0.0503	-0.0240694	-0.0214378	0.0503	0.0503
-0.0659149	-0.0650262	0.0504	0.0504	-0.0240591	-0.0214327	0.0504	0.0504
-0.0658587	-0.064696	0.0505	0.0505	-0.0240045	-0.0214263	0.0505	0.0505
-0.0658404	-0.0646935	0.0506	0.0506	-0.0239672	-0.0214153	0.0506	0.0506
-0.0656405	-0.0645534	0.0507	0.0507	-0.0239439	-0.0214087	0.0507	0.0507
-0.0654432	-0.0644498	0.0508	0.0508	-0.0239118	-0.0213957	0.0508	0.0508
-0.0653744	-0.0643056	0.0509	0.0509	-0.0238885	-0.0213776	0.0509	0.0509
-0.0653578	-0.0642268	0.051	0.051	-0.0238802	-0.0213767	0.051	0.051
-0.0652871	-0.0642228	0.0511	0.0511	-0.0238694	-0.0213632	0.0511	0.0511
-0.0650409	-0.0641069	0.0512	0.0512	-0.0238553	-0.0213531	0.0512	0.0512
-0.0650098	-0.0640401	0.0513	0.0513	-0.0238483	-0.0213411	0.0513	0.0513
-0.0649785	-0.0639207	0.0514	0.0514	-0.023847	-0.0213388	0.0514	0.0514
-0.0649163	-0.0638772	0.0515	0.0515	-0.0238388	-0.0213168	0.0515	0.0515
-0.0648676	-0.0638712	0.0516	0.0516	-0.0238172	-0.0212942	0.0516	0.0516
-0.0648412	-0.063742	0.0517	0.0517	-0.0238105	-0.0212921	0.0517	0.0517
-0.0648226	-0.0636385	0.0518	0.0518	-0.023808	-0.021282	0.0518	0.0518
-0.0647281	-0.0635898	0.0519	0.0519	-0.0237981	-0.0212577	0.0519	0.0519
-0.0646844	-0.063516	0.052	0.052	-0.0237865	-0.0212479	0.052	0.052
-0.0646536	-0.0634942	0.0521	0.0521	-0.0237729	-0.0212444	0.0521	0.0521
-0.0645903	-0.0630442	0.0522	0.0522	-0.0237676	-0.0212331	0.0522	0.0522
-0.0645877	-0.0630101	0.0523	0.0523	-0.0237599	-0.0212089	0.0523	0.0523
-0.0645675	-0.0628986	0.0524	0.0524	-0.0237579	-0.0211593	0.0524	0.0524
-0.06453	-0.0628901	0.0525	0.0525	-0.0237308	-0.0211571	0.0525	0.0525
-0.0644147	-0.0628706	0.0526	0.0526	-0.0236874	-0.0211537	0.0526	0.0526
-0.0644116	-0.0627479	0.0527	0.0527	-0.0236859	-0.0211425	0.0527	0.0527
-0.0643942	-0.0626541	0.0528	0.0528	-0.0236786	-0.0211204	0.0528	0.0528
-0.0643688	-0.0626477	0.0529	0.0529	-0.0236545	-0.0210878	0.0529	0.0529
-0.0643481	-0.062631	0.053	0.053	-0.0236152	-0.0210507	0.053	0.053
-0.0642945	-0.0626048	0.0531	0.0531	-0.023607	-0.021031	0.0531	0.0531
-0.0641879	-0.0625946	0.0532	0.0532	-0.0236002	-0.0210169	0.0532	0.0532
-0.0641458	-0.0623882	0.0533	0.0533	-0.02359	-0.0210147	0.0533	0.0533
-0.0641171	-0.0622955	0.0534	0.0534	-0.023564	-0.0209977	0.0534	0.0534
-0.0641	-0.062254	0.0535	0.0535	-0.0235305	-0.0209976	0.0535	0.0535
-0.0640975	-0.0622359	0.0536	0.0536	-0.0234688	-0.0209946	0.0536	0.0536
-0.0640251	-0.0621624	0.0537	0.0537	-0.0234295	-0.0209689	0.0537	0.0537
-0.0639956	-0.0621456	0.0538	0.0538	-0.0234014	-0.0209653	0.0538	0.0538
-0.0639453	-0.0620371	0.0539	0.0539	-0.0233851	-0.0209582	0.0539	0.0539
-0.0639391	-0.0620246	0.054	0.054	-0.0233686	-0.0209561	0.054	0.054
-0.0639345	-0.061909	0.0541	0.0541	-0.0233577	-0.0209515	0.0541	0.0541
-0.0639109	-0.0617912	0.0542	0.0542	-0.0233576	-0.0209437	0.0542	0.0542
-0.06386	-0.0617635	0.0543	0.0543	-0.0233428	-0.0209263	0.0543	0.0543
-0.0638263	-0.0617474	0.0544	0.0544	-0.0233216	-0.0209008	0.0544	0.0544
-0.063665	-0.0617372	0.0545	0.0545	-0.0232967	-0.0208949	0.0545	0.0545
-0.0635685	-0.0617331	0.0546	0.0546	-0.0232934	-0.0208837	0.0546	0.0546
-0.0633871	-0.0617024	0.0547	0.0547	-0.0232907	-0.0208738	0.0547	0.0547
-0.0633563	-0.0616648	0.0548	0.0548	-0.0232698	-0.0208499	0.0548	0.0548
-0.0633262	-0.0615795	0.0549	0.0549	-0.023228	-0.0208075	0.0549	0.0549
-0.0632923	-0.0615174	0.055	0.055	-0.023224	-0.0207928	0.055	0.055
-0.0631973	-0.0614498	0.0551	0.0551	-0.0232236	-0.0207734	0.0551	0.0551
-0.0631398	-0.0614209	0.0552	0.0552	-0.023212	-0.0207554	0.0552	0.0552
-0.0630963	-0.0613885	0.0553	0.0553	-0.0232099	-0.0207102	0.0553	0.0553
-0.0630648	-0.0613518	0.0554	0.0554	-0.0231788	-0.0207099	0.0554	0.0554
-0.0630183	-0.0613016	0.0555	0.0555	-0.0231561	-0.020691	0.0555	0.0555
-0.0629794	-0.0612783	0.0556	0.0556	-0.0231343	-0.0206614	0.0556	0.0556
-0.062948	-0.0612366	0.0557	0.0557	-0.023114	-0.0206393	0.0557	0.0557
-0.0629441	-0.0611777	0.0558	0.0558	-0.0231124	-0.0206101	0.0558	0.0558
-0.0628385	-0.0611512	0.0559	0.0559	-0.0231009	-0.0206077	0.0559	0.0559
-0.0628178	-0.0609949	0.056	0.056	-0.0231004	-0.020589	0.056	0.056
-0.0627942	-0.0609675	0.0561	0.0561	-0.0230929	-0.0205593	0.0561	0.0561
-0.0627922	-0.0609583	0.0562	0.0562	-0.02305	-0.0205308	0.0562	0.0562
-0.0627704	-0.0609288	0.0563	0.0563	-0.0230443	-0.020519	0.0563	0.0563
-0.0627684	-0.0608622	0.0564	0.0564	-0.023041	-0.0205169	0.0564	0.0564
-0.0627605	-0.0608552	0.0565	0.0565	-0.0230238	-0.0204691	0.0565	0.0565
-0.0627559	-0.0607139	0.0566	0.0566	-0.0230155	-0.0204627	0.0566	0.0566
-0.0627367	-0.0606411	0.0567	0.0567	-0.0229704	-0.0204579	0.0567	0.0567
-0.0626798	-0.0606108	0.0568	0.0568	-0.0229252	-0.02045	0.0568	0.0568
-0.0626718	-0.0605664	0.0569	0.0569	-0.0229249	-0.0204482	0.0569	0.0569
-0.0626579	-0.0604062	0.057	0.057	-0.0228912	-0.0204386	0.057	0.057
-0.0626498	-0.0604044	0.0571	0.0571	-0.02286	-0.0204329	0.0571	0.0571
-0.0625737	-0.0603775	0.0572	0.0572	-0.0228587	-0.020423	0.0572	0.0572
-0.0625204	-0.0603662	0.0573	0.0573	-0.022832	-0.0204214	0.0573	0.0573
-0.0625071	-0.0603354	0.0574	0.0574	-0.0228228	-0.020419	0.0574	0.0574
-0.0624217	-0.0603223	0.0575	0.0575	-0.0227908	-0.0203948	0.0575	0.0575
-0.0623631	-0.0602715	0.0576	0.0576	-0.0227621	-0.020393	0.0576	0.0576
-0.0623157	-0.0602428	0.0577	0.0577	-0.0227525	-0.0203919	0.0577	0.0577
-0.0623099	-0.0601522	0.0578	0.0578	-0.0227478	-0.0203801	0.0578	0.0578
-0.0622623	-0.0597988	0.0579	0.0579	-0.0227376	-0.0203801	0.0579	0.0579
-0.0621638	-0.0597927	0.058	0.058	-0.0227372	-0.0203788	0.058	0.058
-0.0621477	-0.0597674	0.0581	0.0581	-0.0227364	-0.0203777	0.0581	0.0581
-0.0621333	-0.0597606	0.0582	0.0582	-0.0226603	-0.0203344	0.0582	0.0582
-0.0620822	-0.0597563	0.0583	0.0583	-0.0226417	-0.020311	0.0583	0.0583
-0.0619391	-0.0596749	0.0584	0.0584	-0.0226391	-0.0203033	0.0584	0.0584
-0.0619134	-0.0596556	0.0585	0.0585	-0.0225972	-0.0202995	0.0585	0.0585
-0.0618935	-0.0596207	0.0586	0.0586	-0.0225961	-0.0202984	0.0586	0.0586
-0.0617817	-0.0595843	0.0587	0.0587	-0.0225649	-0.0202852	0.0587	0.0587
-0.0617009	-0.0595744	0.0588	0.0588	-0.0225413	-0.0202676	0.0588	0.0588
-0.0616863	-0.0595673	0.0589	0.0589	-0.022536	-0.0202587	0.0589	0.0589
-0.0616662	-0.0595311	0.059	0.059	-0.0225145	-0.0202519	0.059	0.059
-0.0616637	-0.0593112	0.0591	0.0591	-0.0225059	-0.0202435	0.0591	0.0591
-0.0616334	-0.0589389	0.0592	0.0592	-0.0225046	-0.0202411	0.0592	0.0592
-0.0616121	-0.0589344	0.0593	0.0593	-0.022446	-0.0202359	0.0593	0.0593
-0.061586	-0.0589266	0.0594	0.0594	-0.0224331	-0.0202246	0.0594	0.0594
-0.0615808	-0.0588848	0.0595	0.0595	-0.0224326	-0.0202012	0.0595	0.0595
-0.0615661	-0.0588165	0.0596	0.0596	-0.0224232	-0.0201973	0.0596	0.0596
-0.061557	-0.058798	0.0597	0.0597	-0.0223714	-0.0201918	0.0597	0.0597
-0.0615563	-0.0587712	0.0598	0.0598	-0.0223599	-0.0201366	0.0598	0.0598
-0.061551	-0.0586992	0.0599	0.0599	-0.0223387	-0.0201314	0.0599	0.0599
-0.0615437	-0.0586085	0.06	0.06	-0.022319	-0.0201255	0.06	0.06
-0.0614482	-0.0585448	0.0601	0.0601	-0.0223071	-0.0201183	0.0601	0.0601
-0.0613535	-0.0585371	0.0602	0.0602	-0.0223047	-0.0201152	0.0602	0.0602
-0.0613356	-0.0585124	0.0603	0.0603	-0.0223021	-0.0200665	0.0603	0.0603
-0.0613142	-0.05851	0.0604	0.0604	-0.0222959	-0.0200633	0.0604	0.0604
-0.0613045	-0.0584832	0.0605	0.0605	-0.0222534	-0.0200541	0.0605	0.0605
-0.0612337	-0.0584725	0.0606	0.0606	-0.0222474	-0.0200513	0.0606	0.0606
-0.061187	-0.0583095	0.0607	0.0607	-0.0222455	-0.0200471	0.0607	0.0607
-0.0611801	-0.0582642	0.0608	0.0608	-0.0222411	-0.0200457	0.0608	0.0608
-0.0611741	-0.0582498	0.0609	0.0609	-0.022222	-0.0200406	0.0609	0.0609
-0.0611497	-0.0582346	0.061	0.061	-0.0222219	-0.0200371	0.061	0.061
-0.0610969	-0.0582037	0.0611	0.0611	-0.0221808	-0.0200321	0.0611	0.0611
-0.061008	-0.0581908	0.0612	0.0612	-0.0221719	-0.020031	0.0612	0.0612
-0.0610025	-0.0581716	0.0613	0.0613	-0.0221517	-0.0200157	0.0613	0.0613
-0.0609053	-0.0579805	0.0614	0.0614	-0.0221272	-0.0199893	0.0614	0.0614
-0.0608843	-0.057936	0.0615	0.0615	-0.0220975	-0.0199884	0.0615	0.0615
-0.0608469	-0.0578769	0.0616	0.0616	-0.0220918	-0.0199437	0.0616	0.0616
-0.0608217	-0.057737	0.0617	0.0617	-0.0220854	-0.0199316	0.0617	0.0617
-0.0607239	-0.0576604	0.0618	0.0618	-0.0220629	-0.0198977	0.0618	0.0618
-0.0606933	-0.0575887	0.0619	0.0619	-0.0220467	-0.0198886	0.0619	0.0619
-0.0605518	-0.0575521	0.062	0.062	-0.0220419	-0.0198836	0.062	0.062
-0.0603801	-0.0575188	0.0621	0.0621	-0.0220399	-0.0198825	0.0621	0.0621
-0.0602187	-0.0574941	0.0622	0.0622	-0.0220164	-0.0198694	0.0622	0.0622
-0.0601706	-0.0574786	0.0623	0.0623	-0.0219621	-0.0198351	0.0623	0.0623
-0.0601438	-0.0574629	0.0624	0.0624	-0.0219175	-0.0198303	0.0624	0.0624
-0.0600018	-0.0574602	0.0625	0.0625	-0.0219159	-0.0198229	0.0625	0.0625
-0.05994	-0.0573336	0.0626	0.0626	-0.0219092	-0.019793	0.0626	0.0626
-0.0599247	-0.0572583	0.0627	0.0627	-0.0218871	-0.0197625	0.0627	0.0627
-0.0599024	-0.0571606	0.0628	0.0628	-0.0218653	-0.0197422	0.0628	0.0628
-0.059864	-0.05715	0.0629	0.0629	-0.0218464	-0.0197406	0.0629	0.0629
-0.0597554	-0.0571308	0.063	0.063	-0.0218202	-0.0197394	0.063	0.063
-0.0597522	-0.0570164	0.0631	0.0631	-0.0217997	-0.0197068	0.0631	0.0631
-0.0597443	-0.0570102	0.0632	0.0632	-0.0217828	-0.0196862	0.0632	0.0632
-0.0596942	-0.0568905	0.0633	0.0633	-0.02178	-0.0196857	0.0633	0.0633
-0.0596061	-0.0568666	0.0634	0.0634	-0.0217705	-0.0196788	0.0634	0.0634
-0.0595516	-0.056862	0.0635	0.0635	-0.021766	-0.0196782	0.0635	0.0635
-0.0594682	-0.0568376	0.0636	0.0636	-0.0217567	-0.0196719	0.0636	0.0636
-0.0593915	-0.0568197	0.0637	0.0637	-0.0217465	-0.0196228	0.0637	0.0637
-0.0593848	-0.0567964	0.0638	0.0638	-0.0217386	-0.0196125	0.0638	0.0638
-0.059383	-0.0567552	0.0639	0.0639	-0.0217286	-0.019569	0.0639	0.0639
-0.0593433	-0.0566352	0.064	0.064	-0.0217172	-0.0195539	0.064	0.064
-0.0593332	-0.0565778	0.0641	0.0641	-0.0217153	-0.0195234	0.0641	0.0641
-0.0593287	-0.056556	0.0642	0.0642	-0.0217139	-0.0195171	0.0642	0.0642
-0.0592566	-0.0565389	0.0643	0.0643	-0.0217109	-0.0195043	0.0643	0.0643
-0.059182	-0.0565246	0.0644	0.0644	-0.021706	-0.019473	0.0644	0.0644
-0.0591145	-0.056522	0.0645	0.0645	-0.0217029	-0.0194703	0.0645	0.0645
-0.0590194	-0.0564678	0.0646	0.0646	-0.0216979	-0.0194196	0.0646	0.0646
-0.0589727	-0.0564504	0.0647	0.0647	-0.0216801	-0.0194118	0.0647	0.0647
-0.0588686	-0.0564288	0.0648	0.0648	-0.0216606	-0.0193926	0.0648	0.0648
-0.0588652	-0.0564167	0.0649	0.0649	-0.0216581	-0.0193719	0.0649	0.0649
-0.0587785	-0.0563619	0.065	0.065	-0.0216456	-0.019357	0.065	0.065
-0.0586274	-0.0562268	0.0651	0.0651	-0.0215982	-0.0193479	0.0651	0.0651
-0.0586204	-0.0561808	0.0652	0.0652	-0.0215796	-0.0193179	0.0652	0.0652
-0.0585362	-0.0561649	0.0653	0.0653	-0.0215744	-0.0193013	0.0653	0.0653
-0.0584825	-0.0561631	0.0654	0.0654	-0.0215501	-0.019293	0.0654	0.0654
-0.0584757	-0.0561446	0.0655	0.0655	-0.021537	-0.0192915	0.0655	0.0655
-0.0584205	-0.0561275	0.0656	0.0656	-0.0215083	-0.0192778	0.0656	0.0656
-0.0584079	-0.0560876	0.0657	0.0657	-0.0214947	-0.019263	0.0657	0.0657
-0.0583338	-0.0560242	0.0658	0.0658	-0.0214923	-0.0192488	0.0658	0.0658
-0.0583213	-0.0559886	0.0659	0.0659	-0.0214619	-0.0192457	0.0659	0.0659
-0.0583156	-0.055905	0.066	0.066	-0.0214542	-0.0192456	0.066	0.066
-0.0582008	-0.0557562	0.0661	0.0661	-0.0214499	-0.0192227	0.0661	0.0661
-0.0581843	-0.0557424	0.0662	0.0662	-0.0214208	-0.0192077	0.0662	0.0662
-0.0581728	-0.0557373	0.0663	0.0663	-0.0213933	-0.0192036	0.0663	0.0663
-0.0581281	-0.0557013	0.0664	0.0664	-0.021358	-0.0191817	0.0664	0.0664
-0.0581138	-0.0556181	0.0665	0.0665	-0.021345	-0.0191522	0.0665	0.0665
-0.0581046	-0.0555322	0.0666	0.0666	-0.021315	-0.0191362	0.0666	0.0666
-0.0580635	-0.0555215	0.0667	0.0667	-0.0213144	-0.0191346	0.0667	0.0667
-0.0580302	-0.0554683	0.0668	0.0668	-0.0212988	-0.0191119	0.0668	0.0668
-0.0578848	-0.0554552	0.0669	0.0669	-0.0212748	-0.0190966	0.0669	0.0669
-0.0578581	-0.0554518	0.067	0.067	-0.0212706	-0.0190729	0.067	0.067
-0.0578518	-0.05545	0.0671	0.0671	-0.0212432	-0.0190631	0.0671	0.0671
-0.0578084	-0.0554263	0.0672	0.0672	-0.0212258	-0.0190083	0.0672	0.0672
-0.0577097	-0.0552904	0.0673	0.0673	-0.0212193	-0.0189818	0.0673	0.0673
-0.0577067	-0.0551991	0.0674	0.0674	-0.0211884	-0.0189623	0.0674	0.0674
-0.0576482	-0.0551484	0.0675	0.0675	-0.0211336	-0.0189426	0.0675	0.0675
-0.0576346	-0.0551235	0.0676	0.0676	-0.0211266	-0.0189285	0.0676	0.0676
-0.0576341	-0.055071	0.0677	0.0677	-0.0210819	-0.0189158	0.0677	0.0677
-0.0576083	-0.0550079	0.0678	0.0678	-0.021078	-0.0189136	0.0678	0.0678
-0.0576038	-0.0549695	0.0679	0.0679	-0.0210777	-0.0188855	0.0679	0.0679
-0.0575149	-0.0549301	0.068	0.068	-0.0210745	-0.0188723	0.068	0.068
-0.057432	-0.0548109	0.0681	0.0681	-0.0210542	-0.0188635	0.0681	0.0681
-0.0574014	-0.0548007	0.0682	0.0682	-0.0210454	-0.0188429	0.0682	0.0682
-0.0573932	-0.0547783	0.0683	0.0683	-0.0210203	-0.0188374	0.0683	0.0683
-0.0573884	-0.0547427	0.0684	0.0684	-0.0209301	-0.0188373	0.0684	0.0684
-0.0573308	-0.0547388	0.0685	0.0685	-0.0209223	-0.0188311	0.0685	0.0685
-0.0573023	-0.0546761	0.0686	0.0686	-0.0209222	-0.0188146	0.0686	0.0686
-0.0572748	-0.054645	0.0687	0.0687	-0.020917	-0.0187936	0.0687	0.0687
-0.0572501	-0.0545958	0.0688	0.0688	-0.0209	-0.018789	0.0688	0.0688
-0.0572332	-0.054589	0.0689	0.0689	-0.0208783	-0.0187889	0.0689	0.0689
-0.057219	-0.0545551	0.069	0.069	-0.0208778	-0.0187857	0.069	0.069
-0.0572168	-0.0545036	0.0691	0.0691	-0.0208364	-0.0187833	0.0691	0.0691
-0.0571888	-0.0543923	0.0692	0.0692	-0.020828	-0.0187711	0.0692	0.0692
-0.0571357	-0.0543848	0.0693	0.0693	-0.0208256	-0.0187698	0.0693	0.0693
-0.0571084	-0.0543605	0.0694	0.0694	-0.0208247	-0.0187624	0.0694	0.0694
-0.0570365	-0.0543444	0.0695	0.0695	-0.0208149	-0.0187546	0.0695	0.0695
-0.0570168	-0.0543261	0.0696	0.0696	-0.0208134	-0.0187251	0.0696	0.0696
-0.0569724	-0.0542698	0.0697	0.0697	-0.0207951	-0.0187083	0.0697	0.0697
-0.0569507	-0.0542486	0.0698	0.0698	-0.0207922	-0.0187045	0.0698	0.0698
-0.0569392	-0.0542393	0.0699	0.0699	-0.0207915	-0.0187014	0.0699	0.0699
-0.0568818	-0.0542188	0.07	0.07	-0.0207645	-0.0187006	0.07	0.07
-0.0568775	-0.054088	0.0701	0.0701	-0.0207527	-0.0186979	0.0701	0.0701
-0.0568732	-0.0540754	0.0702	0.0702	-0.0207402	-0.0186859	0.0702	0.0702
-0.0568592	-0.0540467	0.0703	0.0703	-0.0207268	-0.0186847	0.0703	0.0703
-0.0568248	-0.0539541	0.0704	0.0704	-0.0207132	-0.018673	0.0704	0.0704
-0.0566883	-0.0539494	0.0705	0.0705	-0.0206973	-0.0186497	0.0705	0.0705
-0.0566525	-0.0538944	0.0706	0.0706	-0.0206875	-0.0186382	0.0706	0.0706
-0.0566427	-0.0536417	0.0707	0.0707	-0.0206717	-0.0186278	0.0707	0.0707
-0.0565955	-0.0536275	0.0708	0.0708	-0.0206609	-0.0186061	0.0708	0.0708
-0.0564851	-0.0535595	0.0709	0.0709	-0.020638	-0.0185986	0.0709	0.0709
-0.0564686	-0.0535414	0.071	0.071	-0.0206345	-0.0185881	0.071	0.071
-0.0564065	-0.0535015	0.0711	0.0711	-0.0206315	-0.0185842	0.0711	0.0711
-0.0563564	-0.0534829	0.0712	0.0712	-0.020629	-0.0185665	0.0712	0.0712
-0.0563312	-0.0533694	0.0713	0.0713	-0.0206118	-0.0185209	0.0713	0.0713
-0.0563061	-0.0533333	0.0714	0.0714	-0.0205972	-0.0185024	0.0714	0.0714
-0.056088	-0.053276	0.0715	0.0715	-0.0205903	-0.0185005	0.0715	0.0715
-0.056087	-0.0532245	0.0716	0.0716	-0.0205816	-0.0184982	0.0716	0.0716
-0.0560108	-0.0532226	0.0717	0.0717	-0.0205527	-0.0184846	0.0717	0.0717
-0.0558657	-0.0532222	0.0718	0.0718	-0.0205203	-0.0184422	0.0718	0.0718
-0.0555851	-0.0531993	0.0719	0.0719	-0.0205152	-0.0184322	0.0719	0.0719
-0.0555753	-0.0531594	0.072	0.072	-0.0205136	-0.0184266	0.072	0.072
-0.0555637	-0.0530856	0.0721	0.0721	-0.0205116	-0.0184087	0.0721	0.0721
-0.055539	-0.0529382	0.0722	0.0722	-0.0204984	-0.0184046	0.0722	0.0722
-0.0555259	-0.0528462	0.0723	0.0723	-0.0204979	-0.0183995	0.0723	0.0723
-0.055496	-0.0527798	0.0724	0.0724	-0.0204885	-0.0183963	0.0724	0.0724
-0.055458	-0.0527771	0.0725	0.0725	-0.0204742	-0.0183951	0.0725	0.0725
-0.055453	-0.0527389	0.0726	0.0726	-0.0204578	-0.0183695	0.0726	0.0726
-0.0553759	-0.0526668	0.0727	0.0727	-0.0204429	-0.018353	0.0727	0.0727
-0.0553456	-0.0525921	0.0728	0.0728	-0.0204237	-0.0183447	0.0728	0.0728
-0.0552137	-0.0525918	0.0729	0.0729	-0.0204169	-0.0183387	0.0729	0.0729
-0.0551976	-0.0525777	0.073	0.073	-0.0204156	-0.0183349	0.073	0.073
-0.0551594	-0.0525585	0.0731	0.0731	-0.0204061	-0.0183316	0.0731	0.0731
-0.0551448	-0.0525192	0.0732	0.0732	-0.0203963	-0.0183223	0.0732	0.0732
-0.0551374	-0.0525093	0.0733	0.0733	-0.0203768	-0.0183117	0.0733	0.0733
-0.0551175	-0.0524821	0.0734	0.0734	-0.0203685	-0.0182918	0.0734	0.0734
-0.0551129	-0.0524318	0.0735	0.0735	-0.020362	-0.0182911	0.0735	0.0735
-0.054976	-0.0523712	0.0736	0.0736	-0.0203605	-0.0182542	0.0736	0.0736
-0.0548528	-0.0523606	0.0737	0.0737	-0.020347	-0.0182375	0.0737	0.0737
-0.054849	-0.0523509	0.0738	0.0738	-0.0203298	-0.0182262	0.0738	0.0738
-0.0547414	-0.052332	0.0739	0.0739	-0.0203144	-0.018214	0.0739	0.0739
-0.0547007	-0.0523311	0.074	0.074	-0.0203118	-0.0181853	0.074	0.074
-0.0546607	-0.0523266	0.0741	0.0741	-0.0203048	-0.0181808	0.0741	0.0741
-0.0546391	-0.0523191	0.0742	0.0742	-0.0202924	-0.0181662	0.0742	0.0742
-0.0546055	-0.0523184	0.0743	0.0743	-0.0202737	-0.0181539	0.0743	0.0743
-0.0545293	-0.0523096	0.0744	0.0744	-0.0202361	-0.0181452	0.0744	0.0744
-0.0545158	-0.0522558	0.0745	0.0745	-0.0201782	-0.0181348	0.0745	0.0745
-0.0544511	-0.0522459	0.0746	0.0746	-0.0201744	-0.018134	0.0746	0.0746
-0.0544434	-0.052206	0.0747	0.0747	-0.0201473	-0.0181252	0.0747	0.0747
-0.0544063	-0.0521349	0.0748	0.0748	-0.0201301	-0.0181204	0.0748	0.0748
-0.0543858	-0.0520791	0.0749	0.0749	-0.0201076	-0.0181144	0.0749	0.0749
-0.0543778	-0.0520693	0.075	0.075	-0.0201051	-0.0181066	0.075	0.075
-0.0543459	-0.0520408	0.0751	0.0751	-0.0200953	-0.0181046	0.0751	0.0751
-0.0542574	-0.0520313	0.0752	0.0752	-0.0200667	-0.0180986	0.0752	0.0752
-0.0542529	-0.0520032	0.0753	0.0753	-0.0200553	-0.018092	0.0753	0.0753
-0.054204	-0.0519906	0.0754	0.0754	-0.0200206	-0.0180894	0.0754	0.0754
-0.0541393	-0.0519461	0.0755	0.0755	-0.0200204	-0.0180885	0.0755	0.0755
-0.0541023	-0.0519181	0.0756	0.0756	-0.0200141	-0.018086	0.0756	0.0756
-0.0540885	-0.05191	0.0757	0.0757	-0.0200017	-0.0180772	0.0757	0.0757
-0.0540554	-0.0518964	0.0758	0.0758	-0.0199911	-0.0180703	0.0758	0.0758
-0.0540458	-0.0518654	0.0759	0.0759	-0.0199898	-0.0180645	0.0759	0.0759
-0.0540297	-0.0518593	0.076	0.076	-0.019987	-0.018034	0.076	0.076
-0.0540169	-0.0516576	0.0761	0.0761	-0.0199382	-0.0180312	0.0761	0.0761
-0.0539982	-0.0515538	0.0762	0.0762	-0.0199312	-0.0180254	0.0762	0.0762
-0.0539799	-0.0515298	0.0763	0.0763	-0.0199306	-0.0180135	0.0763	0.0763
-0.0539355	-0.0515256	0.0764	0.0764	-0.0199259	-0.0180113	0.0764	0.0764
-0.053929	-0.0515246	0.0765	0.0765	-0.019918	-0.0180003	0.0765	0.0765
-0.0539276	-0.051403	0.0766	0.0766	-0.0199125	-0.0179981	0.0766	0.0766
-0.0539194	-0.0512535	0.0767	0.0767	-0.019878	-0.0179981	0.0767	0.0767
-0.0539047	-0.05118	0.0768	0.0768	-0.0198732	-0.0179929	0.0768	0.0768
-0.0538223	-0.0511456	0.0769	0.0769	-0.0198729	-0.0179912	0.0769	0.0769
-0.0538077	-0.0511064	0.077	0.077	-0.0198368	-0.0179848	0.077	0.077
-0.0537316	-0.0511044	0.0771	0.0771	-0.0198341	-0.0179785	0.0771	0.0771
-0.0537079	-0.0510407	0.0772	0.0772	-0.0198251	-0.0179738	0.0772	0.0772
-0.0537078	-0.0510261	0.0773	0.0773	-0.0198165	-0.0179615	0.0773	0.0773
-0.0537033	-0.0509647	0.0774	0.0774	-0.0198147	-0.0179599	0.0774	0.0774
-0.0536809	-0.0509032	0.0775	0.0775	-0.0198002	-0.0179429	0.0775	0.0775
-0.0536596	-0.0508739	0.0776	0.0776	-0.0197989	-0.017942	0.0776	0.0776
-0.0536245	-0.0508528	0.0777	0.0777	-0.0197825	-0.0179334	0.0777	0.0777
-0.0536068	-0.0507771	0.0778	0.0778	-0.0197638	-0.0179303	0.0778	0.0778
-0.0536061	-0.0507756	0.0779	0.0779	-0.0197562	-0.0179281	0.0779	0.0779
-0.0535695	-0.0507614	0.078	0.078	-0.0197475	-0.0179182	0.078	0.078
-0.0534992	-0.0507324	0.0781	0.0781	-0.0197279	-0.0179046	0.0781	0.0781
-0.053487	-0.0506607	0.0782	0.0782	-0.0197124	-0.0179045	0.0782	0.0782
-0.0534122	-0.0505455	0.0783	0.0783	-0.019706	-0.0178947	0.0783	0.0783
-0.0533806	-0.0505365	0.0784	0.0784	-0.0197044	-0.0178665	0.0784	0.0784
-0.0533613	-0.0504173	0.0785	0.0785	-0.0196997	-0.0178127	0.0785	0.0785
-0.0532529	-0.0504057	0.0786	0.0786	-0.0196816	-0.0178069	0.0786	0.0786
-0.0532466	-0.0503864	0.0787	0.0787	-0.0196492	-0.0178019	0.0787	0.0787
-0.0532286	-0.0503844	0.0788	0.0788	-0.0196299	-0.0178009	0.0788	0.0788
-0.0531999	-0.0503584	0.0789	0.0789	-0.019617	-0.0177975	0.0789	0.0789
-0.0531839	-0.050352	0.079	0.079	-0.0196168	-0.0177928	0.079	0.079
-0.0530875	-0.0503262	0.0791	0.0791	-0.0196062	-0.0177841	0.0791	0.0791
-0.05308	-0.0502831	0.0792	0.0792	-0.0195992	-0.0177766	0.0792	0.0792
-0.0530427	-0.0502569	0.0793	0.0793	-0.0195934	-0.0177627	0.0793	0.0793
-0.05304	-0.0502417	0.0794	0.0794	-0.019567	-0.0177536	0.0794	0.0794
-0.0530216	-0.050225	0.0795	0.0795	-0.0195049	-0.017744	0.0795	0.0795
-0.0528808	-0.0502112	0.0796	0.0796	-0.0194911	-0.0177111	0.0796	0.0796
-0.0528671	-0.0501899	0.0797	0.0797	-0.0194818	-0.0176993	0.0797	0.0797
-0.0528589	-0.0501519	0.0798	0.0798	-0.01948	-0.0176986	0.0798	0.0798
-0.0528254	-0.0501491	0.0799	0.0799	-0.019479	-0.0176926	0.0799	0.0799
-0.0528057	-0.0501192	0.08	0.08	-0.0194606	-0.0176904	0.08	0.08
-0.0527347	-0.0500742	0.0801	0.0801	-0.0194569	-0.017686	0.0801	0.0801
-0.0527178	-0.0500217	0.0802	0.0802	-0.0194567	-0.0176826	0.0802	0.0802
-0.0526952	-0.049979	0.0803	0.0803	-0.0194181	-0.01768	0.0803	0.0803
-0.0526153	-0.0499673	0.0804	0.0804	-0.0194073	-0.0176718	0.0804	0.0804
-0.0525578	-0.049921	0.0805	0.0805	-0.0194045	-0.0176697	0.0805	0.0805
-0.0524761	-0.0499196	0.0806	0.0806	-0.0193856	-0.0176408	0.0806	0.0806
-0.0524673	-0.0498032	0.0807	0.0807	-0.0193839	-0.0175993	0.0807	0.0807
-0.0524595	-0.0497735	0.0808	0.0808	-0.0193812	-0.0175788	0.0808	0.0808
-0.052411	-0.0497344	0.0809	0.0809	-0.0193805	-0.0175493	0.0809	0.0809
-0.0523984	-0.0497175	0.081	0.081	-0.0193678	-0.0175484	0.081	0.081
-0.0522414	-0.0497022	0.0811	0.0811	-0.0193553	-0.0175358	0.0811	0.0811
-0.0522362	-0.049646	0.0812	0.0812	-0.019352	-0.0175286	0.0812	0.0812
-0.052222	-0.0495658	0.0813	0.0813	-0.0193501	-0.0175236	0.0813	0.0813
-0.0522139	-0.0494985	0.0814	0.0814	-0.01935	-0.0175166	0.0814	0.0814
-0.0522086	-0.0494089	0.0815	0.0815	-0.0193488	-0.0175151	0.0815	0.0815
-0.0521847	-0.0493939	0.0816	0.0816	-0.0193193	-0.0175061	0.0816	0.0816
-0.0521766	-0.0493725	0.0817	0.0817	-0.0193181	-0.0174744	0.0817	0.0817
-0.0521517	-0.0493361	0.0818	0.0818	-0.0193059	-0.0174664	0.0818	0.0818
-0.0521221	-0.0493115	0.0819	0.0819	-0.0192998	-0.0174652	0.0819	0.0819
-0.0520029	-0.0492479	0.082	0.082	-0.019288	-0.0174633	0.082	0.082
-0.0519839	-0.0492331	0.0821	0.0821	-0.0192723	-0.0174516	0.0821	0.0821
-0.0519672	-0.0492156	0.0822	0.0822	-0.0192627	-0.0174414	0.0822	0.0822
-0.051965	-0.0490477	0.0823	0.0823	-0.0192501	-0.0174384	0.0823	0.0823
-0.0519529	-0.0490384	0.0824	0.0824	-0.0192445	-0.0174354	0.0824	0.0824
-0.0519409	-0.0490069	0.0825	0.0825	-0.019225	-0.0174345	0.0825	0.0825
-0.0519251	-0.0489615	0.0826	0.0826	-0.0192182	-0.0174308	0.0826	0.0826
-0.0519017	-0.048824	0.0827	0.0827	-0.0192142	-0.0174127	0.0827	0.0827
-0.0518897	-0.0488061	0.0828	0.0828	-0.0191868	-0.0174114	0.0828	0.0828
-0.0518805	-0.0487922	0.0829	0.0829	-0.019185	-0.0174052	0.0829	0.0829
-0.0518567	-0.0487902	0.083	0.083	-0.0191834	-0.0173969	0.083	0.083
-0.0518225	-0.0487545	0.0831	0.0831	-0.0191779	-0.017374	0.0831	0.0831
-0.0518118	-0.0487401	0.0832	0.0832	-0.0191714	-0.0173721	0.0832	0.0832
-0.051769	-0.0487115	0.0833	0.0833	-0.0191702	-0.0173688	0.0833	0.0833
-0.0516763	-0.0487098	0.0834	0.0834	-0.0191648	-0.0173688	0.0834	0.0834
-0.0516721	-0.0486424	0.0835	0.0835	-0.0191487	-0.0173671	0.0835	0.0835
-0.0515804	-0.0486284	0.0836	0.0836	-0.0191471	-0.0173614	0.0836	0.0836
-0.0515456	-0.0485622	0.0837	0.0837	-0.0191386	-0.0173588	0.0837	0.0837
-0.0515056	-0.0485142	0.0838	0.0838	-0.019132	-0.0173558	0.0838	0.0838
-0.0515045	-0.0484889	0.0839	0.0839	-0.0191226	-0.0173177	0.0839	0.0839
-0.0514956	-0.0484576	0.084	0.084	-0.0191178	-0.017304	0.084	0.084
-0.0514495	-0.0484307	0.0841	0.0841	-0.0191168	-0.017303	0.0841	0.0841
-0.0514336	-0.0483352	0.0842	0.0842	-0.0191138	-0.0172806	0.0842	0.0842
-0.0513874	-0.0483152	0.0843	0.0843	-0.0191103	-0.0172802	0.0843	0.0843
-0.0513843	-0.0483138	0.0844	0.0844	-0.0191079	-0.01728	0.0844	0.0844
-0.0513498	-0.0482673	0.0845	0.0845	-0.0190978	-0.0172588	0.0845	0.0845
-0.0513347	-0.0482188	0.0846	0.0846	-0.0190924	-0.0172552	0.0846	0.0846
-0.0513213	-0.0482043	0.0847	0.0847	-0.0190902	-0.0172539	0.0847	0.0847
-0.0513056	-0.04817	0.0848	0.0848	-0.0190896	-0.0172486	0.0848	0.0848
-0.051301	-0.0481647	0.0849	0.0849	-0.0190893	-0.0172292	0.0849	0.0849
-0.0512437	-0.048044	0.085	0.085	-0.0190627	-0.0171876	0.085	0.085
-0.0512276	-0.048032	0.0851	0.0851	-0.0190603	-0.0171749	0.0851	0.0851
-0.0512224	-0.0480101	0.0852	0.0852	-0.0190541	-0.0171653	0.0852	0.0852
-0.0511941	-0.0479858	0.0853	0.0853	-0.0190409	-0.0171626	0.0853	0.0853
-0.0511794	-0.047952	0.0854	0.0854	-0.0190325	-0.017132	0.0854	0.0854
-0.0511452	-0.0479452	0.0855	0.0855	-0.0190308	-0.0170938	0.0855	0.0855
-0.0511156	-0.0478886	0.0856	0.0856	-0.0190005	-0.0170914	0.0856	0.0856
-0.0510348	-0.0478383	0.0857	0.0857	-0.0190004	-0.0170865	0.0857	0.0857
-0.0509779	-0.0477977	0.0858	0.0858	-0.0189909	-0.0170772	0.0858	0.0858
-0.0509188	-0.0477533	0.0859	0.0859	-0.0189903	-0.0170726	0.0859	0.0859
-0.0508402	-0.0477428	0.086	0.086	-0.0189841	-0.0170669	0.086	0.086
-0.0508304	-0.0476922	0.0861	0.0861	-0.0189837	-0.0170645	0.0861	0.0861
-0.0508071	-0.0476868	0.0862	0.0862	-0.0189742	-0.0170618	0.0862	0.0862
-0.0507745	-0.0476125	0.0863	0.0863	-0.0189642	-0.0170489	0.0863	0.0863
-0.0507486	-0.0476068	0.0864	0.0864	-0.0189389	-0.0170486	0.0864	0.0864
-0.0507452	-0.0475596	0.0865	0.0865	-0.0189375	-0.0170294	0.0865	0.0865
-0.0507152	-0.0475035	0.0866	0.0866	-0.0189279	-0.017029	0.0866	0.0866
-0.050697	-0.0474467	0.0867	0.0867	-0.0189251	-0.0170235	0.0867	0.0867
-0.0505933	-0.0473853	0.0868	0.0868	-0.018917	-0.0170146	0.0868	0.0868
-0.0505447	-0.0473736	0.0869	0.0869	-0.0189105	-0.0170118	0.0869	0.0869
-0.0505113	-0.0473691	0.087	0.087	-0.0189088	-0.0170091	0.087	0.087
-0.0505027	-0.0472981	0.0871	0.0871	-0.0189043	-0.0169969	0.0871	0.0871
-0.0504681	-0.0472969	0.0872	0.0872	-0.0188863	-0.0169968	0.0872	0.0872
-0.0504413	-0.0472893	0.0873	0.0873	-0.0188721	-0.0169861	0.0873	0.0873
-0.0504257	-0.0472495	0.0874	0.0874	-0.0188716	-0.0169721	0.0874	0.0874
-0.0503528	-0.0472468	0.0875	0.0875	-0.0188698	-0.0169684	0.0875	0.0875
-0.050279	-0.047196	0.0876	0.0876	-0.0188697	-0.0169667	0.0876	0.0876
-0.0502711	-0.0471216	0.0877	0.0877	-0.0188632	-0.0169565	0.0877	0.0877
-0.0502531	-0.0469903	0.0878	0.0878	-0.0188586	-0.0169421	0.0878	0.0878
-0.050227	-0.0469745	0.0879	0.0879	-0.0188467	-0.0169302	0.0879	0.0879
-0.0501543	-0.0469534	0.088	0.088	-0.018832	-0.0169142	0.088	0.088
-0.050148	-0.0469448	0.0881	0.0881	-0.0188293	-0.0169128	0.0881	0.0881
-0.0501435	-0.0468696	0.0882	0.0882	-0.0188166	-0.0169121	0.0882	0.0882
-0.0501346	-0.0468656	0.0883	0.0883	-0.0187921	-0.0169034	0.0883	0.0883
-0.0501334	-0.0468418	0.0884	0.0884	-0.018788	-0.016899	0.0884	0.0884
-0.0500977	-0.0468225	0.0885	0.0885	-0.018745	-0.0168907	0.0885	0.0885
-0.0499771	-0.046798	0.0886	0.0886	-0.0187316	-0.0168754	0.0886	0.0886
-0.0498948	-0.0467422	0.0887	0.0887	-0.0187127	-0.01686	0.0887	0.0887
-0.0498343	-0.0467271	0.0888	0.0888	-0.0187055	-0.0168547	0.0888	0.0888
-0.049828	-0.0466741	0.0889	0.0889	-0.018705	-0.0168499	0.0889	0.0889
-0.0498068	-0.0466649	0.089	0.089	-0.0187011	-0.0168411	0.089	0.089
-0.0497959	-0.0465451	0.0891	0.0891	-0.0186928	-0.0168291	0.0891	0.0891
-0.0497927	-0.0465341	0.0892	0.0892	-0.0186419	-0.0168262	0.0892	0.0892
-0.0497661	-0.0465266	0.0893	0.0893	-0.0186418	-0.0167996	0.0893	0.0893
-0.049697	-0.046436	0.0894	0.0894	-0.0186366	-0.016798	0.0894	0.0894
-0.0496933	-0.0463906	0.0895	0.0895	-0.0186181	-0.0167874	0.0895	0.0895
-0.0496452	-0.0463753	0.0896	0.0896	-0.0186114	-0.0167829	0.0896	0.0896
-0.0496338	-0.0463272	0.0897	0.0897	-0.0186081	-0.0167798	0.0897	0.0897
-0.0495054	-0.0463148	0.0898	0.0898	-0.018607	-0.0167782	0.0898	0.0898
-0.0495042	-0.0462772	0.0899	0.0899	-0.0185618	-0.0167776	0.0899	0.0899
-0.0494975	-0.0462435	0.09	0.09	-0.018546	-0.0167741	0.09	0.09
-0.0494947	-0.0461662	0.0901	0.0901	-0.0185444	-0.0166914	0.0901	0.0901
-0.0494917	-0.0461647	0.0902	0.0902	-0.0185433	-0.016688	0.0902	0.0902
-0.049412	-0.0461428	0.0903	0.0903	-0.0185361	-0.0166868	0.0903	0.0903
-0.0493916	-0.0461208	0.0904	0.0904	-0.0185315	-0.0166799	0.0904	0.0904
-0.0493805	-0.0461027	0.0905	0.0905	-0.0185293	-0.0166689	0.0905	0.0905
-0.0493438	-0.0460868	0.0906	0.0906	-0.0185168	-0.0166672	0.0906	0.0906
-0.0493045	-0.0459848	0.0907	0.0907	-0.0184632	-0.0166635	0.0907	0.0907
-0.0492745	-0.0459725	0.0908	0.0908	-0.018458	-0.0166538	0.0908	0.0908
-0.0492415	-0.0459242	0.0909	0.0909	-0.0184566	-0.0166459	0.0909	0.0909
-0.0491669	-0.0459207	0.091	0.091	-0.0184428	-0.0166452	0.091	0.091
-0.0491443	-0.0459093	0.0911	0.0911	-0.0184425	-0.0166306	0.0911	0.0911
-0.0491053	-0.0458984	0.0912	0.0912	-0.0184413	-0.0166281	0.0912	0.0912
-0.0490763	-0.0458951	0.0913	0.0913	-0.0184286	-0.0166225	0.0913	0.0913
-0.0490342	-0.045894	0.0914	0.0914	-0.0184133	-0.0166191	0.0914	0.0914
-0.0489866	-0.045852	0.0915	0.0915	-0.0183922	-0.0166164	0.0915	0.0915
-0.0488734	-0.0457888	0.0916	0.0916	-0.0183905	-0.0166155	0.0916	0.0916
-0.0488545	-0.0457865	0.0917	0.0917	-0.0183899	-0.0166041	0.0917	0.0917
-0.0488321	-0.0457565	0.0918	0.0918	-0.0183717	-0.0165995	0.0918	0.0918
-0.0486965	-0.0457561	0.0919	0.0919	-0.0183604	-0.016586	0.0919	0.0919
-0.0486962	-0.0457309	0.092	0.092	-0.0183462	-0.0165847	0.092	0.092
-0.0486879	-0.0456989	0.0921	0.0921	-0.0183447	-0.0165779	0.0921	0.0921
-0.048545	-0.0456598	0.0922	0.0922	-0.0183436	-0.0165653	0.0922	0.0922
-0.0485373	-0.0456436	0.0923	0.0923	-0.0183294	-0.0165528	0.0923	0.0923
-0.0485191	-0.0455998	0.0924	0.0924	-0.0183219	-0.0165444	0.0924	0.0924
-0.0485107	-0.0455067	0.0925	0.0925	-0.0183119	-0.0165372	0.0925	0.0925
-0.0484925	-0.0455022	0.0926	0.0926	-0.0183063	-0.0165371	0.0926	0.0926
-0.0484706	-0.0454812	0.0927	0.0927	-0.0183049	-0.0165318	0.0927	0.0927
-0.0484695	-0.0454089	0.0928	0.0928	-0.0182885	-0.0165308	0.0928	0.0928
-0.048458	-0.0453282	0.0929	0.0929	-0.0182777	-0.0165177	0.0929	0.0929
-0.048411	-0.0452624	0.093	0.093	-0.0182745	-0.016512	0.093	0.093
-0.04841	-0.0452549	0.0931	0.0931	-0.0182673	-0.0165068	0.0931	0.0931
-0.0483964	-0.0452087	0.0932	0.0932	-0.018264	-0.016504	0.0932	0.0932
-0.0483802	-0.0451774	0.0933	0.0933	-0.0182626	-0.0164929	0.0933	0.0933
-0.0483569	-0.0451116	0.0934	0.0934	-0.0182499	-0.0164822	0.0934	0.0934
-0.0482925	-0.0450739	0.0935	0.0935	-0.0182237	-0.0164749	0.0935	0.0935
-0.0482546	-0.045027	0.0936	0.0936	-0.0181989	-0.0164741	0.0936	0.0936
-0.0481984	-0.0449139	0.0937	0.0937	-0.0181956	-0.0164711	0.0937	0.0937
-0.0481765	-0.0448518	0.0938	0.0938	-0.0181736	-0.0164054	0.0938	0.0938
-0.048174	-0.0448169	0.0939	0.0939	-0.0181679	-0.0164039	0.0939	0.0939
-0.0481369	-0.0447974	0.094	0.094	-0.0181539	-0.0164023	0.094	0.094
-0.0481248	-0.0447849	0.0941	0.0941	-0.0181486	-0.0163822	0.0941	0.0941
-0.048119	-0.0447388	0.0942	0.0942	-0.0181366	-0.0163701	0.0942	0.0942
-0.0481167	-0.0447295	0.0943	0.0943	-0.018134	-0.0163674	0.0943	0.0943
-0.0481089	-0.0446856	0.0944	0.0944	-0.0181322	-0.0163618	0.0944	0.0944
-0.0480841	-0.0446711	0.0945	0.0945	-0.0181204	-0.0163525	0.0945	0.0945
-0.0480827	-0.0446626	0.0946	0.0946	-0.0181192	-0.0163446	0.0946	0.0946
-0.0480581	-0.0446578	0.0947	0.0947	-0.0181192	-0.0163426	0.0947	0.0947
-0.0480192	-0.0446332	0.0948	0.0948	-0.018101	-0.016336	0.0948	0.0948
-0.0479218	-0.0445393	0.0949	0.0949	-0.0181002	-0.0163263	0.0949	0.0949
-0.0479194	-0.0445353	0.095	0.095	-0.0180981	-0.0163243	0.095	0.095
-0.0479101	-0.0445291	0.0951	0.0951	-0.0180932	-0.0163152	0.0951	0.0951
-0.0479063	-0.044516	0.0952	0.0952	-0.0180561	-0.0163084	0.0952	0.0952
-0.0478757	-0.0445137	0.0953	0.0953	-0.0180156	-0.0162915	0.0953	0.0953
-0.047874	-0.0444593	0.0954	0.0954	-0.0180136	-0.0162755	0.0954	0.0954
-0.0478513	-0.0444369	0.0955	0.0955	-0.0180085	-0.0162744	0.0955	0.0955
-0.0478063	-0.0444333	0.0956	0.0956	-0.0179759	-0.016272	0.0956	0.0956
-0.0477955	-0.0443444	0.0957	0.0957	-0.0179728	-0.0162625	0.0957	0.0957
-0.0477422	-0.0443162	0.0958	0.0958	-0.0179539	-0.0162598	0.0958	0.0958
-0.0477275	-0.0443072	0.0959	0.0959	-0.0179466	-0.0162579	0.0959	0.0959
-0.047614	-0.0442279	0.096	0.096	-0.017942	-0.016257	0.096	0.096
-0.047588	-0.044192	0.0961	0.0961	-0.017934	-0.0162538	0.0961	0.0961
-0.0475786	-0.0441608	0.0962	0.0962	-0.0179308	-0.0162521	0.0962	0.0962
-0.0475484	-0.0441588	0.0963	0.0963	-0.0179305	-0.0162512	0.0963	0.0963
-0.0475468	-0.0441584	0.0964	0.0964	-0.0179238	-0.0162472	0.0964	0.0964
-0.0475413	-0.0441015	0.0965	0.0965	-0.017922	-0.0162369	0.0965	0.0965
-0.0475144	-0.0440918	0.0966	0.0966	-0.0179177	-0.0162363	0.0966	0.0966
-0.047429	-0.044043	0.0967	0.0967	-0.0179153	-0.0162297	0.0967	0.0967
-0.0474275	-0.0440021	0.0968	0.0968	-0.0179144	-0.0162248	0.0968	0.0968
-0.0474064	-0.0439787	0.0969	0.0969	-0.0179099	-0.0162086	0.0969	0.0969
-0.0473582	-0.0439387	0.097	0.097	-0.0179091	-0.0162052	0.097	0.097
-0.0473509	-0.0439324	0.0971	0.0971	-0.0178697	-0.0162036	0.0971	0.0971
-0.0473402	-0.0438949	0.0972	0.0972	-0.0178649	-0.0162	0.0972	0.0972
-0.0472573	-0.0438879	0.0973	0.0973	-0.0178617	-0.0161958	0.0973	0.0973
-0.047237	-0.0438461	0.0974	0.0974	-0.0178602	-0.0161858	0.0974	0.0974
-0.0472352	-0.0438407	0.0975	0.0975	-0.0178413	-0.0161807	0.0975	0.0975
-0.0472338	-0.0438404	0.0976	0.0976	-0.0178401	-0.016176	0.0976	0.0976
-0.0472198	-0.0437579	0.0977	0.0977	-0.0178269	-0.0161628	0.0977	0.0977
-0.0471996	-0.0437525	0.0978	0.0978	-0.0178268	-0.0161628	0.0978	0.0978
-0.0471737	-0.043735	0.0979	0.0979	-0.0178188	-0.0161576	0.0979	0.0979
-0.0471393	-0.0437294	0.098	0.098	-0.0178045	-0.0161501	0.098	0.098
-0.047136	-0.043719	0.0981	0.0981	-0.0178018	-0.0161427	0.0981	0.0981
-0.0470968	-0.043714	0.0982	0.0982	-0.0177818	-0.0161242	0.0982	0.0982
-0.0470836	-0.0437121	0.0983	0.0983	-0.0177813	-0.016108	0.0983	0.0983
-0.0470834	-0.0436638	0.0984	0.0984	-0.0177801	-0.0160767	0.0984	0.0984
-0.0470722	-0.0436448	0.0985	0.0985	-0.0177642	-0.0160622	0.0985	0.0985
-0.0470313	-0.0436188	0.0986	0.0986	-0.0177635	-0.0160589	0.0986	0.0986
-0.0470073	-0.0436163	0.0987	0.0987	-0.0177563	-0.016057	0.0987	0.0987
-0.0469781	-0.043537	0.0988	0.0988	-0.0177463	-0.016053	0.0988	0.0988
-0.0469727	-0.0435166	0.0989	0.0989	-0.0177418	-0.0160366	0.0989	0.0989
-0.046927	-0.0434909	0.099	0.099	-0.017732	-0.016036	0.099	0.099
-0.0469187	-0.0434803	0.0991	0.0991	-0.017731	-0.016033	0.0991	0.0991
-0.0468955	-0.0434329	0.0992	0.0992	-0.0177198	-0.016027	0.0992	0.0992
-0.0468587	-0.0434098	0.0993	0.0993	-0.0177185	-0.0160163	0.0993	0.0993
-0.0468341	-0.0434068	0.0994	0.0994	-0.0177127	-0.0160148	0.0994	0.0994
-0.046764	-0.0433226	0.0995	0.0995	-0.017711	-0.0160096	0.0995	0.0995
-0.0467533	-0.0432897	0.0996	0.0996	-0.0177102	-0.0160096	0.0996	0.0996
-0.046748	-0.0432748	0.0997	0.0997	-0.017701	-0.0160039	0.0997	0.0997
-0.0466432	-0.0432673	0.0998	0.0998	-0.0176392	-0.016002	0.0998	0.0998
-0.0466419	-0.0432596	0.0999	0.0999	-0.017634	-0.0159994	0.0999	0.0999
-0.0465365	-0.0432141	0.1	0.1	-0.0176293	-0.0159963	0.1	0.1
-0.0465033	-0.0431567	0.1001	0.1001	-0.017629	-0.0159851	0.1001	0.1001
-0.0464812	-0.0431275	0.1002	0.1002	-0.0176238	-0.0159803	0.1002	0.1002
-0.0464679	-0.0430724	0.1003	0.1003	-0.0176222	-0.0159799	0.1003	0.1003
-0.0464521	-0.0430445	0.1004	0.1004	-0.017622	-0.0159693	0.1004	0.1004
-0.0464479	-0.0430254	0.1005	0.1005	-0.0176163	-0.0159599	0.1005	0.1005
-0.0463967	-0.0429556	0.1006	0.1006	-0.0176062	-0.0159511	0.1006	0.1006
-0.0463442	-0.042943	0.1007	0.1007	-0.0175952	-0.0159377	0.1007	0.1007
-0.0463438	-0.0429331	0.1008	0.1008	-0.0175924	-0.0159338	0.1008	0.1008
-0.0463266	-0.0429214	0.1009	0.1009	-0.0175915	-0.0159278	0.1009	0.1009
-0.0462395	-0.0429143	0.101	0.101	-0.0175898	-0.0159197	0.101	0.101
-0.0462328	-0.0429079	0.1011	0.1011	-0.0175679	-0.0159167	0.1011	0.1011
-0.0461804	-0.0428713	0.1012	0.1012	-0.0175498	-0.0159121	0.1012	0.1012
-0.0461732	-0.0428637	0.1013	0.1013	-0.0175461	-0.0159115	0.1013	0.1013
-0.0461692	-0.0427769	0.1014	0.1014	-0.0175451	-0.0159085	0.1014	0.1014
-0.0461219	-0.0427489	0.1015	0.1015	-0.0175337	-0.015903	0.1015	0.1015
-0.0461133	-0.0427109	0.1016	0.1016	-0.0175198	-0.0158986	0.1016	0.1016
-0.0460731	-0.0427077	0.1017	0.1017	-0.0175192	-0.0158949	0.1017	0.1017
-0.0460661	-0.0426699	0.1018	0.1018	-0.017503	-0.0158717	0.1018	0.1018
-0.0460129	-0.0426681	0.1019	0.1019	-0.0174984	-0.0158613	0.1019	0.1019
-0.0459938	-0.0426592	0.102	0.102	-0.0174896	-0.0158577	0.102	0.102
-0.0459397	-0.0426565	0.1021	0.1021	-0.0174862	-0.0158571	0.1021	0.1021
-0.0459074	-0.0426506	0.1022	0.1022	-0.0174198	-0.0158563	0.1022	0.1022
-0.0459015	-0.042644	0.1023	0.1023	-0.0174187	-0.0158453	0.1023	0.1023
-0.0458132	-0.0426259	0.1024	0.1024	-0.017405	-0.0158418	0.1024	0.1024
-0.0458021	-0.0426156	0.1025	0.1025	-0.0173834	-0.0158331	0.1025	0.1025
-0.0457944	-0.0426003	0.1026	0.1026	-0.0173761	-0.0158323	0.1026	0.1026
-0.0457755	-0.0425772	0.1027	0.1027	-0.0173653	-0.0158124	0.1027	0.1027
-0.0457553	-0.0425522	0.1028	0.1028	-0.0173584	-0.015809	0.1028	0.1028
-0.0457509	-0.0425476	0.1029	0.1029	-0.0173561	-0.0158022	0.1029	0.1029
-0.0457301	-0.0424698	0.103	0.103	-0.0173553	-0.0157863	0.103	0.103
-0.0456959	-0.0424635	0.1031	0.1031	-0.0173543	-0.0157849	0.1031	0.1031
-0.0456907	-0.0424441	0.1032	0.1032	-0.0173497	-0.0157831	0.1032	0.1032
-0.0456464	-0.0423053	0.1033	0.1033	-0.0173307	-0.0157821	0.1033	0.1033
-0.0456239	-0.0423049	0.1034	0.1034	-0.0173083	-0.0157738	0.1034	0.1034
-0.0454981	-0.0422923	0.1035	0.1035	-0.0173032	-0.0157594	0.1035	0.1035
-0.0454696	-0.0422854	0.1036	0.1036	-0.017302	-0.015754	0.1036	0.1036
-0.0454464	-0.0422194	0.1037	0.1037	-0.0172718	-0.0157467	0.1037	0.1037
-0.0454455	-0.0421322	0.1038	0.1038	-0.017267	-0.0157416	0.1038	0.1038
-0.0454289	-0.0420528	0.1039	0.1039	-0.0172595	-0.01574	0.1039	0.1039
-0.0454032	-0.0420405	0.104	0.104	-0.0172258	-0.0157369	0.104	0.104
-0.0453598	-0.0419472	0.1041	0.1041	-0.0172148	-0.0157345	0.1041	0.1041
-0.0453571	-0.0419264	0.1042	0.1042	-0.0172132	-0.0157164	0.1042	0.1042
-0.0453352	-0.0419171	0.1043	0.1043	-0.0172079	-0.0157114	0.1043	0.1043
-0.045327	-0.0419044	0.1044	0.1044	-0.0171995	-0.0157029	0.1044	0.1044
-0.0453035	-0.0417968	0.1045	0.1045	-0.0171961	-0.0156957	0.1045	0.1045
-0.045277	-0.0417055	0.1046	0.1046	-0.0171885	-0.015695	0.1046	0.1046
-0.0452661	-0.0417051	0.1047	0.1047	-0.0171869	-0.0156884	0.1047	0.1047
-0.045222	-0.0416742	0.1048	0.1048	-0.0171849	-0.0156837	0.1048	0.1048
-0.045188	-0.0416301	0.1049	0.1049	-0.0171758	-0.0156828	0.1049	0.1049
-0.0451053	-0.0416081	0.105	0.105	-0.0171749	-0.015672	0.105	0.105
-0.0450752	-0.0415891	0.1051	0.1051	-0.0171702	-0.015663	0.1051	0.1051
-0.0450402	-0.0415381	0.1052	0.1052	-0.0171556	-0.0156605	0.1052	0.1052
-0.0450358	-0.0415224	0.1053	0.1053	-0.0171285	-0.0156545	0.1053	0.1053
-0.0449938	-0.0415188	0.1054	0.1054	-0.0171257	-0.0156526	0.1054	0.1054
-0.0449752	-0.0415158	0.1055	0.1055	-0.0170838	-0.0156519	0.1055	0.1055
-0.0449621	-0.041505	0.1056	0.1056	-0.0170741	-0.0156236	0.1056	0.1056
-0.0449616	-0.0414962	0.1057	0.1057	-0.017073	-0.0156069	0.1057	0.1057
-0.0449179	-0.0414959	0.1058	0.1058	-0.0170696	-0.0156045	0.1058	0.1058
-0.0448284	-0.0414925	0.1059	0.1059	-0.0170693	-0.0155986	0.1059	0.1059
-0.0448234	-0.0414833	0.106	0.106	-0.0170614	-0.0155951	0.106	0.106
-0.0448092	-0.0414788	0.1061	0.1061	-0.017058	-0.0155765	0.1061	0.1061
-0.0447986	-0.0414618	0.1062	0.1062	-0.0170559	-0.0155666	0.1062	0.1062
-0.0447975	-0.0414067	0.1063	0.1063	-0.01703	-0.0155656	0.1063	0.1063
-0.0447926	-0.0413862	0.1064	0.1064	-0.0170118	-0.0155645	0.1064	0.1064
-0.0447451	-0.0413431	0.1065	0.1065	-0.0169873	-0.0155619	0.1065	0.1065
-0.0447262	-0.0413254	0.1066	0.1066	-0.0169858	-0.0155496	0.1066	0.1066
-0.0446881	-0.0413216	0.1067	0.1067	-0.0169813	-0.0155459	0.1067	0.1067
-0.0446591	-0.0413067	0.1068	0.1068	-0.0169771	-0.0155405	0.1068	0.1068
-0.0446459	-0.0413031	0.1069	0.1069	-0.0169758	-0.0155378	0.1069	0.1069
-0.0445837	-0.0412704	0.107	0.107	-0.016973	-0.0155126	0.107	0.107
-0.0445835	-0.041185	0.1071	0.1071	-0.0169613	-0.0154876	0.1071	0.1071
-0.0445714	-0.0411503	0.1072	0.1072	-0.0169606	-0.0154851	0.1072	0.1072
-0.0445504	-0.0411013	0.1073	0.1073	-0.0169576	-0.0154671	0.1073	0.1073
-0.0445303	-0.0410425	0.1074	0.1074	-0.0169074	-0.0154648	0.1074	0.1074
-0.0445117	-0.0410175	0.1075	0.1075	-0.0168816	-0.0154584	0.1075	0.1075
-0.0444878	-0.0409854	0.1076	0.1076	-0.0168814	-0.0154549	0.1076	0.1076
-0.0444429	-0.0409773	0.1077	0.1077	-0.0168755	-0.0154375	0.1077	0.1077
-0.0444335	-0.0409495	0.1078	0.1078	-0.0168617	-0.0154273	0.1078	0.1078
-0.0444052	-0.0409372	0.1079	0.1079	-0.0168614	-0.0154169	0.1079	0.1079
-0.0443871	-0.0409088	0.108	0.108	-0.0168604	-0.0154056	0.108	0.108
-0.0443866	-0.0408912	0.1081	0.1081	-0.0168515	-0.0153989	0.1081	0.1081
-0.0443187	-0.040862	0.1082	0.1082	-0.0168449	-0.0153975	0.1082	0.1082
-0.0443057	-0.0408605	0.1083	0.1083	-0.0168385	-0.015394	0.1083	0.1083
-0.0443027	-0.0408359	0.1084	0.1084	-0.0168371	-0.0153898	0.1084	0.1084
-0.044284	-0.0407751	0.1085	0.1085	-0.0168342	-0.0153838	0.1085	0.1085
-0.0442689	-0.0407628	0.1086	0.1086	-0.0168294	-0.0153791	0.1086	0.1086
-0.0442138	-0.0407458	0.1087	0.1087	-0.0168266	-0.0153508	0.1087	0.1087
-0.0442123	-0.0407228	0.1088	0.1088	-0.0168259	-0.0153425	0.1088	0.1088
-0.0441973	-0.0407099	0.1089	0.1089	-0.0168215	-0.0153377	0.1089	0.1089
-0.0441965	-0.0406399	0.109	0.109	-0.0168164	-0.0153313	0.109	0.109
-0.0441838	-0.0405677	0.1091	0.1091	-0.0168079	-0.015328	0.1091	0.1091
-0.0441794	-0.0405516	0.1092	0.1092	-0.0167983	-0.0153036	0.1092	0.1092
-0.0441324	-0.040477	0.1093	0.1093	-0.0167965	-0.0153022	0.1093	0.1093
-0.0441263	-0.0404674	0.1094	0.1094	-0.016796	-0.0152888	0.1094	0.1094
-0.044098	-0.040453	0.1095	0.1095	-0.0167934	-0.0152806	0.1095	0.1095
-0.0440976	-0.0404264	0.1096	0.1096	-0.0167888	-0.0152658	0.1096	0.1096
-0.0440902	-0.040404	0.1097	0.1097	-0.0167792	-0.0152657	0.1097	0.1097
-0.0440555	-0.0403767	0.1098	0.1098	-0.0167773	-0.0152524	0.1098	0.1098
-0.0440142	-0.0403506	0.1099	0.1099	-0.0167631	-0.0152244	0.1099	0.1099
-0.044013	-0.0402869	0.11	0.11	-0.0167586	-0.0152231	0.11	0.11
-0.044012	-0.0402699	0.1101	0.1101	-0.0167538	-0.0152134	0.1101	0.1101
-0.044007	-0.0402678	0.1102	0.1102	-0.0167402	-0.0152061	0.1102	0.1102
-0.0439692	-0.0402527	0.1103	0.1103	-0.0167289	-0.0152021	0.1103	0.1103
-0.043967	-0.0402368	0.1104	0.1104	-0.0167272	-0.0151928	0.1104	0.1104
-0.0438834	-0.0402032	0.1105	0.1105	-0.016727	-0.0151861	0.1105	0.1105
-0.0438366	-0.0401803	0.1106	0.1106	-0.0167196	-0.0151826	0.1106	0.1106
-0.0438205	-0.0401609	0.1107	0.1107	-0.0167187	-0.0151819	0.1107	0.1107
-0.0437754	-0.0401391	0.1108	0.1108	-0.0167159	-0.015179	0.1108	0.1108
-0.0437538	-0.0401182	0.1109	0.1109	-0.0167014	-0.0151672	0.1109	0.1109
-0.043743	-0.0400986	0.111	0.111	-0.0166982	-0.0151586	0.111	0.111
-0.0437065	-0.0400739	0.1111	0.1111	-0.0166958	-0.0151446	0.1111	0.1111
-0.043694	-0.039998	0.1112	0.1112	-0.0166848	-0.0151438	0.1112	0.1112
-0.043635	-0.039987	0.1113	0.1113	-0.0166841	-0.0151323	0.1113	0.1113
-0.043609	-0.0399482	0.1114	0.1114	-0.0166813	-0.015132	0.1114	0.1114
-0.0435686	-0.0399335	0.1115	0.1115	-0.0166743	-0.0151033	0.1115	0.1115
-0.04352	-0.0399225	0.1116	0.1116	-0.016653	-0.015097	0.1116	0.1116
-0.0434599	-0.0398909	0.1117	0.1117	-0.0166504	-0.0150913	0.1117	0.1117
-0.0433983	-0.03986	0.1118	0.1118	-0.016633	-0.0150671	0.1118	0.1118
-0.0433887	-0.0398342	0.1119	0.1119	-0.0166306	-0.015065	0.1119	0.1119
-0.0433818	-0.0398154	0.112	0.112	-0.0166294	-0.0150622	0.112	0.112
-0.0433509	-0.0397391	0.1121	0.1121	-0.016629	-0.01506	0.1121	0.1121
-0.0433495	-0.0397374	0.1122	0.1122	-0.0166058	-0.0150566	0.1122	0.1122
-0.043348	-0.0396958	0.1123	0.1123	-0.0166049	-0.0150376	0.1123	0.1123
-0.0433084	-0.0396272	0.1124	0.1124	-0.0166028	-0.0150334	0.1124	0.1124
-0.0432943	-0.0396059	0.1125	0.1125	-0.0165895	-0.0150171	0.1125	0.1125
-0.0432712	-0.0395885	0.1126	0.1126	-0.0165862	-0.0149949	0.1126	0.1126
-0.0432703	-0.039544	0.1127	0.1127	-0.0165654	-0.0149769	0.1127	0.1127
-0.0432272	-0.0395316	0.1128	0.1128	-0.0165646	-0.0149768	0.1128	0.1128
-0.0431946	-0.0395131	0.1129	0.1129	-0.0165523	-0.0149703	0.1129	0.1129
-0.0431853	-0.0393814	0.113	0.113	-0.0165503	-0.0149692	0.113	0.113
-0.0431588	-0.0393444	0.1131	0.1131	-0.0165498	-0.0149574	0.1131	0.1131
-0.0431333	-0.0392749	0.1132	0.1132	-0.0165453	-0.0149507	0.1132	0.1132
-0.0431122	-0.0392645	0.1133	0.1133	-0.0165428	-0.0149428	0.1133	0.1133
-0.0430283	-0.0392208	0.1134	0.1134	-0.0165324	-0.0149348	0.1134	0.1134
-0.0429423	-0.039202	0.1135	0.1135	-0.0165252	-0.0149254	0.1135	0.1135
-0.0429333	-0.0391891	0.1136	0.1136	-0.0165236	-0.0149213	0.1136	0.1136
-0.0429172	-0.0391608	0.1137	0.1137	-0.0164985	-0.0149129	0.1137	0.1137
-0.0429042	-0.0391407	0.1138	0.1138	-0.0164914	-0.0149106	0.1138	0.1138
-0.0428893	-0.0390848	0.1139	0.1139	-0.0164894	-0.0149096	0.1139	0.1139
-0.0428845	-0.0390842	0.114	0.114	-0.0164838	-0.0149077	0.114	0.114
-0.0428839	-0.0390755	0.1141	0.1141	-0.016465	-0.014907	0.1141	0.1141
-0.0428774	-0.0390444	0.1142	0.1142	-0.0164631	-0.0148886	0.1142	0.1142
-0.0428695	-0.039041	0.1143	0.1143	-0.0164588	-0.0148856	0.1143	0.1143
-0.0428302	-0.0390078	0.1144	0.1144	-0.0164583	-0.0148796	0.1144	0.1144
-0.0427925	-0.0389856	0.1145	0.1145	-0.0164275	-0.0148739	0.1145	0.1145
-0.0427766	-0.0389669	0.1146	0.1146	-0.0164255	-0.0148673	0.1146	0.1146
-0.0427618	-0.0389209	0.1147	0.1147	-0.0164239	-0.0148591	0.1147	0.1147
-0.0427541	-0.0389203	0.1148	0.1148	-0.0164197	-0.0148561	0.1148	0.1148
-0.0426887	-0.0388364	0.1149	0.1149	-0.0164079	-0.0148545	0.1149	0.1149
-0.0426542	-0.0388017	0.115	0.115	-0.0164014	-0.0148532	0.115	0.115
-0.0426484	-0.038731	0.1151	0.1151	-0.0163974	-0.0148494	0.1151	0.1151
-0.0426011	-0.0387295	0.1152	0.1152	-0.0163885	-0.0148442	0.1152	0.1152
-0.0425992	-0.0387258	0.1153	0.1153	-0.01637	-0.0148442	0.1153	0.1153
-0.0425347	-0.0387077	0.1154	0.1154	-0.0163676	-0.0148387	0.1154	0.1154
-0.0424219	-0.0387015	0.1155	0.1155	-0.0163524	-0.014836	0.1155	0.1155
-0.0424089	-0.0386687	0.1156	0.1156	-0.0163519	-0.0148286	0.1156	0.1156
-0.0424084	-0.0386332	0.1157	0.1157	-0.0163484	-0.0148127	0.1157	0.1157
-0.0423962	-0.0386059	0.1158	0.1158	-0.0163461	-0.014807	0.1158	0.1158
-0.0423871	-0.0385958	0.1159	0.1159	-0.0163356	-0.0147991	0.1159	0.1159
-0.0423789	-0.0385848	0.116	0.116	-0.0163238	-0.0147984	0.116	0.116
-0.0423681	-0.0385637	0.1161	0.1161	-0.0163056	-0.0147901	0.1161	0.1161
-0.0423656	-0.0385199	0.1162	0.1162	-0.0162875	-0.0147747	0.1162	0.1162
-0.0423559	-0.0384853	0.1163	0.1163	-0.0162869	-0.0147433	0.1163	0.1163
-0.0423495	-0.0384804	0.1164	0.1164	-0.0162838	-0.0147346	0.1164	0.1164
-0.042338	-0.0384449	0.1165	0.1165	-0.0162735	-0.014731	0.1165	0.1165
-0.0423257	-0.0383563	0.1166	0.1166	-0.0162713	-0.0147293	0.1166	0.1166
-0.042289	-0.0383351	0.1167	0.1167	-0.0162673	-0.0147252	0.1167	0.1167
-0.0422858	-0.03832	0.1168	0.1168	-0.0162518	-0.0147225	0.1168	0.1168
-0.0422803	-0.0383087	0.1169	0.1169	-0.0162474	-0.0147116	0.1169	0.1169
-0.0422772	-0.0382569	0.117	0.117	-0.0162385	-0.0147014	0.117	0.117
-0.0422574	-0.0382048	0.1171	0.1171	-0.0162296	-0.014695	0.1171	0.1171
-0.0422311	-0.0381883	0.1172	0.1172	-0.0162142	-0.0146921	0.1172	0.1172
-0.0422283	-0.0381864	0.1173	0.1173	-0.0162137	-0.0146831	0.1173	0.1173
-0.0421691	-0.0381531	0.1174	0.1174	-0.0162118	-0.0146824	0.1174	0.1174
-0.0421303	-0.038115	0.1175	0.1175	-0.0162104	-0.0146817	0.1175	0.1175
-0.0421291	-0.0380489	0.1176	0.1176	-0.0162099	-0.014675	0.1176	0.1176
-0.0420759	-0.0380459	0.1177	0.1177	-0.0162059	-0.0146735	0.1177	0.1177
-0.042058	-0.0380363	0.1178	0.1178	-0.0161937	-0.0146711	0.1178	0.1178
-0.0420393	-0.0380123	0.1179	0.1179	-0.0161777	-0.0146707	0.1179	0.1179
-0.0420208	-0.0380059	0.118	0.118	-0.0161761	-0.0146541	0.118	0.118
-0.0420179	-0.0379417	0.1181	0.1181	-0.0161683	-0.0146509	0.1181	0.1181
-0.0420067	-0.0379041	0.1182	0.1182	-0.0161634	-0.01465	0.1182	0.1182
-0.0420016	-0.0378494	0.1183	0.1183	-0.016143	-0.0146464	0.1183	0.1183
-0.0418557	-0.0378042	0.1184	0.1184	-0.0161421	-0.0146453	0.1184	0.1184
-0.0418134	-0.037754	0.1185	0.1185	-0.0161381	-0.0146369	0.1185	0.1185
-0.0417777	-0.0377448	0.1186	0.1186	-0.0161293	-0.0146367	0.1186	0.1186
-0.0417733	-0.0376686	0.1187	0.1187	-0.016107	-0.0146363	0.1187	0.1187
-0.041737	-0.0376566	0.1188	0.1188	-0.0160992	-0.0146283	0.1188	0.1188
-0.0417116	-0.0376525	0.1189	0.1189	-0.0160981	-0.0146146	0.1189	0.1189
-0.0417098	-0.0376347	0.119	0.119	-0.0160969	-0.0146	0.119	0.119
-0.0416818	-0.0376141	0.1191	0.1191	-0.0160944	-0.0145986	0.1191	0.1191
-0.041667	-0.0376077	0.1192	0.1192	-0.0160859	-0.0145938	0.1192	0.1192
-0.0416128	-0.0375901	0.1193	0.1193	-0.0160832	-0.0145889	0.1193	0.1193
-0.0415967	-0.037585	0.1194	0.1194	-0.0160742	-0.014587	0.1194	0.1194
-0.0415242	-0.0375826	0.1195	0.1195	-0.0160543	-0.0145866	0.1195	0.1195
-0.0414947	-0.0375719	0.1196	0.1196	-0.0160527	-0.0145847	0.1196	0.1196
-0.0414777	-0.0375673	0.1197	0.1197	-0.0160463	-0.0145843	0.1197	0.1197
-0.0414449	-0.0375383	0.1198	0.1198	-0.0160375	-0.0145726	0.1198	0.1198
-0.0414359	-0.0374744	0.1199	0.1199	-0.0160337	-0.0145557	0.1199	0.1199
-0.0414327	-0.037431	0.12	0.12	-0.0160321	-0.0145514	0.12	0.12
-0.0414325	-0.0374019	0.1201	0.1201	-0.0160311	-0.0145486	0.1201	0.1201
-0.0414265	-0.0373775	0.1202	0.1202	-0.0160113	-0.0145454	0.1202	0.1202
-0.041378	-0.0373435	0.1203	0.1203	-0.0160008	-0.0145419	0.1203	0.1203
-0.0413253	-0.037333	0.1204	0.1204	-0.0159871	-0.014537	0.1204	0.1204
-0.0412993	-0.0373098	0.1205	0.1205	-0.015986	-0.0145097	0.1205	0.1205
-0.0412929	-0.0372631	0.1206	0.1206	-0.0159842	-0.0144982	0.1206	0.1206
-0.0412767	-0.0372211	0.1207	0.1207	-0.0159785	-0.014498	0.1207	0.1207
-0.0412523	-0.0372197	0.1208	0.1208	-0.0159736	-0.0144914	0.1208	0.1208
-0.0412376	-0.0372101	0.1209	0.1209	-0.0159682	-0.0144872	0.1209	0.1209
-0.0412152	-0.0371818	0.121	0.121	-0.0159487	-0.0144778	0.121	0.121
-0.041172	-0.0371638	0.1211	0.1211	-0.0159424	-0.0144571	0.1211	0.1211
-0.0411253	-0.0371446	0.1212	0.1212	-0.0159382	-0.0144567	0.1212	0.1212
-0.0411165	-0.037138	0.1213	0.1213	-0.0159349	-0.0144389	0.1213	0.1213
-0.041031	-0.0371199	0.1214	0.1214	-0.0159341	-0.0144383	0.1214	0.1214
-0.0410067	-0.0370758	0.1215	0.1215	-0.0159304	-0.014438	0.1215	0.1215
-0.0409998	-0.0370698	0.1216	0.1216	-0.0159264	-0.0144317	0.1216	0.1216
-0.0409997	-0.0370689	0.1217	0.1217	-0.0159244	-0.0144311	0.1217	0.1217
-0.0409717	-0.0370469	0.1218	0.1218	-0.0159138	-0.014431	0.1218	0.1218
-0.0409679	-0.0370335	0.1219	0.1219	-0.0159118	-0.0144266	0.1219	0.1219
-0.0409283	-0.0370026	0.122	0.122	-0.0159056	-0.0144177	0.122	0.122
-0.0409247	-0.0369744	0.1221	0.1221	-0.0159038	-0.0144156	0.1221	0.1221
-0.0409105	-0.0369456	0.1222	0.1222	-0.0159025	-0.0144049	0.1222	0.1222
-0.0408904	-0.0368732	0.1223	0.1223	-0.0158884	-0.0144048	0.1223	0.1223
-0.0408724	-0.0368135	0.1224	0.1224	-0.0158883	-0.0143964	0.1224	0.1224
-0.0408548	-0.0368054	0.1225	0.1225	-0.015886	-0.0143882	0.1225	0.1225
-0.0408532	-0.0367874	0.1226	0.1226	-0.0158859	-0.0143879	0.1226	0.1226
-0.0408452	-0.0367706	0.1227	0.1227	-0.0158584	-0.0143841	0.1227	0.1227
-0.0408312	-0.0367583	0.1228	0.1228	-0.0158452	-0.0143811	0.1228	0.1228
-0.0408124	-0.0367571	0.1229	0.1229	-0.0158406	-0.0143676	0.1229	0.1229
-0.0407855	-0.0367084	0.123	0.123	-0.0158251	-0.0143387	0.123	0.123
-0.0407741	-0.036707	0.1231	0.1231	-0.0158225	-0.0143281	0.1231	0.1231
-0.0407342	-0.0366564	0.1232	0.1232	-0.0158135	-0.0143272	0.1232	0.1232
-0.0406917	-0.0366467	0.1233	0.1233	-0.0158012	-0.0143246	0.1233	0.1233
-0.0406907	-0.0365763	0.1234	0.1234	-0.0157995	-0.0143234	0.1234	0.1234
-0.0406804	-0.036522	0.1235	0.1235	-0.0157902	-0.0143136	0.1235	0.1235
-0.0406566	-0.0364911	0.1236	0.1236	-0.0157814	-0.0143102	0.1236	0.1236
-0.040599	-0.0364548	0.1237	0.1237	-0.015781	-0.0142822	0.1237	0.1237
-0.0405977	-0.0363887	0.1238	0.1238	-0.0157681	-0.0142702	0.1238	0.1238
-0.040597	-0.0363432	0.1239	0.1239	-0.0157425	-0.0142649	0.1239	0.1239
-0.0405953	-0.0361961	0.124	0.124	-0.0157318	-0.014249	0.124	0.124
-0.0405895	-0.0361615	0.1241	0.1241	-0.0157253	-0.0142465	0.1241	0.1241
-0.0405844	-0.0361595	0.1242	0.1242	-0.0157219	-0.0142445	0.1242	0.1242
-0.0405837	-0.0361437	0.1243	0.1243	-0.015715	-0.0142404	0.1243	0.1243
-0.0405669	-0.036084	0.1244	0.1244	-0.0157121	-0.0142301	0.1244	0.1244
-0.0405446	-0.0360746	0.1245	0.1245	-0.0157055	-0.01422	0.1245	0.1245
-0.0405424	-0.0360739	0.1246	0.1246	-0.0156803	-0.0142199	0.1246	0.1246
-0.0404872	-0.0360689	0.1247	0.1247	-0.0156764	-0.0142194	0.1247	0.1247
-0.0404757	-0.0360529	0.1248	0.1248	-0.0156393	-0.0142166	0.1248	0.1248
-0.0403916	-0.0360428	0.1249	0.1249	-0.0156132	-0.0142127	0.1249	0.1249
-0.0403695	-0.0360416	0.125	0.125	-0.0156099	-0.0142123	0.125	0.125
-0.0403539	-0.0360218	0.1251	0.1251	-0.0156058	-0.0142113	0.1251	0.1251
-0.0403515	-0.0360107	0.1252	0.1252	-0.015599	-0.0142007	0.1252	0.1252
-0.0403512	-0.0360064	0.1253	0.1253	-0.0155966	-0.0141934	0.1253	0.1253
-0.0402689	-0.0360008	0.1254	0.1254	-0.0155943	-0.0141927	0.1254	0.1254
-0.0402508	-0.035922	0.1255	0.1255	-0.0155817	-0.0141879	0.1255	0.1255
-0.0402248	-0.0359211	0.1256	0.1256	-0.015563	-0.0141747	0.1256	0.1256
-0.0402115	-0.0358989	0.1257	0.1257	-0.0155611	-0.0141735	0.1257	0.1257
-0.0402085	-0.0358329	0.1258	0.1258	-0.0155565	-0.0141573	0.1258	0.1258
-0.0401923	-0.0358212	0.1259	0.1259	-0.0155523	-0.0141518	0.1259	0.1259
-0.0401733	-0.0357269	0.126	0.126	-0.0155505	-0.0141508	0.126	0.126
-0.0401728	-0.0357232	0.1261	0.1261	-0.0155421	-0.0141414	0.1261	0.1261
-0.0401727	-0.0357106	0.1262	0.1262	-0.01553	-0.0141288	0.1262	0.1262
-0.0401538	-0.0356985	0.1263	0.1263	-0.015527	-0.0141252	0.1263	0.1263
-0.0401506	-0.0356471	0.1264	0.1264	-0.0155037	-0.0141128	0.1264	0.1264
-0.0401234	-0.0356073	0.1265	0.1265	-0.0154908	-0.0141128	0.1265	0.1265
-0.0400762	-0.0355865	0.1266	0.1266	-0.0154578	-0.0141117	0.1266	0.1266
-0.0400624	-0.0355844	0.1267	0.1267	-0.0154521	-0.0140988	0.1267	0.1267
-0.0400389	-0.0355796	0.1268	0.1268	-0.015441	-0.0140968	0.1268	0.1268
-0.0400318	-0.0355665	0.1269	0.1269	-0.0154371	-0.0140808	0.1269	0.1269
-0.0400168	-0.0355592	0.127	0.127	-0.015426	-0.0140775	0.127	0.127
-0.0400121	-0.0355585	0.1271	0.1271	-0.0153931	-0.0140732	0.1271	0.1271
-0.0399301	-0.0355421	0.1272	0.1272	-0.0153696	-0.0140692	0.1272	0.1272
-0.0399203	-0.0355178	0.1273	0.1273	-0.0153519	-0.014067	0.1273	0.1273
-0.0399141	-0.0355175	0.1274	0.1274	-0.0153455	-0.0140626	0.1274	0.1274
-0.0399027	-0.0355136	0.1275	0.1275	-0.0153432	-0.0140582	0.1275	0.1275
-0.0397898	-0.0355098	0.1276	0.1276	-0.0153084	-0.0140558	0.1276	0.1276
-0.0397722	-0.0354923	0.1277	0.1277	-0.0153059	-0.0140492	0.1277	0.1277
-0.0397039	-0.0354815	0.1278	0.1278	-0.0152711	-0.014048	0.1278	0.1278
-0.0397002	-0.035466	0.1279	0.1279	-0.0152636	-0.014037	0.1279	0.1279
-0.0396866	-0.035392	0.128	0.128	-0.0152603	-0.0140369	0.128	0.128
-0.0396683	-0.0353823	0.1281	0.1281	-0.0152591	-0.0140305	0.1281	0.1281
-0.039663	-0.0353722	0.1282	0.1282	-0.0152532	-0.0140281	0.1282	0.1282
-0.0396582	-0.0353488	0.1283	0.1283	-0.0152517	-0.0140252	0.1283	0.1283
-0.0396282	-0.0353478	0.1284	0.1284	-0.0152461	-0.0140246	0.1284	0.1284
-0.0396277	-0.0353335	0.1285	0.1285	-0.015238	-0.0140233	0.1285	0.1285
-0.0396095	-0.0353275	0.1286	0.1286	-0.0152327	-0.0139875	0.1286	0.1286
-0.0395412	-0.0353173	0.1287	0.1287	-0.0152308	-0.0139829	0.1287	0.1287
-0.0395366	-0.0353142	0.1288	0.1288	-0.0152264	-0.0139718	0.1288	0.1288
-0.0395297	-0.0352468	0.1289	0.1289	-0.0152195	-0.0139693	0.1289	0.1289
-0.039523	-0.0352141	0.129	0.129	-0.0152077	-0.0139639	0.129	0.129
-0.0395189	-0.0352106	0.1291	0.1291	-0.0152074	-0.0139631	0.1291	0.1291
-0.0395109	-0.0352092	0.1292	0.1292	-0.015198	-0.0139422	0.1292	0.1292
-0.0394861	-0.035205	0.1293	0.1293	-0.0151713	-0.0139398	0.1293	0.1293
-0.0394665	-0.0351989	0.1294	0.1294	-0.0151676	-0.0139358	0.1294	0.1294
-0.0393928	-0.03516	0.1295	0.1295	-0.015166	-0.0139352	0.1295	0.1295
-0.0393869	-0.0351071	0.1296	0.1296	-0.0151579	-0.0139267	0.1296	0.1296
-0.0393673	-0.0350828	0.1297	0.1297	-0.0151564	-0.0139227	0.1297	0.1297
-0.0393666	-0.0350634	0.1298	0.1298	-0.0151459	-0.0139115	0.1298	0.1298
-0.0393649	-0.0350543	0.1299	0.1299	-0.0151312	-0.0139033	0.1299	0.1299
-0.0393565	-0.0350312	0.13	0.13	-0.0151296	-0.0138976	0.13	0.13
-0.0393383	-0.0349997	0.1301	0.1301	-0.0151041	-0.0138883	0.1301	0.1301
-0.0393373	-0.0349883	0.1302	0.1302	-0.0151024	-0.0138846	0.1302	0.1302
-0.0393354	-0.0349881	0.1303	0.1303	-0.0150913	-0.0138828	0.1303	0.1303
-0.0393229	-0.0349871	0.1304	0.1304	-0.0150815	-0.0138811	0.1304	0.1304
-0.0393177	-0.0349824	0.1305	0.1305	-0.0150697	-0.0138745	0.1305	0.1305
-0.0392258	-0.0349272	0.1306	0.1306	-0.0150687	-0.0138708	0.1306	0.1306
-0.0392243	-0.0349043	0.1307	0.1307	-0.0150633	-0.0138667	0.1307	0.1307
-0.0392035	-0.0348761	0.1308	0.1308	-0.0150447	-0.0138545	0.1308	0.1308
-0.0391808	-0.0347931	0.1309	0.1309	-0.0150423	-0.0138468	0.1309	0.1309
-0.039178	-0.0347907	0.131	0.131	-0.0150407	-0.0138443	0.131	0.131
-0.0391703	-0.0347812	0.1311	0.1311	-0.0150208	-0.0138432	0.1311	0.1311
-0.0391191	-0.0347688	0.1312	0.1312	-0.0150184	-0.0138278	0.1312	0.1312
-0.0390924	-0.0347557	0.1313	0.1313	-0.0150145	-0.0138224	0.1313	0.1313
-0.0390403	-0.034727	0.1314	0.1314	-0.0149819	-0.0138214	0.1314	0.1314
-0.0390395	-0.0347042	0.1315	0.1315	-0.0149798	-0.0138192	0.1315	0.1315
-0.0390264	-0.0346972	0.1316	0.1316	-0.0149678	-0.0138189	0.1316	0.1316
-0.038988	-0.034683	0.1317	0.1317	-0.0149646	-0.0138134	0.1317	0.1317
-0.0389571	-0.0346786	0.1318	0.1318	-0.014964	-0.0138119	0.1318	0.1318
-0.0389385	-0.0346173	0.1319	0.1319	-0.0149413	-0.0138011	0.1319	0.1319
-0.0389329	-0.0346144	0.132	0.132	-0.0149216	-0.0137988	0.132	0.132
-0.0389068	-0.0345777	0.1321	0.1321	-0.0149215	-0.0137922	0.1321	0.1321
-0.0388515	-0.0345691	0.1322	0.1322	-0.0149201	-0.0137906	0.1322	0.1322
-0.0388496	-0.0345567	0.1323	0.1323	-0.0149111	-0.0137879	0.1323	0.1323
-0.0388361	-0.0345447	0.1324	0.1324	-0.0148943	-0.0137853	0.1324	0.1324
-0.038781	-0.0345051	0.1325	0.1325	-0.0148891	-0.0137767	0.1325	0.1325
-0.0387739	-0.0344878	0.1326	0.1326	-0.0148827	-0.013768	0.1326	0.1326
-0.038753	-0.0344838	0.1327	0.1327	-0.0148801	-0.013763	0.1327	0.1327
-0.0387432	-0.0344771	0.1328	0.1328	-0.0148679	-0.0137479	0.1328	0.1328
-0.0387353	-0.0344737	0.1329	0.1329	-0.0148462	-0.0137434	0.1329	0.1329
-0.0386969	-0.0343919	0.133	0.133	-0.0148328	-0.0137413	0.133	0.133
-0.0386702	-0.0343489	0.1331	0.1331	-0.0148301	-0.013737	0.1331	0.1331
-0.0386336	-0.0343334	0.1332	0.1332	-0.0148221	-0.0137313	0.1332	0.1332
-0.0385331	-0.0343266	0.1333	0.1333	-0.0148214	-0.0137011	0.1333	0.1333
-0.0385075	-0.034323	0.1334	0.1334	-0.0148123	-0.0136985	0.1334	0.1334
-0.0384949	-0.0343022	0.1335	0.1335	-0.0148106	-0.0136939	0.1335	0.1335
-0.0384818	-0.0342945	0.1336	0.1336	-0.0148038	-0.0136906	0.1336	0.1336
-0.0384623	-0.0342925	0.1337	0.1337	-0.0147946	-0.01369	0.1337	0.1337
-0.0384594	-0.0341881	0.1338	0.1338	-0.0147939	-0.0136891	0.1338	0.1338
-0.0384349	-0.0341805	0.1339	0.1339	-0.0147937	-0.0136846	0.1339	0.1339
-0.038388	-0.0341786	0.134	0.134	-0.0147918	-0.0136767	0.134	0.134
-0.0383688	-0.0341495	0.1341	0.1341	-0.0147863	-0.0136755	0.1341	0.1341
-0.0383648	-0.0341254	0.1342	0.1342	-0.0147823	-0.0136708	0.1342	0.1342
-0.0382797	-0.0340761	0.1343	0.1343	-0.0147734	-0.0136702	0.1343	0.1343
-0.0382397	-0.0340366	0.1344	0.1344	-0.0147641	-0.0136591	0.1344	0.1344
-0.0382389	-0.0339964	0.1345	0.1345	-0.0147505	-0.0136523	0.1345	0.1345
-0.0382343	-0.0339159	0.1346	0.1346	-0.0147493	-0.0136462	0.1346	0.1346
-0.0382307	-0.0338633	0.1347	0.1347	-0.0147412	-0.013613	0.1347	0.1347
-0.0382242	-0.0338588	0.1348	0.1348	-0.0147245	-0.0136037	0.1348	0.1348
-0.0381736	-0.0338301	0.1349	0.1349	-0.0147114	-0.0135916	0.1349	0.1349
-0.0380511	-0.0337018	0.135	0.135	-0.0147094	-0.0135915	0.135	0.135
-0.0379903	-0.0336502	0.1351	0.1351	-0.0147041	-0.0135855	0.1351	0.1351
-0.0379819	-0.033649	0.1352	0.1352	-0.0146979	-0.0135705	0.1352	0.1352
-0.0379757	-0.0335816	0.1353	0.1353	-0.0146958	-0.0135625	0.1353	0.1353
-0.0379528	-0.0335697	0.1354	0.1354	-0.0146837	-0.0135616	0.1354	0.1354
-0.0379521	-0.033541	0.1355	0.1355	-0.0146698	-0.013554	0.1355	0.1355
-0.0379171	-0.0335037	0.1356	0.1356	-0.0146685	-0.013552	0.1356	0.1356
-0.0379111	-0.0334606	0.1357	0.1357	-0.0146636	-0.0135479	0.1357	0.1357
-0.0379004	-0.0334502	0.1358	0.1358	-0.0146626	-0.0135464	0.1358	0.1358
-0.0378798	-0.0334417	0.1359	0.1359	-0.0146605	-0.0135462	0.1359	0.1359
-0.0378616	-0.0334337	0.136	0.136	-0.0146359	-0.0135457	0.136	0.136
-0.0378582	-0.0334319	0.1361	0.1361	-0.0146357	-0.0135375	0.1361	0.1361
-0.0378282	-0.0334202	0.1362	0.1362	-0.0146344	-0.0135362	0.1362	0.1362
-0.0378235	-0.0333536	0.1363	0.1363	-0.0146274	-0.0135357	0.1363	0.1363
-0.0378226	-0.0333087	0.1364	0.1364	-0.0146208	-0.0135312	0.1364	0.1364
-0.037818	-0.033308	0.1365	0.1365	-0.0146208	-0.0135307	0.1365	0.1365
-0.0378028	-0.033307	0.1366	0.1366	-0.0146186	-0.0135289	0.1366	0.1366
-0.0377713	-0.0332482	0.1367	0.1367	-0.0146184	-0.0135249	0.1367	0.1367
-0.0377459	-0.0332445	0.1368	0.1368	-0.0146175	-0.0135227	0.1368	0.1368
-0.0377456	-0.0332154	0.1369	0.1369	-0.014616	-0.0135169	0.1369	0.1369
-0.0377093	-0.0331671	0.137	0.137	-0.0146064	-0.0134994	0.137	0.137
-0.0376997	-0.0331512	0.1371	0.1371	-0.0145981	-0.0134986	0.1371	0.1371
-0.037681	-0.033124	0.1372	0.1372	-0.0145956	-0.0134961	0.1372	0.1372
-0.03767	-0.0330984	0.1373	0.1373	-0.0145881	-0.0134932	0.1373	0.1373
-0.0376408	-0.0330976	0.1374	0.1374	-0.0145715	-0.0134913	0.1374	0.1374
-0.0376347	-0.0330963	0.1375	0.1375	-0.0145706	-0.0134827	0.1375	0.1375
-0.037618	-0.0330963	0.1376	0.1376	-0.0145696	-0.0134767	0.1376	0.1376
-0.0376029	-0.0330959	0.1377	0.1377	-0.0145651	-0.0134662	0.1377	0.1377
-0.0375995	-0.0330176	0.1378	0.1378	-0.0145647	-0.0134655	0.1378	0.1378
-0.0375932	-0.0329963	0.1379	0.1379	-0.0145535	-0.0134646	0.1379	0.1379
-0.0375638	-0.0329694	0.138	0.138	-0.0145502	-0.0134635	0.138	0.138
-0.037563	-0.032942	0.1381	0.1381	-0.0145239	-0.0134348	0.1381	0.1381
-0.0375553	-0.0328695	0.1382	0.1382	-0.0145211	-0.0134305	0.1382	0.1382
-0.037502	-0.0328537	0.1383	0.1383	-0.0145202	-0.013429	0.1383	0.1383
-0.0374775	-0.0328409	0.1384	0.1384	-0.0145194	-0.0134257	0.1384	0.1384
-0.0374746	-0.0328336	0.1385	0.1385	-0.0145122	-0.0134256	0.1385	0.1385
-0.0374602	-0.0328149	0.1386	0.1386	-0.0145099	-0.0134209	0.1386	0.1386
-0.0374539	-0.0327714	0.1387	0.1387	-0.0144963	-0.0134183	0.1387	0.1387
-0.0374495	-0.0327435	0.1388	0.1388	-0.0144932	-0.0134058	0.1388	0.1388
-0.0374308	-0.0327149	0.1389	0.1389	-0.0144767	-0.0134051	0.1389	0.1389
-0.0374063	-0.0326969	0.139	0.139	-0.0144666	-0.0134024	0.139	0.139
-0.0373977	-0.0326732	0.1391	0.1391	-0.0144666	-0.0133892	0.1391	0.1391
-0.0373653	-0.0326346	0.1392	0.1392	-0.0144648	-0.0133754	0.1392	0.1392
-0.0373611	-0.0325815	0.1393	0.1393	-0.0144619	-0.0133692	0.1393	0.1393
-0.0373505	-0.0325682	0.1394	0.1394	-0.0144569	-0.0133662	0.1394	0.1394
-0.0373244	-0.0325464	0.1395	0.1395	-0.0144552	-0.0133616	0.1395	0.1395
-0.0373048	-0.0325354	0.1396	0.1396	-0.0144435	-0.013357	0.1396	0.1396
-0.0372993	-0.0325206	0.1397	0.1397	-0.014443	-0.0133563	0.1397	0.1397
-0.0372833	-0.0325085	0.1398	0.1398	-0.0144401	-0.0133471	0.1398	0.1398
-0.037275	-0.0324996	0.1399	0.1399	-0.0144361	-0.0133458	0.1399	0.1399
-0.0372619	-0.0324528	0.14	0.14	-0.0144233	-0.0133235	0.14	0.14
-0.0372013	-0.0324357	0.1401	0.1401	-0.0144184	-0.0133217	0.1401	0.1401
-0.0371971	-0.0324214	0.1402	0.1402	-0.0144015	-0.0133214	0.1402	0.1402
-0.0371844	-0.0324201	0.1403	0.1403	-0.0143968	-0.0133167	0.1403	0.1403
-0.0371744	-0.0323754	0.1404	0.1404	-0.0143954	-0.013316	0.1404	0.1404
-0.0371718	-0.03236	0.1405	0.1405	-0.0143908	-0.0133153	0.1405	0.1405
-0.0371553	-0.0323487	0.1406	0.1406	-0.014388	-0.013313	0.1406	0.1406
-0.0371463	-0.0323461	0.1407	0.1407	-0.0143869	-0.0133089	0.1407	0.1407
-0.037133	-0.0323222	0.1408	0.1408	-0.0143846	-0.0132958	0.1408	0.1408
-0.037106	-0.0323211	0.1409	0.1409	-0.0143771	-0.01329	0.1409	0.1409
-0.0370225	-0.0323103	0.141	0.141	-0.0143707	-0.0132891	0.141	0.141
-0.036992	-0.0322853	0.1411	0.1411	-0.0143625	-0.0132865	0.1411	0.1411
-0.0369861	-0.0322613	0.1412	0.1412	-0.0143621	-0.0132864	0.1412	0.1412
-0.0369557	-0.0322558	0.1413	0.1413	-0.0143563	-0.0132856	0.1413	0.1413
-0.0369503	-0.0322551	0.1414	0.1414	-0.0143467	-0.0132712	0.1414	0.1414
-0.036933	-0.0321959	0.1415	0.1415	-0.014342	-0.0132555	0.1415	0.1415
-0.0369316	-0.0321813	0.1416	0.1416	-0.0143378	-0.0132387	0.1416	0.1416
-0.0369276	-0.0321751	0.1417	0.1417	-0.0143367	-0.0132386	0.1417	0.1417
-0.0369133	-0.0321691	0.1418	0.1418	-0.0143342	-0.0132369	0.1418	0.1418
-0.0367525	-0.0321583	0.1419	0.1419	-0.0143281	-0.0132264	0.1419	0.1419
-0.0367508	-0.032137	0.142	0.142	-0.014324	-0.0132204	0.142	0.142
-0.0367167	-0.0320816	0.1421	0.1421	-0.0143174	-0.0132037	0.1421	0.1421
-0.0366864	-0.0320646	0.1422	0.1422	-0.0142964	-0.0131934	0.1422	0.1422
-0.0366825	-0.0320511	0.1423	0.1423	-0.0142922	-0.0131882	0.1423	0.1423
-0.0366818	-0.0320481	0.1424	0.1424	-0.0142903	-0.0131799	0.1424	0.1424
-0.0366535	-0.0320476	0.1425	0.1425	-0.0142827	-0.0131731	0.1425	0.1425
-0.036609	-0.0319952	0.1426	0.1426	-0.0142422	-0.0131648	0.1426	0.1426
-0.0366039	-0.031836	0.1427	0.1427	-0.0142417	-0.0131598	0.1427	0.1427
-0.0366021	-0.031835	0.1428	0.1428	-0.0142372	-0.0131424	0.1428	0.1428
-0.0365971	-0.0318185	0.1429	0.1429	-0.0142354	-0.0131416	0.1429	0.1429
-0.0365804	-0.0318128	0.143	0.143	-0.0142299	-0.0131416	0.143	0.143
-0.036576	-0.0318047	0.1431	0.1431	-0.0142228	-0.0131309	0.1431	0.1431
-0.0365608	-0.0317152	0.1432	0.1432	-0.0142112	-0.0131281	0.1432	0.1432
-0.0365176	-0.031711	0.1433	0.1433	-0.0142037	-0.0131235	0.1433	0.1433
-0.0364435	-0.0317026	0.1434	0.1434	-0.0142022	-0.0131221	0.1434	0.1434
-0.0364362	-0.0316754	0.1435	0.1435	-0.0141983	-0.0131116	0.1435	0.1435
-0.0364328	-0.0316358	0.1436	0.1436	-0.0141977	-0.013101	0.1436	0.1436
-0.0364286	-0.0316152	0.1437	0.1437	-0.0141947	-0.013094	0.1437	0.1437
-0.0363972	-0.0316072	0.1438	0.1438	-0.014192	-0.0130758	0.1438	0.1438
-0.036397	-0.0316072	0.1439	0.1439	-0.0141833	-0.013074	0.1439	0.1439
-0.0363785	-0.0315947	0.144	0.144	-0.0141797	-0.0130648	0.144	0.144
-0.0363734	-0.0315922	0.1441	0.1441	-0.0141664	-0.0130632	0.1441	0.1441
-0.0363462	-0.0315764	0.1442	0.1442	-0.0141653	-0.0130616	0.1442	0.1442
-0.0363381	-0.0315527	0.1443	0.1443	-0.0141587	-0.0130615	0.1443	0.1443
-0.0363109	-0.0315455	0.1444	0.1444	-0.0141569	-0.0130606	0.1444	0.1444
-0.0361885	-0.0315303	0.1445	0.1445	-0.0141562	-0.0130581	0.1445	0.1445
-0.0361671	-0.0315098	0.1446	0.1446	-0.014154	-0.0130554	0.1446	0.1446
-0.0361571	-0.0315057	0.1447	0.1447	-0.0141431	-0.0130525	0.1447	0.1447
-0.0361406	-0.0315053	0.1448	0.1448	-0.0141393	-0.0130401	0.1448	0.1448
-0.0361323	-0.031501	0.1449	0.1449	-0.0141295	-0.0130361	0.1449	0.1449
-0.0361272	-0.0314961	0.145	0.145	-0.0141263	-0.0130345	0.145	0.145
-0.0361171	-0.0314943	0.1451	0.1451	-0.0141263	-0.0130343	0.1451	0.1451
-0.0361003	-0.0314841	0.1452	0.1452	-0.0141221	-0.0130213	0.1452	0.1452
-0.0360877	-0.0314464	0.1453	0.1453	-0.0141189	-0.0130122	0.1453	0.1453
-0.036069	-0.0314394	0.1454	0.1454	-0.0141161	-0.0130066	0.1454	0.1454
-0.0360648	-0.0314052	0.1455	0.1455	-0.0141137	-0.0130005	0.1455	0.1455
-0.0360631	-0.0314038	0.1456	0.1456	-0.0141066	-0.0129988	0.1456	0.1456
-0.0360497	-0.0314019	0.1457	0.1457	-0.0141024	-0.0129925	0.1457	0.1457
-0.0360449	-0.0313905	0.1458	0.1458	-0.014098	-0.0129917	0.1458	0.1458
-0.0360326	-0.0313904	0.1459	0.1459	-0.0140896	-0.0129896	0.1459	0.1459
-0.0360265	-0.0313865	0.146	0.146	-0.0140893	-0.0129864	0.146	0.146
-0.0359733	-0.0313799	0.1461	0.1461	-0.0140811	-0.0129856	0.1461	0.1461
-0.0359458	-0.0313353	0.1462	0.1462	-0.0140677	-0.0129817	0.1462	0.1462
-0.0359278	-0.0313188	0.1463	0.1463	-0.0140497	-0.0129792	0.1463	0.1463
-0.0358577	-0.0313013	0.1464	0.1464	-0.0140444	-0.0129768	0.1464	0.1464
-0.0358565	-0.0312886	0.1465	0.1465	-0.0140402	-0.0129735	0.1465	0.1465
-0.0358533	-0.031269	0.1466	0.1466	-0.01404	-0.0129697	0.1466	0.1466
-0.0358044	-0.0312462	0.1467	0.1467	-0.0140346	-0.0129679	0.1467	0.1467
-0.0357829	-0.031232	0.1468	0.1468	-0.01402	-0.0129641	0.1468	0.1468
-0.0357532	-0.0311897	0.1469	0.1469	-0.0140125	-0.0129597	0.1469	0.1469
-0.0357531	-0.0311895	0.147	0.147	-0.0140054	-0.0129508	0.147	0.147
-0.0357409	-0.0311673	0.1471	0.1471	-0.0140017	-0.0129422	0.1471	0.1471
-0.0357364	-0.0311186	0.1472	0.1472	-0.0139981	-0.0129403	0.1472	0.1472
-0.0357225	-0.0310975	0.1473	0.1473	-0.0139935	-0.0129397	0.1473	0.1473
-0.0357161	-0.0310719	0.1474	0.1474	-0.0139934	-0.0129367	0.1474	0.1474
-0.0357105	-0.0310662	0.1475	0.1475	-0.0139752	-0.0129295	0.1475	0.1475
-0.0356909	-0.0310627	0.1476	0.1476	-0.0139693	-0.0129294	0.1476	0.1476
-0.0356252	-0.0310084	0.1477	0.1477	-0.0139679	-0.0129244	0.1477	0.1477
-0.0356204	-0.0309799	0.1478	0.1478	-0.0139383	-0.0129208	0.1478	0.1478
-0.0355814	-0.0309675	0.1479	0.1479	-0.0139308	-0.0129161	0.1479	0.1479
-0.0355464	-0.0309549	0.148	0.148	-0.0139196	-0.0129128	0.148	0.148
-0.0354858	-0.0309419	0.1481	0.1481	-0.013917	-0.0129082	0.1481	0.1481
-0.0354592	-0.0309362	0.1482	0.1482	-0.0139062	-0.0129067	0.1482	0.1482
-0.0354443	-0.0309312	0.1483	0.1483	-0.0139008	-0.0129046	0.1483	0.1483
-0.035426	-0.0309149	0.1484	0.1484	-0.0139005	-0.0129005	0.1484	0.1484
-0.0354112	-0.0308572	0.1485	0.1485	-0.0138898	-0.0128912	0.1485	0.1485
-0.0353927	-0.0308352	0.1486	0.1486	-0.0138859	-0.0128908	0.1486	0.1486
-0.0353873	-0.0307661	0.1487	0.1487	-0.0138777	-0.0128821	0.1487	0.1487
-0.0353632	-0.0307584	0.1488	0.1488	-0.0138743	-0.0128592	0.1488	0.1488
-0.035349	-0.0307157	0.1489	0.1489	-0.0138613	-0.0128518	0.1489	0.1489
-0.0352789	-0.0307011	0.149	0.149	-0.013861	-0.0128517	0.149	0.149
-0.0352711	-0.0306756	0.1491	0.1491	-0.0138605	-0.0128505	0.1491	0.1491
-0.035268	-0.0306687	0.1492	0.1492	-0.0138507	-0.0128474	0.1492	0.1492
-0.0352629	-0.0306686	0.1493	0.1493	-0.013836	-0.0128411	0.1493	0.1493
-0.035258	-0.0306517	0.1494	0.1494	-0.0138291	-0.0128401	0.1494	0.1494
-0.0352503	-0.0306272	0.1495	0.1495	-0.0138247	-0.0128393	0.1495	0.1495
-0.0352399	-0.0306042	0.1496	0.1496	-0.0138194	-0.0128387	0.1496	0.1496
-0.0352259	-0.0305431	0.1497	0.1497	-0.0138178	-0.0128369	0.1497	0.1497
-0.0351783	-0.0305316	0.1498	0.1498	-0.0138145	-0.0128257	0.1498	0.1498
-0.0351302	-0.0305021	0.1499	0.1499	-0.0138039	-0.0128255	0.1499	0.1499
-0.0351298	-0.0304896	0.15	0.15	-0.0137999	-0.01282	0.15	0.15
-0.0350954	-0.0304781	0.1501	0.1501	-0.0137946	-0.0128172	0.1501	0.1501
-0.0350827	-0.0304691	0.1502	0.1502	-0.0137756	-0.0128118	0.1502	0.1502
-0.0350734	-0.0304276	0.1503	0.1503	-0.0137726	-0.0128036	0.1503	0.1503
-0.0350529	-0.0303978	0.1504	0.1504	-0.0137675	-0.0128025	0.1504	0.1504
-0.0350429	-0.0303571	0.1505	0.1505	-0.0137616	-0.0128024	0.1505	0.1505
-0.0350129	-0.0303361	0.1506	0.1506	-0.0137516	-0.0127979	0.1506	0.1506
-0.0349704	-0.0303069	0.1507	0.1507	-0.0137475	-0.0127905	0.1507	0.1507
-0.0349685	-0.030286	0.1508	0.1508	-0.0137469	-0.0127694	0.1508	0.1508
-0.0349474	-0.0302229	0.1509	0.1509	-0.0137444	-0.0127684	0.1509	0.1509
-0.0349376	-0.0302164	0.151	0.151	-0.0137422	-0.0127655	0.151	0.151
-0.0349182	-0.0301805	0.1511	0.1511	-0.0137409	-0.0127622	0.1511	0.1511
-0.034915	-0.0301758	0.1512	0.1512	-0.013735	-0.012753	0.1512	0.1512
-0.0349066	-0.0301539	0.1513	0.1513	-0.0137327	-0.0127489	0.1513	0.1513
-0.0348901	-0.0301383	0.1514	0.1514	-0.0137297	-0.0127437	0.1514	0.1514
-0.0348584	-0.030119	0.1515	0.1515	-0.0137247	-0.012737	0.1515	0.1515
-0.0348499	-0.0300618	0.1516	0.1516	-0.0137245	-0.0127365	0.1516	0.1516
-0.0348257	-0.0300445	0.1517	0.1517	-0.0137195	-0.0127321	0.1517	0.1517
-0.0348174	-0.0300223	0.1518	0.1518	-0.0137155	-0.012731	0.1518	0.1518
-0.0348134	-0.0299672	0.1519	0.1519	-0.0137153	-0.0127278	0.1519	0.1519
-0.0347778	-0.0299502	0.152	0.152	-0.0137071	-0.0127243	0.152	0.152
-0.0347733	-0.0299475	0.1521	0.1521	-0.0136993	-0.0127155	0.1521	0.1521
-0.0347639	-0.0299097	0.1522	0.1522	-0.0136967	-0.0127084	0.1522	0.1522
-0.0347607	-0.0297997	0.1523	0.1523	-0.0136947	-0.0127057	0.1523	0.1523
-0.0347571	-0.0297964	0.1524	0.1524	-0.0136775	-0.0126805	0.1524	0.1524
-0.0347219	-0.0297856	0.1525	0.1525	-0.0136551	-0.0126803	0.1525	0.1525
-0.0347102	-0.0297598	0.1526	0.1526	-0.0136527	-0.012677	0.1526	0.1526
-0.0346398	-0.0297303	0.1527	0.1527	-0.0136484	-0.0126738	0.1527	0.1527
-0.0346263	-0.0297107	0.1528	0.1528	-0.0136394	-0.0126736	0.1528	0.1528
-0.0346186	-0.0296669	0.1529	0.1529	-0.0136375	-0.0126704	0.1529	0.1529
-0.0346181	-0.029655	0.153	0.153	-0.0136362	-0.0126687	0.153	0.153
-0.0345777	-0.0296338	0.1531	0.1531	-0.0136357	-0.0126673	0.1531	0.1531
-0.0345757	-0.0296188	0.1532	0.1532	-0.0136234	-0.0126663	0.1532	0.1532
-0.0345437	-0.0296058	0.1533	0.1533	-0.0136231	-0.0126646	0.1533	0.1533
-0.0344496	-0.0295794	0.1534	0.1534	-0.0136192	-0.0126557	0.1534	0.1534
-0.0344289	-0.0295386	0.1535	0.1535	-0.0136182	-0.0126528	0.1535	0.1535
-0.0344229	-0.0295377	0.1536	0.1536	-0.0136109	-0.0126527	0.1536	0.1536
-0.0344061	-0.0294805	0.1537	0.1537	-0.0136005	-0.0126502	0.1537	0.1537
-0.0343883	-0.0294673	0.1538	0.1538	-0.0135929	-0.0126479	0.1538	0.1538
-0.0343525	-0.0294647	0.1539	0.1539	-0.0135784	-0.0126427	0.1539	0.1539
-0.034352	-0.0294593	0.154	0.154	-0.0135743	-0.0126381	0.154	0.154
-0.0343303	-0.0294585	0.1541	0.1541	-0.0135711	-0.0126273	0.1541	0.1541
-0.0343202	-0.0294513	0.1542	0.1542	-0.0135497	-0.0126214	0.1542	0.1542
-0.0343029	-0.0294308	0.1543	0.1543	-0.0135439	-0.0126198	0.1543	0.1543
-0.0343003	-0.0294305	0.1544	0.1544	-0.0135252	-0.012615	0.1544	0.1544
-0.0342991	-0.0294288	0.1545	0.1545	-0.0135252	-0.0126137	0.1545	0.1545
-0.0342812	-0.0293926	0.1546	0.1546	-0.0135225	-0.0126008	0.1546	0.1546
-0.0342767	-0.0293846	0.1547	0.1547	-0.0135168	-0.012594	0.1547	0.1547
-0.0342466	-0.0293795	0.1548	0.1548	-0.0135133	-0.0125839	0.1548	0.1548
-0.034223	-0.0293504	0.1549	0.1549	-0.0135132	-0.0125757	0.1549	0.1549
-0.0342126	-0.0293406	0.155	0.155	-0.0134929	-0.0125673	0.155	0.155
-0.0342094	-0.0293152	0.1551	0.1551	-0.0134888	-0.0125437	0.1551	0.1551
-0.034148	-0.0293094	0.1552	0.1552	-0.0134844	-0.012521	0.1552	0.1552
-0.0341458	-0.0293063	0.1553	0.1553	-0.0134812	-0.0125149	0.1553	0.1553
-0.0341401	-0.0292742	0.1554	0.1554	-0.0134793	-0.0125147	0.1554	0.1554
-0.0341253	-0.0292646	0.1555	0.1555	-0.013472	-0.012514	0.1555	0.1555
-0.0340891	-0.0292407	0.1556	0.1556	-0.013466	-0.0125129	0.1556	0.1556
-0.0340889	-0.0292227	0.1557	0.1557	-0.0134652	-0.0125075	0.1557	0.1557
-0.0340642	-0.0292054	0.1558	0.1558	-0.0134601	-0.012507	0.1558	0.1558
-0.034057	-0.0292025	0.1559	0.1559	-0.0134598	-0.0125024	0.1559	0.1559
-0.0340141	-0.0291795	0.156	0.156	-0.0134528	-0.0124994	0.156	0.156
-0.0339926	-0.02917	0.1561	0.1561	-0.0134354	-0.012494	0.1561	0.1561
-0.0339831	-0.0291697	0.1562	0.1562	-0.013429	-0.0124928	0.1562	0.1562
-0.0339739	-0.0291686	0.1563	0.1563	-0.0134218	-0.0124779	0.1563	0.1563
-0.0339549	-0.0291656	0.1564	0.1564	-0.0134184	-0.0124775	0.1564	0.1564
-0.0339525	-0.0291217	0.1565	0.1565	-0.013416	-0.0124732	0.1565	0.1565
-0.0339337	-0.0291149	0.1566	0.1566	-0.0134125	-0.0124731	0.1566	0.1566
-0.0339297	-0.0291048	0.1567	0.1567	-0.0134105	-0.0124615	0.1567	0.1567
-0.0339179	-0.0290608	0.1568	0.1568	-0.0134066	-0.0124605	0.1568	0.1568
-0.0338872	-0.0290342	0.1569	0.1569	-0.0134062	-0.0124516	0.1569	0.1569
-0.0338722	-0.0290275	0.157	0.157	-0.0134044	-0.0124485	0.157	0.157
-0.0338719	-0.029019	0.1571	0.1571	-0.0134031	-0.012448	0.1571	0.1571
-0.0338551	-0.0290149	0.1572	0.1572	-0.0133904	-0.0124479	0.1572	0.1572
-0.0338512	-0.0290144	0.1573	0.1573	-0.0133778	-0.0124433	0.1573	0.1573
-0.0338306	-0.0290122	0.1574	0.1574	-0.0133774	-0.0124375	0.1574	0.1574
-0.0338185	-0.0290086	0.1575	0.1575	-0.0133757	-0.0124336	0.1575	0.1575
-0.0338135	-0.0289827	0.1576	0.1576	-0.0133734	-0.0124315	0.1576	0.1576
-0.0338037	-0.0289823	0.1577	0.1577	-0.0133677	-0.0124297	0.1577	0.1577
-0.0337975	-0.0289685	0.1578	0.1578	-0.0133669	-0.0124227	0.1578	0.1578
-0.0337667	-0.0289603	0.1579	0.1579	-0.0133647	-0.0124152	0.1579	0.1579
-0.0337356	-0.0289565	0.158	0.158	-0.0133637	-0.0124079	0.158	0.158
-0.0337094	-0.0289272	0.1581	0.1581	-0.0133622	-0.0124036	0.1581	0.1581
-0.0337069	-0.028877	0.1582	0.1582	-0.013361	-0.0124034	0.1582	0.1582
-0.0337038	-0.0288682	0.1583	0.1583	-0.013344	-0.0123999	0.1583	0.1583
-0.0336653	-0.0288472	0.1584	0.1584	-0.0133416	-0.0123918	0.1584	0.1584
-0.0336588	-0.02884	0.1585	0.1585	-0.0133348	-0.0123868	0.1585	0.1585
-0.0336357	-0.0288268	0.1586	0.1586	-0.0133273	-0.0123812	0.1586	0.1586
-0.0336187	-0.028821	0.1587	0.1587	-0.0133241	-0.0123798	0.1587	0.1587
-0.0335919	-0.0287883	0.1588	0.1588	-0.0133203	-0.0123761	0.1588	0.1588
-0.0335668	-0.0287779	0.1589	0.1589	-0.0133124	-0.0123722	0.1589	0.1589
-0.0335363	-0.0287623	0.159	0.159	-0.0133026	-0.0123721	0.159	0.159
-0.0335298	-0.0287489	0.1591	0.1591	-0.013302	-0.0123662	0.1591	0.1591
-0.0334688	-0.0286826	0.1592	0.1592	-0.0133008	-0.012362	0.1592	0.1592
-0.0334331	-0.028651	0.1593	0.1593	-0.0132993	-0.012342	0.1593	0.1593
-0.0334077	-0.0286401	0.1594	0.1594	-0.0132993	-0.0123414	0.1594	0.1594
-0.0333749	-0.0286287	0.1595	0.1595	-0.0132958	-0.0123315	0.1595	0.1595
-0.0333652	-0.0286104	0.1596	0.1596	-0.0132838	-0.0123294	0.1596	0.1596
-0.0333561	-0.0285902	0.1597	0.1597	-0.01328	-0.0123287	0.1597	0.1597
-0.0333558	-0.0285621	0.1598	0.1598	-0.0132761	-0.0123235	0.1598	0.1598
-0.0333428	-0.0284975	0.1599	0.1599	-0.0132753	-0.0123212	0.1599	0.1599
-0.0333145	-0.0284948	0.16	0.16	-0.0132729	-0.0123211	0.16	0.16
-0.0333085	-0.0284925	0.1601	0.1601	-0.0132727	-0.0123178	0.1601	0.1601
-0.0332765	-0.0284837	0.1602	0.1602	-0.0132637	-0.012314	0.1602	0.1602
-0.0332732	-0.0284649	0.1603	0.1603	-0.013257	-0.0123122	0.1603	0.1603
-0.0332694	-0.0284639	0.1604	0.1604	-0.0132548	-0.0123112	0.1604	0.1604
-0.0332465	-0.0284425	0.1605	0.1605	-0.0132518	-0.0123062	0.1605	0.1605
-0.0332331	-0.0284241	0.1606	0.1606	-0.0132437	-0.012305	0.1606	0.1606
-0.0332271	-0.0284007	0.1607	0.1607	-0.0132423	-0.012303	0.1607	0.1607
-0.0332257	-0.0283994	0.1608	0.1608	-0.0132309	-0.0123029	0.1608	0.1608
-0.0332241	-0.0283819	0.1609	0.1609	-0.0132214	-0.0122976	0.1609	0.1609
-0.0331497	-0.0283545	0.161	0.161	-0.0132001	-0.0122848	0.161	0.161
-0.0331462	-0.0283459	0.1611	0.1611	-0.0131982	-0.0122789	0.1611	0.1611
-0.0330949	-0.0283188	0.1612	0.1612	-0.0131964	-0.0122753	0.1612	0.1612
-0.0330929	-0.0283043	0.1613	0.1613	-0.013194	-0.0122737	0.1613	0.1613
-0.0330799	-0.0283033	0.1614	0.1614	-0.0131898	-0.0122706	0.1614	0.1614
-0.0330496	-0.0282991	0.1615	0.1615	-0.0131891	-0.0122674	0.1615	0.1615
-0.032985	-0.0282551	0.1616	0.1616	-0.0131851	-0.0122666	0.1616	0.1616
-0.0329816	-0.0282515	0.1617	0.1617	-0.0131758	-0.0122545	0.1617	0.1617
-0.0329656	-0.0282444	0.1618	0.1618	-0.0131737	-0.0122515	0.1618	0.1618
-0.0329614	-0.0281955	0.1619	0.1619	-0.0131716	-0.0122384	0.1619	0.1619
-0.0329422	-0.0281872	0.162	0.162	-0.0131709	-0.0122382	0.162	0.162
-0.0329387	-0.0281684	0.1621	0.1621	-0.0131654	-0.0122362	0.1621	0.1621
-0.0329322	-0.0281643	0.1622	0.1622	-0.0131654	-0.0122349	0.1622	0.1622
-0.0329117	-0.0281636	0.1623	0.1623	-0.013156	-0.0122322	0.1623	0.1623
-0.0329075	-0.0281325	0.1624	0.1624	-0.013132	-0.012229	0.1624	0.1624
-0.0328946	-0.0280917	0.1625	0.1625	-0.013132	-0.0122254	0.1625	0.1625
-0.0328934	-0.028067	0.1626	0.1626	-0.0131245	-0.012224	0.1626	0.1626
-0.0328659	-0.0279352	0.1627	0.1627	-0.0131106	-0.0122202	0.1627	0.1627
-0.0327964	-0.0279324	0.1628	0.1628	-0.0131093	-0.0121932	0.1628	0.1628
-0.0327732	-0.0279319	0.1629	0.1629	-0.0130973	-0.0121766	0.1629	0.1629
-0.0327673	-0.0279168	0.163	0.163	-0.0130934	-0.0121723	0.163	0.163
-0.0327464	-0.0278943	0.1631	0.1631	-0.0130889	-0.0121723	0.1631	0.1631
-0.0327431	-0.0278712	0.1632	0.1632	-0.0130878	-0.0121706	0.1632	0.1632
-0.0327118	-0.0278645	0.1633	0.1633	-0.013082	-0.0121695	0.1633	0.1633
-0.0326983	-0.0278601	0.1634	0.1634	-0.013082	-0.0121647	0.1634	0.1634
-0.032685	-0.0278597	0.1635	0.1635	-0.0130807	-0.0121635	0.1635	0.1635
-0.0326793	-0.0278547	0.1636	0.1636	-0.0130771	-0.0121631	0.1636	0.1636
-0.0326639	-0.027838	0.1637	0.1637	-0.0130763	-0.0121608	0.1637	0.1637
-0.0326576	-0.0278052	0.1638	0.1638	-0.0130743	-0.0121582	0.1638	0.1638
-0.0326318	-0.0278035	0.1639	0.1639	-0.013069	-0.0121551	0.1639	0.1639
-0.0326222	-0.0277735	0.164	0.164	-0.0130684	-0.0121541	0.164	0.164
-0.0325856	-0.0277644	0.1641	0.1641	-0.0130583	-0.0121439	0.1641	0.1641
-0.0325814	-0.027763	0.1642	0.1642	-0.0130561	-0.0121312	0.1642	0.1642
-0.032557	-0.027728	0.1643	0.1643	-0.0130555	-0.0121285	0.1643	0.1643
-0.0325493	-0.027705	0.1644	0.1644	-0.013044	-0.0121273	0.1644	0.1644
-0.0325409	-0.0276874	0.1645	0.1645	-0.0130292	-0.0121272	0.1645	0.1645
-0.0325235	-0.0276642	0.1646	0.1646	-0.0130282	-0.0121247	0.1646	0.1646
-0.0325109	-0.0276635	0.1647	0.1647	-0.0130273	-0.0121236	0.1647	0.1647
-0.0324819	-0.0276452	0.1648	0.1648	-0.0130147	-0.012121	0.1648	0.1648
-0.0324785	-0.0276444	0.1649	0.1649	-0.0130067	-0.0121124	0.1649	0.1649
-0.0324777	-0.027642	0.165	0.165	-0.0130053	-0.0121111	0.165	0.165
-0.0324628	-0.0275649	0.1651	0.1651	-0.0129923	-0.0121104	0.1651	0.1651
-0.0324577	-0.027535	0.1652	0.1652	-0.0129917	-0.0121	0.1652	0.1652
-0.0324418	-0.0275068	0.1653	0.1653	-0.0129897	-0.0120879	0.1653	0.1653
-0.0324216	-0.0274967	0.1654	0.1654	-0.0129807	-0.0120787	0.1654	0.1654
-0.0323781	-0.0274718	0.1655	0.1655	-0.0129797	-0.0120617	0.1655	0.1655
-0.0323605	-0.0274392	0.1656	0.1656	-0.0129716	-0.0120581	0.1656	0.1656
-0.032339	-0.0274283	0.1657	0.1657	-0.0129711	-0.0120524	0.1657	0.1657
-0.0322955	-0.027428	0.1658	0.1658	-0.0129614	-0.0120502	0.1658	0.1658
-0.0322565	-0.027428	0.1659	0.1659	-0.012959	-0.0120421	0.1659	0.1659
-0.0322455	-0.0273924	0.166	0.166	-0.0129585	-0.0120367	0.166	0.166
-0.0322282	-0.0273672	0.1661	0.1661	-0.0129563	-0.0120364	0.1661	0.1661
-0.0322206	-0.0273589	0.1662	0.1662	-0.0129492	-0.01203	0.1662	0.1662
-0.0322115	-0.0273456	0.1663	0.1663	-0.0129474	-0.0120252	0.1663	0.1663
-0.0321786	-0.0273237	0.1664	0.1664	-0.0129306	-0.0120224	0.1664	0.1664
-0.0321718	-0.0273131	0.1665	0.1665	-0.0129286	-0.0120183	0.1665	0.1665
-0.0321446	-0.0272975	0.1666	0.1666	-0.0129106	-0.0120067	0.1666	0.1666
-0.0321406	-0.0272941	0.1667	0.1667	-0.0129052	-0.0120042	0.1667	0.1667
-0.0321361	-0.0272566	0.1668	0.1668	-0.0128943	-0.0119991	0.1668	0.1668
-0.032131	-0.0272338	0.1669	0.1669	-0.0128857	-0.0119941	0.1669	0.1669
-0.0321149	-0.0272243	0.167	0.167	-0.0128736	-0.0119891	0.167	0.167
-0.032114	-0.027221	0.1671	0.1671	-0.0128734	-0.0119857	0.1671	0.1671
-0.0321028	-0.0271668	0.1672	0.1672	-0.0128684	-0.0119752	0.1672	0.1672
-0.0320975	-0.0271543	0.1673	0.1673	-0.0128554	-0.011974	0.1673	0.1673
-0.0320815	-0.0271504	0.1674	0.1674	-0.0128511	-0.0119724	0.1674	0.1674
-0.032072	-0.0271349	0.1675	0.1675	-0.0128405	-0.0119629	0.1675	0.1675
-0.0320475	-0.0271122	0.1676	0.1676	-0.0128391	-0.0119601	0.1676	0.1676
-0.0320012	-0.0271032	0.1677	0.1677	-0.0128372	-0.0119527	0.1677	0.1677
-0.0319901	-0.0270932	0.1678	0.1678	-0.0128359	-0.0119502	0.1678	0.1678
-0.0319851	-0.027068	0.1679	0.1679	-0.0128356	-0.0119481	0.1679	0.1679
-0.0319723	-0.0270411	0.168	0.168	-0.0128349	-0.0119412	0.168	0.168
-0.0319548	-0.027017	0.1681	0.1681	-0.01283	-0.0119403	0.1681	0.1681
-0.031932	-0.0270146	0.1682	0.1682	-0.0128298	-0.0119391	0.1682	0.1682
-0.0319173	-0.026978	0.1683	0.1683	-0.0128283	-0.0119386	0.1683	0.1683
-0.0319143	-0.0269456	0.1684	0.1684	-0.0128267	-0.0119365	0.1684	0.1684
-0.0318383	-0.0269392	0.1685	0.1685	-0.0128242	-0.0119281	0.1685	0.1685
-0.0318378	-0.0269096	0.1686	0.1686	-0.0128091	-0.0119248	0.1686	0.1686
-0.0318075	-0.0268739	0.1687	0.1687	-0.0128019	-0.0119241	0.1687	0.1687
-0.0318052	-0.0268321	0.1688	0.1688	-0.0128009	-0.0119169	0.1688	0.1688
-0.031796	-0.0268096	0.1689	0.1689	-0.0127978	-0.0119165	0.1689	0.1689
-0.0317789	-0.0267967	0.169	0.169	-0.0127963	-0.0119109	0.169	0.169
-0.0317769	-0.0267386	0.1691	0.1691	-0.012775	-0.0119085	0.1691	0.1691
-0.0317598	-0.0267229	0.1692	0.1692	-0.0127604	-0.0119028	0.1692	0.1692
-0.0317566	-0.0266713	0.1693	0.1693	-0.0127592	-0.011899	0.1693	0.1693
-0.0317413	-0.0266657	0.1694	0.1694	-0.0127564	-0.0118971	0.1694	0.1694
-0.0317236	-0.0266249	0.1695	0.1695	-0.0127478	-0.0118936	0.1695	0.1695
-0.0317185	-0.0266239	0.1696	0.1696	-0.0127434	-0.0118911	0.1696	0.1696
-0.0317081	-0.0266221	0.1697	0.1697	-0.0127383	-0.0118863	0.1697	0.1697
-0.0317026	-0.0266165	0.1698	0.1698	-0.0127371	-0.0118852	0.1698	0.1698
-0.0317006	-0.026607	0.1699	0.1699	-0.0127303	-0.0118742	0.1699	0.1699
-0.0316656	-0.0265963	0.17	0.17	-0.0127268	-0.011872	0.17	0.17
-0.0316627	-0.0265935	0.1701	0.1701	-0.0127261	-0.0118695	0.1701	0.1701
-0.0316102	-0.0265763	0.1702	0.1702	-0.0127254	-0.011869	0.1702	0.1702
-0.0316078	-0.0265705	0.1703	0.1703	-0.0127155	-0.011862	0.1703	0.1703
-0.031597	-0.0265189	0.1704	0.1704	-0.0127132	-0.0118593	0.1704	0.1704
-0.0315802	-0.0264821	0.1705	0.1705	-0.0127073	-0.0118432	0.1705	0.1705
-0.0315592	-0.0264704	0.1706	0.1706	-0.0127062	-0.0118393	0.1706	0.1706
-0.031541	-0.0264673	0.1707	0.1707	-0.0127004	-0.0118323	0.1707	0.1707
-0.0315375	-0.0264656	0.1708	0.1708	-0.0126955	-0.0118221	0.1708	0.1708
-0.0315357	-0.0264619	0.1709	0.1709	-0.0126887	-0.0118187	0.1709	0.1709
-0.0315321	-0.0264042	0.171	0.171	-0.0126863	-0.0118171	0.171	0.171
-0.0315311	-0.0263961	0.1711	0.1711	-0.0126815	-0.0118171	0.1711	0.1711
-0.0314994	-0.0263846	0.1712	0.1712	-0.0126752	-0.0118112	0.1712	0.1712
-0.0314902	-0.0263425	0.1713	0.1713	-0.0126728	-0.0118074	0.1713	0.1713
-0.0314855	-0.0263382	0.1714	0.1714	-0.0126577	-0.0118054	0.1714	0.1714
-0.0314743	-0.026329	0.1715	0.1715	-0.0126497	-0.0118052	0.1715	0.1715
-0.0314694	-0.0263275	0.1716	0.1716	-0.0126424	-0.0118033	0.1716	0.1716
-0.0314626	-0.0263129	0.1717	0.1717	-0.0126211	-0.0117986	0.1717	0.1717
-0.0314252	-0.0263079	0.1718	0.1718	-0.012616	-0.0117966	0.1718	0.1718
-0.0313933	-0.0262897	0.1719	0.1719	-0.0126146	-0.0117944	0.1719	0.1719
-0.0313684	-0.0262858	0.172	0.172	-0.0126044	-0.0117882	0.172	0.172
-0.0313488	-0.0262763	0.1721	0.1721	-0.0125976	-0.0117824	0.1721	0.1721
-0.0313089	-0.0262754	0.1722	0.1722	-0.0125844	-0.0117795	0.1722	0.1722
-0.0313059	-0.0262659	0.1723	0.1723	-0.0125777	-0.0117771	0.1723	0.1723
-0.0313025	-0.0262461	0.1724	0.1724	-0.0125736	-0.0117729	0.1724	0.1724
-0.0312897	-0.0262334	0.1725	0.1725	-0.0125713	-0.0117725	0.1725	0.1725
-0.0312686	-0.0262165	0.1726	0.1726	-0.0125429	-0.0117579	0.1726	0.1726
-0.0312674	-0.0261895	0.1727	0.1727	-0.0125398	-0.0117557	0.1727	0.1727
-0.0312566	-0.0261894	0.1728	0.1728	-0.0125343	-0.0117539	0.1728	0.1728
-0.0312538	-0.0261706	0.1729	0.1729	-0.0125321	-0.0117482	0.1729	0.1729
-0.0312274	-0.0261568	0.173	0.173	-0.0125171	-0.0117448	0.173	0.173
-0.0312091	-0.0261553	0.1731	0.1731	-0.0125142	-0.0117234	0.1731	0.1731
-0.0312036	-0.0261007	0.1732	0.1732	-0.0125127	-0.0117066	0.1732	0.1732
-0.031187	-0.0260965	0.1733	0.1733	-0.0125046	-0.0117041	0.1733	0.1733
-0.0311778	-0.026082	0.1734	0.1734	-0.0124998	-0.0117014	0.1734	0.1734
-0.0311473	-0.0260778	0.1735	0.1735	-0.0124988	-0.0117009	0.1735	0.1735
-0.0311084	-0.0260712	0.1736	0.1736	-0.0124979	-0.0116947	0.1736	0.1736
-0.0310996	-0.0259408	0.1737	0.1737	-0.0124891	-0.0116939	0.1737	0.1737
-0.0310943	-0.025933	0.1738	0.1738	-0.0124869	-0.0116928	0.1738	0.1738
-0.0310939	-0.0259308	0.1739	0.1739	-0.0124828	-0.0116834	0.1739	0.1739
-0.0310834	-0.0259217	0.174	0.174	-0.0124823	-0.0116823	0.174	0.174
-0.0310807	-0.0258796	0.1741	0.1741	-0.012478	-0.0116808	0.1741	0.1741
-0.0310756	-0.0258572	0.1742	0.1742	-0.0124742	-0.0116773	0.1742	0.1742
-0.0310741	-0.0258532	0.1743	0.1743	-0.012472	-0.0116772	0.1743	0.1743
-0.0310675	-0.0257964	0.1744	0.1744	-0.0124668	-0.0116769	0.1744	0.1744
-0.0310605	-0.0257791	0.1745	0.1745	-0.0124644	-0.0116763	0.1745	0.1745
-0.031039	-0.025776	0.1746	0.1746	-0.0124642	-0.0116664	0.1746	0.1746
-0.0310331	-0.0257282	0.1747	0.1747	-0.0124573	-0.0116633	0.1747	0.1747
-0.0310323	-0.0257137	0.1748	0.1748	-0.0124525	-0.0116576	0.1748	0.1748
-0.0310259	-0.0257024	0.1749	0.1749	-0.0124479	-0.0116561	0.1749	0.1749
-0.0310118	-0.0256658	0.175	0.175	-0.0124371	-0.0116552	0.175	0.175
-0.031009	-0.0256168	0.1751	0.1751	-0.0124355	-0.0116513	0.1751	0.1751
-0.031004	-0.0255855	0.1752	0.1752	-0.0124302	-0.0116481	0.1752	0.1752
-0.0310002	-0.0255612	0.1753	0.1753	-0.0124259	-0.011647	0.1753	0.1753
-0.0309332	-0.0255511	0.1754	0.1754	-0.0124251	-0.0116386	0.1754	0.1754
-0.0308978	-0.0255467	0.1755	0.1755	-0.0124212	-0.0116324	0.1755	0.1755
-0.0308923	-0.0255334	0.1756	0.1756	-0.0124178	-0.0116273	0.1756	0.1756
-0.0307586	-0.0255329	0.1757	0.1757	-0.012415	-0.0116207	0.1757	0.1757
-0.0307545	-0.0255232	0.1758	0.1758	-0.0124039	-0.0116196	0.1758	0.1758
-0.030754	-0.0255165	0.1759	0.1759	-0.0123961	-0.0116173	0.1759	0.1759
-0.0307166	-0.0254884	0.176	0.176	-0.0123955	-0.0116136	0.176	0.176
-0.0306969	-0.0254573	0.1761	0.1761	-0.0123846	-0.0116068	0.1761	0.1761
-0.0306849	-0.0254505	0.1762	0.1762	-0.0123809	-0.0116043	0.1762	0.1762
-0.0306673	-0.0254297	0.1763	0.1763	-0.0123801	-0.0115993	0.1763	0.1763
-0.0306595	-0.0254085	0.1764	0.1764	-0.0123721	-0.011596	0.1764	0.1764
-0.0306517	-0.0254074	0.1765	0.1765	-0.0123685	-0.0115931	0.1765	0.1765
-0.0306101	-0.0253101	0.1766	0.1766	-0.0123636	-0.0115925	0.1766	0.1766
-0.0305901	-0.0252925	0.1767	0.1767	-0.0123551	-0.0115773	0.1767	0.1767
-0.0305887	-0.0252789	0.1768	0.1768	-0.0123517	-0.0115759	0.1768	0.1768
-0.0305421	-0.0252512	0.1769	0.1769	-0.0123507	-0.0115702	0.1769	0.1769
-0.0304934	-0.025249	0.177	0.177	-0.0123422	-0.0115612	0.177	0.177
-0.0304923	-0.0252462	0.1771	0.1771	-0.0123325	-0.0115575	0.1771	0.1771
-0.0304549	-0.0252202	0.1772	0.1772	-0.01233	-0.0115515	0.1772	0.1772
-0.0304339	-0.0251462	0.1773	0.1773	-0.0123298	-0.0115495	0.1773	0.1773
-0.0304322	-0.0251138	0.1774	0.1774	-0.0123063	-0.011548	0.1774	0.1774
-0.0304076	-0.0251108	0.1775	0.1775	-0.012304	-0.0115457	0.1775	0.1775
-0.0303997	-0.0251015	0.1776	0.1776	-0.0122965	-0.0115424	0.1776	0.1776
-0.0303861	-0.0250976	0.1777	0.1777	-0.0122936	-0.0115314	0.1777	0.1777
-0.0303835	-0.0250789	0.1778	0.1778	-0.0122893	-0.0115283	0.1778	0.1778
-0.0303585	-0.0250581	0.1779	0.1779	-0.0122751	-0.0115169	0.1779	0.1779
-0.0303537	-0.0250564	0.178	0.178	-0.0122588	-0.0115114	0.178	0.178
-0.0303527	-0.025023	0.1781	0.1781	-0.0122586	-0.0115113	0.1781	0.1781
-0.0303376	-0.0250213	0.1782	0.1782	-0.0122522	-0.0115042	0.1782	0.1782
-0.0303344	-0.0250164	0.1783	0.1783	-0.0122515	-0.0115016	0.1783	0.1783
-0.0303271	-0.0250048	0.1784	0.1784	-0.0122465	-0.0115009	0.1784	0.1784
-0.0302879	-0.0249822	0.1785	0.1785	-0.0122463	-0.0114994	0.1785	0.1785
-0.0302645	-0.0249322	0.1786	0.1786	-0.0122442	-0.011498	0.1786	0.1786
-0.0302607	-0.0249084	0.1787	0.1787	-0.0122392	-0.0114965	0.1787	0.1787
-0.0302602	-0.0248994	0.1788	0.1788	-0.0122315	-0.0114883	0.1788	0.1788
-0.0302577	-0.024888	0.1789	0.1789	-0.0122268	-0.0114873	0.1789	0.1789
-0.0302247	-0.0248535	0.179	0.179	-0.0122151	-0.0114779	0.179	0.179
-0.0302119	-0.0248449	0.1791	0.1791	-0.0122131	-0.0114731	0.1791	0.1791
-0.0301667	-0.0248366	0.1792	0.1792	-0.012212	-0.0114724	0.1792	0.1792
-0.0301652	-0.0248001	0.1793	0.1793	-0.0122085	-0.011464	0.1793	0.1793
-0.030126	-0.0247804	0.1794	0.1794	-0.0121931	-0.0114639	0.1794	0.1794
-0.0301257	-0.0247753	0.1795	0.1795	-0.0121906	-0.0114632	0.1795	0.1795
-0.0301236	-0.0247668	0.1796	0.1796	-0.0121896	-0.0114585	0.1796	0.1796
-0.0301152	-0.0247283	0.1797	0.1797	-0.0121773	-0.0114544	0.1797	0.1797
-0.030046	-0.0247232	0.1798	0.1798	-0.0121619	-0.0114462	0.1798	0.1798
-0.0300167	-0.0247182	0.1799	0.1799	-0.0121617	-0.0114392	0.1799	0.1799
-0.0300145	-0.0246822	0.18	0.18	-0.0121613	-0.0114388	0.18	0.18
-0.0300082	-0.0246776	0.1801	0.1801	-0.0121599	-0.0114372	0.1801	0.1801
-0.0299873	-0.0246563	0.1802	0.1802	-0.0121593	-0.0114345	0.1802	0.1802
-0.0299762	-0.0246483	0.1803	0.1803	-0.0121487	-0.0114312	0.1803	0.1803
-0.0299692	-0.0246264	0.1804	0.1804	-0.0121429	-0.011431	0.1804	0.1804
-0.0299555	-0.0246244	0.1805	0.1805	-0.0121348	-0.011422	0.1805	0.1805
-0.0299452	-0.0245752	0.1806	0.1806	-0.0121344	-0.0114184	0.1806	0.1806
-0.0299439	-0.0245074	0.1807	0.1807	-0.0121278	-0.0114175	0.1807	0.1807
-0.0299141	-0.0245025	0.1808	0.1808	-0.0121246	-0.0114141	0.1808	0.1808
-0.0298975	-0.0244668	0.1809	0.1809	-0.012118	-0.0114094	0.1809	0.1809
-0.0298855	-0.0244649	0.181	0.181	-0.0121165	-0.0114044	0.181	0.181
-0.029862	-0.0244505	0.1811	0.1811	-0.0121054	-0.0114025	0.1811	0.1811
-0.0298493	-0.0244266	0.1812	0.1812	-0.0121007	-0.0113979	0.1812	0.1812
-0.0298336	-0.0244238	0.1813	0.1813	-0.012098	-0.0113951	0.1813	0.1813
-0.0298035	-0.0244069	0.1814	0.1814	-0.0120926	-0.0113941	0.1814	0.1814
-0.0297346	-0.0243984	0.1815	0.1815	-0.0120911	-0.011386	0.1815	0.1815
-0.0297278	-0.0243425	0.1816	0.1816	-0.0120869	-0.0113788	0.1816	0.1816
-0.0297249	-0.0243417	0.1817	0.1817	-0.0120741	-0.0113707	0.1817	0.1817
-0.0297204	-0.0243285	0.1818	0.1818	-0.0120482	-0.0113683	0.1818	0.1818
-0.0297182	-0.024306	0.1819	0.1819	-0.0120439	-0.011358	0.1819	0.1819
-0.029705	-0.0242915	0.182	0.182	-0.0120422	-0.0113568	0.182	0.182
-0.0296801	-0.0242561	0.1821	0.1821	-0.0120277	-0.0113539	0.1821	0.1821
-0.0296695	-0.0242388	0.1822	0.1822	-0.0120228	-0.0113522	0.1822	0.1822
-0.0296627	-0.024171	0.1823	0.1823	-0.0120075	-0.0113434	0.1823	0.1823
-0.0295989	-0.0241556	0.1824	0.1824	-0.0119997	-0.0113416	0.1824	0.1824
-0.0295679	-0.0241426	0.1825	0.1825	-0.0119948	-0.0113326	0.1825	0.1825
-0.0295675	-0.0241167	0.1826	0.1826	-0.0119886	-0.0113249	0.1826	0.1826
-0.029565	-0.0241138	0.1827	0.1827	-0.0119875	-0.0113214	0.1827	0.1827
-0.0295444	-0.0240954	0.1828	0.1828	-0.0119873	-0.0113197	0.1828	0.1828
-0.0295408	-0.0240591	0.1829	0.1829	-0.0119813	-0.0113149	0.1829	0.1829
-0.0295242	-0.0240587	0.183	0.183	-0.0119747	-0.0113137	0.183	0.183
-0.029521	-0.0240445	0.1831	0.1831	-0.0119739	-0.0112994	0.1831	0.1831
-0.029509	-0.0240042	0.1832	0.1832	-0.0119736	-0.0112879	0.1832	0.1832
-0.0295056	-0.0239817	0.1833	0.1833	-0.0119682	-0.0112794	0.1833	0.1833
-0.0294796	-0.0239651	0.1834	0.1834	-0.0119667	-0.011265	0.1834	0.1834
-0.0294176	-0.0239399	0.1835	0.1835	-0.0119644	-0.0112576	0.1835	0.1835
-0.0293847	-0.0239222	0.1836	0.1836	-0.0119592	-0.0112505	0.1836	0.1836
-0.0293579	-0.0238813	0.1837	0.1837	-0.0119564	-0.0112446	0.1837	0.1837
-0.029261	-0.0238738	0.1838	0.1838	-0.0119553	-0.0112279	0.1838	0.1838
-0.0292566	-0.023864	0.1839	0.1839	-0.0119524	-0.0112135	0.1839	0.1839
-0.0292385	-0.0238492	0.184	0.184	-0.0119522	-0.0112039	0.184	0.184
-0.0292381	-0.0238306	0.1841	0.1841	-0.0119518	-0.0112029	0.1841	0.1841
-0.0292206	-0.0237891	0.1842	0.1842	-0.0119505	-0.0112022	0.1842	0.1842
-0.0292184	-0.0237684	0.1843	0.1843	-0.0119433	-0.0111774	0.1843	0.1843
-0.0292151	-0.0237569	0.1844	0.1844	-0.011942	-0.0111754	0.1844	0.1844
-0.0292149	-0.0237287	0.1845	0.1845	-0.0119392	-0.0111727	0.1845	0.1845
-0.0291972	-0.0237148	0.1846	0.1846	-0.0119285	-0.0111721	0.1846	0.1846
-0.0291881	-0.023687	0.1847	0.1847	-0.0119238	-0.0111695	0.1847	0.1847
-0.0291797	-0.0236494	0.1848	0.1848	-0.0119229	-0.0111633	0.1848	0.1848
-0.0291434	-0.0236394	0.1849	0.1849	-0.0119228	-0.0111617	0.1849	0.1849
-0.0291361	-0.0236127	0.185	0.185	-0.011918	-0.011161	0.185	0.185
-0.0291289	-0.0235963	0.1851	0.1851	-0.011918	-0.011159	0.1851	0.1851
-0.0291114	-0.0235887	0.1852	0.1852	-0.0119111	-0.0111577	0.1852	0.1852
-0.029095	-0.0235627	0.1853	0.1853	-0.0119077	-0.0111551	0.1853	0.1853
-0.0290797	-0.023505	0.1854	0.1854	-0.011902	-0.0111537	0.1854	0.1854
-0.0290752	-0.0235025	0.1855	0.1855	-0.0118986	-0.0111492	0.1855	0.1855
-0.0290671	-0.0234976	0.1856	0.1856	-0.011897	-0.011145	0.1856	0.1856
-0.0290644	-0.0234876	0.1857	0.1857	-0.0118966	-0.0111391	0.1857	0.1857
-0.0290503	-0.0234822	0.1858	0.1858	-0.0118937	-0.0111386	0.1858	0.1858
-0.0290493	-0.0234503	0.1859	0.1859	-0.0118918	-0.0111355	0.1859	0.1859
-0.0290468	-0.0234495	0.186	0.186	-0.0118892	-0.0111294	0.186	0.186
-0.0290466	-0.0234465	0.1861	0.1861	-0.0118661	-0.0111268	0.1861	0.1861
-0.0290293	-0.0234078	0.1862	0.1862	-0.0118592	-0.0111263	0.1862	0.1862
-0.0290226	-0.0233763	0.1863	0.1863	-0.0118541	-0.0111259	0.1863	0.1863
-0.0290188	-0.0233583	0.1864	0.1864	-0.0118536	-0.0111193	0.1864	0.1864
-0.0290157	-0.0232752	0.1865	0.1865	-0.0118507	-0.0111101	0.1865	0.1865
-0.0290142	-0.0232666	0.1866	0.1866	-0.0118502	-0.0111089	0.1866	0.1866
-0.0290054	-0.0232338	0.1867	0.1867	-0.0118473	-0.0111072	0.1867	0.1867
-0.028975	-0.0232303	0.1868	0.1868	-0.0118471	-0.0110961	0.1868	0.1868
-0.0289639	-0.0232086	0.1869	0.1869	-0.0118453	-0.0110934	0.1869	0.1869
-0.0289428	-0.0232004	0.187	0.187	-0.0118442	-0.0110912	0.187	0.187
-0.028935	-0.0231798	0.1871	0.1871	-0.0118426	-0.0110848	0.1871	0.1871
-0.0289318	-0.0231381	0.1872	0.1872	-0.0118409	-0.0110771	0.1872	0.1872
-0.0289255	-0.0231312	0.1873	0.1873	-0.0118256	-0.0110729	0.1873	0.1873
-0.0289226	-0.0231165	0.1874	0.1874	-0.0118231	-0.0110659	0.1874	0.1874
-0.0288613	-0.0231026	0.1875	0.1875	-0.0118187	-0.0110655	0.1875	0.1875
-0.0288564	-0.0230996	0.1876	0.1876	-0.0117967	-0.0110581	0.1876	0.1876
-0.0288564	-0.0230731	0.1877	0.1877	-0.0117773	-0.0110565	0.1877	0.1877
-0.0288367	-0.0230667	0.1878	0.1878	-0.0117749	-0.0110474	0.1878	0.1878
-0.0288232	-0.0230595	0.1879	0.1879	-0.0117736	-0.0110412	0.1879	0.1879
-0.0288221	-0.0230561	0.188	0.188	-0.0117723	-0.0110402	0.188	0.188
-0.0288185	-0.0230429	0.1881	0.1881	-0.0117697	-0.0110359	0.1881	0.1881
-0.0288093	-0.0230107	0.1882	0.1882	-0.0117679	-0.011031	0.1882	0.1882
-0.0288057	-0.0230065	0.1883	0.1883	-0.0117519	-0.0110269	0.1883	0.1883
-0.0288044	-0.0229818	0.1884	0.1884	-0.0117315	-0.0110255	0.1884	0.1884
-0.0287301	-0.022971	0.1885	0.1885	-0.0117232	-0.0110161	0.1885	0.1885
-0.0286922	-0.0229689	0.1886	0.1886	-0.0117231	-0.0110081	0.1886	0.1886
-0.0286888	-0.0229488	0.1887	0.1887	-0.0117102	-0.0110004	0.1887	0.1887
-0.0286808	-0.0229395	0.1888	0.1888	-0.0117067	-0.0109742	0.1888	0.1888
-0.0286778	-0.0229242	0.1889	0.1889	-0.0117007	-0.010972	0.1889	0.1889
-0.0286592	-0.0229225	0.189	0.189	-0.0116986	-0.0109697	0.189	0.189
-0.0286514	-0.0229209	0.1891	0.1891	-0.0116933	-0.0109694	0.1891	0.1891
-0.0286022	-0.0229203	0.1892	0.1892	-0.0116895	-0.0109629	0.1892	0.1892
-0.0285817	-0.0229127	0.1893	0.1893	-0.0116837	-0.0109588	0.1893	0.1893
-0.0285522	-0.0229111	0.1894	0.1894	-0.0116771	-0.0109584	0.1894	0.1894
-0.02855	-0.0229081	0.1895	0.1895	-0.0116705	-0.0109552	0.1895	0.1895
-0.0285486	-0.0229048	0.1896	0.1896	-0.0116619	-0.0109493	0.1896	0.1896
-0.0285115	-0.0228957	0.1897	0.1897	-0.0116607	-0.0109485	0.1897	0.1897
-0.0284762	-0.0228679	0.1898	0.1898	-0.011657	-0.0109476	0.1898	0.1898
-0.0284265	-0.0228664	0.1899	0.1899	-0.0116561	-0.0109355	0.1899	0.1899
-0.028415	-0.0228629	0.19	0.19	-0.0116477	-0.0109337	0.19	0.19
-0.0284121	-0.0228568	0.1901	0.1901	-0.0116434	-0.0109315	0.1901	0.1901
-0.0283945	-0.0228541	0.1902	0.1902	-0.0116266	-0.0109249	0.1902	0.1902
-0.0283295	-0.0228466	0.1903	0.1903	-0.0116238	-0.0109208	0.1903	0.1903
-0.0283162	-0.0228406	0.1904	0.1904	-0.0116166	-0.010919	0.1904	0.1904
-0.0282964	-0.0228343	0.1905	0.1905	-0.0116164	-0.010912	0.1905	0.1905
-0.0282731	-0.0228341	0.1906	0.1906	-0.0116119	-0.010907	0.1906	0.1906
-0.028238	-0.0228205	0.1907	0.1907	-0.0116065	-0.0109059	0.1907	0.1907
-0.0282098	-0.0228146	0.1908	0.1908	-0.0115906	-0.0109035	0.1908	0.1908
-0.0281928	-0.0228007	0.1909	0.1909	-0.0115885	-0.0109027	0.1909	0.1909
-0.0281885	-0.0227451	0.191	0.191	-0.0115842	-0.0108982	0.191	0.191
-0.02818	-0.0227389	0.1911	0.1911	-0.0115808	-0.0108953	0.1911	0.1911
-0.0281507	-0.0227318	0.1912	0.1912	-0.011576	-0.0108948	0.1912	0.1912
-0.0281208	-0.0227102	0.1913	0.1913	-0.0115697	-0.0108939	0.1913	0.1913
-0.0281008	-0.0226956	0.1914	0.1914	-0.0115692	-0.0108801	0.1914	0.1914
-0.0280613	-0.0226848	0.1915	0.1915	-0.0115686	-0.0108778	0.1915	0.1915
-0.0280342	-0.0226832	0.1916	0.1916	-0.0115609	-0.0108754	0.1916	0.1916
-0.0280211	-0.0226483	0.1917	0.1917	-0.01156	-0.0108708	0.1917	0.1917
-0.0280154	-0.0226404	0.1918	0.1918	-0.01156	-0.0108706	0.1918	0.1918
-0.0279539	-0.0225965	0.1919	0.1919	-0.0115564	-0.0108692	0.1919	0.1919
-0.0279176	-0.0225891	0.192	0.192	-0.011551	-0.0108616	0.192	0.192
-0.0279084	-0.022585	0.1921	0.1921	-0.0115496	-0.0108612	0.1921	0.1921
-0.0278969	-0.0225325	0.1922	0.1922	-0.0115432	-0.0108487	0.1922	0.1922
-0.0278903	-0.0225305	0.1923	0.1923	-0.0115387	-0.0108434	0.1923	0.1923
-0.0278901	-0.0225173	0.1924	0.1924	-0.0115331	-0.0108396	0.1924	0.1924
-0.0278885	-0.0225116	0.1925	0.1925	-0.0115269	-0.0108367	0.1925	0.1925
-0.0278866	-0.022487	0.1926	0.1926	-0.0115247	-0.0108225	0.1926	0.1926
-0.0278835	-0.022421	0.1927	0.1927	-0.0115229	-0.0108221	0.1927	0.1927
-0.0278807	-0.0224097	0.1928	0.1928	-0.0115227	-0.0108209	0.1928	0.1928
-0.0278806	-0.022306	0.1929	0.1929	-0.0115166	-0.0108201	0.1929	0.1929
-0.0278712	-0.0223041	0.193	0.193	-0.0115111	-0.0108175	0.193	0.193
-0.0278427	-0.0222994	0.1931	0.1931	-0.0115091	-0.0108168	0.1931	0.1931
-0.0278317	-0.0222921	0.1932	0.1932	-0.0115039	-0.0108143	0.1932	0.1932
-0.0278313	-0.0222821	0.1933	0.1933	-0.0114996	-0.0108108	0.1933	0.1933
-0.0278045	-0.0222713	0.1934	0.1934	-0.0114928	-0.0107949	0.1934	0.1934
-0.027787	-0.0222429	0.1935	0.1935	-0.0114907	-0.0107934	0.1935	0.1935
-0.0277767	-0.0222342	0.1936	0.1936	-0.0114853	-0.0107836	0.1936	0.1936
-0.0277685	-0.0222163	0.1937	0.1937	-0.0114846	-0.0107823	0.1937	0.1937
-0.0277499	-0.022208	0.1938	0.1938	-0.0114803	-0.0107815	0.1938	0.1938
-0.0277424	-0.0221706	0.1939	0.1939	-0.0114793	-0.0107796	0.1939	0.1939
-0.0277058	-0.0221518	0.194	0.194	-0.0114738	-0.0107716	0.194	0.194
-0.0277054	-0.0221452	0.1941	0.1941	-0.0114704	-0.0107716	0.1941	0.1941
-0.0276944	-0.0221299	0.1942	0.1942	-0.011462	-0.0107712	0.1942	0.1942
-0.0276659	-0.0221274	0.1943	0.1943	-0.0114482	-0.010767	0.1943	0.1943
-0.0276648	-0.0221187	0.1944	0.1944	-0.0114473	-0.010751	0.1944	0.1944
-0.027653	-0.0221111	0.1945	0.1945	-0.0114456	-0.0107501	0.1945	0.1945
-0.0276516	-0.0220994	0.1946	0.1946	-0.0114395	-0.0107482	0.1946	0.1946
-0.027624	-0.0220839	0.1947	0.1947	-0.0114337	-0.0107461	0.1947	0.1947
-0.0276158	-0.0220687	0.1948	0.1948	-0.0114224	-0.010745	0.1948	0.1948
-0.0275549	-0.0220468	0.1949	0.1949	-0.0114189	-0.0107442	0.1949	0.1949
-0.0275519	-0.0220367	0.195	0.195	-0.0114158	-0.0107425	0.195	0.195
-0.0275511	-0.0220166	0.1951	0.1951	-0.0114085	-0.010736	0.1951	0.1951
-0.0275383	-0.0220067	0.1952	0.1952	-0.0114068	-0.0107334	0.1952	0.1952
-0.0275141	-0.022003	0.1953	0.1953	-0.0114016	-0.010733	0.1953	0.1953
-0.0275134	-0.0220027	0.1954	0.1954	-0.0113984	-0.0107296	0.1954	0.1954
-0.0274988	-0.0219939	0.1955	0.1955	-0.0113953	-0.0107243	0.1955	0.1955
-0.0274943	-0.0219821	0.1956	0.1956	-0.0113945	-0.0107178	0.1956	0.1956
-0.0274936	-0.0219359	0.1957	0.1957	-0.0113863	-0.0106963	0.1957	0.1957
-0.0274799	-0.02193	0.1958	0.1958	-0.0113856	-0.0106935	0.1958	0.1958
-0.0274745	-0.0219102	0.1959	0.1959	-0.0113839	-0.0106877	0.1959	0.1959
-0.0274648	-0.0218901	0.196	0.196	-0.0113782	-0.0106838	0.196	0.196
-0.0274571	-0.0218742	0.1961	0.1961	-0.0113734	-0.0106759	0.1961	0.1961
-0.0274324	-0.0218716	0.1962	0.1962	-0.0113725	-0.0106693	0.1962	0.1962
-0.0274068	-0.0218437	0.1963	0.1963	-0.0113719	-0.0106662	0.1963	0.1963
-0.0273991	-0.0218437	0.1964	0.1964	-0.0113704	-0.0106657	0.1964	0.1964
-0.0273867	-0.0218393	0.1965	0.1965	-0.0113657	-0.0106617	0.1965	0.1965
-0.0273529	-0.0217717	0.1966	0.1966	-0.0113655	-0.0106598	0.1966	0.1966
-0.0273515	-0.0217631	0.1967	0.1967	-0.0113628	-0.0106542	0.1967	0.1967
-0.0273512	-0.0217617	0.1968	0.1968	-0.011358	-0.0106537	0.1968	0.1968
-0.0273323	-0.0217565	0.1969	0.1969	-0.0113517	-0.0106481	0.1969	0.1969
-0.0273006	-0.0217553	0.197	0.197	-0.011348	-0.010643	0.197	0.197
-0.0272985	-0.0217432	0.1971	0.1971	-0.0113474	-0.0106404	0.1971	0.1971
-0.0272917	-0.0216957	0.1972	0.1972	-0.0113463	-0.0106358	0.1972	0.1972
-0.0272879	-0.0216876	0.1973	0.1973	-0.0113455	-0.0106351	0.1973	0.1973
-0.0272811	-0.0216751	0.1974	0.1974	-0.0113422	-0.010635	0.1974	0.1974
-0.0272606	-0.0216609	0.1975	0.1975	-0.0113322	-0.0106189	0.1975	0.1975
-0.0272537	-0.0216489	0.1976	0.1976	-0.0113306	-0.0106141	0.1976	0.1976
-0.0272496	-0.0216359	0.1977	0.1977	-0.0113281	-0.0106116	0.1977	0.1977
-0.0272469	-0.0216203	0.1978	0.1978	-0.0113264	-0.0106108	0.1978	0.1978
-0.0272348	-0.0216145	0.1979	0.1979	-0.0113178	-0.0106107	0.1979	0.1979
-0.0271717	-0.0216123	0.198	0.198	-0.0113133	-0.0106091	0.198	0.198
-0.0271709	-0.0215968	0.1981	0.1981	-0.0113068	-0.0106006	0.1981	0.1981
-0.0271531	-0.0215918	0.1982	0.1982	-0.0112999	-0.0105978	0.1982	0.1982
-0.0271477	-0.0215708	0.1983	0.1983	-0.0112944	-0.0105949	0.1983	0.1983
-0.0271343	-0.0215538	0.1984	0.1984	-0.0112864	-0.0105851	0.1984	0.1984
-0.0271171	-0.0215409	0.1985	0.1985	-0.0112863	-0.0105836	0.1985	0.1985
-0.0271115	-0.0215391	0.1986	0.1986	-0.0112852	-0.0105747	0.1986	0.1986
-0.027089	-0.0215249	0.1987	0.1987	-0.0112825	-0.0105706	0.1987	0.1987
-0.0270641	-0.0215229	0.1988	0.1988	-0.0112787	-0.0105685	0.1988	0.1988
-0.0270464	-0.0215087	0.1989	0.1989	-0.0112715	-0.0105633	0.1989	0.1989
-0.0270452	-0.0214843	0.199	0.199	-0.0112702	-0.0105611	0.199	0.199
-0.0270204	-0.0214806	0.1991	0.1991	-0.0112692	-0.0105581	0.1991	0.1991
-0.0270043	-0.0214732	0.1992	0.1992	-0.0112687	-0.0105557	0.1992	0.1992
-0.0269977	-0.0214678	0.1993	0.1993	-0.0112665	-0.0105508	0.1993	0.1993
-0.0269905	-0.0214186	0.1994	0.1994	-0.0112529	-0.010548	0.1994	0.1994
-0.0269768	-0.0213815	0.1995	0.1995	-0.0112527	-0.010543	0.1995	0.1995
-0.0269703	-0.0213639	0.1996	0.1996	-0.0112505	-0.0105405	0.1996	0.1996
-0.0269462	-0.0213602	0.1997	0.1997	-0.0112449	-0.0105378	0.1997	0.1997
-0.026938	-0.0213197	0.1998	0.1998	-0.0112431	-0.0105378	0.1998	0.1998
[truncated: 8,002 more rows]

## Sheet: panel a right - mouse 1
correlation coefficient untuned - session 1	cumulative probability untuned - session 1	correlation coefficient shuffled orientation tuned - session 1	cumulative probability orientation tuned - session 1	correlation coefficient shuffled direction tuned - session 1	cumulative probability direction tuned - session 1	correlation coefficient untuned - session 2	cumulative probability untuned - session 2	correlation coefficient shuffled orientation tuned - session 2	cumulative probability orientation tuned - session 2	correlation coefficient shuffled direction tuned - session 2	cumulative probability direction tuned - session 2
-0.221671	-0.134803	0	0	-0.344433	-0.214645	0	0	-0.259985	-0.34129	0	0
-0.221671	-0.134803	0.00110742	0.00105708	-0.344433	-0.214645	0.000110558	0.0001	-0.259985	-0.34129	0.0001	0.000104264
-0.203032	-0.117529	0.00221484	0.00211416	-0.282932	-0.190603	0.000221117	0.0002	-0.237315	-0.246738	0.0002	0.000208529
-0.193133	-0.111582	0.00332226	0.00317125	-0.266006	-0.187729	0.000331675	0.0003	-0.233751	-0.238082	0.0003	0.000312793
-0.190216	-0.110732	0.00442968	0.00422833	-0.24448	-0.185182	0.000442233	0.0004	-0.23087	-0.232528	0.0004	0.000417058
-0.189348	-0.100229	0.0055371	0.00528541	-0.240162	-0.180252	0.000552792	0.0005	-0.220761	-0.232009	0.0005	0.000521322
-0.187357	-0.0941998	0.00664452	0.00634249	-0.228551	-0.174059	0.00066335	0.0006	-0.212302	-0.228558	0.0006	0.000625586
-0.177254	-0.0900787	0.00775194	0.00739958	-0.225636	-0.173829	0.000773908	0.0007	-0.20708	-0.226361	0.0007	0.000729851
-0.176425	-0.0852601	0.00885936	0.00845666	-0.216389	-0.172773	0.000884467	0.0008	-0.203923	-0.217735	0.0008	0.000834115
-0.158181	-0.0821881	0.00996678	0.00951374	-0.212434	-0.169709	0.000995025	0.0009	-0.202141	-0.217322	0.0009	0.00093838
-0.141861	-0.0821855	0.0110742	0.0105708	-0.200377	-0.165903	0.00110558	0.001	-0.192422	-0.215689	0.001	0.00104264
-0.139867	-0.0814936	0.0121816	0.0116279	-0.198941	-0.164069	0.00121614	0.0011	-0.18323	-0.21288	0.0011	0.00114691
-0.130644	-0.0777568	0.013289	0.012685	-0.19198	-0.162367	0.0013267	0.0012	-0.17395	-0.205171	0.0012	0.00125117
-0.126359	-0.0755009	0.0143965	0.0137421	-0.191369	-0.161845	0.00143726	0.0013	-0.169522	-0.202373	0.0013	0.00135544
-0.120924	-0.0730336	0.0155039	0.0147992	-0.184459	-0.159694	0.00154782	0.0014	-0.16845	-0.197508	0.0014	0.0014597
-0.12028	-0.0721624	0.0166113	0.0158562	-0.178191	-0.156134	0.00165837	0.0015	-0.165191	-0.194619	0.0015	0.00156397
-0.112269	-0.0720405	0.0177187	0.0169133	-0.173707	-0.155238	0.00176893	0.0016	-0.163419	-0.192895	0.0016	0.00166823
-0.108179	-0.071541	0.0188261	0.0179704	-0.172065	-0.154857	0.00187949	0.0017	-0.161985	-0.191908	0.0017	0.0017725
-0.104886	-0.0708185	0.0199336	0.0190275	-0.169452	-0.153301	0.00199005	0.0018	-0.160699	-0.190597	0.0018	0.00187676
-0.103085	-0.0700486	0.021041	0.0200846	-0.168663	-0.150439	0.00210061	0.0019	-0.159904	-0.189688	0.0019	0.00198102
-0.102076	-0.0693876	0.0221484	0.0211416	-0.165493	-0.150176	0.00221117	0.002	-0.15966	-0.188335	0.002	0.00208529
-0.0958756	-0.0644693	0.0232558	0.0221987	-0.165163	-0.144736	0.00232172	0.0021	-0.158608	-0.187199	0.0021	0.00218955
-0.0954145	-0.0641756	0.0243632	0.0232558	-0.161721	-0.143973	0.00243228	0.0022	-0.158255	-0.184691	0.0022	0.00229382
-0.0931791	-0.0632778	0.0254707	0.0243129	-0.156735	-0.141272	0.00254284	0.0023	-0.158166	-0.183498	0.0023	0.00239808
-0.0930553	-0.0626209	0.0265781	0.02537	-0.155865	-0.139224	0.0026534	0.0024	-0.158039	-0.18212	0.0024	0.00250235
-0.0929379	-0.0606411	0.0276855	0.0264271	-0.154834	-0.136871	0.00276396	0.0025	-0.157184	-0.179116	0.0025	0.00260661
-0.092682	-0.060621	0.0287929	0.0274841	-0.153693	-0.136673	0.00287452	0.0026	-0.156642	-0.177377	0.0026	0.00271087
-0.0906584	-0.0595673	0.0299003	0.0285412	-0.151865	-0.132779	0.00298507	0.0027	-0.155926	-0.176942	0.0027	0.00281514
-0.0886284	-0.0589389	0.0310078	0.0295983	-0.149129	-0.131725	0.00309563	0.0028	-0.155566	-0.176693	0.0028	0.0029194
-0.0853786	-0.0577377	0.0321152	0.0306554	-0.147426	-0.131424	0.00320619	0.0029	-0.15429	-0.176334	0.0029	0.00302367
-0.0841527	-0.0564884	0.0332226	0.0317125	-0.147384	-0.131393	0.00331675	0.003	-0.153667	-0.174555	0.003	0.00312793
-0.0832916	-0.0555322	0.03433	0.0327696	-0.141176	-0.130773	0.00342731	0.0031	-0.153174	-0.173584	0.0031	0.0032322
-0.0831653	-0.0542125	0.0354374	0.0338266	-0.13785	-0.130769	0.00353787	0.0032	-0.15299	-0.169285	0.0032	0.00333646
-0.0824165	-0.0538998	0.0365449	0.0348837	-0.136132	-0.130475	0.00364842	0.0033	-0.151882	-0.167459	0.0033	0.00344073
-0.0817377	-0.052743	0.0376523	0.0359408	-0.135662	-0.129542	0.00375898	0.0034	-0.151194	-0.167161	0.0034	0.00354499
-0.0808603	-0.0524625	0.0387597	0.0369979	-0.135541	-0.129496	0.00386954	0.0035	-0.150975	-0.166773	0.0035	0.00364925
-0.0784962	-0.0523311	0.0398671	0.038055	-0.135309	-0.12799	0.0039801	0.0036	-0.150955	-0.166353	0.0036	0.00375352
-0.0783488	-0.0502486	0.0409745	0.0391121	-0.135229	-0.127782	0.00409066	0.0037	-0.150165	-0.165452	0.0037	0.00385778
-0.0782055	-0.0489721	0.0420819	0.0401691	-0.134139	-0.125408	0.00420122	0.0038	-0.149821	-0.164279	0.0038	0.00396205
-0.0768682	-0.0488626	0.0431894	0.0412262	-0.133919	-0.125031	0.00431177	0.0039	-0.148008	-0.163767	0.0039	0.00406631
-0.0738948	-0.0476625	0.0442968	0.0422833	-0.13316	-0.124865	0.00442233	0.004	-0.147418	-0.163	0.004	0.00417058
-0.0738514	-0.0475435	0.0454042	0.0433404	-0.1331	-0.12393	0.00453289	0.0041	-0.146584	-0.162894	0.0041	0.00427484
-0.0731893	-0.0471014	0.0465116	0.0443975	-0.131408	-0.123661	0.00464345	0.0042	-0.146183	-0.162692	0.0042	0.00437911
-0.0711439	-0.0457865	0.047619	0.0454545	-0.131237	-0.123659	0.00475401	0.0043	-0.145403	-0.161978	0.0043	0.00448337
-0.0682528	-0.0455022	0.0487265	0.0465116	-0.13096	-0.12365	0.00486457	0.0044	-0.143788	-0.161892	0.0044	0.00458763
-0.0665107	-0.0453507	0.0498339	0.0475687	-0.130591	-0.12249	0.00497512	0.0045	-0.14253	-0.161845	0.0045	0.0046919
-0.066266	-0.0447291	0.0509413	0.0486258	-0.130515	-0.122255	0.00508568	0.0046	-0.142238	-0.161805	0.0046	0.00479616
-0.0661364	-0.0444471	0.0520487	0.0496829	-0.130266	-0.122244	0.00519624	0.0047	-0.141866	-0.160014	0.0047	0.00490043
-0.0639713	-0.0441354	0.0531561	0.05074	-0.129583	-0.121697	0.0053068	0.0048	-0.139883	-0.159731	0.0048	0.00500469
-0.0639161	-0.0439017	0.0542636	0.051797	-0.129391	-0.121015	0.00541736	0.0049	-0.139647	-0.15951	0.0049	0.00510896
-0.0621624	-0.0437013	0.055371	0.0528541	-0.128458	-0.120834	0.00552792	0.005	-0.139575	-0.158882	0.005	0.00521322
-0.0620128	-0.0428713	0.0564784	0.0539112	-0.127897	-0.12041	0.00563847	0.0051	-0.139399	-0.15857	0.0051	0.00531749
-0.0620049	-0.0426914	0.0575858	0.0549683	-0.127667	-0.120368	0.00574903	0.0052	-0.137789	-0.158567	0.0052	0.00542175
-0.0604294	-0.0423395	0.0586932	0.0560254	-0.127418	-0.11988	0.00585959	0.0053	-0.137666	-0.157951	0.0053	0.00552601
-0.0602182	-0.0422923	0.0598007	0.0570825	-0.127417	-0.119463	0.00597015	0.0054	-0.135465	-0.157732	0.0054	0.00563028
-0.0600945	-0.0418951	0.0609081	0.0581395	-0.126671	-0.118339	0.00608071	0.0055	-0.134708	-0.156987	0.0055	0.00573454
-0.0584072	-0.041526	0.0620155	0.0591966	-0.125836	-0.118177	0.00619127	0.0056	-0.133888	-0.156594	0.0056	0.00583881
-0.0576567	-0.0409372	0.0631229	0.0602537	-0.12572	-0.11816	0.00630182	0.0057	-0.133672	-0.156253	0.0057	0.00594307
-0.0576305	-0.0402341	0.0642303	0.0613108	-0.124145	-0.117349	0.00641238	0.0058	-0.133235	-0.155704	0.0058	0.00604734
-0.0570049	-0.0400828	0.0653378	0.0623679	-0.124125	-0.116629	0.00652294	0.0059	-0.132511	-0.155633	0.0059	0.0061516
-0.0561564	-0.0396798	0.0664452	0.0634249	-0.123276	-0.115759	0.0066335	0.006	-0.131914	-0.154912	0.006	0.00625586
-0.0555753	-0.0395066	0.0675526	0.064482	-0.122498	-0.115475	0.00674406	0.0061	-0.13178	-0.154892	0.0061	0.00636013
-0.0550204	-0.0391498	0.06866	0.0655391	-0.121778	-0.115176	0.00685462	0.0062	-0.131665	-0.152484	0.0062	0.00646439
-0.0543945	-0.0389306	0.0697674	0.0665962	-0.121712	-0.114684	0.00696517	0.0063	-0.128729	-0.15243	0.0063	0.00656866
-0.0534089	-0.038594	0.0708749	0.0676533	-0.120576	-0.114164	0.00707573	0.0064	-0.127306	-0.152034	0.0064	0.00667292
-0.0531999	-0.0383694	0.0719823	0.0687104	-0.119757	-0.113724	0.00718629	0.0065	-0.126751	-0.151394	0.0065	0.00677719
-0.0530423	-0.038171	0.0730897	0.0697674	-0.11913	-0.11308	0.00729685	0.0066	-0.126722	-0.151296	0.0066	0.00688145
-0.0527958	-0.0381371	0.0741971	0.0708245	-0.119077	-0.11306	0.00740741	0.0067	-0.126513	-0.149719	0.0067	0.00698572
-0.0527877	-0.0381092	0.0753045	0.0718816	-0.118937	-0.112715	0.00751797	0.0068	-0.125635	-0.148804	0.0068	0.00708998
-0.0511414	-0.0378564	0.076412	0.0729387	-0.118332	-0.10965	0.00762852	0.0069	-0.123246	-0.147168	0.0069	0.00719424
-0.0499752	-0.0376525	0.0775194	0.0739958	-0.117967	-0.109639	0.00773908	0.007	-0.12322	-0.146698	0.007	0.00729851
-0.0496796	-0.037431	0.0786268	0.0750529	-0.117458	-0.109557	0.00784964	0.0071	-0.123021	-0.146585	0.0071	0.00740277
-0.0495097	-0.0351207	0.0797342	0.0761099	-0.117328	-0.109527	0.0079602	0.0072	-0.122692	-0.14653	0.0072	0.00750704
-0.0493823	-0.0349461	0.0808416	0.077167	-0.117279	-0.109525	0.00807076	0.0073	-0.122343	-0.145805	0.0073	0.0076113
-0.0491079	-0.0346693	0.0819491	0.0782241	-0.117068	-0.109468	0.00818132	0.0074	-0.122145	-0.145539	0.0074	0.00771557
-0.0481547	-0.034528	0.0830565	0.0792812	-0.116416	-0.109299	0.00829187	0.0075	-0.121282	-0.145182	0.0075	0.00781983
-0.0468579	-0.03446	0.0841639	0.0803383	-0.116384	-0.108794	0.00840243	0.0076	-0.120445	-0.145157	0.0076	0.0079241
-0.0464737	-0.0344181	0.0852713	0.0813953	-0.114749	-0.108267	0.00851299	0.0077	-0.119451	-0.143625	0.0077	0.00802836
-0.0463635	-0.0342292	0.0863787	0.0824524	-0.114165	-0.108238	0.00862355	0.0078	-0.119381	-0.143179	0.0078	0.00813262
-0.0459551	-0.0338817	0.0874862	0.0835095	-0.113886	-0.106104	0.00873411	0.0079	-0.117293	-0.143158	0.0079	0.00823689
-0.0454433	-0.0336152	0.0885936	0.0845666	-0.113607	-0.106102	0.00884467	0.008	-0.115968	-0.143152	0.008	0.00834115
-0.0454274	-0.033573	0.089701	0.0856237	-0.113216	-0.105914	0.00895522	0.0081	-0.115046	-0.142866	0.0081	0.00844542
-0.0445117	-0.0335156	0.0908084	0.0866808	-0.112888	-0.105711	0.00906578	0.0082	-0.114834	-0.141589	0.0082	0.00854968
-0.0441481	-0.0332601	0.0919158	0.0877378	-0.112519	-0.104884	0.00917634	0.0083	-0.114239	-0.141467	0.0083	0.00865395
-0.0441479	-0.0328827	0.0930233	0.0887949	-0.112298	-0.103965	0.0092869	0.0084	-0.114045	-0.141057	0.0084	0.00875821
-0.0440563	-0.031512	0.0941307	0.089852	-0.112201	-0.103913	0.00939746	0.0085	-0.113657	-0.138606	0.0085	0.00886248
-0.0440423	-0.0314573	0.0952381	0.0909091	-0.112085	-0.103508	0.00950802	0.0086	-0.113481	-0.138537	0.0086	0.00896674
-0.0438708	-0.0311897	0.0963455	0.0919662	-0.112047	-0.103465	0.00961857	0.0087	-0.113211	-0.138473	0.0087	0.009071
-0.0437065	-0.0310512	0.0974529	0.0930233	-0.111975	-0.103325	0.00972913	0.0088	-0.113064	-0.138104	0.0088	0.00917527
-0.0435761	-0.0309118	0.0985604	0.0940803	-0.111806	-0.103162	0.00983969	0.0089	-0.11277	-0.13809	0.0089	0.00927953
-0.0433746	-0.0308531	0.0996678	0.0951374	-0.111523	-0.10305	0.00995025	0.009	-0.112283	-0.136546	0.009	0.0093838
-0.0429207	-0.0308021	0.100775	0.0961945	-0.111355	-0.102452	0.0100608	0.0091	-0.111999	-0.136179	0.0091	0.00948806
-0.0426471	-0.0307975	0.101883	0.0972516	-0.111252	-0.102368	0.0101714	0.0092	-0.111764	-0.135955	0.0092	0.00959233
-0.0424004	-0.0306502	0.10299	0.0983087	-0.1111	-0.102309	0.0102819	0.0093	-0.11138	-0.135379	0.0093	0.00969659
-0.0421269	-0.0306042	0.104097	0.0993658	-0.111019	-0.102263	0.0103925	0.0094	-0.111226	-0.135291	0.0094	0.00980085
-0.042015	-0.0306018	0.105205	0.100423	-0.110367	-0.102261	0.010503	0.0095	-0.110765	-0.135149	0.0095	0.00990512
-0.0419898	-0.0304636	0.106312	0.10148	-0.109965	-0.102001	0.0106136	0.0096	-0.110605	-0.135119	0.0096	0.0100094
-0.0419683	-0.0302881	0.10742	0.102537	-0.109918	-0.101419	0.0107242	0.0097	-0.109654	-0.135018	0.0097	0.0101136
-0.0415775	-0.0302827	0.108527	0.103594	-0.109675	-0.101303	0.0108347	0.0098	-0.109328	-0.134577	0.0098	0.0102179
-0.0414756	-0.0296652	0.109635	0.104651	-0.109401	-0.101013	0.0109453	0.0099	-0.109226	-0.133452	0.0099	0.0103222
-0.0414732	-0.0294486	0.110742	0.105708	-0.108396	-0.10035	0.0110558	0.01	-0.108928	-0.133239	0.01	0.0104264
-0.0409532	-0.029346	0.111849	0.106765	-0.108189	-0.10034	0.0111664	0.0101	-0.108607	-0.133087	0.0101	0.0105307
-0.0406812	-0.0291075	0.112957	0.107822	-0.10714	-0.100294	0.0112769	0.0102	-0.108495	-0.132263	0.0102	0.010635
-0.0405894	-0.0286635	0.114064	0.108879	-0.106824	-0.100042	0.0113875	0.0103	-0.107208	-0.132159	0.0103	0.0107392
-0.040432	-0.0286401	0.115172	0.109937	-0.106801	-0.100013	0.0114981	0.0104	-0.107182	-0.131444	0.0104	0.0108435
-0.0399881	-0.0285199	0.116279	0.110994	-0.106438	-0.099716	0.0116086	0.0105	-0.106713	-0.131413	0.0105	0.0109478
-0.0398666	-0.0281684	0.117386	0.112051	-0.106291	-0.0993391	0.0117192	0.0106	-0.106396	-0.130971	0.0106	0.011052
-0.0395449	-0.0276869	0.118494	0.113108	-0.106238	-0.0993208	0.0118297	0.0107	-0.106239	-0.13094	0.0107	0.0111563
-0.0391958	-0.0274661	0.119601	0.114165	-0.105287	-0.0991865	0.0119403	0.0108	-0.105968	-0.130898	0.0108	0.0112606
-0.0390828	-0.0273295	0.120709	0.115222	-0.105202	-0.0987841	0.0120509	0.0109	-0.105935	-0.1308	0.0109	0.0113648
-0.0390213	-0.0272611	0.121816	0.116279	-0.104698	-0.0984528	0.0121614	0.011	-0.105541	-0.130161	0.011	0.0114691
-0.0388515	-0.0270126	0.122924	0.117336	-0.104605	-0.0983411	0.012272	0.0111	-0.105171	-0.129907	0.0111	0.0115734
-0.0387529	-0.026726	0.124031	0.118393	-0.104347	-0.0982374	0.0123825	0.0112	-0.104603	-0.129722	0.0112	0.0116776
-0.0385409	-0.0262858	0.125138	0.11945	-0.103375	-0.0979158	0.0124931	0.0113	-0.103973	-0.129177	0.0113	0.0117819
-0.0384594	-0.0262481	0.126246	0.120507	-0.103264	-0.097899	0.0126036	0.0114	-0.103936	-0.12776	0.0114	0.0118861
-0.0377478	-0.0257837	0.127353	0.121564	-0.10247	-0.0976127	0.0127142	0.0115	-0.103462	-0.127165	0.0115	0.0119904
-0.0375785	-0.025689	0.128461	0.122622	-0.102238	-0.0975845	0.0128248	0.0116	-0.103357	-0.126903	0.0116	0.0120947
-0.0375658	-0.0255902	0.129568	0.123679	-0.101838	-0.0970704	0.0129353	0.0117	-0.102687	-0.126869	0.0117	0.0121989
-0.037563	-0.0255408	0.130676	0.124736	-0.101688	-0.0969238	0.0130459	0.0118	-0.102548	-0.126811	0.0118	0.0123032
-0.0373979	-0.0255164	0.131783	0.125793	-0.101194	-0.0962084	0.0131564	0.0119	-0.102499	-0.12628	0.0119	0.0124075
-0.0373048	-0.0252789	0.13289	0.12685	-0.100949	-0.0959963	0.013267	0.012	-0.102184	-0.126234	0.012	0.0125117
-0.0372839	-0.0252786	0.133998	0.127907	-0.100795	-0.0958975	0.0133776	0.0121	-0.101861	-0.126113	0.0121	0.012616
-0.0370016	-0.0250789	0.135105	0.128964	-0.100457	-0.0955479	0.0134881	0.0122	-0.101616	-0.125558	0.0122	0.0127203
-0.0369509	-0.0250627	0.136213	0.130021	-0.100357	-0.095327	0.0135987	0.0123	-0.101554	-0.124364	0.0123	0.0128245
-0.0367813	-0.0249978	0.13732	0.131078	-0.100229	-0.0950584	0.0137092	0.0124	-0.101477	-0.124112	0.0124	0.0129288
-0.0366603	-0.0247348	0.138427	0.132135	-0.100056	-0.0943255	0.0138198	0.0125	-0.101313	-0.12408	0.0125	0.0130331
-0.0365264	-0.0246264	0.139535	0.133192	-0.0996639	-0.0942641	0.0139303	0.0126	-0.101178	-0.123686	0.0126	0.0131373
-0.0364402	-0.0244543	0.140642	0.134249	-0.0995281	-0.0942082	0.0140409	0.0127	-0.100936	-0.123431	0.0127	0.0132416
-0.0362924	-0.0238431	0.14175	0.135307	-0.0994688	-0.0941953	0.0141515	0.0128	-0.100891	-0.123051	0.0128	0.0133458
-0.0362387	-0.0237287	0.142857	0.136364	-0.0992262	-0.0939019	0.014262	0.0129	-0.100776	-0.123009	0.0129	0.0134501
-0.0354966	-0.0236165	0.143965	0.137421	-0.0990596	-0.0934577	0.0143726	0.013	-0.100756	-0.122961	0.013	0.0135544
-0.0344446	-0.0235963	0.145072	0.138478	-0.0989219	-0.0934378	0.0144831	0.0131	-0.100607	-0.122774	0.0131	0.0136586
-0.0342923	-0.0234436	0.146179	0.139535	-0.0986535	-0.0932271	0.0145937	0.0132	-0.10022	-0.122669	0.0132	0.0137629
-0.0342126	-0.0232971	0.147287	0.140592	-0.0986315	-0.0929022	0.0147043	0.0133	-0.100073	-0.122183	0.0133	0.0138672
-0.0338512	-0.0231731	0.148394	0.141649	-0.0985887	-0.0926195	0.0148148	0.0134	-0.0999987	-0.122131	0.0134	0.0139714
-0.0332164	-0.0228466	0.149502	0.142706	-0.098387	-0.092421	0.0149254	0.0135	-0.0994221	-0.121262	0.0135	0.0140757
-0.0328934	-0.02274	0.150609	0.143763	-0.0983231	-0.0919641	0.0150359	0.0136	-0.0989458	-0.120949	0.0136	0.01418
-0.0320417	-0.0227072	0.151717	0.14482	-0.0982727	-0.0918011	0.0151465	0.0137	-0.09893	-0.120336	0.0137	0.0142842
-0.0319745	-0.0226761	0.152824	0.145877	-0.0981224	-0.0916451	0.015257	0.0138	-0.0989043	-0.120295	0.0138	0.0143885
-0.0317759	-0.0226298	0.153931	0.146934	-0.0980187	-0.0915594	0.0153676	0.0139	-0.0988543	-0.120182	0.0139	0.0144928
-0.0316613	-0.0226226	0.155039	0.147992	-0.0979786	-0.091557	0.0154782	0.014	-0.0987614	-0.119967	0.014	0.014597
-0.0316611	-0.0226138	0.156146	0.149049	-0.0978397	-0.0913904	0.0155887	0.0141	-0.0985756	-0.119704	0.0141	0.0147013
-0.0313173	-0.0223256	0.157254	0.150106	-0.0977783	-0.0913122	0.0156993	0.0142	-0.0980357	-0.119656	0.0142	0.0148055
-0.0313025	-0.0222604	0.158361	0.151163	-0.097774	-0.0910552	0.0158098	0.0143	-0.0976394	-0.119318	0.0143	0.0149098
-0.0311586	-0.0217919	0.159468	0.15222	-0.097763	-0.0910499	0.0159204	0.0144	-0.0975203	-0.119267	0.0144	0.0150141
-0.030581	-0.0216973	0.160576	0.153277	-0.0973696	-0.090969	0.016031	0.0145	-0.0973947	-0.119035	0.0145	0.0151183
-0.0305344	-0.0211347	0.161683	0.154334	-0.0972843	-0.0906348	0.0161415	0.0146	-0.0965381	-0.118772	0.0146	0.0152226
-0.030344	-0.0210934	0.162791	0.155391	-0.0972777	-0.0898999	0.0162521	0.0147	-0.096486	-0.118728	0.0147	0.0153269
-0.030126	-0.0210407	0.163898	0.156448	-0.0964899	-0.0898139	0.0163626	0.0148	-0.0961841	-0.118715	0.0148	0.0154311
-0.03004	-0.0210114	0.165006	0.157505	-0.0962919	-0.0898118	0.0164732	0.0149	-0.0961388	-0.118174	0.0149	0.0155354
-0.0298133	-0.0207301	0.166113	0.158562	-0.0955979	-0.0894841	0.0165837	0.015	-0.0960351	-0.118024	0.015	0.0156397
-0.0297257	-0.0207132	0.16722	0.159619	-0.0953638	-0.0894724	0.0166943	0.0151	-0.0958007	-0.118018	0.0151	0.0157439
-0.0292042	-0.0203583	0.168328	0.160677	-0.095347	-0.0892724	0.0168049	0.0152	-0.0955939	-0.117916	0.0152	0.0158482
-0.0291826	-0.02019	0.169435	0.161734	-0.0952106	-0.0888507	0.0169154	0.0153	-0.0955619	-0.117289	0.0153	0.0159525
-0.0290469	-0.020144	0.170543	0.162791	-0.0948754	-0.0887331	0.017026	0.0154	-0.0954569	-0.116525	0.0154	0.0160567
-0.028568	-0.0201251	0.17165	0.163848	-0.0947517	-0.0887309	0.0171365	0.0155	-0.0950661	-0.116503	0.0155	0.016161
-0.0283762	-0.0201224	0.172757	0.164905	-0.0947269	-0.0887249	0.0172471	0.0156	-0.0949262	-0.116235	0.0156	0.0162652
-0.0282964	-0.0199365	0.173865	0.165962	-0.0946934	-0.0886993	0.0173577	0.0157	-0.0947326	-0.116151	0.0157	0.0163695
-0.028264	-0.0198428	0.174972	0.167019	-0.0946064	-0.0885937	0.0174682	0.0158	-0.0943809	-0.115684	0.0158	0.0164738
-0.0279172	-0.0197604	0.17608	0.168076	-0.0945914	-0.0885354	0.0175788	0.0159	-0.0941552	-0.115558	0.0159	0.016578
-0.0279027	-0.0195801	0.177187	0.169133	-0.094551	-0.0885	0.0176893	0.016	-0.0940472	-0.115137	0.016	0.0166823
-0.0278807	-0.0195428	0.178295	0.17019	-0.0945389	-0.0884042	0.0177999	0.0161	-0.0939301	-0.114954	0.0161	0.0167866
-0.0278257	-0.0193075	0.179402	0.171247	-0.0942797	-0.0883031	0.0179104	0.0162	-0.0935816	-0.114544	0.0162	0.0168908
-0.027812	-0.0191348	0.180509	0.172304	-0.0942623	-0.0880242	0.018021	0.0163	-0.0932385	-0.114537	0.0163	0.0169951
-0.027221	-0.0189756	0.181617	0.173362	-0.0941628	-0.0879933	0.0181316	0.0164	-0.0931923	-0.114479	0.0164	0.0170994
-0.0272196	-0.0186244	0.182724	0.174419	-0.0940911	-0.0879317	0.0182421	0.0165	-0.092667	-0.114473	0.0165	0.0172036
-0.0271378	-0.0183001	0.183832	0.175476	-0.0939944	-0.0877121	0.0183527	0.0166	-0.0924954	-0.114086	0.0166	0.0173079
-0.0270524	-0.0181652	0.184939	0.176533	-0.0937779	-0.0875364	0.0184632	0.0167	-0.0921128	-0.114072	0.0167	0.0174122
-0.0269846	-0.017885	0.186047	0.17759	-0.0934314	-0.0874058	0.0185738	0.0168	-0.0920521	-0.114035	0.0168	0.0175164
-0.0269703	-0.0178144	0.187154	0.178647	-0.093328	-0.0873029	0.0186844	0.0169	-0.0918075	-0.113843	0.0169	0.0176207
-0.0269299	-0.0176846	0.188261	0.179704	-0.093217	-0.0869495	0.0187949	0.017	-0.0917831	-0.113713	0.017	0.017725
-0.0268703	-0.0175538	0.189369	0.180761	-0.093176	-0.0866433	0.0189055	0.0171	-0.0916782	-0.113643	0.0171	0.0178292
-0.0267273	-0.0173274	0.190476	0.181818	-0.093064	-0.086325	0.019016	0.0172	-0.0914314	-0.11346	0.0172	0.0179335
-0.0257591	-0.0172955	0.191584	0.182875	-0.0929204	-0.086263	0.0191266	0.0173	-0.0910846	-0.113136	0.0173	0.0180377
-0.0254576	-0.017124	0.192691	0.183932	-0.092904	-0.086172	0.0192371	0.0174	-0.0910506	-0.113128	0.0174	0.018142
-0.0251978	-0.017124	0.193798	0.184989	-0.0926336	-0.0860934	0.0193477	0.0175	-0.090803	-0.113082	0.0175	0.0182463
-0.0251729	-0.0170932	0.194906	0.186047	-0.0924064	-0.0860423	0.0194583	0.0176	-0.0905925	-0.112809	0.0176	0.0183505
-0.0250862	-0.0169717	0.196013	0.187104	-0.0923948	-0.0857724	0.0195688	0.0177	-0.0905409	-0.111792	0.0177	0.0184548
-0.0247902	-0.0168546	0.197121	0.188161	-0.0923887	-0.0853745	0.0196794	0.0178	-0.0903979	-0.111747	0.0178	0.0185591
-0.0247185	-0.0167612	0.198228	0.189218	-0.0923573	-0.0853374	0.0197899	0.0179	-0.0900254	-0.1115	0.0179	0.0186633
-0.0246935	-0.0167037	0.199336	0.190275	-0.0923505	-0.0851825	0.0199005	0.018	-0.0899781	-0.111109	0.018	0.0187676
-0.0246559	-0.0165934	0.200443	0.191332	-0.0922948	-0.0849449	0.0200111	0.0181	-0.0899703	-0.111069	0.0181	0.0188719
-0.0244966	-0.0165608	0.20155	0.192389	-0.0920287	-0.0847707	0.0201216	0.0182	-0.0898746	-0.110725	0.0182	0.0189761
-0.0243951	-0.0162387	0.202658	0.193446	-0.0920254	-0.084615	0.0202322	0.0183	-0.0897707	-0.11067	0.0183	0.0190804
-0.0243655	-0.0161975	0.203765	0.194503	-0.0918213	-0.0844887	0.0203427	0.0184	-0.0896164	-0.110568	0.0184	0.0191847
-0.0243608	-0.0161752	0.204873	0.19556	-0.0917004	-0.0840383	0.0204533	0.0185	-0.0895741	-0.110063	0.0185	0.0192889
-0.0242373	-0.0160259	0.20598	0.196617	-0.0915537	-0.0836825	0.0205638	0.0186	-0.0894824	-0.110054	0.0186	0.0193932
-0.0241708	-0.0159719	0.207087	0.197674	-0.0914498	-0.0836819	0.0206744	0.0187	-0.0893676	-0.110048	0.0187	0.0194974
-0.0241261	-0.0158351	0.208195	0.198732	-0.0913355	-0.0836797	0.020785	0.0188	-0.0887146	-0.109264	0.0188	0.0196017
-0.0240943	-0.0157464	0.209302	0.199789	-0.091274	-0.083399	0.0208955	0.0189	-0.0885952	-0.109066	0.0189	0.019706
-0.0233839	-0.0156096	0.21041	0.200846	-0.0912266	-0.0831976	0.0210061	0.019	-0.0885819	-0.108988	0.019	0.0198102
-0.0229029	-0.0154747	0.211517	0.201903	-0.0909832	-0.083122	0.0211166	0.0191	-0.0885764	-0.108983	0.0191	0.0199145
-0.0226926	-0.0152863	0.212625	0.20296	-0.0909514	-0.083067	0.0212272	0.0192	-0.0885741	-0.108961	0.0192	0.0200188
-0.0224084	-0.0151549	0.213732	0.204017	-0.0909217	-0.0826197	0.0213378	0.0193	-0.0885551	-0.108595	0.0193	0.020123
-0.0219389	-0.0151015	0.214839	0.205074	-0.0904799	-0.082508	0.0214483	0.0194	-0.0883971	-0.108592	0.0194	0.0202273
-0.021781	-0.0150948	0.215947	0.206131	-0.0902813	-0.0823725	0.0215589	0.0195	-0.0882598	-0.108121	0.0195	0.0203316
-0.0216144	-0.0150748	0.217054	0.207188	-0.0902373	-0.0821708	0.0216694	0.0196	-0.0881789	-0.107768	0.0196	0.0204358
-0.0213421	-0.0150314	0.218162	0.208245	-0.0901005	-0.0821248	0.02178	0.0197	-0.0878212	-0.107551	0.0197	0.0205401
-0.021318	-0.0147492	0.219269	0.209302	-0.0900691	-0.082087	0.0218905	0.0198	-0.0875521	-0.107073	0.0198	0.0206444
-0.0213093	-0.0147238	0.220377	0.210359	-0.0899717	-0.0820556	0.0220011	0.0199	-0.0873104	-0.10677	0.0199	0.0207486
-0.0212771	-0.0144992	0.221484	0.211416	-0.0897896	-0.0819615	0.0221117	0.02	-0.0872865	-0.106578	0.02	0.0208529
-0.0205727	-0.0143554	0.222591	0.212474	-0.0893139	-0.0819554	0.0222222	0.0201	-0.0871957	-0.106139	0.0201	0.0209571
-0.0203058	-0.0143268	0.223699	0.213531	-0.0891841	-0.0818178	0.0223328	0.0202	-0.0864391	-0.105989	0.0202	0.0210614
-0.0201465	-0.0142924	0.224806	0.214588	-0.0891769	-0.0817552	0.0224433	0.0203	-0.0859377	-0.105885	0.0203	0.0211657
-0.0199768	-0.0142283	0.225914	0.215645	-0.0883269	-0.081559	0.0225539	0.0204	-0.0858219	-0.10577	0.0204	0.0212699
-0.0198216	-0.0141116	0.227021	0.216702	-0.08826	-0.0815387	0.0226645	0.0205	-0.0857974	-0.105212	0.0205	0.0213742
-0.0195644	-0.0139462	0.228128	0.217759	-0.0881934	-0.0815344	0.022775	0.0206	-0.085788	-0.104649	0.0206	0.0214785
-0.0195385	-0.0139352	0.229236	0.218816	-0.087839	-0.0815261	0.0228856	0.0207	-0.085674	-0.104632	0.0207	0.0215827
-0.0194711	-0.0139082	0.230343	0.219873	-0.087836	-0.0813768	0.0229961	0.0208	-0.0855149	-0.104498	0.0208	0.021687
-0.019254	-0.0137406	0.231451	0.22093	-0.0878037	-0.0813298	0.0231067	0.0209	-0.0854414	-0.104437	0.0209	0.0217913
-0.0190292	-0.0136572	0.232558	0.221987	-0.0877167	-0.0811282	0.0232172	0.021	-0.085337	-0.104279	0.021	0.0218955
-0.0190171	-0.0135711	0.233666	0.223044	-0.0875028	-0.081067	0.0233278	0.0211	-0.0852412	-0.104018	0.0211	0.0219998
-0.0187639	-0.0135656	0.234773	0.224101	-0.087416	-0.0809228	0.0234384	0.0212	-0.0852162	-0.103637	0.0212	0.0221041
-0.0185999	-0.0135441	0.23588	0.225159	-0.0873582	-0.0809061	0.0235489	0.0213	-0.0851853	-0.103478	0.0213	0.0222083
-0.0182304	-0.0134394	0.236988	0.226216	-0.0870627	-0.0807496	0.0236595	0.0214	-0.0851523	-0.103403	0.0214	0.0223126
-0.0181495	-0.0134285	0.238095	0.227273	-0.0870292	-0.0804075	0.02377	0.0215	-0.085145	-0.103014	0.0215	0.0224168
-0.0179933	-0.0132173	0.239203	0.22833	-0.0870162	-0.0803289	0.0238806	0.0216	-0.0849522	-0.102504	0.0216	0.0225211
-0.0178947	-0.0131813	0.24031	0.229387	-0.0866942	-0.0801573	0.0239912	0.0217	-0.0846657	-0.102435	0.0217	0.0226254
-0.0178564	-0.0126321	0.241417	0.230444	-0.0866728	-0.0801265	0.0241017	0.0218	-0.0845321	-0.102335	0.0218	0.0227296
-0.0176557	-0.012599	0.242525	0.231501	-0.0866109	-0.0800416	0.0242123	0.0219	-0.0840877	-0.10226	0.0219	0.0228339
-0.0174753	-0.0125797	0.243632	0.232558	-0.0864857	-0.0798913	0.0243228	0.022	-0.0837953	-0.102212	0.022	0.0229382
-0.0172035	-0.0125656	0.24474	0.233615	-0.0861915	-0.0798874	0.0244334	0.0221	-0.0833511	-0.102088	0.0221	0.0230424
-0.0171521	-0.0124681	0.245847	0.234672	-0.0859137	-0.0797774	0.0245439	0.0222	-0.0833501	-0.102016	0.0222	0.0231467
-0.0171009	-0.0124672	0.246955	0.235729	-0.0858189	-0.0797708	0.0246545	0.0223	-0.0832979	-0.10201	0.0223	0.023251
-0.0168915	-0.0123678	0.248062	0.236786	-0.0857721	-0.0797352	0.0247651	0.0224	-0.0832825	-0.10179	0.0224	0.0233552
-0.0167255	-0.0121405	0.249169	0.237844	-0.0857721	-0.0797158	0.0248756	0.0225	-0.0829629	-0.101632	0.0225	0.0234595
-0.0165715	-0.0121378	0.250277	0.238901	-0.0855387	-0.0796584	0.0249862	0.0226	-0.0829326	-0.101455	0.0226	0.0235638
-0.0163377	-0.0121172	0.251384	0.239958	-0.0854447	-0.0793972	0.0250967	0.0227	-0.082861	-0.101324	0.0227	0.023668
-0.0158495	-0.0120928	0.252492	0.241015	-0.0852442	-0.0790131	0.0252073	0.0228	-0.0827825	-0.1013	0.0228	0.0237723
-0.0157088	-0.0118606	0.253599	0.242072	-0.0849436	-0.0789598	0.0253179	0.0229	-0.082743	-0.101219	0.0229	0.0238766
-0.0155929	-0.0118191	0.254707	0.243129	-0.0849406	-0.0788236	0.0254284	0.023	-0.0825104	-0.100916	0.023	0.0239808
-0.0155811	-0.0117354	0.255814	0.244186	-0.0846706	-0.0787049	0.025539	0.0231	-0.0823348	-0.100563	0.0231	0.0240851
-0.0152951	-0.0117278	0.256921	0.245243	-0.0845625	-0.0783698	0.0256495	0.0232	-0.0823063	-0.10048	0.0232	0.0241893
-0.0150103	-0.0117273	0.258029	0.2463	-0.0844039	-0.0782069	0.0257601	0.0233	-0.0821994	-0.1004	0.0233	0.0242936
-0.0150036	-0.0117033	0.259136	0.247357	-0.0842879	-0.0780769	0.0258706	0.0234	-0.0821211	-0.100267	0.0234	0.0243979
-0.0145873	-0.0115729	0.260244	0.248414	-0.0842174	-0.0779034	0.0259812	0.0235	-0.0820576	-0.0990938	0.0235	0.0245021
-0.0144982	-0.0115265	0.261351	0.249471	-0.084134	-0.0778164	0.0260918	0.0236	-0.0816696	-0.0989252	0.0236	0.0246064
-0.0143422	-0.0115253	0.262458	0.250529	-0.0840251	-0.0778028	0.0262023	0.0237	-0.0816189	-0.0986872	0.0237	0.0247107
-0.0143352	-0.011478	0.263566	0.251586	-0.0839179	-0.0776789	0.0263129	0.0238	-0.0814676	-0.0986826	0.0238	0.0248149
-0.013875	-0.0114723	0.264673	0.252643	-0.0834062	-0.0775396	0.0264234	0.0239	-0.0814143	-0.0986037	0.0239	0.0249192
-0.0138029	-0.0113705	0.265781	0.2537	-0.0833398	-0.0775172	0.026534	0.024	-0.0813156	-0.0985201	0.024	0.0250235
-0.0136124	-0.0113509	0.266888	0.254757	-0.0831753	-0.0773896	0.0266446	0.0241	-0.0812761	-0.098485	0.0241	0.0251277
-0.0134947	-0.0112327	0.267996	0.255814	-0.0826736	-0.0773752	0.0267551	0.0242	-0.0812433	-0.0983501	0.0242	0.025232
-0.0133595	-0.0110867	0.269103	0.256871	-0.0825929	-0.0771583	0.0268657	0.0243	-0.0812182	-0.0982841	0.0243	0.0253363
-0.0132476	-0.0109752	0.27021	0.257928	-0.0824061	-0.0769456	0.0269762	0.0244	-0.0809853	-0.0981683	0.0244	0.0254405
-0.0132173	-0.0109549	0.271318	0.258985	-0.082365	-0.0767867	0.0270868	0.0245	-0.0809075	-0.0980134	0.0245	0.0255448
-0.0128862	-0.010904	0.272425	0.260042	-0.0823549	-0.0767683	0.0271973	0.0246	-0.0808338	-0.097626	0.0246	0.025649
-0.0127719	-0.0108693	0.273533	0.261099	-0.0822963	-0.0767636	0.0273079	0.0247	-0.0808065	-0.0976001	0.0247	0.0257533
-0.0126184	-0.010776	0.27464	0.262156	-0.0821695	-0.0762618	0.0274185	0.0248	-0.0807901	-0.0975754	0.0248	0.0258576
-0.0125578	-0.010178	0.275748	0.263214	-0.0820531	-0.0762531	0.027529	0.0249	-0.0807085	-0.09757	0.0249	0.0259618
-0.0124781	-0.0100772	0.276855	0.264271	-0.0819884	-0.0761924	0.0276396	0.025	-0.0805774	-0.0975318	0.025	0.0260661
-0.0124408	-0.0099876	0.277962	0.265328	-0.0819827	-0.0761486	0.0277501	0.0251	-0.0805515	-0.0974711	0.0251	0.0261704
-0.0124232	-0.00986889	0.27907	0.266385	-0.0819599	-0.0761459	0.0278607	0.0252	-0.0805334	-0.0973699	0.0252	0.0262746
-0.0124052	-0.00986421	0.280177	0.267442	-0.081927	-0.0761168	0.0279713	0.0253	-0.0804445	-0.0972154	0.0253	0.0263789
-0.0123994	-0.00976312	0.281285	0.268499	-0.0818639	-0.0760575	0.0280818	0.0254	-0.0803438	-0.0969333	0.0254	0.0264832
-0.0123488	-0.00967208	0.282392	0.269556	-0.0818091	-0.0759291	0.0281924	0.0255	-0.0803218	-0.0968093	0.0255	0.0265874
-0.0122493	-0.00960115	0.283499	0.270613	-0.0817771	-0.0757515	0.0283029	0.0256	-0.080269	-0.0967449	0.0256	0.0266917
-0.0121706	-0.00956539	0.284607	0.27167	-0.0814673	-0.0756199	0.0284135	0.0257	-0.0799394	-0.096551	0.0257	0.026796
-0.0121671	-0.00946109	0.285714	0.272727	-0.0813139	-0.0755859	0.028524	0.0258	-0.0798724	-0.0965428	0.0258	0.0269002
-0.0120038	-0.00945664	0.286822	0.273784	-0.080893	-0.0751915	0.0286346	0.0259	-0.079854	-0.0964497	0.0259	0.0270045
-0.0118246	-0.00925217	0.287929	0.274841	-0.080862	-0.0751632	0.0287452	0.026	-0.0797534	-0.0963892	0.026	0.0271087
-0.0117196	-0.00911269	0.289037	0.275899	-0.0806989	-0.0751158	0.0288557	0.0261	-0.0797382	-0.0961449	0.0261	0.027213
-0.0116334	-0.00898076	0.290144	0.276956	-0.0806906	-0.07505	0.0289663	0.0262	-0.0796624	-0.0961341	0.0262	0.0273173
-0.0116069	-0.00895755	0.291251	0.278013	-0.0806324	-0.0746174	0.0290768	0.0263	-0.0794202	-0.09602	0.0263	0.0274215
-0.0115513	-0.00888723	0.292359	0.27907	-0.080621	-0.0746132	0.0291874	0.0264	-0.0789526	-0.0948006	0.0264	0.0275258
-0.0114532	-0.00880811	0.293466	0.280127	-0.080561	-0.0745869	0.029298	0.0265	-0.0789254	-0.0947096	0.0265	0.0276301
-0.0110239	-0.00870598	0.294574	0.281184	-0.0804452	-0.0745545	0.0294085	0.0266	-0.0788741	-0.094638	0.0266	0.0277343
-0.0108562	-0.00837714	0.295681	0.282241	-0.0803052	-0.0745166	0.0295191	0.0267	-0.0788616	-0.0946274	0.0267	0.0278386
-0.0105053	-0.00824143	0.296788	0.283298	-0.080166	-0.0744704	0.0296296	0.0268	-0.0787401	-0.0946035	0.0268	0.0279429
-0.0104511	-0.00821936	0.297896	0.284355	-0.0801527	-0.0743972	0.0297402	0.0269	-0.0786254	-0.0945628	0.0269	0.0280471
-0.0104189	-0.00821882	0.299003	0.285412	-0.0799619	-0.074336	0.0298507	0.027	-0.0785707	-0.0944849	0.027	0.0281514
-0.0102372	-0.00796001	0.300111	0.286469	-0.0799587	-0.074205	0.0299613	0.0271	-0.0785466	-0.0941785	0.0271	0.0282557
-0.0100152	-0.0079553	0.301218	0.287526	-0.0799512	-0.0740669	0.0300719	0.0272	-0.0782844	-0.0941278	0.0272	0.0283599
-0.00979666	-0.00790191	0.302326	0.288584	-0.0798078	-0.0740202	0.0301824	0.0273	-0.0782107	-0.0935424	0.0273	0.0284642
-0.00954164	-0.00788759	0.303433	0.289641	-0.0796789	-0.0739585	0.030293	0.0274	-0.0781833	-0.0935069	0.0274	0.0285684
-0.00918687	-0.00776255	0.30454	0.290698	-0.0796323	-0.0737403	0.0304035	0.0275	-0.0781117	-0.0934073	0.0275	0.0286727
-0.00915796	-0.00738846	0.305648	0.291755	-0.0795638	-0.0737178	0.0305141	0.0276	-0.0780789	-0.0929761	0.0276	0.028777
-0.00902893	-0.00728769	0.306755	0.292812	-0.0794311	-0.0736372	0.0306247	0.0277	-0.0780698	-0.0928983	0.0277	0.0288812
-0.00875587	-0.00725814	0.307863	0.293869	-0.0793922	-0.0734734	0.0307352	0.0278	-0.0778889	-0.0925979	0.0278	0.0289855
-0.0086193	-0.00712819	0.30897	0.294926	-0.0793585	-0.073458	0.0308458	0.0279	-0.0777753	-0.0925691	0.0279	0.0290898
-0.00842845	-0.00711988	0.310078	0.295983	-0.0793507	-0.0733535	0.0309563	0.028	-0.0777235	-0.092498	0.028	0.029194
-0.00833149	-0.00707653	0.311185	0.29704	-0.0790749	-0.0732427	0.0310669	0.0281	-0.0776757	-0.0922473	0.0281	0.0292983
-0.00830572	-0.00698623	0.312292	0.298097	-0.0788945	-0.0731952	0.0311774	0.0282	-0.0776121	-0.0922057	0.0282	0.0294026
-0.00816057	-0.00697246	0.3134	0.299154	-0.0788434	-0.0730936	0.031288	0.0283	-0.0776059	-0.0921936	0.0283	0.0295068
-0.00792581	-0.00689613	0.314507	0.300211	-0.0787805	-0.0730315	0.0313986	0.0284	-0.07758	-0.0920428	0.0284	0.0296111
-0.0077691	-0.0068708	0.315615	0.301268	-0.0787312	-0.072966	0.0315091	0.0285	-0.077577	-0.0918798	0.0285	0.0297154
-0.00775957	-0.006844	0.316722	0.302326	-0.0785599	-0.0728711	0.0316197	0.0286	-0.0774123	-0.0917963	0.0286	0.0298196
-0.00767359	-0.00680955	0.317829	0.303383	-0.0784344	-0.0728623	0.0317302	0.0287	-0.0772259	-0.0916506	0.0287	0.0299239
-0.00766121	-0.00669346	0.318937	0.30444	-0.0784002	-0.0728068	0.0318408	0.0288	-0.0769273	-0.091619	0.0288	0.0300282
-0.0075632	-0.00663684	0.320044	0.305497	-0.0783709	-0.072738	0.0319514	0.0289	-0.0768853	-0.0916187	0.0289	0.0301324
-0.00753371	-0.00657186	0.321152	0.306554	-0.0782803	-0.0727002	0.0320619	0.029	-0.0768234	-0.0915777	0.029	0.0302367
-0.00742179	-0.00647561	0.322259	0.307611	-0.0781149	-0.0725326	0.0321725	0.0291	-0.0767513	-0.0915532	0.0291	0.0303409
-0.00703813	-0.00615019	0.323367	0.308668	-0.0781016	-0.0723396	0.032283	0.0292	-0.0765202	-0.0914224	0.0292	0.0304452
-0.0070343	-0.00611189	0.324474	0.309725	-0.0780794	-0.0721945	0.0323936	0.0293	-0.0764695	-0.0914204	0.0293	0.0305495
-0.0069555	-0.00607202	0.325581	0.310782	-0.0780046	-0.0721921	0.0325041	0.0294	-0.0764287	-0.0909943	0.0294	0.0306537
-0.00665821	-0.00595857	0.326689	0.311839	-0.0778297	-0.0721228	0.0326147	0.0295	-0.0764205	-0.0908831	0.0295	0.030758
-0.00658152	-0.00588334	0.327796	0.312896	-0.0778263	-0.0720798	0.0327253	0.0296	-0.0763395	-0.0907395	0.0296	0.0308623
-0.00652888	-0.00582534	0.328904	0.313953	-0.0778152	-0.0719919	0.0328358	0.0297	-0.0762054	-0.0907225	0.0297	0.0309665
-0.00634764	-0.00557504	0.330011	0.315011	-0.077667	-0.0719194	0.0329464	0.0298	-0.0762053	-0.0905526	0.0298	0.0310708
-0.00621513	-0.00552072	0.331118	0.316068	-0.0775855	-0.0718808	0.0330569	0.0299	-0.0761794	-0.090547	0.0299	0.0311751
-0.00594038	-0.00538638	0.332226	0.317125	-0.0775835	-0.0718139	0.0331675	0.03	-0.0760028	-0.0901246	0.03	0.0312793
-0.005627	-0.00536794	0.333333	0.318182	-0.0775616	-0.0716988	0.0332781	0.0301	-0.075931	-0.0901207	0.0301	0.0313836
-0.00555951	-0.0050759	0.334441	0.319239	-0.0775425	-0.071485	0.0333886	0.0302	-0.0759119	-0.0898325	0.0302	0.0314879
-0.00518873	-0.00496469	0.335548	0.320296	-0.0775266	-0.0714628	0.0334992	0.0303	-0.0758944	-0.0898256	0.0303	0.0315921
-0.00486821	-0.00477065	0.336656	0.321353	-0.0774926	-0.0713196	0.0336097	0.0304	-0.0758816	-0.0896434	0.0304	0.0316964
-0.00469472	-0.00464403	0.337763	0.32241	-0.0774565	-0.0711609	0.0337203	0.0305	-0.0757998	-0.0894717	0.0305	0.0318006
-0.00455663	-0.00462597	0.33887	0.323467	-0.0774558	-0.0711264	0.0338308	0.0306	-0.0756709	-0.0894443	0.0306	0.0319049
-0.00447097	-0.00460622	0.339978	0.324524	-0.077314	-0.0710857	0.0339414	0.0307	-0.0755724	-0.0893588	0.0307	0.0320092
-0.00436016	-0.00435134	0.341085	0.325581	-0.0767727	-0.0708818	0.034052	0.0308	-0.0754433	-0.0893453	0.0308	0.0321134
-0.00408821	-0.00423065	0.342193	0.326638	-0.0766082	-0.0708691	0.0341625	0.0309	-0.0753854	-0.0892731	0.0309	0.0322177
-0.00381158	-0.0041834	0.3433	0.327696	-0.076362	-0.0707838	0.0342731	0.031	-0.0752082	-0.0891917	0.031	0.032322
-0.00365361	-0.00417642	0.344408	0.328753	-0.0761712	-0.0707126	0.0343836	0.0311	-0.0751048	-0.088469	0.0311	0.0324262
-0.00362958	-0.00417362	0.345515	0.32981	-0.0761259	-0.0706556	0.0344942	0.0312	-0.0748043	-0.0882664	0.0312	0.0325305
-0.00356951	-0.0040631	0.346622	0.330867	-0.0760467	-0.0705718	0.0346048	0.0313	-0.0747013	-0.0881353	0.0313	0.0326348
-0.00355574	-0.00404138	0.34773	0.331924	-0.0758697	-0.0705344	0.0347153	0.0314	-0.0746655	-0.0879837	0.0314	0.032739
-0.00353539	-0.00396834	0.348837	0.332981	-0.0755865	-0.070509	0.0348259	0.0315	-0.0745603	-0.0878778	0.0315	0.0328433
-0.00319016	-0.00384764	0.349945	0.334038	-0.0755861	-0.0703595	0.0349364	0.0316	-0.0745097	-0.0876659	0.0316	0.0329476
-0.00301626	-0.00356015	0.351052	0.335095	-0.0753448	-0.0702759	0.035047	0.0317	-0.0744365	-0.087631	0.0317	0.0330518
-0.00285159	-0.00351468	0.352159	0.336152	-0.0752588	-0.0702271	0.0351575	0.0318	-0.0744327	-0.0875211	0.0318	0.0331561
-0.00281942	-0.00335637	0.353267	0.337209	-0.0752536	-0.0701808	0.0352681	0.0319	-0.074297	-0.0872471	0.0319	0.0332603
-0.00278601	-0.00326204	0.354374	0.338266	-0.0750743	-0.0700663	0.0353787	0.032	-0.0742631	-0.0870869	0.032	0.0333646
-0.00247748	-0.00305289	0.355482	0.339323	-0.0749888	-0.0700619	0.0354892	0.0321	-0.074087	-0.0866323	0.0321	0.0334689
-0.00219365	-0.00275222	0.356589	0.340381	-0.0748696	-0.0700428	0.0355998	0.0322	-0.0737912	-0.0866128	0.0322	0.0335731
-0.00205884	-0.00272213	0.357697	0.341438	-0.0746923	-0.0700236	0.0357103	0.0323	-0.0737879	-0.0865721	0.0323	0.0336774
-0.00205	-0.00258678	0.358804	0.342495	-0.0746777	-0.0699522	0.0358209	0.0324	-0.0737565	-0.0865473	0.0324	0.0337817
-0.00202815	-0.00252067	0.359911	0.343552	-0.0744121	-0.0698048	0.0359315	0.0325	-0.0734711	-0.0863188	0.0325	0.0338859
-0.00189323	-0.00251749	0.361019	0.344609	-0.0743401	-0.0697744	0.036042	0.0326	-0.0734444	-0.0859511	0.0326	0.0339902
-0.0017342	-0.00249263	0.362126	0.345666	-0.07428	-0.0697331	0.0361526	0.0327	-0.0734308	-0.085913	0.0327	0.0340945
-0.00167513	-0.00246843	0.363234	0.346723	-0.0742494	-0.0696142	0.0362631	0.0328	-0.0733795	-0.0857689	0.0328	0.0341987
-0.00140115	-0.00246575	0.364341	0.34778	-0.0742341	-0.069583	0.0363737	0.0329	-0.0732897	-0.0857385	0.0329	0.034303
-0.00132223	-0.00146646	0.365449	0.348837	-0.0741911	-0.0695331	0.0364842	0.033	-0.073212	-0.0857004	0.033	0.0344073
-0.00104726	-0.00142753	0.366556	0.349894	-0.0741778	-0.0693097	0.0365948	0.0331	-0.0731571	-0.0856335	0.0331	0.0345115
-0.000915797	-0.00137412	0.367663	0.350951	-0.0741593	-0.0690986	0.0367054	0.0332	-0.0731497	-0.0855559	0.0332	0.0346158
-0.000823499	-0.00130678	0.368771	0.352008	-0.0741282	-0.0690748	0.0368159	0.0333	-0.0730772	-0.0850951	0.0333	0.0347201
-0.000721869	-0.0012921	0.369878	0.353066	-0.074099	-0.0690567	0.0369265	0.0334	-0.0730431	-0.0849193	0.0334	0.0348243
-0.000450072	-0.00128034	0.370986	0.354123	-0.0738162	-0.0689566	0.037037	0.0335	-0.0730088	-0.0845765	0.0335	0.0349286
-0.000364857	-0.00123439	0.372093	0.35518	-0.0737859	-0.0689331	0.0371476	0.0336	-0.0729876	-0.0844465	0.0336	0.0350328
-0.000104333	-0.00110517	0.3732	0.356237	-0.0737538	-0.0689008	0.0372582	0.0337	-0.0729783	-0.0844401	0.0337	0.0351371
-8.27919e-05	-0.000836744	0.374308	0.357294	-0.0736987	-0.0688716	0.0373687	0.0338	-0.0727241	-0.0844087	0.0338	0.0352414
-7.53894e-05	-0.000758485	0.375415	0.358351	-0.0735769	-0.068868	0.0374793	0.0339	-0.0726816	-0.0843635	0.0339	0.0353456
0.000395095	-0.000553309	0.376523	0.359408	-0.0733705	-0.0687606	0.0375898	0.034	-0.0725483	-0.0841764	0.034	0.0354499
0.000476502	-0.000418687	0.37763	0.360465	-0.0731328	-0.0687436	0.0377004	0.0341	-0.0725406	-0.0840808	0.0341	0.0355542
0.00065801	-0.000329613	0.378738	0.361522	-0.0730755	-0.0687001	0.0378109	0.0342	-0.0724879	-0.0837802	0.0342	0.0356584
0.000698176	-0.000231904	0.379845	0.362579	-0.0728895	-0.0686931	0.0379215	0.0343	-0.0724416	-0.0837609	0.0343	0.0357627
0.000803611	-0.000228974	0.380952	0.363636	-0.0728767	-0.0685548	0.0380321	0.0344	-0.0721628	-0.0837574	0.0344	0.035867
0.00128447	-0.000168083	0.38206	0.364693	-0.0728035	-0.0685529	0.0381426	0.0345	-0.072145	-0.0836278	0.0345	0.0359712
0.00174959	-9.82783e-05	0.383167	0.365751	-0.0724443	-0.0685022	0.0382532	0.0346	-0.0719841	-0.0836004	0.0346	0.0360755
0.00175937	-8.09522e-05	0.384275	0.366808	-0.0723024	-0.0682851	0.0383637	0.0347	-0.0719542	-0.0833215	0.0347	0.0361798
0.0017987	2.48058e-05	0.385382	0.367865	-0.0722067	-0.0682246	0.0384743	0.0348	-0.0719134	-0.0832858	0.0348	0.036284
0.00204365	3.98869e-05	0.386489	0.368922	-0.0718252	-0.0681805	0.0385849	0.0349	-0.0718964	-0.0832845	0.0349	0.0363883
0.00224615	0.000180635	0.387597	0.369979	-0.0717945	-0.0681128	0.0386954	0.035	-0.0718935	-0.0831274	0.035	0.0364925
0.00224831	0.000229017	0.388704	0.371036	-0.0717379	-0.0680749	0.038806	0.0351	-0.0718811	-0.0831269	0.0351	0.0365968
0.00255794	0.000303906	0.389812	0.372093	-0.0715079	-0.0677057	0.0389165	0.0352	-0.0718684	-0.0830125	0.0352	0.0367011
0.00266152	0.00032457	0.390919	0.37315	-0.0715034	-0.0676392	0.0390271	0.0353	-0.0718533	-0.0828402	0.0353	0.0368053
0.00331459	0.000367264	0.392027	0.374207	-0.0715015	-0.0673088	0.0391376	0.0354	-0.0718006	-0.0826895	0.0354	0.0369096
0.00345883	0.000505485	0.393134	0.375264	-0.0713532	-0.0672637	0.0392482	0.0355	-0.0717879	-0.0826693	0.0355	0.0370139
0.00362549	0.000624635	0.394241	0.376321	-0.0713327	-0.067239	0.0393588	0.0356	-0.0716247	-0.0826096	0.0356	0.0371181
0.00372614	0.000953142	0.395349	0.377378	-0.071194	-0.0672302	0.0394693	0.0357	-0.0715945	-0.0826082	0.0357	0.0372224
0.00380292	0.00101999	0.396456	0.378436	-0.071018	-0.0670424	0.0395799	0.0358	-0.071576	-0.0825044	0.0358	0.0373267
0.00384437	0.00108753	0.397564	0.379493	-0.0710101	-0.0668939	0.0396904	0.0359	-0.0715643	-0.0824086	0.0359	0.0374309
0.00424124	0.00110296	0.398671	0.38055	-0.070864	-0.0667431	0.039801	0.036	-0.0714929	-0.0823626	0.036	0.0375352
0.00427382	0.00128572	0.399779	0.381607	-0.0708007	-0.0664344	0.0399116	0.0361	-0.0713976	-0.0822418	0.0361	0.0376395
0.00431734	0.00130754	0.400886	0.382664	-0.0707602	-0.0663865	0.0400221	0.0362	-0.0713678	-0.082023	0.0362	0.0377437
0.0044368	0.0013765	0.401993	0.383721	-0.0707122	-0.066331	0.0401327	0.0363	-0.0713113	-0.0817003	0.0363	0.037848
0.00448307	0.00150572	0.403101	0.384778	-0.0706339	-0.0663282	0.0402432	0.0364	-0.0713098	-0.0816676	0.0364	0.0379522
0.00455818	0.00157148	0.404208	0.385835	-0.0704688	-0.0663103	0.0403538	0.0365	-0.0712816	-0.0815239	0.0365	0.0380565
0.00472749	0.00161766	0.405316	0.386892	-0.0702889	-0.0660564	0.0404643	0.0366	-0.0712469	-0.0809621	0.0366	0.0381608
0.0047966	0.00180557	0.406423	0.387949	-0.070199	-0.0660292	0.0405749	0.0367	-0.0710169	-0.0809149	0.0367	0.038265
0.00482145	0.00184093	0.40753	0.389006	-0.0701793	-0.0660144	0.0406855	0.0368	-0.0709803	-0.0808494	0.0368	0.0383693
0.00487738	0.00186397	0.408638	0.390063	-0.0701742	-0.0660083	0.040796	0.0369	-0.0709237	-0.0808443	0.0369	0.0384736
0.00501742	0.00187079	0.409745	0.391121	-0.0700991	-0.0659841	0.0409066	0.037	-0.0708352	-0.080814	0.037	0.0385778
0.00516126	0.00197036	0.410853	0.392178	-0.0700311	-0.0659275	0.0410171	0.0371	-0.0708098	-0.0807268	0.0371	0.0386821
0.0051707	0.00203342	0.41196	0.393235	-0.0700008	-0.0658853	0.0411277	0.0372	-0.0708048	-0.0806485	0.0372	0.0387864
0.00525528	0.00214507	0.413068	0.394292	-0.0699845	-0.0658125	0.0412383	0.0373	-0.0707064	-0.0806214	0.0373	0.0388906
0.00531851	0.0021613	0.414175	0.395349	-0.0699802	-0.0657794	0.0413488	0.0374	-0.0705955	-0.0806089	0.0374	0.0389949
0.00565069	0.00236291	0.415282	0.396406	-0.069935	-0.0657607	0.0414594	0.0375	-0.07054	-0.0804607	0.0375	0.0390992
0.00570828	0.00261689	0.41639	0.397463	-0.0697746	-0.065689	0.0415699	0.0376	-0.070459	-0.0804156	0.0376	0.0392034
0.00579588	0.00271272	0.417497	0.39852	-0.0697076	-0.065679	0.0416805	0.0377	-0.070342	-0.0803523	0.0377	0.0393077
0.00613807	0.00283791	0.418605	0.399577	-0.0696447	-0.0655896	0.041791	0.0378	-0.0702569	-0.0803425	0.0378	0.0394119
0.00629567	0.00289367	0.419712	0.400634	-0.0695206	-0.0655086	0.0419016	0.0379	-0.0702344	-0.0803275	0.0379	0.0395162
0.00654079	0.00298172	0.420819	0.401691	-0.0694762	-0.0655083	0.0420122	0.038	-0.0702084	-0.0801668	0.038	0.0396205
0.00688161	0.00307539	0.421927	0.402748	-0.0694452	-0.065352	0.0421227	0.0381	-0.0701236	-0.0800643	0.0381	0.0397247
0.0068948	0.00308503	0.423034	0.403805	-0.0694129	-0.0653192	0.0422333	0.0382	-0.0700615	-0.0799615	0.0382	0.039829
0.00691517	0.00317011	0.424142	0.404863	-0.0693241	-0.0653192	0.0423438	0.0383	-0.0700564	-0.0799551	0.0383	0.0399333
0.00718675	0.00317989	0.425249	0.40592	-0.0691474	-0.065312	0.0424544	0.0384	-0.0699945	-0.0799328	0.0384	0.0400375
0.00738638	0.00329477	0.426357	0.406977	-0.0690985	-0.065282	0.042565	0.0385	-0.0699776	-0.0797116	0.0385	0.0401418
0.00767507	0.0032995	0.427464	0.408034	-0.0689657	-0.0650651	0.0426755	0.0386	-0.0698333	-0.0796307	0.0386	0.0402461
0.00768868	0.0033185	0.428571	0.409091	-0.0689012	-0.0650606	0.0427861	0.0387	-0.0698042	-0.0795806	0.0387	0.0403503
0.00772215	0.00367166	0.429679	0.410148	-0.0688877	-0.0650597	0.0428966	0.0388	-0.0695643	-0.0792454	0.0388	0.0404546
0.00773025	0.00371231	0.430786	0.411205	-0.0687462	-0.0649826	0.0430072	0.0389	-0.0695218	-0.0791914	0.0389	0.0405589
0.00778937	0.00376605	0.431894	0.412262	-0.0685972	-0.0649507	0.0431177	0.039	-0.0694005	-0.0791265	0.039	0.0406631
0.00780662	0.00381511	0.433001	0.413319	-0.0685712	-0.0648938	0.0432283	0.0391	-0.0693202	-0.0791026	0.0391	0.0407674
0.00791058	0.00386777	0.434109	0.414376	-0.0685077	-0.0647888	0.0433389	0.0392	-0.0693189	-0.0789634	0.0392	0.0408717
0.00796376	0.00411145	0.435216	0.415433	-0.0684805	-0.0646799	0.0434494	0.0393	-0.0692693	-0.0788306	0.0393	0.0409759
0.00808099	0.00412871	0.436323	0.41649	-0.0684316	-0.0646295	0.04356	0.0394	-0.0692582	-0.07881	0.0394	0.0410802
0.00816522	0.00421229	0.437431	0.417548	-0.0683699	-0.0645957	0.0436705	0.0395	-0.069174	-0.0788054	0.0395	0.0411844
0.00817209	0.00446469	0.438538	0.418605	-0.0683174	-0.064584	0.0437811	0.0396	-0.0691251	-0.0787283	0.0396	0.0412887
0.00890123	0.00476397	0.439646	0.419662	-0.068103	-0.0645797	0.0438917	0.0397	-0.0688645	-0.0787011	0.0397	0.041393
0.00892324	0.00480366	0.440753	0.420719	-0.0680901	-0.0645658	0.0440022	0.0398	-0.0688489	-0.0786791	0.0398	0.0414972
0.00898799	0.00505292	0.44186	0.421776	-0.0680442	-0.0645503	0.0441128	0.0399	-0.0688121	-0.0786258	0.0399	0.0416015
0.00899814	0.00524183	0.442968	0.422833	-0.0680132	-0.0643496	0.0442233	0.04	-0.0686441	-0.0785387	0.04	0.0417058
0.00910339	0.00528874	0.444075	0.42389	-0.067963	-0.0642268	0.0443339	0.0401	-0.0686035	-0.0783892	0.0401	0.04181
0.00921841	0.00534614	0.445183	0.424947	-0.0679458	-0.0642228	0.0444444	0.0402	-0.0685869	-0.0783557	0.0402	0.0419143
0.00936782	0.005407	0.44629	0.426004	-0.0679454	-0.0642223	0.044555	0.0403	-0.0684989	-0.0782656	0.0403	0.0420186
0.0094304	0.00557247	0.447398	0.427061	-0.0679373	-0.0641588	0.0446656	0.0404	-0.0684918	-0.078203	0.0404	0.0421228
0.00963995	0.00566808	0.448505	0.428118	-0.0677782	-0.0641261	0.0447761	0.0405	-0.0684805	-0.0781701	0.0405	0.0422271
0.01012	0.00571471	0.449612	0.429175	-0.0677534	-0.0640851	0.0448867	0.0406	-0.0683735	-0.078098	0.0406	0.0423314
0.0104233	0.00572173	0.45072	0.430233	-0.0676962	-0.0640696	0.0449972	0.0407	-0.0682779	-0.0779922	0.0407	0.0424356
0.0106739	0.00594731	0.451827	0.43129	-0.0676244	-0.0639591	0.0451078	0.0408	-0.0682465	-0.0779355	0.0408	0.0425399
0.0108524	0.00624408	0.452935	0.432347	-0.0675898	-0.0639306	0.0452184	0.0409	-0.067924	-0.0778043	0.0409	0.0426441
0.010879	0.00625545	0.454042	0.433404	-0.0675709	-0.0638985	0.0453289	0.041	-0.0678996	-0.0775633	0.041	0.0427484
0.0109141	0.00632541	0.45515	0.434461	-0.067415	-0.0638887	0.0454395	0.0411	-0.0678164	-0.0774101	0.0411	0.0428527
0.0110541	0.00633906	0.456257	0.435518	-0.0672673	-0.063742	0.04555	0.0412	-0.0677786	-0.0773163	0.0412	0.0429569
0.0110612	0.00635542	0.457364	0.436575	-0.0672487	-0.06357	0.0456606	0.0413	-0.067729	-0.0772264	0.0413	0.0430612
0.0111624	0.00639629	0.458472	0.437632	-0.0672086	-0.0634942	0.0457711	0.0414	-0.0676598	-0.0769984	0.0414	0.0431655
0.0112569	0.00648521	0.459579	0.438689	-0.0670888	-0.0634178	0.0458817	0.0415	-0.067444	-0.0769855	0.0415	0.0432697
0.0112908	0.00652422	0.460687	0.439746	-0.0670512	-0.0633283	0.0459923	0.0416	-0.0674358	-0.0769631	0.0416	0.043374
0.0115041	0.0068087	0.461794	0.440803	-0.0670171	-0.0633215	0.0461028	0.0417	-0.067417	-0.0769577	0.0417	0.0434783
0.011656	0.00684744	0.462901	0.44186	-0.0670097	-0.0632882	0.0462134	0.0418	-0.0673853	-0.076845	0.0418	0.0435825
0.0117405	0.00688944	0.464009	0.442918	-0.0669531	-0.0632774	0.0463239	0.0419	-0.0673699	-0.0768349	0.0419	0.0436868
0.0119389	0.00699366	0.465116	0.443975	-0.066938	-0.063253	0.0464345	0.042	-0.0673174	-0.07671	0.042	0.0437911
0.0119801	0.00703709	0.466224	0.445032	-0.0669358	-0.0632321	0.0465451	0.0421	-0.0672836	-0.0766201	0.0421	0.0438953
0.0119811	0.00729808	0.467331	0.446089	-0.0669196	-0.0630878	0.0466556	0.0422	-0.0672742	-0.0762894	0.0422	0.0439996
0.0119998	0.00746392	0.468439	0.447146	-0.0668401	-0.0630419	0.0467662	0.0423	-0.0672479	-0.0761039	0.0423	0.0441038
0.0120158	0.0076392	0.469546	0.448203	-0.0666758	-0.0630076	0.0468767	0.0424	-0.0671728	-0.0759785	0.0424	0.0442081
0.0122252	0.00787406	0.470653	0.44926	-0.0665516	-0.0630017	0.0469873	0.0425	-0.0671255	-0.0758025	0.0425	0.0443124
0.012405	0.008091	0.471761	0.450317	-0.0665197	-0.0629391	0.0470978	0.0426	-0.0671158	-0.075767	0.0426	0.0444166
0.0124855	0.00818663	0.472868	0.451374	-0.0664318	-0.0627872	0.0472084	0.0427	-0.0670257	-0.0757632	0.0427	0.0445209
0.0125415	0.00820064	0.473976	0.452431	-0.0664049	-0.0627866	0.047319	0.0428	-0.0670007	-0.0757521	0.0428	0.0446252
0.0125877	0.00828283	0.475083	0.453488	-0.0663746	-0.0626541	0.0474295	0.0429	-0.0666985	-0.0756564	0.0429	0.0447294
0.012608	0.00829733	0.47619	0.454545	-0.0662661	-0.0626477	0.0475401	0.043	-0.0666614	-0.0755815	0.043	0.0448337
0.0131331	0.00831737	0.477298	0.455603	-0.0662592	-0.0626075	0.0476506	0.0431	-0.0665899	-0.0755515	0.0431	0.044938
0.0131567	0.00846872	0.478405	0.45666	-0.0662126	-0.0624697	0.0477612	0.0432	-0.0665502	-0.0755397	0.0432	0.0450422
0.0132533	0.00851723	0.479513	0.457717	-0.0660496	-0.0624582	0.0478718	0.0433	-0.066549	-0.0754492	0.0433	0.0451465
0.0133276	0.00854151	0.48062	0.458774	-0.0660094	-0.0623882	0.0479823	0.0434	-0.066544	-0.0754258	0.0434	0.0452508
0.0137381	0.0087035	0.481728	0.459831	-0.0658232	-0.062342	0.0480929	0.0435	-0.0664964	-0.0752962	0.0435	0.045355
0.0138404	0.00901968	0.482835	0.460888	-0.0657202	-0.0622532	0.0482034	0.0436	-0.0664686	-0.0752603	0.0436	0.0454593
0.0138793	0.00909338	0.483942	0.461945	-0.0656427	-0.0622225	0.048314	0.0437	-0.0664189	-0.0751761	0.0437	0.0455635
0.0139146	0.00913709	0.48505	0.463002	-0.0653744	-0.0621946	0.0484245	0.0438	-0.0664144	-0.0751524	0.0438	0.0456678
0.0140947	0.00929634	0.486157	0.464059	-0.0652839	-0.0621624	0.0485351	0.0439	-0.0663743	-0.0751437	0.0439	0.0457721
0.0141088	0.00942316	0.487265	0.465116	-0.065239	-0.0621469	0.0486457	0.044	-0.0662638	-0.0751201	0.044	0.0458763
0.0143113	0.0094895	0.488372	0.466173	-0.0652009	-0.0621458	0.0487562	0.0441	-0.0662504	-0.075101	0.0441	0.0459806
0.0145491	0.00995153	0.48948	0.46723	-0.0650681	-0.062076	0.0488668	0.0442	-0.0662079	-0.0748545	0.0442	0.0460849
0.0146275	0.0100067	0.490587	0.468288	-0.0649785	-0.0620202	0.0489773	0.0443	-0.0661986	-0.0748506	0.0443	0.0461891
0.0149078	0.0101122	0.491694	0.469345	-0.0648821	-0.0619598	0.0490879	0.0444	-0.0661661	-0.0747498	0.0444	0.0462934
0.0152025	0.010157	0.492802	0.470402	-0.0648747	-0.0619198	0.0491985	0.0445	-0.0661642	-0.0747149	0.0445	0.0463977
0.0152184	0.0103369	0.493909	0.471459	-0.0648685	-0.0618747	0.049309	0.0446	-0.0661615	-0.0747144	0.0446	0.0465019
0.015291	0.0103743	0.495017	0.472516	-0.0648226	-0.0618607	0.0494196	0.0447	-0.0661237	-0.0746371	0.0447	0.0466062
0.0153698	0.0103826	0.496124	0.473573	-0.0647623	-0.0618008	0.0495301	0.0448	-0.0661097	-0.0746339	0.0448	0.0467105
0.0154457	0.0104091	0.497231	0.47463	-0.0647607	-0.0617912	0.0496407	0.0449	-0.0659048	-0.0744978	0.0449	0.0468147
0.0155569	0.0104368	0.498339	0.475687	-0.064633	-0.0617253	0.0497512	0.045	-0.0657068	-0.0744681	0.045	0.046919
0.0156326	0.0105337	0.499446	0.476744	-0.0645877	-0.0616681	0.0498618	0.0451	-0.0656405	-0.0744382	0.0451	0.0470233
0.0157279	0.0105828	0.500554	0.477801	-0.0644147	-0.0615978	0.0499724	0.0452	-0.0656349	-0.074399	0.0452	0.0471275
0.015819	0.0106586	0.501661	0.478858	-0.0643118	-0.0615151	0.0500829	0.0453	-0.0655453	-0.0743816	0.0453	0.0472318
0.0159393	0.0108456	0.502769	0.479915	-0.06428	-0.0613976	0.0501935	0.0454	-0.0654251	-0.0743238	0.0454	0.047336
0.0160132	0.0109811	0.503876	0.480973	-0.0642686	-0.0613611	0.050304	0.0455	-0.0654036	-0.0740431	0.0455	0.0474403
0.0163632	0.0114332	0.504983	0.48203	-0.0642551	-0.0613443	0.0504146	0.0456	-0.0653676	-0.0739287	0.0456	0.0475446
0.0165242	0.0114525	0.506091	0.483087	-0.0641179	-0.0613142	0.0505252	0.0457	-0.0653636	-0.0739066	0.0457	0.0476488
0.0165836	0.0116271	0.507198	0.484144	-0.0641171	-0.0612749	0.0506357	0.0458	-0.0653324	-0.0738661	0.0458	0.0477531
0.0167454	0.0117023	0.508306	0.485201	-0.0641058	-0.0612366	0.0507463	0.0459	-0.0651885	-0.0738638	0.0459	0.0478574
0.0172112	0.0117042	0.509413	0.486258	-0.0640984	-0.0611777	0.0508568	0.046	-0.0651273	-0.0738403	0.046	0.0479616
0.0173221	0.0118918	0.51052	0.487315	-0.0640251	-0.0611742	0.0509674	0.0461	-0.0651214	-0.0738328	0.0461	0.0480659
0.0173683	0.0119371	0.511628	0.488372	-0.0640139	-0.06115	0.0510779	0.0462	-0.0650295	-0.073813	0.0462	0.0481702
0.0177713	0.0121916	0.512735	0.489429	-0.0639996	-0.0609858	0.0511885	0.0463	-0.0650022	-0.0736405	0.0463	0.0482744
0.0178428	0.0124072	0.513843	0.490486	-0.0639345	-0.0608986	0.0512991	0.0464	-0.0649114	-0.0735739	0.0464	0.0483787
0.0179871	0.0124249	0.51495	0.491543	-0.0638497	-0.0608677	0.0514096	0.0465	-0.0647761	-0.0733747	0.0465	0.048483
0.0181782	0.0127116	0.516058	0.4926	-0.0638309	-0.0608552	0.0515202	0.0466	-0.064717	-0.0733652	0.0466	0.0485872
0.0184129	0.0127622	0.517165	0.493658	-0.0638263	-0.0608228	0.0516307	0.0467	-0.0646982	-0.0732959	0.0467	0.0486915
0.0185768	0.012793	0.518272	0.494715	-0.0637184	-0.0608145	0.0517413	0.0468	-0.0646565	-0.0731371	0.0468	0.0487957
0.018909	0.0127996	0.51938	0.495772	-0.0635058	-0.0607162	0.0518519	0.0469	-0.0646363	-0.0730482	0.0469	0.0489
0.0189754	0.0129183	0.520487	0.496829	-0.0633804	-0.0607107	0.0519624	0.047	-0.064321	-0.0730373	0.047	0.0490043
0.0192868	0.0131484	0.521595	0.497886	-0.0633459	-0.0606806	0.052073	0.0471	-0.0643093	-0.0728653	0.0471	0.0491085
0.0195934	0.0131942	0.522702	0.498943	-0.063303	-0.0605901	0.0521835	0.0472	-0.0642945	-0.072647	0.0472	0.0492128
0.019666	0.0134644	0.52381	0.5	-0.0632945	-0.0604402	0.0522941	0.0473	-0.0642199	-0.072413	0.0473	0.0493171
0.0196919	0.0134797	0.524917	0.501057	-0.0631398	-0.0604199	0.0524046	0.0474	-0.0641458	-0.0723469	0.0474	0.0494213
0.0197985	0.0135983	0.526024	0.502114	-0.0630784	-0.0603981	0.0525152	0.0475	-0.0641264	-0.0722263	0.0475	0.0495256
0.020053	0.0136517	0.527132	0.503171	-0.0630285	-0.0603444	0.0526258	0.0476	-0.0641018	-0.0721987	0.0476	0.0496299
0.0201934	0.01369	0.528239	0.504228	-0.0630183	-0.0602715	0.0527363	0.0477	-0.0641	-0.0721547	0.0477	0.0497341
0.0202874	0.0137354	0.529347	0.505285	-0.0629541	-0.0602346	0.0528469	0.0478	-0.0640362	-0.072152	0.0478	0.0498384
0.0204242	0.0139645	0.530454	0.506342	-0.0629428	-0.0601967	0.0529574	0.0479	-0.0637832	-0.0721322	0.0479	0.0499427
0.0204836	0.0141552	0.531561	0.5074	-0.0628562	-0.0599367	0.053068	0.048	-0.0637818	-0.0719355	0.048	0.0500469
0.020806	0.0142513	0.532669	0.508457	-0.062762	-0.0597988	0.0531786	0.0481	-0.0637762	-0.0719072	0.0481	0.0501512
0.021162	0.0142991	0.533776	0.509514	-0.0627525	-0.0597927	0.0532891	0.0482	-0.0637742	-0.0719	0.0482	0.0502554
0.0219946	0.0143254	0.534884	0.510571	-0.0626828	-0.0596263	0.0533997	0.0483	-0.063665	-0.0718865	0.0483	0.0503597
0.0221452	0.0148996	0.535991	0.511628	-0.0625737	-0.0596241	0.0535102	0.0484	-0.0636578	-0.0717935	0.0484	0.050464
0.0226635	0.0150575	0.537099	0.512685	-0.0623862	-0.0596207	0.0536208	0.0485	-0.0635204	-0.0717829	0.0485	0.0505682
0.0226833	0.0150655	0.538206	0.513742	-0.0623809	-0.0595748	0.0537313	0.0486	-0.0633687	-0.0717078	0.0486	0.0506725
0.0227063	0.0150704	0.539313	0.514799	-0.062373	-0.0595475	0.0538419	0.0487	-0.0633563	-0.0716202	0.0487	0.0507768
0.0228476	0.0152686	0.540421	0.515856	-0.0623099	-0.0594326	0.0539525	0.0488	-0.0632726	-0.0714913	0.0488	0.050881
0.0228525	0.0154572	0.541528	0.516913	-0.0623098	-0.0594075	0.054063	0.0489	-0.063251	-0.0714693	0.0489	0.0509853
0.0229251	0.0154666	0.542636	0.51797	-0.0622623	-0.0593825	0.0541736	0.049	-0.0631606	-0.0714416	0.049	0.0510896
0.0230195	0.0154916	0.543743	0.519027	-0.062186	-0.0593112	0.0542841	0.0491	-0.0631531	-0.0713683	0.0491	0.0511938
0.0230736	0.015613	0.54485	0.520085	-0.0621692	-0.0592858	0.0543947	0.0492	-0.0629601	-0.0712124	0.0492	0.0512981
0.0230829	0.0157821	0.545958	0.521142	-0.0621482	-0.0592392	0.0545053	0.0493	-0.0629441	-0.071181	0.0493	0.0514024
0.0232584	0.0158309	0.547065	0.522199	-0.0621341	-0.0592068	0.0546158	0.0494	-0.0629409	-0.0711436	0.0494	0.0515066
0.0232823	0.0159342	0.548173	0.523256	-0.0621333	-0.0591722	0.0547264	0.0495	-0.0629185	-0.0711072	0.0495	0.0516109
0.0236553	0.0161762	0.54928	0.524313	-0.0620647	-0.0591203	0.0548369	0.0496	-0.0627962	-0.0710612	0.0496	0.0517151
0.0238691	0.016201	0.550388	0.52537	-0.0620453	-0.0591111	0.0549475	0.0497	-0.0627631	-0.0708808	0.0497	0.0518194
0.023901	0.0163093	0.551495	0.526427	-0.0620153	-0.0590489	0.055058	0.0498	-0.0626718	-0.0706867	0.0498	0.0519237
0.0239625	0.0163125	0.552602	0.527484	-0.0619472	-0.0590386	0.0551686	0.0499	-0.0626567	-0.0706861	0.0499	0.0520279
0.0240462	0.0163283	0.55371	0.528541	-0.0618981	-0.0590221	0.0552792	0.05	-0.0625178	-0.0706513	0.05	0.0521322
0.024057	0.0164843	0.554817	0.529598	-0.0617677	-0.0589266	0.0553897	0.0501	-0.0625071	-0.070388	0.0501	0.0522365
0.0241752	0.0164869	0.555925	0.530655	-0.0617253	-0.0589248	0.0555003	0.0502	-0.0624983	-0.0702169	0.0502	0.0523407
0.0242468	0.0165734	0.557032	0.531712	-0.0616637	-0.0588574	0.0556108	0.0503	-0.0624736	-0.0701633	0.0503	0.052445
0.0243687	0.0166031	0.55814	0.53277	-0.0614352	-0.0588301	0.0557214	0.0504	-0.0624261	-0.0701291	0.0504	0.0525493
0.0245891	0.0167973	0.559247	0.533827	-0.0612949	-0.058765	0.055832	0.0505	-0.0623882	-0.0699784	0.0505	0.0526535
0.0246929	0.0168271	0.560354	0.534884	-0.0612474	-0.0587331	0.0559425	0.0506	-0.0622565	-0.0698484	0.0506	0.0527578
0.0247033	0.0168813	0.561462	0.535941	-0.0612148	-0.0586422	0.0560531	0.0507	-0.062241	-0.0697427	0.0507	0.0528621
0.0247208	0.0171152	0.562569	0.536998	-0.0611884	-0.0586085	0.0561636	0.0508	-0.0621664	-0.0695614	0.0508	0.0529663
0.0255161	0.01714	0.563677	0.538055	-0.0611427	-0.0586032	0.0562742	0.0509	-0.0621601	-0.069543	0.0509	0.0530706
0.0255991	0.0171664	0.564784	0.539112	-0.0611183	-0.0585912	0.0563847	0.051	-0.0621478	-0.069507	0.051	0.0531749
0.0256285	0.0173073	0.565891	0.540169	-0.0609192	-0.0585448	0.0564953	0.0511	-0.0619514	-0.0695042	0.0511	0.0532791
0.0256431	0.0173285	0.566999	0.541226	-0.0609053	-0.0584894	0.0566059	0.0512	-0.0619089	-0.0694717	0.0512	0.0533834
0.0256511	0.0174662	0.568106	0.542283	-0.0608474	-0.0584725	0.0567164	0.0513	-0.0618935	-0.0694689	0.0513	0.0534876
0.0261124	0.017572	0.569214	0.54334	-0.0607042	-0.0583441	0.056827	0.0514	-0.0618889	-0.0694628	0.0514	0.0535919
0.0261605	0.0175764	0.570321	0.544397	-0.0606654	-0.0582642	0.0569375	0.0515	-0.0618433	-0.0694243	0.0515	0.0536962
0.0263289	0.0176803	0.571429	0.545455	-0.0606333	-0.0581779	0.0570481	0.0516	-0.0618306	-0.0693178	0.0516	0.0538004
0.0264655	0.0176997	0.572536	0.546512	-0.0606131	-0.0581539	0.0571587	0.0517	-0.0617578	-0.0692697	0.0517	0.0539047
0.0264712	0.0179309	0.573643	0.547569	-0.0603027	-0.0580964	0.0572692	0.0518	-0.0616438	-0.0692478	0.0518	0.054009
0.0266473	0.0180124	0.574751	0.548626	-0.0602846	-0.0580933	0.0573798	0.0519	-0.061557	-0.0691522	0.0519	0.0541132
0.0267508	0.0180829	0.575858	0.549683	-0.0602585	-0.0580766	0.0574903	0.052	-0.0615563	-0.0691199	0.052	0.0542175
0.0268363	0.0182243	0.576966	0.55074	-0.0601689	-0.0580684	0.0576009	0.0521	-0.061484	-0.0690903	0.0521	0.0543218
0.0271935	0.0184515	0.578073	0.551797	-0.0601599	-0.0580606	0.0577114	0.0522	-0.0614515	-0.0690595	0.0522	0.054426
0.0273223	0.0186197	0.579181	0.552854	-0.0601438	-0.0580506	0.057822	0.0523	-0.0614204	-0.0689432	0.0523	0.0545303
0.0273868	0.01875	0.580288	0.553911	-0.0601098	-0.0580349	0.0579326	0.0524	-0.0613535	-0.0688601	0.0524	0.0546346
0.0274255	0.0190095	0.581395	0.554968	-0.0600571	-0.0580255	0.0580431	0.0525	-0.0613356	-0.0686522	0.0525	0.0547388
0.0275904	0.0191529	0.582503	0.556025	-0.0600518	-0.0579765	0.0581537	0.0526	-0.0613323	-0.068534	0.0526	0.0548431
0.0279762	0.0191644	0.58361	0.557082	-0.0600456	-0.057928	0.0582642	0.0527	-0.0613142	-0.0684763	0.0527	0.0549473
0.0284561	0.0191654	0.584718	0.55814	-0.0600442	-0.0578901	0.0583748	0.0528	-0.0613049	-0.0684609	0.0528	0.0550516
0.0284779	0.0191706	0.585825	0.559197	-0.0599247	-0.0578821	0.0584854	0.0529	-0.0612337	-0.0684103	0.0529	0.0551559
0.0287372	0.0193539	0.586932	0.560254	-0.0598911	-0.0578739	0.0585959	0.053	-0.0612304	-0.0683522	0.053	0.0552601
0.0289841	0.0194534	0.58804	0.561311	-0.0597816	-0.0577354	0.0587065	0.0531	-0.061225	-0.0681529	0.0531	0.0553644
0.029069	0.0194542	0.589147	0.562368	-0.0597405	-0.0577328	0.058817	0.0532	-0.0611943	-0.0680613	0.0532	0.0554687
0.0292604	0.0197533	0.590255	0.563425	-0.059642	-0.0576608	0.0589276	0.0533	-0.0609815	-0.0679826	0.0533	0.0555729
0.0293814	0.0198249	0.591362	0.564482	-0.0596356	-0.0576463	0.0590381	0.0534	-0.060882	-0.0679764	0.0534	0.0556772
0.0297012	0.0198778	0.59247	0.565539	-0.0594563	-0.0575887	0.0591487	0.0535	-0.0606294	-0.0679561	0.0535	0.0557815
0.0298057	0.0200399	0.593577	0.566596	-0.059383	-0.0575293	0.0592593	0.0536	-0.0606208	-0.0676661	0.0536	0.0558857
0.0300251	0.0201123	0.594684	0.567653	-0.0593433	-0.0573788	0.0593698	0.0537	-0.0605215	-0.0676298	0.0537	0.05599
0.0305438	0.0203108	0.595792	0.56871	-0.0593386	-0.0573382	0.0594804	0.0538	-0.060521	-0.0674446	0.0538	0.0560943
0.0305846	0.0207557	0.596899	0.569767	-0.0592848	-0.0573041	0.0595909	0.0539	-0.0604835	-0.0673643	0.0539	0.0561985
0.03065	0.0209335	0.598007	0.570825	-0.0592717	-0.0572836	0.0597015	0.054	-0.0604542	-0.0673011	0.054	0.0563028
0.0308223	0.0210587	0.599114	0.571882	-0.0591166	-0.0572763	0.0598121	0.0541	-0.060444	-0.0671956	0.0541	0.056407
0.0309874	0.0210704	0.600221	0.572939	-0.059106	-0.0572009	0.0599226	0.0542	-0.0602195	-0.0669263	0.0542	0.0565113
0.0312064	0.0211189	0.601329	0.573996	-0.0590733	-0.0571971	0.0600332	0.0543	-0.0601261	-0.0668482	0.0543	0.0566156
0.0312822	0.0212646	0.602436	0.575053	-0.0590404	-0.057188	0.0601437	0.0544	-0.0600976	-0.0668344	0.0544	0.0567198
0.0314461	0.0214177	0.603544	0.57611	-0.0589727	-0.0571441	0.0602543	0.0545	-0.0600785	-0.0668261	0.0545	0.0568241
0.031486	0.0215613	0.604651	0.577167	-0.0589296	-0.0571264	0.0603648	0.0546	-0.0600191	-0.0667349	0.0546	0.0569284
0.0318297	0.0218024	0.605759	0.578224	-0.0589143	-0.0570186	0.0604754	0.0547	-0.060014	-0.0667334	0.0547	0.0570326
0.0318734	0.0218139	0.606866	0.579281	-0.0588639	-0.0570102	0.060586	0.0548	-0.0599659	-0.0666703	0.0548	0.0571369
0.032331	0.0218534	0.607973	0.580338	-0.0588555	-0.0569628	0.0606965	0.0549	-0.059921	-0.0666641	0.0549	0.0572412
0.0326833	0.0218583	0.609081	0.581395	-0.0588024	-0.0569558	0.0608071	0.055	-0.059864	-0.0666522	0.055	0.0573454
0.032775	0.0218897	0.610188	0.582452	-0.0586712	-0.0569462	0.0609176	0.0551	-0.0598396	-0.0666247	0.0551	0.0574497
0.0327899	0.0219343	0.611296	0.58351	-0.0586586	-0.0568661	0.0610282	0.0552	-0.0598017	-0.0664096	0.0552	0.057554
0.0329297	0.0219422	0.612403	0.584567	-0.0586429	-0.056862	0.0611388	0.0553	-0.0597991	-0.0663239	0.0553	0.0576582
0.0334621	0.022022	0.613511	0.585624	-0.0586204	-0.0568312	0.0612493	0.0554	-0.0597594	-0.0661939	0.0554	0.0577625
0.033727	0.0222019	0.614618	0.586681	-0.0586195	-0.0568197	0.0613599	0.0555	-0.0596819	-0.066184	0.0555	0.0578668
0.0337621	0.022209	0.615725	0.587738	-0.0586124	-0.0567456	0.0614704	0.0556	-0.0595866	-0.0660148	0.0556	0.057971
0.0338215	0.0223373	0.616833	0.588795	-0.0586014	-0.0566395	0.061581	0.0557	-0.0595821	-0.0659818	0.0557	0.0580753
0.0343185	0.0223418	0.61794	0.589852	-0.0585656	-0.0566308	0.0616915	0.0558	-0.059558	-0.065944	0.0558	0.0581795
0.0347113	0.0227885	0.619048	0.590909	-0.0585387	-0.0566244	0.0618021	0.0559	-0.0595523	-0.0658553	0.0559	0.0582838
0.0348447	0.0228501	0.620155	0.591966	-0.058528	-0.0565342	0.0619127	0.056	-0.0595408	-0.0657262	0.056	0.0583881
0.0351224	0.0228723	0.621262	0.593023	-0.0584823	-0.0565169	0.0620232	0.0561	-0.0595193	-0.0656876	0.0561	0.0584923
0.0352651	0.0230586	0.62237	0.59408	-0.0584757	-0.0564264	0.0621338	0.0562	-0.0594811	-0.065647	0.0562	0.0585966
0.0356196	0.0230945	0.623477	0.595137	-0.0584712	-0.0562527	0.0622443	0.0563	-0.0594248	-0.0655845	0.0563	0.0587009
0.0356796	0.0233577	0.624585	0.596195	-0.0583338	-0.0562268	0.0623549	0.0564	-0.0594217	-0.065526	0.0564	0.0588051
0.0357127	0.0235461	0.625692	0.597252	-0.0583232	-0.0562141	0.0624655	0.0565	-0.0594107	-0.0655064	0.0565	0.0589094
0.0357551	0.0236087	0.6268	0.598309	-0.0583148	-0.0561649	0.062576	0.0566	-0.0593915	-0.0654566	0.0566	0.0590137
0.0358346	0.0243059	0.627907	0.599366	-0.0583104	-0.0561446	0.0626866	0.0567	-0.0593523	-0.0654291	0.0567	0.0591179
0.0359362	0.0247244	0.629014	0.600423	-0.0583015	-0.056137	0.0627971	0.0568	-0.0593344	-0.0654015	0.0568	0.0592222
0.0361209	0.0248135	0.630122	0.60148	-0.0582083	-0.0560876	0.0629077	0.0569	-0.0593278	-0.0653152	0.0569	0.0593265
0.0368962	0.024827	0.631229	0.602537	-0.0581667	-0.0560557	0.0630182	0.057	-0.0592691	-0.06506	0.057	0.0594307
0.0371511	0.0249694	0.632337	0.603594	-0.0581479	-0.0559256	0.0631288	0.0571	-0.0591462	-0.0650488	0.0571	0.059535
0.0374721	0.0253715	0.633444	0.604651	-0.0580831	-0.0559153	0.0632394	0.0572	-0.0591434	-0.0650262	0.0572	0.0596392
0.0376276	0.025379	0.634551	0.605708	-0.0580309	-0.055905	0.0633499	0.0573	-0.0591337	-0.0650064	0.0573	0.0597435
0.0377206	0.0256426	0.635659	0.606765	-0.0579196	-0.0558678	0.0634605	0.0574	-0.0591145	-0.0649927	0.0574	0.0598478
0.0379161	0.0257025	0.636766	0.607822	-0.0578848	-0.0557981	0.063571	0.0575	-0.0591036	-0.0648994	0.0575	0.059952
0.0380286	0.0260099	0.637874	0.608879	-0.0578542	-0.055768	0.0636816	0.0576	-0.0590817	-0.0648425	0.0576	0.0600563
0.0380483	0.0261415	0.638981	0.609937	-0.0578192	-0.0557589	0.0637922	0.0577	-0.0590375	-0.064696	0.0577	0.0601606
0.0383562	0.0262722	0.640089	0.610994	-0.0578084	-0.0557562	0.0639027	0.0578	-0.0590209	-0.0644784	0.0578	0.0602648
0.0383837	0.0263107	0.641196	0.612051	-0.057793	-0.0557527	0.0640133	0.0579	-0.0589911	-0.0644139	0.0579	0.0603691
0.0383891	0.0269061	0.642303	0.613108	-0.0577031	-0.0556658	0.0641238	0.058	-0.0588476	-0.0643756	0.058	0.0604734
0.0384719	0.0270157	0.643411	0.614165	-0.0576026	-0.055524	0.0642344	0.0581	-0.0588272	-0.0642382	0.0581	0.0605776
0.0387843	0.0272817	0.644518	0.615222	-0.0575723	-0.0555215	0.0643449	0.0582	-0.0587785	-0.0642016	0.0582	0.0606819
0.0388522	0.0273859	0.645626	0.616279	-0.057547	-0.0554261	0.0644555	0.0583	-0.0587433	-0.0640182	0.0583	0.0607862
0.038884	0.0274037	0.646733	0.617336	-0.0575356	-0.0554166	0.0645661	0.0584	-0.0586185	-0.0640106	0.0584	0.0608904
0.0389487	0.0274291	0.647841	0.618393	-0.0575149	-0.0553568	0.0646766	0.0585	-0.0585645	-0.0639702	0.0585	0.0609947
0.0393931	0.0274319	0.648948	0.61945	-0.0573663	-0.0553563	0.0647872	0.0586	-0.0585581	-0.0639143	0.0586	0.0610989
0.0394731	0.0275473	0.650055	0.620507	-0.057364	-0.0552337	0.0648977	0.0587	-0.0585569	-0.0638772	0.0587	0.0612032
0.039671	0.0278355	0.651163	0.621564	-0.0573567	-0.0552072	0.0650083	0.0588	-0.0585334	-0.0636231	0.0588	0.0613075
0.0406666	0.0278396	0.65227	0.622622	-0.0572974	-0.0551929	0.0651189	0.0589	-0.058525	-0.0636117	0.0589	0.0614117
0.0407696	0.0283766	0.653378	0.623679	-0.0572758	-0.0551846	0.0652294	0.059	-0.0585226	-0.0635977	0.059	0.061516
0.0409762	0.0285707	0.654485	0.624736	-0.0572694	-0.0551824	0.06534	0.0591	-0.0584791	-0.0635371	0.0591	0.0616203
0.0419746	0.0286036	0.655592	0.625793	-0.057219	-0.0551235	0.0654505	0.0592	-0.0584723	-0.0635245	0.0592	0.0617245
0.0421911	0.0286231	0.6567	0.62685	-0.0571964	-0.0550306	0.0655611	0.0593	-0.0584242	-0.0634799	0.0593	0.0618288
0.0425082	0.0288376	0.657807	0.627907	-0.0571952	-0.0550032	0.0656716	0.0594	-0.0584207	-0.0633234	0.0594	0.0619331
0.0429101	0.028851	0.658915	0.628964	-0.057191	-0.0549445	0.0657822	0.0595	-0.0583315	-0.0632493	0.0595	0.0620373
0.0429391	0.0288871	0.660022	0.630021	-0.057182	-0.0549301	0.0658928	0.0596	-0.0583202	-0.0632199	0.0596	0.0621416
0.0433958	0.0289735	0.66113	0.631078	-0.0570775	-0.0549277	0.0660033	0.0597	-0.058299	-0.062875	0.0597	0.0622459
0.0434633	0.0290101	0.662237	0.632135	-0.057053	-0.0549101	0.0661139	0.0598	-0.0581843	-0.0628706	0.0598	0.0623501
0.0435183	0.029141	0.663344	0.633192	-0.0570365	-0.0548835	0.0662244	0.0599	-0.0581138	-0.0626461	0.0599	0.0624544
0.0439523	0.0295529	0.664452	0.634249	-0.0569969	-0.0548382	0.066335	0.06	-0.0581046	-0.0624783	0.06	0.0625586
0.0439999	0.0295685	0.665559	0.635307	-0.0569953	-0.0548149	0.0664456	0.0601	-0.0580911	-0.0624594	0.0601	0.0626629
0.0444298	0.0296082	0.666667	0.636364	-0.0569215	-0.0548007	0.0665561	0.0602	-0.0580416	-0.062431	0.0602	0.0627672
0.0446037	0.0298164	0.667774	0.637421	-0.0569096	-0.0548	0.0666667	0.0603	-0.0579761	-0.0623607	0.0603	0.0628714
0.0446616	0.0303944	0.668882	0.638478	-0.0567562	-0.0547516	0.0667772	0.0604	-0.0579602	-0.0623582	0.0604	0.0629757
0.0448338	0.0303994	0.669989	0.639535	-0.0567336	-0.0547388	0.0668878	0.0605	-0.0578303	-0.062344	0.0605	0.06308
0.0454331	0.0305621	0.671096	0.640592	-0.0567243	-0.0546826	0.0669983	0.0606	-0.0578138	-0.0622955	0.0606	0.0631842
0.0459445	0.0306902	0.672204	0.641649	-0.0566444	-0.0546466	0.0671089	0.0607	-0.0578104	-0.0622258	0.0607	0.0632885
0.0460465	0.030756	0.673311	0.642706	-0.0565345	-0.054645	0.0672195	0.0608	-0.0577236	-0.0622014	0.0608	0.0633928
0.0462625	0.0308965	0.674419	0.643763	-0.0565325	-0.0544365	0.06733	0.0609	-0.0577067	-0.0621776	0.0609	0.063497
0.0464343	0.031175	0.675526	0.64482	-0.0565197	-0.0544325	0.0674406	0.061	-0.0574624	-0.0621456	0.061	0.0636013
0.0464527	0.0312189	0.676633	0.645877	-0.0564668	-0.0544165	0.0675511	0.0611	-0.05743	-0.062135	0.0611	0.0637056
0.0467795	0.0320153	0.677741	0.646934	-0.0563954	-0.0542463	0.0676617	0.0612	-0.0573483	-0.0621175	0.0612	0.0638098
0.046979	0.0321202	0.678848	0.647992	-0.0563787	-0.0541924	0.0677722	0.0613	-0.0573023	-0.062021	0.0613	0.0639141
0.0473917	0.0323572	0.679956	0.649049	-0.056335	-0.0541909	0.0678828	0.0614	-0.0572886	-0.0619141	0.0614	0.0640184
0.0474354	0.0323579	0.681063	0.650106	-0.0562355	-0.0541456	0.0679934	0.0615	-0.0572178	-0.061909	0.0615	0.0641226
0.0478829	0.0325176	0.682171	0.651163	-0.0561922	-0.054078	0.0681039	0.0616	-0.0572092	-0.0618933	0.0616	0.0642269
0.047927	0.0327203	0.683278	0.65222	-0.0561305	-0.0540708	0.0682145	0.0617	-0.0571925	-0.0618387	0.0617	0.0643311
0.0480186	0.0331045	0.684385	0.653277	-0.0560228	-0.054065	0.068325	0.0618	-0.0570677	-0.0618351	0.0618	0.0644354
0.0480373	0.0331057	0.685493	0.654334	-0.0559846	-0.0540015	0.0684356	0.0619	-0.0570235	-0.0617309	0.0619	0.0645397
0.0480724	0.0331556	0.6866	0.655391	-0.0559721	-0.0539921	0.0685462	0.062	-0.0569942	-0.0616889	0.062	0.0646439
0.0481907	0.0332308	0.687708	0.656448	-0.0558831	-0.0539541	0.0686567	0.0621	-0.0569724	-0.0616421	0.0621	0.0647482
0.0487131	0.0332514	0.688815	0.657505	-0.0557884	-0.0539096	0.0687673	0.0622	-0.0569143	-0.0615181	0.0622	0.0648525
0.0488396	0.0333326	0.689922	0.658562	-0.0557403	-0.0538801	0.0688778	0.0623	-0.0569019	-0.0614568	0.0623	0.0649567
0.048893	0.033401	0.69103	0.659619	-0.0556067	-0.0537769	0.0689884	0.0624	-0.0568916	-0.061398	0.0624	0.065061
0.049214	0.0334095	0.692137	0.660677	-0.0555655	-0.0537116	0.0690989	0.0625	-0.0568248	-0.0612106	0.0625	0.0651653
0.04949	0.03357	0.693245	0.661734	-0.0555637	-0.0536823	0.0692095	0.0626	-0.0567905	-0.0611279	0.0626	0.0652695
0.0497567	0.0336832	0.694352	0.662791	-0.0555351	-0.0536417	0.0693201	0.0627	-0.0567812	-0.061047	0.0627	0.0653738
0.050375	0.0340778	0.69546	0.663848	-0.0553759	-0.0536199	0.0694306	0.0628	-0.0566883	-0.0610343	0.0628	0.0654781
0.0509281	0.0341666	0.696567	0.664905	-0.0552362	-0.0535595	0.0695412	0.0629	-0.0566837	-0.0609949	0.0629	0.0655823
0.0509799	0.034533	0.697674	0.665962	-0.0551374	-0.0535539	0.0696517	0.063	-0.0566559	-0.0609648	0.063	0.0656866
0.0510448	0.0346636	0.698782	0.667019	-0.0550304	-0.0534741	0.0697623	0.0631	-0.0566508	-0.0608452	0.0631	0.0657908
0.0511611	0.0348131	0.699889	0.668076	-0.054963	-0.0534511	0.0698729	0.0632	-0.0566495	-0.0607371	0.0632	0.0658951
0.0515138	0.0350847	0.700997	0.669133	-0.0549606	-0.0533694	0.0699834	0.0633	-0.0564851	-0.0607185	0.0633	0.0659994
0.0515819	0.0351517	0.702104	0.67019	-0.0549356	-0.0533325	0.070094	0.0634	-0.0564186	-0.0606174	0.0634	0.0661036
0.0522997	0.0354808	0.703212	0.671247	-0.0548722	-0.0533248	0.0702045	0.0635	-0.0563534	-0.0605285	0.0635	0.0662079
0.0524432	0.0360886	0.704319	0.672304	-0.0548271	-0.0533079	0.0703151	0.0636	-0.0563244	-0.0605235	0.0636	0.0663122
0.0525449	0.03618	0.705426	0.673362	-0.0548063	-0.0532245	0.0704256	0.0637	-0.0563059	-0.060474	0.0637	0.0664164
0.0526377	0.0363219	0.706534	0.674419	-0.0547751	-0.0532222	0.0705362	0.0638	-0.0562527	-0.0604062	0.0638	0.0665207
0.0529965	0.036341	0.707641	0.675476	-0.0547064	-0.0531853	0.0706468	0.0639	-0.0561937	-0.0603973	0.0639	0.066625
0.0530214	0.0364854	0.708749	0.676533	-0.0546908	-0.0530856	0.0707573	0.064	-0.0561855	-0.0603572	0.064	0.0667292
0.0531722	0.0366767	0.709856	0.67759	-0.0545584	-0.0530749	0.0708679	0.0641	-0.0560657	-0.0602441	0.0641	0.0668335
0.0532061	0.0367213	0.710963	0.678647	-0.0545564	-0.0530291	0.0709784	0.0642	-0.0560302	-0.0602431	0.0642	0.0669378
0.053364	0.0373764	0.712071	0.679704	-0.0544747	-0.0529744	0.071089	0.0643	-0.0560183	-0.0600235	0.0643	0.067042
0.0536313	0.0374145	0.713178	0.680761	-0.0544286	-0.0529634	0.0711996	0.0644	-0.0559766	-0.0599224	0.0644	0.0671463
0.0544882	0.0376658	0.714286	0.681818	-0.0543807	-0.0528909	0.0713101	0.0645	-0.0558794	-0.059879	0.0645	0.0672505
0.0548248	0.0376704	0.715393	0.682875	-0.0543802	-0.0528725	0.0714207	0.0646	-0.0558326	-0.0598697	0.0646	0.0673548
0.0551625	0.037824	0.716501	0.683932	-0.0543255	-0.052834	0.0715312	0.0647	-0.0557816	-0.0598516	0.0647	0.0674591
0.0554148	0.0378674	0.717608	0.684989	-0.0543057	-0.0528299	0.0716418	0.0648	-0.0557065	-0.0597837	0.0648	0.0675633
0.0563287	0.0378883	0.718715	0.686047	-0.0542688	-0.0528145	0.0717523	0.0649	-0.0556611	-0.0597548	0.0649	0.0676676
0.0569457	0.0379754	0.719823	0.687104	-0.054135	-0.0527409	0.0718629	0.065	-0.0556344	-0.0596343	0.065	0.0677719
0.0569617	0.0382182	0.72093	0.688161	-0.0540859	-0.0526753	0.0719735	0.0651	-0.0555544	-0.0596015	0.0651	0.0678761
0.0578336	0.0390597	0.722038	0.689218	-0.0540486	-0.0525976	0.072084	0.0652	-0.0555457	-0.0595843	0.0652	0.0679804
0.0578636	0.0391139	0.723145	0.690275	-0.0540169	-0.0525772	0.0721946	0.0653	-0.0554741	-0.0595744	0.0653	0.0680847
0.0579373	0.0393331	0.724252	0.691332	-0.0540012	-0.0525632	0.0723051	0.0654	-0.0554212	-0.0594906	0.0654	0.0681889
0.0579497	0.0397829	0.72536	0.692389	-0.0539572	-0.0525585	0.0724157	0.0655	-0.0553823	-0.0594699	0.0655	0.0682932
0.0581138	0.0403016	0.726467	0.693446	-0.0539047	-0.052547	0.0725263	0.0656	-0.0553467	-0.0594618	0.0656	0.0683975
0.0584608	0.0408174	0.727575	0.694503	-0.0538994	-0.052534	0.0726368	0.0657	-0.0553456	-0.0594114	0.0657	0.0685017
0.0586236	0.041107	0.728682	0.69556	-0.0538667	-0.0525254	0.0727474	0.0658	-0.055266	-0.0593466	0.0658	0.068606
0.0586419	0.0412288	0.72979	0.696617	-0.0538303	-0.0524688	0.0728579	0.0659	-0.055251	-0.0592735	0.0659	0.0687102
0.0590774	0.0413476	0.730897	0.697674	-0.053823	-0.0524605	0.0729685	0.066	-0.0552343	-0.0592487	0.066	0.0688145
0.0591979	0.0414987	0.732004	0.698732	-0.0538216	-0.0524518	0.073079	0.0661	-0.0552116	-0.0591698	0.0661	0.0689188
0.0594106	0.0415601	0.733112	0.699789	-0.0537653	-0.0524318	0.0731896	0.0662	-0.0552006	-0.0591086	0.0662	0.069023
0.0594476	0.0416225	0.734219	0.700846	-0.053741	-0.0524284	0.0733002	0.0663	-0.0551712	-0.0590723	0.0663	0.0691273
0.0597067	0.041663	0.735327	0.701903	-0.0537218	-0.0523715	0.0734107	0.0664	-0.0550521	-0.0590495	0.0664	0.0692316
0.0598926	0.0421917	0.736434	0.70296	-0.0536235	-0.0523712	0.0735213	0.0665	-0.0550426	-0.0590089	0.0665	0.0693358
0.0600036	0.0426128	0.737542	0.704017	-0.0535933	-0.0523266	0.0736318	0.0666	-0.0550041	-0.0589532	0.0666	0.0694401
0.0600585	0.0428534	0.738649	0.705074	-0.0535699	-0.0523101	0.0737424	0.0667	-0.054976	-0.0589358	0.0667	0.0695444
0.0603343	0.0429018	0.739756	0.706131	-0.053525	-0.0522952	0.073853	0.0668	-0.0549304	-0.0589156	0.0668	0.0696486
0.0604021	0.0436552	0.740864	0.707188	-0.053408	-0.0522882	0.0739635	0.0669	-0.0549265	-0.0588848	0.0669	0.0697529
0.0605334	0.0460245	0.741971	0.708245	-0.0533934	-0.0522738	0.0740741	0.067	-0.0548792	-0.058876	0.067	0.0698572
0.060584	0.0460858	0.743079	0.709302	-0.0533894	-0.0521891	0.0741846	0.0671	-0.054849	-0.0588522	0.0671	0.0699614
0.060605	0.0463627	0.744186	0.710359	-0.0533613	-0.0521666	0.0742952	0.0672	-0.0548248	-0.0588505	0.0672	0.0700657
0.0606202	0.0468894	0.745293	0.711416	-0.0533513	-0.0521349	0.0744057	0.0673	-0.0548122	-0.0588311	0.0673	0.07017
0.0612251	0.0469729	0.746401	0.712474	-0.0533322	-0.0521223	0.0745163	0.0674	-0.0547421	-0.0588165	0.0674	0.0702742
0.0612258	0.0472298	0.747508	0.713531	-0.0532586	-0.0520032	0.0746269	0.0675	-0.0547302	-0.0587108	0.0675	0.0703785
0.061274	0.0472339	0.748616	0.714588	-0.0532529	-0.051979	0.0747374	0.0676	-0.0547189	-0.0586992	0.0676	0.0704827
0.0614321	0.0473621	0.749723	0.715645	-0.0532395	-0.0519276	0.074848	0.0677	-0.0547081	-0.05869	0.0677	0.070587
0.0614533	0.047453	0.750831	0.716702	-0.0531681	-0.051916	0.0749585	0.0678	-0.0547069	-0.0586106	0.0678	0.0706913
0.0615534	0.0478599	0.751938	0.717759	-0.0531563	-0.0518666	0.0750691	0.0679	-0.0547031	-0.0585124	0.0679	0.0707955
0.0616315	0.0481871	0.753045	0.718816	-0.0530388	-0.0517875	0.0751797	0.068	-0.0546701	-0.0585036	0.068	0.0708998
0.0622211	0.0486237	0.754153	0.719873	-0.0530189	-0.0517663	0.0752902	0.0681	-0.0546391	-0.0584832	0.0681	0.0710041
0.0625175	0.0486277	0.75526	0.72093	-0.053006	-0.0517562	0.0754008	0.0682	-0.0546368	-0.0584525	0.0682	0.0711083
0.0628834	0.0493472	0.756368	0.721987	-0.0529495	-0.0517109	0.0755113	0.0683	-0.0545817	-0.0583927	0.0683	0.0712126
0.0631337	0.0494158	0.757475	0.723044	-0.0529094	-0.0516576	0.0756219	0.0684	-0.0545539	-0.0583781	0.0684	0.0713169
0.0632893	0.0495196	0.758583	0.724101	-0.0528971	-0.0516151	0.0757324	0.0685	-0.0545462	-0.0583095	0.0685	0.0714211
0.0634732	0.0504113	0.75969	0.725159	-0.0528254	-0.0516113	0.075843	0.0686	-0.0545158	-0.0582498	0.0686	0.0715254
0.063802	0.0521406	0.760797	0.726216	-0.0527425	-0.0515349	0.0759536	0.0687	-0.0544511	-0.0582037	0.0687	0.0716297
0.063822	0.0521931	0.761905	0.727273	-0.0527381	-0.0514543	0.0760641	0.0688	-0.0544434	-0.0580307	0.0688	0.0717339
0.0642541	0.0525024	0.763012	0.72833	-0.0527085	-0.0514405	0.0761747	0.0689	-0.0544156	-0.0580092	0.0689	0.0718382
0.0642704	0.052606	0.76412	0.729387	-0.0527011	-0.0513635	0.0762852	0.069	-0.0543943	-0.0578878	0.069	0.0719424
0.0644594	0.0526638	0.765227	0.730444	-0.0526615	-0.051349	0.0763958	0.0691	-0.0543858	-0.0578672	0.0691	0.0720467
0.0653345	0.0527051	0.766334	0.731501	-0.0526375	-0.0513441	0.0765064	0.0692	-0.0543751	-0.0578196	0.0692	0.072151
0.0654832	0.0527812	0.767442	0.732558	-0.0525899	-0.0512077	0.0766169	0.0693	-0.054313	-0.0577725	0.0693	0.0722552
0.065568	0.0528093	0.768549	0.733615	-0.0524723	-0.0512057	0.0767275	0.0694	-0.0542687	-0.0577346	0.0694	0.0723595
0.066336	0.0530901	0.769657	0.734672	-0.0523236	-0.0511638	0.076838	0.0695	-0.0542574	-0.0576394	0.0695	0.0724638
0.0664805	0.0538359	0.770764	0.735729	-0.0523043	-0.0510979	0.0769486	0.0696	-0.0541822	-0.0575521	0.0696	0.072568
0.0668355	0.053999	0.771872	0.736786	-0.052231	-0.051081	0.0770591	0.0697	-0.0541472	-0.0575377	0.0697	0.0726723
0.0679749	0.0540335	0.772979	0.737844	-0.0522083	-0.0510654	0.0771697	0.0698	-0.0540678	-0.0575213	0.0698	0.0727766
0.0684002	0.0540981	0.774086	0.738901	-0.0521797	-0.0510568	0.0772803	0.0699	-0.0539806	-0.0574014	0.0699	0.0728808
0.0690386	0.054172	0.775194	0.739958	-0.0521683	-0.051049	0.0773908	0.07	-0.0539267	-0.0573187	0.07	0.0729851
0.0690816	0.0542947	0.776301	0.741015	-0.0521221	-0.0509885	0.0775014	0.0701	-0.0538611	-0.0572838	0.0701	0.0730894
0.0692603	0.0548213	0.777409	0.742072	-0.0520607	-0.0509647	0.0776119	0.0702	-0.0538512	-0.0571823	0.0702	0.0731936
0.0695296	0.0548772	0.778516	0.743129	-0.0520327	-0.0509228	0.0777225	0.0703	-0.0538104	-0.0571792	0.0703	0.0732979
0.0697229	0.0549061	0.779623	0.744186	-0.0520291	-0.0508641	0.0778331	0.0704	-0.0537988	-0.0571066	0.0704	0.0734021
0.0698336	0.0551452	0.780731	0.745243	-0.0520132	-0.0508268	0.0779436	0.0705	-0.0537967	-0.0569985	0.0705	0.0735064
0.0700609	0.0561271	0.781838	0.7463	-0.0520004	-0.0508203	0.0780542	0.0706	-0.0537496	-0.0568951	0.0706	0.0736107
0.0710566	0.0562319	0.782946	0.747357	-0.0518147	-0.0508166	0.0781647	0.0707	-0.0537187	-0.0568882	0.0707	0.0737149
0.0710649	0.0563193	0.784053	0.748414	-0.0517695	-0.0507879	0.0782753	0.0708	-0.0537078	-0.0565778	0.0708	0.0738192
0.0710922	0.0567104	0.785161	0.749471	-0.0517202	-0.0507771	0.0783858	0.0709	-0.0536919	-0.0564782	0.0709	0.0739235
0.0712176	0.0570855	0.786268	0.750529	-0.0516944	-0.0507698	0.0784964	0.071	-0.0536688	-0.0564167	0.071	0.0740277
0.0712757	0.0573556	0.787375	0.751586	-0.0516259	-0.0506573	0.078607	0.0711	-0.0536504	-0.0564097	0.0711	0.074132
0.0720182	0.05754	0.788483	0.752643	-0.0516117	-0.0506391	0.0787175	0.0712	-0.0536269	-0.0562944	0.0712	0.0742363
0.0730855	0.0583131	0.78959	0.7537	-0.0516087	-0.0505936	0.0788281	0.0713	-0.0535333	-0.0561631	0.0713	0.0743405
0.0731566	0.0583287	0.790698	0.754757	-0.0516038	-0.050476	0.0789386	0.0714	-0.0534669	-0.0561275	0.0714	0.0744448
0.073408	0.0583552	0.791805	0.755814	-0.0515699	-0.0504548	0.0790492	0.0715	-0.0534607	-0.0559052	0.0715	0.0745491
0.0742034	0.0585421	0.792913	0.756871	-0.051569	-0.0504511	0.0791598	0.0716	-0.0534421	-0.0558909	0.0716	0.0746533
0.0743356	0.0585809	0.79402	0.757928	-0.0515045	-0.0504218	0.0792703	0.0717	-0.0534414	-0.0558144	0.0717	0.0747576
0.0744814	0.0587384	0.795127	0.758985	-0.0513817	-0.0504057	0.0793809	0.0718	-0.0534348	-0.0558112	0.0718	0.0748618
0.075	0.058781	0.796235	0.760042	-0.0513625	-0.0504034	0.0794914	0.0719	-0.0534122	-0.0557714	0.0719	0.0749661
0.0752215	0.0589194	0.797342	0.761099	-0.0513492	-0.0503844	0.079602	0.072	-0.0533711	-0.0557298	0.072	0.0750704
0.0753062	0.0589293	0.79845	0.762156	-0.0513347	-0.0502901	0.0797125	0.0721	-0.0533332	-0.0555656	0.0721	0.0751746
0.0753384	0.0590453	0.799557	0.763214	-0.0512968	-0.0502417	0.0798231	0.0722	-0.0532966	-0.0554855	0.0722	0.0752789
0.0755033	0.059346	0.800664	0.764271	-0.051277	-0.0502363	0.0799337	0.0723	-0.0532852	-0.0554724	0.0723	0.0753832
0.0755656	0.0593744	0.801772	0.765328	-0.051216	-0.0500768	0.0800442	0.0724	-0.0532416	-0.0554518	0.0724	0.0754874
0.0756237	0.05963	0.802879	0.766385	-0.0511425	-0.0500352	0.0801548	0.0725	-0.0532402	-0.0551728	0.0725	0.0755917
0.076292	0.0597054	0.803987	0.767442	-0.0511019	-0.0500134	0.0802653	0.0726	-0.0531839	-0.0551679	0.0726	0.075696
0.0763055	0.0598635	0.805094	0.768499	-0.0510838	-0.0499858	0.0803759	0.0727	-0.053166	-0.0551535	0.0727	0.0758002
0.0767486	0.0600183	0.806202	0.769556	-0.0510594	-0.049979	0.0804865	0.0728	-0.0531082	-0.0551354	0.0728	0.0759045
0.076967	0.0600427	0.807309	0.770613	-0.0510382	-0.0499019	0.080597	0.0729	-0.0531002	-0.0550367	0.0729	0.0760088
0.077558	0.0602216	0.808416	0.77167	-0.0510302	-0.0498953	0.0807076	0.073	-0.0530993	-0.0550072	0.073	0.076113
0.0777148	0.0608599	0.809524	0.772727	-0.0509398	-0.0498793	0.0808181	0.0731	-0.053044	-0.0549883	0.0731	0.0762173
0.078033	0.0615495	0.810631	0.773784	-0.0507988	-0.0498697	0.0809287	0.0732	-0.0530151	-0.0549706	0.0732	0.0763216
0.0781374	0.0616827	0.811739	0.774841	-0.0507762	-0.0498402	0.0810392	0.0733	-0.0530089	-0.0548319	0.0733	0.0764258
0.0783413	0.0618242	0.812846	0.775899	-0.0507634	-0.0498023	0.0811498	0.0734	-0.0529823	-0.0547553	0.0734	0.0765301
0.0786003	0.0628489	0.813953	0.776956	-0.0507376	-0.0497889	0.0812604	0.0735	-0.0529314	-0.0545999	0.0735	0.0766343
0.0787463	0.0628847	0.815061	0.778013	-0.0506164	-0.0497215	0.0813709	0.0736	-0.0528938	-0.054589	0.0736	0.0767386
0.0787689	0.0630114	0.816168	0.77907	-0.0506086	-0.0496634	0.0814815	0.0737	-0.0528683	-0.0545733	0.0737	0.0768429
0.0790546	0.0630653	0.817276	0.780127	-0.0505933	-0.049646	0.081592	0.0738	-0.0528671	-0.054564	0.0738	0.0769471
0.079074	0.063642	0.818383	0.781184	-0.050509	-0.049571	0.0817026	0.0739	-0.0528227	-0.0545008	0.0739	0.0770514
0.0794705	0.0636715	0.819491	0.782241	-0.0504343	-0.0495658	0.0818132	0.074	-0.052768	-0.0544671	0.074	0.0771557
0.0796945	0.0648009	0.820598	0.783298	-0.0504296	-0.0495066	0.0819237	0.0741	-0.0527493	-0.0544179	0.0741	0.0772599
0.0801486	0.0653162	0.821705	0.784355	-0.050423	-0.0493725	0.0820343	0.0742	-0.0526952	-0.0543848	0.0742	0.0773642
0.0804215	0.0657045	0.822813	0.785412	-0.0503598	-0.0493444	0.0821448	0.0743	-0.0526943	-0.0543184	0.0743	0.0774685
0.080572	0.0660638	0.82392	0.786469	-0.0503466	-0.0493115	0.0822554	0.0744	-0.0525874	-0.054288	0.0744	0.0775727
0.0807352	0.0675525	0.825028	0.787526	-0.0503017	-0.0492174	0.0823659	0.0745	-0.0525523	-0.0542791	0.0745	0.077677
0.0809181	0.0675994	0.826135	0.788584	-0.0502997	-0.0492131	0.0824765	0.0746	-0.0525461	-0.0542496	0.0746	0.0777813
0.0809843	0.0681978	0.827243	0.789641	-0.0502957	-0.0491041	0.0825871	0.0747	-0.0525391	-0.0542429	0.0747	0.0778855
0.0810257	0.0683573	0.82835	0.790698	-0.0502691	-0.0490923	0.0826976	0.0748	-0.0525372	-0.0542385	0.0748	0.0779898
0.0819619	0.0684811	0.829457	0.791755	-0.0502531	-0.0490744	0.0828082	0.0749	-0.0524795	-0.0542233	0.0749	0.078094
0.0826063	0.0687173	0.830565	0.792812	-0.050219	-0.0490677	0.0829187	0.075	-0.0524656	-0.0542073	0.075	0.0781983
0.082748	0.0689927	0.831672	0.793869	-0.0502185	-0.0490069	0.0830293	0.0751	-0.0524574	-0.0541884	0.0751	0.0783026
0.0830043	0.0691347	0.83278	0.794926	-0.0502009	-0.0489675	0.0831399	0.0752	-0.0524401	-0.0541836	0.0752	0.0784068
0.0830715	0.0691372	0.833887	0.795983	-0.0501646	-0.0489118	0.0832504	0.0753	-0.0524151	-0.0541341	0.0753	0.0785111
0.0836264	0.0692927	0.834994	0.79704	-0.050148	-0.0488454	0.083361	0.0754	-0.0523784	-0.0540928	0.0754	0.0786154
0.0837622	0.0693279	0.836102	0.798097	-0.0501348	-0.0488149	0.0834715	0.0755	-0.0523037	-0.0540634	0.0755	0.0787196
0.0842581	0.0693529	0.837209	0.799154	-0.0501266	-0.0488061	0.0835821	0.0756	-0.052283	-0.0540618	0.0756	0.0788239
0.0842581	0.0700994	0.838317	0.800211	-0.0501054	-0.0487115	0.0836926	0.0757	-0.0521766	-0.0540617	0.0757	0.0789282
0.0842718	0.0702612	0.839424	0.801268	-0.0500977	-0.048705	0.0838032	0.0758	-0.0521664	-0.0540128	0.0758	0.0790324
0.084304	0.0703006	0.840532	0.802326	-0.0500813	-0.048632	0.0839138	0.0759	-0.0521517	-0.0539942	0.0759	0.0791367
0.084531	0.0704101	0.841639	0.803383	-0.0500777	-0.0486054	0.0840243	0.076	-0.0520012	-0.0539939	0.076	0.079241
0.0846437	0.0704443	0.842746	0.80444	-0.0500578	-0.0486009	0.0841349	0.0761	-0.0519409	-0.0539891	0.0761	0.0793452
0.0847504	0.0704574	0.843854	0.805497	-0.0500464	-0.0485699	0.0842454	0.0762	-0.0519257	-0.0538944	0.0762	0.0794495
0.084875	0.0710705	0.844961	0.806554	-0.0499892	-0.0485463	0.084356	0.0763	-0.0518805	-0.0538681	0.0763	0.0795537
0.0858732	0.0710746	0.846069	0.807611	-0.0499003	-0.0485418	0.0844666	0.0764	-0.0518138	-0.0537719	0.0764	0.079658
0.0858948	0.0712564	0.847176	0.808668	-0.0498794	-0.0485359	0.0845771	0.0765	-0.0518118	-0.0537233	0.0765	0.0797623
0.0864218	0.0715882	0.848283	0.809725	-0.0498219	-0.0485172	0.0846877	0.0766	-0.0517006	-0.0535794	0.0766	0.0798665
0.0871649	0.0717052	0.849391	0.810782	-0.0497755	-0.0484954	0.0847982	0.0767	-0.051677	-0.0535414	0.0767	0.0799708
0.0889826	0.071791	0.850498	0.811839	-0.0496983	-0.0484889	0.0849088	0.0768	-0.0516763	-0.0535192	0.0768	0.0800751
0.0892538	0.0726711	0.851606	0.812896	-0.0496933	-0.0484725	0.0850193	0.0769	-0.0515997	-0.0534929	0.0769	0.0801793
0.0894737	0.0728787	0.852713	0.813953	-0.0495979	-0.0484574	0.0851299	0.077	-0.0515862	-0.0530453	0.077	0.0802836
0.0896494	0.0733926	0.853821	0.815011	-0.0495672	-0.0484141	0.0852405	0.0771	-0.0515862	-0.053033	0.0771	0.0803879
0.0897787	0.0739101	0.854928	0.816068	-0.0495054	-0.0483964	0.085351	0.0772	-0.0515804	-0.0530328	0.0772	0.0804921
0.0908153	0.0739688	0.856035	0.817125	-0.0495041	-0.04829	0.0854616	0.0773	-0.0514495	-0.0529911	0.0773	0.0805964
0.0912633	0.0748664	0.857143	0.818182	-0.0494862	-0.0482757	0.0855721	0.0774	-0.0514109	-0.0529586	0.0774	0.0807007
0.0937551	0.0758919	0.85825	0.819239	-0.0494215	-0.0482638	0.0856827	0.0775	-0.0513465	-0.0529538	0.0775	0.0808049
0.0941511	0.0766131	0.859358	0.820296	-0.0493509	-0.0482387	0.0857933	0.0776	-0.0513203	-0.0529519	0.0776	0.0809092
0.0965096	0.077334	0.860465	0.821353	-0.0493172	-0.0481567	0.0859038	0.0777	-0.05132	-0.0529513	0.0777	0.0810135
0.0968449	0.0773557	0.861573	0.82241	-0.0492845	-0.0481468	0.0860144	0.0778	-0.0513056	-0.0528703	0.0778	0.0811177
0.0972964	0.0778274	0.86268	0.823467	-0.0492757	-0.0481232	0.0861249	0.0779	-0.0513032	-0.0527798	0.0779	0.081222
0.0985055	0.0783041	0.863787	0.824524	-0.049204	-0.0481225	0.0862355	0.078	-0.0512977	-0.0527196	0.078	0.0813262
0.098533	0.0783053	0.864895	0.825581	-0.0491856	-0.0481223	0.086346	0.0781	-0.0512827	-0.0526681	0.0781	0.0814305
0.098949	0.0785973	0.866002	0.826638	-0.0491669	-0.0480805	0.0864566	0.0782	-0.0512806	-0.0526663	0.0782	0.0815348
0.101162	0.0788607	0.86711	0.827696	-0.0491623	-0.0479808	0.0865672	0.0783	-0.0512701	-0.052537	0.0783	0.081639
0.101181	0.0798076	0.868217	0.828753	-0.0491443	-0.0478784	0.0866777	0.0784	-0.0511414	-0.052513	0.0784	0.0817433
0.101783	0.0803888	0.869324	0.82981	-0.0491319	-0.047721	0.0867883	0.0785	-0.0511231	-0.0525093	0.0785	0.0818476
0.102084	0.0804785	0.870432	0.830867	-0.0491266	-0.0477059	0.0868988	0.0786	-0.0511156	-0.0524976	0.0786	0.0819518
0.102916	0.0809722	0.871539	0.831924	-0.0491052	-0.0476925	0.0870094	0.0787	-0.0511107	-0.0524905	0.0787	0.0820561
0.103372	0.0810716	0.872647	0.832981	-0.049058	-0.0476837	0.08712	0.0788	-0.0510918	-0.0524831	0.0788	0.0821604
0.103778	0.081207	0.873754	0.834038	-0.0490274	-0.0476763	0.0872305	0.0789	-0.0510866	-0.0524558	0.0789	0.0822646
0.103885	0.081388	0.874862	0.835095	-0.0490115	-0.0476614	0.0873411	0.079	-0.0509779	-0.0524529	0.079	0.0823689
0.104044	0.083221	0.875969	0.836152	-0.0489782	-0.047629	0.0874516	0.0791	-0.0509565	-0.0523885	0.0791	0.0824732
0.104137	0.0833639	0.877076	0.837209	-0.0489682	-0.0476276	0.0875622	0.0792	-0.0509188	-0.052371	0.0792	0.0825774
0.104509	0.0836367	0.878184	0.838266	-0.0489481	-0.0476216	0.0876727	0.0793	-0.0509024	-0.052354	0.0793	0.0826817
0.104842	0.0840562	0.879291	0.839323	-0.0488457	-0.0476196	0.0877833	0.0794	-0.0508371	-0.052332	0.0794	0.0827859
0.106142	0.0844939	0.880399	0.840381	-0.0488361	-0.0476125	0.0878939	0.0795	-0.0508345	-0.0523184	0.0795	0.0828902
0.106826	0.0845594	0.881506	0.841438	-0.0488345	-0.0476095	0.0880044	0.0796	-0.0508204	-0.0522558	0.0796	0.0829945
0.106956	0.0852084	0.882614	0.842495	-0.0488118	-0.0476068	0.088115	0.0797	-0.0507893	-0.0522459	0.0797	0.0830987
0.107714	0.0857563	0.883721	0.843552	-0.0488063	-0.0475988	0.0882255	0.0798	-0.0507365	-0.0521188	0.0798	0.083203
0.108048	0.0865796	0.884828	0.844609	-0.0488004	-0.0475601	0.0883361	0.0799	-0.0507234	-0.0520405	0.0799	0.0833073
0.109087	0.0865888	0.885936	0.845666	-0.0487438	-0.0475035	0.0884467	0.08	-0.0506958	-0.0520292	0.08	0.0834115
0.11031	0.086647	0.887043	0.846723	-0.0487261	-0.0474752	0.0885572	0.0801	-0.050664	-0.0519906	0.0801	0.0835158
0.11117	0.0869673	0.888151	0.84778	-0.0486962	-0.0474732	0.0886678	0.0802	-0.0506531	-0.051979	0.0802	0.0836201
0.11194	0.0879291	0.889258	0.848837	-0.0486919	-0.0474421	0.0887783	0.0803	-0.0506493	-0.0519469	0.0803	0.0837243
0.112735	0.0881235	0.890365	0.849894	-0.0486547	-0.0474315	0.0888889	0.0804	-0.0506438	-0.0518654	0.0804	0.0838286
0.113651	0.088512	0.891473	0.850951	-0.0486053	-0.0473039	0.0889994	0.0805	-0.0505595	-0.0516895	0.0805	0.0839329
0.116158	0.0886228	0.89258	0.852008	-0.0485912	-0.0472911	0.08911	0.0806	-0.0505027	-0.0515054	0.0806	0.0840371
0.117259	0.0886927	0.893688	0.853066	-0.0485033	-0.0472889	0.0892206	0.0807	-0.0504895	-0.0514673	0.0807	0.0841414
0.117448	0.0888861	0.894795	0.854123	-0.0484615	-0.0472605	0.0893311	0.0808	-0.0504681	-0.0514605	0.0808	0.0842456
0.117844	0.089159	0.895903	0.85518	-0.0484108	-0.0472495	0.0894417	0.0809	-0.0504173	-0.0512535	0.0809	0.0843499
0.118038	0.0891826	0.89701	0.856237	-0.0483766	-0.0472145	0.0895522	0.081	-0.0503935	-0.0512351	0.081	0.0844542
0.119441	0.0897796	0.898117	0.857294	-0.0483569	-0.0472117	0.0896628	0.0811	-0.0503142	-0.051226	0.0811	0.0845584
0.120281	0.0904422	0.899225	0.858351	-0.0483367	-0.0471983	0.0897734	0.0812	-0.0502437	-0.0511962	0.0812	0.0846627
0.120803	0.0909215	0.900332	0.859408	-0.0483158	-0.047186	0.0898839	0.0813	-0.0502233	-0.0510863	0.0813	0.084767
0.120818	0.0910394	0.90144	0.860465	-0.0483109	-0.047156	0.0899945	0.0814	-0.050211	-0.0510589	0.0814	0.0848712
0.121253	0.0915863	0.902547	0.861522	-0.0482915	-0.0470506	0.090105	0.0815	-0.0502025	-0.0510099	0.0815	0.0849755
0.121376	0.0918427	0.903654	0.862579	-0.0482117	-0.0470443	0.0902156	0.0816	-0.0501758	-0.0510057	0.0816	0.0850798
0.122081	0.0922696	0.904762	0.863636	-0.0481839	-0.0470379	0.0903261	0.0817	-0.0501329	-0.050834	0.0817	0.085184
0.12245	0.0925954	0.905869	0.864693	-0.048174	-0.0470122	0.0904367	0.0818	-0.0501073	-0.0507936	0.0818	0.0852883
0.122804	0.0927537	0.906977	0.865751	-0.0480841	-0.0469584	0.0905473	0.0819	-0.0500998	-0.0507324	0.0819	0.0853926
0.124382	0.0928031	0.908084	0.866808	-0.0480782	-0.0469322	0.0906578	0.082	-0.0500993	-0.0506607	0.082	0.0854968
0.124433	0.0933025	0.909192	0.867865	-0.0480547	-0.0469187	0.0907684	0.0821	-0.050098	-0.0506423	0.0821	0.0856011
0.125004	0.0940503	0.910299	0.868922	-0.0479864	-0.0468252	0.0908789	0.0822	-0.0500132	-0.0506041	0.0822	0.0857053
0.126026	0.0940532	0.911406	0.869979	-0.0479101	-0.0468028	0.0909895	0.0823	-0.0499752	-0.0504173	0.0823	0.0858096
0.12634	0.0941133	0.912514	0.871036	-0.0479025	-0.0467422	0.0911001	0.0824	-0.0499493	-0.0503826	0.0824	0.0859139
0.126554	0.0942205	0.913621	0.872093	-0.0478344	-0.0467379	0.0912106	0.0825	-0.0499456	-0.0502831	0.0825	0.0860181
0.128027	0.0951129	0.914729	0.87315	-0.0478131	-0.0467275	0.0913212	0.0826	-0.0499058	-0.0502537	0.0826	0.0861224
0.128121	0.0966422	0.915836	0.874207	-0.047796	-0.0467244	0.0914317	0.0827	-0.0499027	-0.0501693	0.0827	0.0862267
0.129492	0.0970686	0.916944	0.875264	-0.0477823	-0.0467241	0.0915423	0.0828	-0.0498436	-0.049891	0.0828	0.0863309
0.1301	0.0971393	0.918051	0.876321	-0.0476911	-0.0466903	0.0916528	0.0829	-0.0498068	-0.0498873	0.0829	0.0864352
0.130662	0.0977728	0.919158	0.877378	-0.0476237	-0.0466505	0.0917634	0.083	-0.0498058	-0.0498719	0.083	0.0865395
0.132616	0.0981832	0.920266	0.878436	-0.0475984	-0.0466351	0.091874	0.0831	-0.0498015	-0.0498105	0.0831	0.0866437
0.132694	0.0982838	0.921373	0.879493	-0.0475757	-0.0466213	0.0919845	0.0832	-0.0497869	-0.0497386	0.0832	0.086748
0.134883	0.0986475	0.922481	0.88055	-0.0475718	-0.0466083	0.0920951	0.0833	-0.0497532	-0.0497175	0.0833	0.0868523
0.136535	0.0986666	0.923588	0.881607	-0.0475144	-0.0465691	0.0922056	0.0834	-0.0497064	-0.0496908	0.0834	0.0869565
0.137458	0.0990386	0.924695	0.882664	-0.047429	-0.0465545	0.0923162	0.0835	-0.0496666	-0.0494985	0.0835	0.0870608
0.137698	0.0995525	0.925803	0.883721	-0.0473847	-0.0465451	0.0924268	0.0836	-0.0496536	-0.0494553	0.0836	0.0871651
0.137787	0.100938	0.92691	0.884778	-0.0473538	-0.0465218	0.0925373	0.0837	-0.0496338	-0.0494089	0.0837	0.0872693
0.137804	0.102165	0.928018	0.885835	-0.0473517	-0.0465182	0.0926479	0.0838	-0.0496291	-0.0492789	0.0838	0.0873736
0.140388	0.102219	0.929125	0.886892	-0.0473402	-0.0465087	0.0927584	0.0839	-0.0496242	-0.0492479	0.0839	0.0874778
0.143844	0.10242	0.930233	0.887949	-0.0473346	-0.0465062	0.092869	0.084	-0.0496016	-0.0492152	0.084	0.0875821
0.145135	0.103138	0.93134	0.889006	-0.0473117	-0.0464896	0.0929795	0.0841	-0.0495977	-0.0491999	0.0841	0.0876864
0.147237	0.104088	0.932447	0.890063	-0.0473115	-0.0464593	0.0930901	0.0842	-0.0495522	-0.0490944	0.0842	0.0877906
0.14758	0.104554	0.933555	0.891121	-0.0473041	-0.0464256	0.0932007	0.0843	-0.0495485	-0.0490379	0.0843	0.0878949
0.147668	0.104929	0.934662	0.892178	-0.0472706	-0.0463148	0.0933112	0.0844	-0.0494654	-0.0490263	0.0844	0.0879992
0.147679	0.105461	0.93577	0.893235	-0.0472338	-0.0462704	0.0934218	0.0845	-0.0494391	-0.0488482	0.0845	0.0881034
0.147845	0.10584	0.936877	0.894292	-0.0471784	-0.0462664	0.0935323	0.0846	-0.0494306	-0.0487922	0.0846	0.0882077
0.14893	0.107354	0.937984	0.895349	-0.0470596	-0.0462347	0.0936429	0.0847	-0.0493859	-0.0487902	0.0847	0.088312
0.149106	0.10799	0.939092	0.896406	-0.0469995	-0.0461793	0.0937535	0.0848	-0.0493805	-0.0487335	0.0848	0.0884162
0.149446	0.109037	0.940199	0.897463	-0.0469833	-0.0461662	0.093864	0.0849	-0.0493737	-0.0486843	0.0849	0.0885205
0.152545	0.110055	0.941307	0.89852	-0.046965	-0.0461513	0.0939746	0.085	-0.0492679	-0.048584	0.085	0.0886248
0.15586	0.110599	0.942414	0.899577	-0.046927	-0.0460868	0.0940851	0.0851	-0.049263	-0.0484104	0.0851	0.088729
0.157032	0.111466	0.943522	0.900634	-0.0469187	-0.0460463	0.0941957	0.0852	-0.0492415	-0.0483816	0.0852	0.0888333
0.159915	0.11215	0.944629	0.901691	-0.0468806	-0.0459329	0.0943062	0.0853	-0.0491198	-0.0483724	0.0853	0.0889375
0.163234	0.112584	0.945736	0.902748	-0.0468256	-0.0459139	0.0944168	0.0854	-0.0490943	-0.0483125	0.0854	0.0890418
0.163836	0.11274	0.946844	0.903805	-0.0467884	-0.0458882	0.0945274	0.0855	-0.049085	-0.0482874	0.0855	0.0891461
0.164758	0.112838	0.947951	0.904863	-0.0467811	-0.045851	0.0946379	0.0856	-0.0490838	-0.0482269	0.0856	0.0892503
0.165916	0.114485	0.949059	0.90592	-0.0467646	-0.0458184	0.0947485	0.0857	-0.0490763	-0.0482043	0.0857	0.0893546
0.166364	0.11646	0.950166	0.906977	-0.0467635	-0.0458045	0.094859	0.0858	-0.0490574	-0.048043	0.0858	0.0894589
0.167562	0.116635	0.951274	0.908034	-0.04676	-0.0457876	0.0949696	0.0859	-0.049056	-0.0480186	0.0859	0.0895631
0.168351	0.118152	0.952381	0.909091	-0.0467549	-0.045773	0.0950802	0.086	-0.0490237	-0.0479858	0.086	0.0896674
0.170338	0.118745	0.953488	0.910148	-0.0467533	-0.0457649	0.0951907	0.0861	-0.04897	-0.0479585	0.0861	0.0897717
0.170677	0.118938	0.954596	0.911205	-0.0466961	-0.0457536	0.0953013	0.0862	-0.0489482	-0.0478886	0.0862	0.0898759
0.171186	0.120275	0.955703	0.912262	-0.0466694	-0.0457444	0.0954118	0.0863	-0.048921	-0.0478694	0.0863	0.0899802
0.171796	0.120956	0.956811	0.913319	-0.0466432	-0.0457309	0.0955224	0.0864	-0.0488734	-0.0478593	0.0864	0.0900845
0.179539	0.121705	0.957918	0.914376	-0.046547	-0.0457297	0.0956329	0.0865	-0.04882	-0.0478457	0.0865	0.0901887
0.180086	0.122418	0.959025	0.915433	-0.046518	-0.0457029	0.0957435	0.0866	-0.0487776	-0.0478318	0.0866	0.090293
0.180774	0.12418	0.960133	0.91649	-0.0464559	-0.0456989	0.0958541	0.0867	-0.0487678	-0.0477289	0.0867	0.0903972
0.180871	0.124185	0.96124	0.917548	-0.0463499	-0.0456681	0.0959646	0.0868	-0.0486965	-0.0476922	0.0868	0.0905015
0.181228	0.125916	0.962348	0.918605	-0.0463438	-0.0456377	0.0960752	0.0869	-0.0486702	-0.0476127	0.0869	0.0906058
0.182129	0.12613	0.963455	0.919662	-0.0463339	-0.0455933	0.0961857	0.087	-0.0486238	-0.0475473	0.087	0.09071
0.18428	0.127467	0.964563	0.920719	-0.0463053	-0.0455731	0.0962963	0.0871	-0.0485911	-0.047542	0.0871	0.0908143
0.184385	0.128417	0.96567	0.921776	-0.0462443	-0.0455686	0.0964069	0.0872	-0.0485787	-0.0474433	0.0872	0.0909186
0.185314	0.129465	0.966777	0.922833	-0.046196	-0.0455616	0.0965174	0.0873	-0.048545	-0.0473868	0.0873	0.0910228
0.190082	0.135115	0.967885	0.92389	-0.0461894	-0.045547	0.096628	0.0874	-0.0485058	-0.0473691	0.0874	0.0911271
0.19043	0.137988	0.968992	0.924947	-0.0461451	-0.0455404	0.0967385	0.0875	-0.0484818	-0.0473528	0.0875	0.0912314
0.196412	0.138008	0.9701	0.926004	-0.0461074	-0.0455074	0.0968491	0.0876	-0.048469	-0.0472795	0.0876	0.0913356
0.202557	0.142003	0.971207	0.927061	-0.0460857	-0.0454826	0.0969596	0.0877	-0.0484689	-0.0471932	0.0877	0.0914399
0.203347	0.142337	0.972315	0.928118	-0.0460661	-0.0454262	0.0970702	0.0878	-0.0483509	-0.0471469	0.0878	0.0915442
0.205307	0.144192	0.973422	0.929175	-0.0460567	-0.0453917	0.0971808	0.0879	-0.0482613	-0.0470713	0.0879	0.0916484
0.206379	0.146391	0.974529	0.930233	-0.0460475	-0.0453836	0.0972913	0.088	-0.0482042	-0.0469745	0.088	0.0917527
0.20896	0.148935	0.975637	0.93129	-0.0459803	-0.0453175	0.0974019	0.0881	-0.0481869	-0.0469678	0.0881	0.0918569
0.210013	0.149879	0.976744	0.932347	-0.0459324	-0.0452744	0.0975124	0.0882	-0.0481738	-0.0469636	0.0882	0.0919612
0.210399	0.151378	0.977852	0.933404	-0.045926	-0.0452549	0.097623	0.0883	-0.0481547	-0.0469534	0.0883	0.0920655
0.213612	0.152727	0.978959	0.934461	-0.0459095	-0.0452087	0.0977336	0.0884	-0.0481248	-0.0469038	0.0884	0.0921697
0.213803	0.153767	0.980066	0.935518	-0.0458887	-0.0451955	0.0978441	0.0885	-0.0481089	-0.046798	0.0885	0.092274
0.217127	0.153954	0.981174	0.936575	-0.0458591	-0.0451809	0.0979547	0.0886	-0.0481009	-0.0467102	0.0886	0.0923783
0.219902	0.1543	0.982281	0.937632	-0.0458484	-0.045167	0.0980652	0.0887	-0.0480849	-0.0466942	0.0887	0.0924825
0.220989	0.156399	0.983389	0.938689	-0.0457868	-0.0451248	0.0981758	0.0888	-0.0480825	-0.0466741	0.0888	0.0925868
0.22618	0.156923	0.984496	0.939746	-0.0457674	-0.0451067	0.0982863	0.0889	-0.0479805	-0.0466579	0.0889	0.0926911
0.227452	0.160138	0.985604	0.940803	-0.0457115	-0.0450929	0.0983969	0.089	-0.0478612	-0.0465114	0.089	0.0927953
0.229078	0.160465	0.986711	0.94186	-0.0456907	-0.0450743	0.0985075	0.0891	-0.0477955	-0.0464286	0.0891	0.0928996
0.241505	0.161988	0.987818	0.942918	-0.0456395	-0.0449669	0.098618	0.0892	-0.0475843	-0.0464139	0.0892	0.0930039
0.244373	0.164673	0.988926	0.943975	-0.0455746	-0.0449537	0.0987286	0.0893	-0.0475693	-0.0463434	0.0893	0.0931081
0.258821	0.168524	0.990033	0.945032	-0.0455621	-0.0449139	0.0988391	0.0894	-0.0475692	-0.0463197	0.0894	0.0932124
0.280277	0.169482	0.991141	0.946089	-0.04554	-0.0448518	0.0989497	0.0895	-0.047558	-0.0462277	0.0895	0.0933167
0.285022	0.169598	0.992248	0.947146	-0.0455194	-0.0448454	0.0990603	0.0896	-0.0473799	-0.0462007	0.0896	0.0934209
0.288723	0.170935	0.993355	0.948203	-0.045506	-0.0448437	0.0991708	0.0897	-0.0473582	-0.0461631	0.0897	0.0935252
0.291788	0.171323	0.994463	0.94926	-0.045484	-0.0448076	0.0992814	0.0898	-0.0473318	-0.0461563	0.0898	0.0936294
0.35348	0.171457	0.99557	0.950317	-0.045484	-0.0447874	0.0993919	0.0899	-0.0473105	-0.0461432	0.0899	0.0937337
0.366177	0.173527	0.996678	0.951374	-0.0454754	-0.0447795	0.0995025	0.09	-0.0472993	-0.0460442	0.09	0.093838
0.400898	0.184197	0.997785	0.952431	-0.0454554	-0.0447758	0.099613	0.0901	-0.0472798	-0.0460381	0.0901	0.0939422
0.408897	0.184969	0.998893	0.953488	-0.0454289	-0.0447511	0.0997236	0.0902	-0.0471951	-0.0460245	0.0902	0.0940465
0.410716	0.185833	1	0.954545	-0.0454212	-0.0447397	0.0998342	0.0903	-0.0471379	-0.0459814	0.0903	0.0941508
	0.188322		0.955603	-0.0454074	-0.0447388	0.0999447	0.0904	-0.0470968	-0.0459429	0.0904	0.094255
	0.188775		0.95666	-0.0453859	-0.04473	0.100055	0.0905	-0.0470834	-0.0459157	0.0905	0.0943593
	0.191435		0.957717	-0.0453381	-0.0447283	0.100166	0.0906	-0.0470319	-0.0458712	0.0906	0.0944636
	0.191539		0.958774	-0.0453159	-0.0446969	0.100276	0.0907	-0.0469768	-0.0458639	0.0907	0.0945678
	0.200826		0.959831	-0.0452886	-0.0446934	0.100387	0.0908	-0.0468999	-0.0458386	0.0908	0.0946721
	0.2045		0.960888	-0.0452726	-0.0446856	0.100498	0.0909	-0.0468188	-0.0458121	0.0909	0.0947764
	0.20544		0.961945	-0.0451913	-0.0446711	0.100608	0.091	-0.046764	-0.0457561	0.091	0.0948806
	0.207786		0.963002	-0.0451754	-0.0445928	0.100719	0.0911	-0.046748	-0.0456433	0.0911	0.0949849
	0.208231		0.964059	-0.0451606	-0.0445557	0.100829	0.0912	-0.0467161	-0.0456188	0.0912	0.0950891
	0.210299		0.965116	-0.0451501	-0.0445291	0.10094	0.0913	-0.0466514	-0.0455704	0.0913	0.0951934
	0.210561		0.966173	-0.0451433	-0.0445186	0.10105	0.0914	-0.0466391	-0.0455289	0.0914	0.0952977
	0.212312		0.96723	-0.0451406	-0.0444788	0.101161	0.0915	-0.0466335	-0.0454977	0.0915	0.0954019
	0.214765		0.968288	-0.0451065	-0.0443644	0.101271	0.0916	-0.0465864	-0.045416	0.0916	0.0955062
	0.216036		0.969345	-0.0450952	-0.0443632	0.101382	0.0917	-0.0465861	-0.0453782	0.0917	0.0956105
	0.221861		0.970402	-0.0450579	-0.0443412	0.101493	0.0918	-0.0465848	-0.045354	0.0918	0.0957147
	0.225894		0.971459	-0.0450064	-0.0443332	0.101603	0.0919	-0.0465473	-0.0453358	0.0919	0.095819
	0.2294		0.972516	-0.044999	-0.0443162	0.101714	0.092	-0.0465365	-0.0451982	0.092	0.0959233
	0.232242		0.973573	-0.0449938	-0.0443072	0.101824	0.0921	-0.0465033	-0.0450975	0.0921	0.0960275
	0.238354		0.97463	-0.0449922	-0.0443019	0.101935	0.0922	-0.0464634	-0.0450822	0.0922	0.0961318
	0.239843		0.975687	-0.0449913	-0.0442954	0.102045	0.0923	-0.0464561	-0.04508	0.0923	0.0962361
	0.244837		0.976744	-0.0449752	-0.0442837	0.102156	0.0924	-0.0464479	-0.0450684	0.0924	0.0963403
	0.246623		0.977801	-0.0449688	-0.0442833	0.102266	0.0925	-0.0464161	-0.0449874	0.0925	0.0964446
	0.249336		0.978858	-0.0449485	-0.0442525	0.102377	0.0926	-0.04639	-0.0449073	0.0926	0.0965488
	0.249772		0.979915	-0.0449484	-0.0442279	0.102488	0.0927	-0.0463464	-0.044848	0.0927	0.0966531
	0.249784		0.980973	-0.0449063	-0.0442253	0.102598	0.0928	-0.0463322	-0.0448063	0.0928	0.0967574
	0.250819		0.98203	-0.0448923	-0.0441963	0.102709	0.0929	-0.0463266	-0.0448035	0.0929	0.0968616
	0.2573		0.983087	-0.044868	-0.0441779	0.102819	0.093	-0.046266	-0.044769	0.093	0.0969659
	0.261298		0.984144	-0.0447923	-0.0441608	0.10293	0.0931	-0.0462448	-0.044767	0.0931	0.0970702
	0.264544		0.985201	-0.0447262	-0.0441584	0.10304	0.0932	-0.0462366	-0.0447065	0.0932	0.0971744
	0.266682		0.986258	-0.0447206	-0.0441565	0.103151	0.0933	-0.0462349	-0.0446958	0.0933	0.0972787
	0.266923		0.987315	-0.0446959	-0.0441493	0.103261	0.0934	-0.0462286	-0.0446498	0.0934	0.097383
	0.274161		0.988372	-0.044684	-0.0441367	0.103372	0.0935	-0.0462286	-0.0446478	0.0935	0.0974872
	0.30477		0.989429	-0.0446823	-0.0441206	0.103483	0.0936	-0.0462197	-0.0446284	0.0936	0.0975915
	0.337746		0.990486	-0.044648	-0.0441015	0.103593	0.0937	-0.0462141	-0.0446222	0.0937	0.0976958
	0.348195		0.991543	-0.0446113	-0.0440918	0.103704	0.0938	-0.0462097	-0.0446074	0.0938	0.0978
	0.355793		0.9926	-0.0445949	-0.044083	0.103814	0.0939	-0.0462049	-0.0445962	0.0939	0.0979043
	0.3974		0.993658	-0.0445767	-0.0440734	0.103925	0.094	-0.0461666	-0.044568	0.094	0.0980085
	0.401242		0.994715	-0.0445744	-0.0440441	0.104035	0.0941	-0.0461609	-0.0445443	0.0941	0.0981128
	0.415777		0.995772	-0.0445407	-0.0440165	0.104146	0.0942	-0.0461406	-0.044445	0.0942	0.0982171
	0.443559		0.996829	-0.0445162	-0.0440141	0.104256	0.0943	-0.0461364	-0.0444333	0.0943	0.0983213
	0.457012		0.997886	-0.0444878	-0.0439787	0.104367	0.0944	-0.0460992	-0.0444283	0.0944	0.0984256
	0.471118		0.998943	-0.0444516	-0.0438949	0.104478	0.0945	-0.0460988	-0.044387	0.0945	0.0985299
	0.546314		1	-0.0444491	-0.0438777	0.104588	0.0946	-0.0460409	-0.0443706	0.0946	0.0986341
				-0.0444361	-0.0437774	0.104699	0.0947	-0.0460384	-0.0443451	0.0947	0.0987384
				-0.0444335	-0.043737	0.104809	0.0948	-0.0460069	-0.0443215	0.0948	0.0988427
				-0.0443913	-0.043719	0.10492	0.0949	-0.0459938	-0.0443142	0.0949	0.0989469
				-0.0443187	-0.043714	0.10503	0.095	-0.0459884	-0.0443056	0.095	0.0990512
				-0.0443137	-0.043708	0.105141	0.0951	-0.0459499	-0.0442488	0.0951	0.0991555
				-0.0442904	-0.0436888	0.105252	0.0952	-0.045882	-0.0441588	0.0952	0.0992597
				-0.0442853	-0.0436821	0.105362	0.0953	-0.0458765	-0.0441577	0.0953	0.099364
				-0.0442754	-0.0436686	0.105473	0.0954	-0.0458526	-0.0440078	0.0954	0.0994683
				-0.0442123	-0.0436464	0.105583	0.0955	-0.0458307	-0.0439522	0.0955	0.0995725
				-0.0441982	-0.0436299	0.105694	0.0956	-0.0458229	-0.0439324	0.0956	0.0996768
				-0.044192	-0.0436273	0.105804	0.0957	-0.0458004	-0.043925	0.0957	0.099781
				-0.0441324	-0.0436118	0.105915	0.0958	-0.0457807	-0.0439128	0.0958	0.0998853
				-0.044098	-0.0435529	0.106025	0.0959	-0.0457621	-0.0439044	0.0959	0.0999896
				-0.0440968	-0.0434947	0.106136	0.096	-0.0457399	-0.0438967	0.096	0.100094
				-0.0440799	-0.0434809	0.106247	0.0961	-0.0457335	-0.0438857	0.0961	0.100198
				-0.0440613	-0.0434099	0.106357	0.0962	-0.0456703	-0.0438392	0.0962	0.100302
				-0.0440555	-0.0433945	0.106468	0.0963	-0.045665	-0.0438341	0.0963	0.100407
				-0.0440282	-0.0433864	0.106578	0.0964	-0.0456037	-0.043812	0.0964	0.100511
				-0.0440276	-0.0433738	0.106689	0.0965	-0.0455672	-0.0438063	0.0965	0.100615
				-0.043977	-0.043341	0.106799	0.0966	-0.0455447	-0.0437984	0.0966	0.100719
				-0.0439692	-0.0433114	0.10691	0.0967	-0.045543	-0.0437861	0.0967	0.100824
				-0.043958	-0.0432831	0.10702	0.0968	-0.0454344	-0.0437694	0.0968	0.100928
				-0.0439372	-0.043283	0.107131	0.0969	-0.0454158	-0.043735	0.0969	0.101032
				-0.0439215	-0.0432596	0.107242	0.097	-0.0453524	-0.0437121	0.097	0.101136
				-0.043848	-0.0432232	0.107352	0.0971	-0.0453121	-0.0436973	0.0971	0.101241
				-0.0438366	-0.0431931	0.107463	0.0972	-0.0452903	-0.0436763	0.0972	0.101345
				-0.0437695	-0.0431571	0.107573	0.0973	-0.0452703	-0.0436758	0.0973	0.101449
				-0.0437509	-0.0431276	0.107684	0.0974	-0.0452661	-0.0436555	0.0974	0.101554
				-0.04364	-0.0431161	0.107794	0.0975	-0.0452287	-0.0436128	0.0975	0.101658
				-0.0436194	-0.0431003	0.107905	0.0976	-0.0452142	-0.0435445	0.0976	0.101762
				-0.0436111	-0.0430724	0.108015	0.0977	-0.0452073	-0.0434909	0.0977	0.101866
				-0.0436102	-0.0430374	0.108126	0.0978	-0.045121	-0.0434321	0.0978	0.101971
				-0.0436075	-0.0429819	0.108237	0.0979	-0.045099	-0.0433972	0.0979	0.102075
				-0.0435456	-0.0429749	0.108347	0.098	-0.045087	-0.0433589	0.098	0.102179
				-0.0434829	-0.0429702	0.108458	0.0981	-0.0450845	-0.0432677	0.0981	0.102283
				-0.0434497	-0.0429447	0.108568	0.0982	-0.0450777	-0.0432403	0.0982	0.102388
				-0.0433824	-0.0429381	0.108679	0.0983	-0.0450504	-0.0431866	0.0983	0.102492
				-0.0433411	-0.042925	0.108789	0.0984	-0.0450358	-0.0431637	0.0984	0.102596
				-0.0433164	-0.0429073	0.1089	0.0985	-0.044913	-0.0430736	0.0985	0.1027
				-0.0433082	-0.0428637	0.109011	0.0986	-0.0448952	-0.0430714	0.0986	0.102805
				-0.0433026	-0.0428589	0.109121	0.0987	-0.0448916	-0.0430445	0.0987	0.102909
				-0.0432799	-0.0428491	0.109232	0.0988	-0.0448761	-0.0430254	0.0988	0.103013
				-0.0432749	-0.0427697	0.109342	0.0989	-0.044824	-0.0430228	0.0989	0.103118
				-0.0432284	-0.0427128	0.109453	0.099	-0.0448048	-0.0430201	0.099	0.103222
				-0.0431972	-0.0427109	0.109563	0.0991	-0.0447975	-0.042905	0.0991	0.103326
				-0.0431766	-0.0426686	0.109674	0.0992	-0.0447845	-0.0428794	0.0992	0.10343
				-0.0431179	-0.0426142	0.109784	0.0993	-0.0447251	-0.0428639	0.0993	0.103535
				-0.0430719	-0.0425936	0.109895	0.0994	-0.0446459	-0.0427507	0.0994	0.103639
				-0.043068	-0.0425357	0.110006	0.0995	-0.0446102	-0.0427077	0.0995	0.103743
				-0.0430305	-0.0424405	0.110116	0.0996	-0.0445843	-0.0426735	0.0996	0.103847
				-0.0430289	-0.0423966	0.110227	0.0997	-0.0445825	-0.0426681	0.0997	0.103952
				-0.0430111	-0.0423911	0.110337	0.0998	-0.0444918	-0.0426496	0.0998	0.104056
				-0.0429798	-0.0423445	0.110448	0.0999	-0.0444646	-0.0425903	0.0999	0.10416
				-0.0429709	-0.0423288	0.110558	0.1	-0.0444429	-0.0425407	0.1	0.104264
				-0.0429488	-0.0423121	0.110669	0.1001	-0.0444268	-0.0424635	0.1001	0.104369
				-0.0429423	-0.042255	0.110779	0.1002	-0.0443986	-0.0424483	0.1002	0.104473
				-0.0429403	-0.0422287	0.11089	0.1003	-0.0443812	-0.0423566	0.1003	0.104577
				-0.0429333	-0.0422097	0.111001	0.1004	-0.0443466	-0.0422854	0.1004	0.104681
				-0.0429236	-0.0421645	0.111111	0.1005	-0.0442927	-0.0422366	0.1005	0.104786
				-0.0429172	-0.0420977	0.111222	0.1006	-0.0442827	-0.0420946	0.1006	0.10489
				-0.0429147	-0.0420946	0.111332	0.1007	-0.044215	-0.0420559	0.1007	0.104994
				-0.042907	-0.0420604	0.111443	0.1008	-0.0441558	-0.0420408	0.1008	0.105099
				-0.0428932	-0.0420509	0.111553	0.1009	-0.0441546	-0.0419394	0.1009	0.105203
				-0.04287	-0.0419642	0.111664	0.101	-0.0441413	-0.0419264	0.101	0.105307
				-0.0428605	-0.041964	0.111774	0.1011	-0.0441016	-0.041849	0.1011	0.105411
				-0.0428468	-0.0419639	0.111885	0.1012	-0.0440753	-0.0417932	0.1012	0.105516
				-0.0428369	-0.041928	0.111996	0.1013	-0.0440258	-0.0417463	0.1013	0.10562
				-0.0428131	-0.0419168	0.112106	0.1014	-0.0440077	-0.0417051	0.1014	0.105724
				-0.0427768	-0.0418747	0.112217	0.1015	-0.0439688	-0.0416301	0.1015	0.105828
				-0.0427525	-0.0418224	0.112327	0.1016	-0.0439478	-0.0415931	0.1016	0.105933
				-0.0427264	-0.041815	0.112438	0.1017	-0.0439357	-0.0415427	0.1017	0.106037
				-0.0427177	-0.0418136	0.112548	0.1018	-0.0438834	-0.0415381	0.1018	0.106141
				-0.0427128	-0.0417968	0.112659	0.1019	-0.0438086	-0.0414982	0.1019	0.106245
				-0.0426887	-0.0417849	0.112769	0.102	-0.0437839	-0.0414354	0.102	0.10635
				-0.042649	-0.0417366	0.11288	0.1021	-0.0437787	-0.0413941	0.1021	0.106454
				-0.0425992	-0.0417187	0.112991	0.1022	-0.0437691	-0.041378	0.1022	0.106558
				-0.0425579	-0.0416742	0.113101	0.1023	-0.0437667	-0.0413574	0.1023	0.106662
				-0.0425168	-0.0416447	0.113212	0.1024	-0.043682	-0.0412256	0.1024	0.106767
				-0.0425098	-0.0416302	0.113322	0.1025	-0.0436369	-0.0412072	0.1025	0.106871
				-0.0424855	-0.0416185	0.113433	0.1026	-0.043635	-0.041185	0.1026	0.106975
				-0.0424761	-0.0415158	0.113543	0.1027	-0.0434775	-0.0411712	0.1027	0.10708
				-0.0424374	-0.041505	0.113654	0.1028	-0.0434627	-0.0411503	0.1028	0.107184
				-0.0424241	-0.0414959	0.113765	0.1029	-0.0434519	-0.041077	0.1029	0.107288
				-0.0424119	-0.0414618	0.113875	0.103	-0.0434186	-0.0410376	0.103	0.107392
				-0.0424097	-0.0414326	0.113986	0.1031	-0.0434041	-0.0410366	0.1031	0.107497
				-0.0424089	-0.041425	0.114096	0.1032	-0.0433509	-0.041033	0.1032	0.107601
				-0.0423977	-0.0414149	0.114207	0.1033	-0.0433495	-0.0409257	0.1033	0.107705
				-0.0423775	-0.0414106	0.114317	0.1034	-0.0433147	-0.0409193	0.1034	0.107809
				-0.0423681	-0.0413602	0.114428	0.1035	-0.0432943	-0.0408887	0.1035	0.107914
				-0.042349	-0.0413377	0.114538	0.1036	-0.0432688	-0.0408605	0.1036	0.108018
				-0.042338	-0.0413254	0.114649	0.1037	-0.043251	-0.0408501	0.1037	0.108122
				-0.0422772	-0.0412558	0.11476	0.1038	-0.0432494	-0.0408375	0.1038	0.108226
				-0.0422283	-0.0412066	0.11487	0.1039	-0.0432372	-0.0408178	0.1039	0.108331
				-0.0422022	-0.0411829	0.114981	0.104	-0.0432039	-0.0408002	0.104	0.108435
				-0.0421921	-0.0411734	0.115091	0.1041	-0.043186	-0.0407816	0.1041	0.108539
				-0.0421583	-0.0410175	0.115202	0.1042	-0.0431404	-0.0407099	0.1042	0.108644
				-0.0421501	-0.0409495	0.115312	0.1043	-0.0431336	-0.0406266	0.1043	0.108748
				-0.0421303	-0.0408663	0.115423	0.1044	-0.0431147	-0.0405699	0.1044	0.108852
				-0.0421291	-0.0408207	0.115533	0.1045	-0.0431112	-0.0405568	0.1045	0.108956
				-0.0420508	-0.0407983	0.115644	0.1046	-0.0431039	-0.0404399	0.1046	0.109061
				-0.0420393	-0.0407751	0.115755	0.1047	-0.0430945	-0.0404264	0.1047	0.109165
				-0.0419892	-0.0407452	0.115865	0.1048	-0.0430933	-0.0404109	0.1048	0.109269
				-0.0419481	-0.0407109	0.115976	0.1049	-0.0430717	-0.0403641	0.1049	0.109373
				-0.0419334	-0.0407024	0.116086	0.105	-0.0430613	-0.0403245	0.105	0.109478
				-0.0418917	-0.0406826	0.116197	0.1051	-0.0429507	-0.0402294	0.1051	0.109582
				-0.041882	-0.0406709	0.116307	0.1052	-0.0429351	-0.0401748	0.1052	0.109686
				-0.0418806	-0.040667	0.116418	0.1053	-0.0429219	-0.0400418	0.1053	0.10979
				-0.0418781	-0.0406405	0.116528	0.1054	-0.0428957	-0.0400328	0.1054	0.109895
				-0.0418345	-0.0406399	0.116639	0.1055	-0.0428845	-0.0399544	0.1055	0.109999
				-0.0418143	-0.040477	0.11675	0.1056	-0.0428839	-0.0399395	0.1056	0.110103
				-0.0418134	-0.0404674	0.11686	0.1057	-0.0428389	-0.0398919	0.1057	0.110207
				-0.0416329	-0.0404565	0.116971	0.1058	-0.0428074	-0.0398909	0.1058	0.110312
				-0.0416278	-0.040453	0.117081	0.1059	-0.0428062	-0.0398732	0.1059	0.110416
				-0.0416176	-0.040404	0.117192	0.106	-0.0427899	-0.0398235	0.106	0.11052
				-0.0415795	-0.0404029	0.117302	0.1061	-0.0427091	-0.0396675	0.1061	0.110625
				-0.0415491	-0.0403946	0.117413	0.1062	-0.042663	-0.039656	0.1062	0.110729
				-0.0415085	-0.0403857	0.117523	0.1063	-0.0426018	-0.0396404	0.1063	0.110833
				-0.041465	-0.0403767	0.117634	0.1064	-0.0425587	-0.0396286	0.1064	0.110937
				-0.0414644	-0.040376	0.117745	0.1065	-0.0425474	-0.0396272	0.1065	0.111042
				-0.0414511	-0.0403343	0.117855	0.1066	-0.0425295	-0.0395259	0.1066	0.111146
				-0.0414426	-0.0403183	0.117966	0.1067	-0.0424841	-0.0395039	0.1067	0.11125
				-0.0414359	-0.0402869	0.118076	0.1068	-0.0424579	-0.0394161	0.1068	0.111354
				-0.0414356	-0.0402839	0.118187	0.1069	-0.0424257	-0.0393949	0.1069	0.111459
				-0.0414327	-0.0402678	0.118297	0.107	-0.0424073	-0.0393843	0.107	0.111563
				-0.0414246	-0.0401985	0.118408	0.1071	-0.0423801	-0.0393615	0.1071	0.111667
				-0.0414095	-0.0401686	0.118519	0.1072	-0.0423372	-0.0393505	0.1072	0.111771
				-0.0413604	-0.0401672	0.118629	0.1073	-0.042289	-0.0393504	0.1073	0.111876
				-0.0413513	-0.0401228	0.11874	0.1074	-0.0422215	-0.0393469	0.1074	0.11198
				-0.0413241	-0.0401181	0.11885	0.1075	-0.0422095	-0.0393195	0.1075	0.112084
				-0.0413137	-0.0401129	0.118961	0.1076	-0.0421936	-0.0392496	0.1076	0.112189
				-0.0412981	-0.0400959	0.119071	0.1077	-0.0421736	-0.0392136	0.1077	0.112293
				-0.0412673	-0.0400832	0.119182	0.1078	-0.0421525	-0.0391694	0.1078	0.112397
				-0.0412597	-0.0400571	0.119292	0.1079	-0.0421454	-0.0390842	0.1079	0.112501
				-0.0412022	-0.0400376	0.119403	0.108	-0.0421449	-0.039057	0.108	0.112606
				-0.0411783	-0.0400202	0.119514	0.1081	-0.0420982	-0.0389856	0.1081	0.11271
				-0.041172	-0.0399907	0.119624	0.1082	-0.0420153	-0.0389405	0.1082	0.112814
				-0.0411253	-0.039987	0.119735	0.1083	-0.0420016	-0.0389219	0.1083	0.112918
				-0.041113	-0.0399635	0.119845	0.1084	-0.0419148	-0.0388687	0.1084	0.113023
				-0.0410488	-0.0399579	0.119956	0.1085	-0.0419093	-0.0387391	0.1085	0.113127
				-0.041031	-0.0399225	0.120066	0.1086	-0.0417778	-0.038734	0.1086	0.113231
				-0.0409988	-0.0398966	0.120177	0.1087	-0.0417566	-0.0387295	0.1087	0.113335
				-0.0409283	-0.0398701	0.120287	0.1088	-0.0417336	-0.0387077	0.1088	0.11344
				-0.0408904	-0.0398154	0.120398	0.1089	-0.0417116	-0.038662	0.1089	0.113544
				-0.0408579	-0.0397989	0.120509	0.109	-0.0417098	-0.0386396	0.109	0.113648
				-0.0408548	-0.0397613	0.120619	0.1091	-0.0417084	-0.0386221	0.1091	0.113752
				-0.0408293	-0.0397604	0.12073	0.1092	-0.0416223	-0.0386065	0.1092	0.113857
				-0.0408182	-0.0397374	0.12084	0.1093	-0.0416043	-0.0385764	0.1093	0.113961
				-0.0407612	-0.0397274	0.120951	0.1094	-0.0415729	-0.0385552	0.1094	0.114065
				-0.0406566	-0.039705	0.121061	0.1095	-0.0415711	-0.0385205	0.1095	0.11417
				-0.0406287	-0.0396899	0.121172	0.1096	-0.0415385	-0.0385199	0.1096	0.114274
				-0.040599	-0.0396687	0.121282	0.1097	-0.0415201	-0.0385117	0.1097	0.114378
				-0.040597	-0.039666	0.121393	0.1098	-0.041519	-0.0384853	0.1098	0.114482
				-0.0405895	-0.0396325	0.121504	0.1099	-0.0414528	-0.0384711	0.1099	0.114587
				-0.0405849	-0.0396074	0.121614	0.11	-0.0414325	-0.0384353	0.11	0.114691
				-0.0405682	-0.0395816	0.121725	0.1101	-0.0414001	-0.0384337	0.1101	0.114795
				-0.0405669	-0.0395421	0.121835	0.1102	-0.0413991	-0.0384267	0.1102	0.114899
				-0.0405572	-0.0395148	0.121946	0.1103	-0.0413948	-0.0383701	0.1103	0.115004
				-0.0405499	-0.0395057	0.122056	0.1104	-0.0413723	-0.0383696	0.1104	0.115108
				-0.0405446	-0.039463	0.122167	0.1105	-0.0413253	-0.0383021	0.1105	0.115212
				-0.0405443	-0.0394139	0.122278	0.1106	-0.0413114	-0.0382336	0.1106	0.115316
				-0.0405126	-0.0393814	0.122388	0.1107	-0.0413106	-0.0381531	0.1107	0.115421
				-0.040505	-0.0393762	0.122499	0.1108	-0.0412929	-0.0381371	0.1108	0.115525
				-0.0404774	-0.0393647	0.122609	0.1109	-0.0412692	-0.0380621	0.1109	0.115629
				-0.0404757	-0.0393614	0.12272	0.111	-0.0412523	-0.0380554	0.111	0.115734
				-0.0404733	-0.0392686	0.12283	0.1111	-0.0412432	-0.0379659	0.1111	0.115838
				-0.0404631	-0.0392645	0.122941	0.1112	-0.0412174	-0.037937	0.1112	0.115942
				-0.0404267	-0.0391906	0.123051	0.1113	-0.0411556	-0.0379358	0.1113	0.116046
				-0.0404213	-0.0391891	0.123162	0.1114	-0.041109	-0.0378367	0.1114	0.116151
				-0.0404125	-0.0391535	0.123273	0.1115	-0.0410687	-0.0378159	0.1115	0.116255
				-0.0403836	-0.0391361	0.123383	0.1116	-0.0410622	-0.0377799	0.1116	0.116359
				-0.0403667	-0.0390848	0.123494	0.1117	-0.0410458	-0.0376981	0.1117	0.116463
				-0.0403056	-0.0390817	0.123604	0.1118	-0.0410146	-0.0376758	0.1118	0.116568
				-0.0403031	-0.0390539	0.123715	0.1119	-0.0410067	-0.0376398	0.1119	0.116672
				-0.0402568	-0.039031	0.123825	0.112	-0.0410036	-0.0376353	0.112	0.116776
				-0.0402508	-0.0390148	0.123936	0.1121	-0.0409997	-0.0375826	0.1121	0.11688
				-0.0402248	-0.0389299	0.124046	0.1122	-0.0409973	-0.0375678	0.1122	0.116985
				-0.0402115	-0.0389209	0.124157	0.1123	-0.0409898	-0.0375673	0.1123	0.117089
				-0.0402085	-0.0389098	0.124268	0.1124	-0.0409812	-0.0375501	0.1124	0.117193
				-0.0401473	-0.0389092	0.124378	0.1125	-0.040965	-0.0373519	0.1125	0.117297
				-0.0401379	-0.0388732	0.124489	0.1126	-0.0409582	-0.0373142	0.1126	0.117402
				-0.0400965	-0.0388445	0.124599	0.1127	-0.0409319	-0.0373098	0.1127	0.117506
				-0.0400906	-0.0388335	0.12471	0.1128	-0.0408307	-0.0372612	0.1128	0.11761
				-0.0400876	-0.0387403	0.12482	0.1129	-0.0408101	-0.0371968	0.1129	0.117715
				-0.0400818	-0.038731	0.124931	0.113	-0.0407728	-0.0371446	0.113	0.117819
				-0.0400168	-0.0387258	0.125041	0.1131	-0.0407695	-0.0371182	0.1131	0.117923
				-0.0399592	-0.0387003	0.125152	0.1132	-0.0407686	-0.0370973	0.1132	0.118027
				-0.0398589	-0.0386412	0.125263	0.1133	-0.0407211	-0.0370689	0.1133	0.118132
				-0.0398513	-0.0386311	0.125373	0.1134	-0.0407156	-0.0370598	0.1134	0.118236
				-0.0398277	-0.0386227	0.125484	0.1135	-0.0407125	-0.0367084	0.1135	0.11834
				-0.0398226	-0.0386114	0.125594	0.1136	-0.0406948	-0.0366625	0.1136	0.118444
				-0.0398118	-0.0386088	0.125705	0.1137	-0.0406811	-0.0366244	0.1137	0.118549
				-0.0397715	-0.0386071	0.125815	0.1138	-0.0406804	-0.0365937	0.1138	0.118653
				-0.0397634	-0.0385937	0.125926	0.1139	-0.0406762	-0.036587	0.1139	0.118757
				-0.0397144	-0.0385136	0.126036	0.114	-0.0406278	-0.0365853	0.114	0.118861
				-0.0396903	-0.0384546	0.126147	0.1141	-0.0405943	-0.0365408	0.1141	0.118966
				-0.0396866	-0.0384523	0.126258	0.1142	-0.0405844	-0.0364529	0.1142	0.11907
				-0.0396419	-0.038422	0.126368	0.1143	-0.0405283	-0.0363877	0.1143	0.119174
				-0.0396383	-0.0383952	0.126479	0.1144	-0.0405198	-0.0363746	0.1144	0.119278
				-0.0396232	-0.0383351	0.126589	0.1145	-0.0405088	-0.0362889	0.1145	0.119383
				-0.0396165	-0.0383271	0.1267	0.1146	-0.0404911	-0.0362466	0.1146	0.119487
				-0.0395885	-0.03832	0.12681	0.1147	-0.0404785	-0.0362284	0.1147	0.119591
				-0.0395808	-0.0383194	0.126921	0.1148	-0.0404708	-0.0362246	0.1148	0.119696
				-0.0395314	-0.0383023	0.127032	0.1149	-0.0404626	-0.0361812	0.1149	0.1198
				-0.0395297	-0.0382728	0.127142	0.115	-0.0404048	-0.036149	0.115	0.119904
				-0.0394767	-0.0382569	0.127253	0.1151	-0.0403858	-0.0361316	0.1151	0.120008
				-0.0394761	-0.0382472	0.127363	0.1152	-0.0403512	-0.036084	0.1152	0.120113
				-0.0394665	-0.0382408	0.127474	0.1153	-0.0402689	-0.0360416	0.1153	0.120217
				-0.0394317	-0.0381168	0.127584	0.1154	-0.0402553	-0.0360154	0.1154	0.120321
				-0.0394164	-0.0381061	0.127695	0.1155	-0.0402297	-0.0360064	0.1155	0.120425
				-0.0393565	-0.0380872	0.127805	0.1156	-0.0402108	-0.0359788	0.1156	0.12053
				-0.0391722	-0.0380518	0.127916	0.1157	-0.0401946	-0.035978	0.1157	0.120634
				-0.0391703	-0.0380489	0.128027	0.1158	-0.0401916	-0.0359738	0.1158	0.120738
				-0.0391623	-0.0380459	0.128137	0.1159	-0.0401736	-0.035922	0.1159	0.120842
				-0.039151	-0.0380363	0.128248	0.116	-0.040118	-0.0358964	0.116	0.120947
				-0.0391011	-0.0380137	0.128358	0.1161	-0.0401058	-0.0358918	0.1161	0.121051
				-0.0390735	-0.0380123	0.128469	0.1162	-0.0400764	-0.0358803	0.1162	0.121155
				-0.0390607	-0.0380118	0.128579	0.1163	-0.0400624	-0.0357336	0.1163	0.12126
				-0.0390567	-0.0380053	0.12869	0.1164	-0.0400512	-0.0357269	0.1164	0.121364
				-0.038988	-0.0379496	0.1288	0.1165	-0.0400415	-0.0356073	0.1165	0.121468
				-0.0389871	-0.0379086	0.128911	0.1166	-0.0400119	-0.0355993	0.1166	0.121572
				-0.038974	-0.0378408	0.129022	0.1167	-0.0399823	-0.0355865	0.1167	0.121677
				-0.0389571	-0.0378201	0.129132	0.1168	-0.0399509	-0.0355796	0.1168	0.121781
				-0.0389336	-0.0377591	0.129243	0.1169	-0.0399399	-0.0355665	0.1169	0.121885
				-0.0389195	-0.0377205	0.129353	0.117	-0.0398366	-0.0355592	0.117	0.121989
				-0.0389068	-0.0377118	0.129464	0.1171	-0.0398299	-0.035541	0.1171	0.122094
				-0.0388974	-0.0377034	0.129574	0.1172	-0.0397794	-0.0355178	0.1172	0.122198
				-0.0388496	-0.0376726	0.129685	0.1173	-0.0397189	-0.0355133	0.1173	0.122302
				-0.0388371	-0.0376488	0.129795	0.1174	-0.0397064	-0.0354923	0.1174	0.122406
				-0.0387509	-0.0376077	0.129906	0.1175	-0.039663	-0.0354832	0.1175	0.122511
				-0.0387386	-0.0375801	0.130017	0.1176	-0.0396582	-0.0354817	0.1176	0.122615
				-0.0387254	-0.0375441	0.130127	0.1177	-0.039635	-0.0354371	0.1177	0.122719
				-0.0386945	-0.0375276	0.130238	0.1178	-0.0396277	-0.0353722	0.1178	0.122823
				-0.0386752	-0.0375251	0.130348	0.1179	-0.0396066	-0.0352948	0.1179	0.122928
				-0.0386688	-0.0375217	0.130459	0.118	-0.0395354	-0.0352887	0.118	0.123032
				-0.0386418	-0.0375025	0.130569	0.1181	-0.0395265	-0.0352747	0.1181	0.123136
				-0.0386312	-0.0374822	0.13068	0.1182	-0.0395189	-0.0352278	0.1182	0.123241
				-0.0386177	-0.0374821	0.13079	0.1183	-0.0394972	-0.0352217	0.1183	0.123345
				-0.0386026	-0.0374744	0.130901	0.1184	-0.0394675	-0.0351506	0.1184	0.123449
				-0.038592	-0.0374241	0.131012	0.1185	-0.03946	-0.0350854	0.1185	0.123553
				-0.0385736	-0.0374132	0.131122	0.1186	-0.0394508	-0.0350825	0.1186	0.123658
				-0.0385671	-0.0374002	0.131233	0.1187	-0.0394186	-0.0350203	0.1187	0.123762
				-0.0385554	-0.0373923	0.131343	0.1188	-0.0394078	-0.0349857	0.1188	0.123866
				-0.0385331	-0.0373338	0.131454	0.1189	-0.0393885	-0.0349824	0.1189	0.12397
				-0.0384818	-0.0373241	0.131564	0.119	-0.0393541	-0.0349817	0.119	0.124075
				-0.0384638	-0.0372631	0.131675	0.1191	-0.0393273	-0.0349584	0.1191	0.124179
				-0.0384486	-0.0372146	0.131786	0.1192	-0.0393183	-0.0348852	0.1192	0.124283
				-0.0384224	-0.0371763	0.131896	0.1193	-0.0393177	-0.0348677	0.1193	0.124387
				-0.0383828	-0.0371638	0.132007	0.1194	-0.0393032	-0.0348653	0.1194	0.124492
				-0.0383688	-0.0371288	0.132117	0.1195	-0.0393013	-0.0347858	0.1195	0.124596
				-0.0383278	-0.0371253	0.132228	0.1196	-0.0392807	-0.034752	0.1196	0.1247
				-0.0382981	-0.0371142	0.132338	0.1197	-0.0392722	-0.0347172	0.1197	0.124805
				-0.0382795	-0.0370684	0.132449	0.1198	-0.0392591	-0.0347042	0.1198	0.124909
				-0.0382733	-0.0369916	0.132559	0.1199	-0.0392542	-0.0346506	0.1199	0.125013
				-0.0381527	-0.0369464	0.13267	0.12	-0.039254	-0.0346313	0.12	0.125117
				-0.0381383	-0.0369168	0.132781	0.1201	-0.0392433	-0.0346181	0.1201	0.125222
				-0.0381199	-0.036909	0.132891	0.1202	-0.0392308	-0.0345832	0.1202	0.125326
				-0.0381148	-0.0368938	0.133002	0.1203	-0.039206	-0.0345457	0.1203	0.12543
				-0.0380875	-0.0368613	0.133112	0.1204	-0.0392019	-0.0345447	0.1204	0.125534
				-0.0380732	-0.036854	0.133223	0.1205	-0.0391547	-0.0345303	0.1205	0.125639
				-0.0380438	-0.0368327	0.133333	0.1206	-0.0391541	-0.0344931	0.1206	0.125743
				-0.0379751	-0.0368248	0.133444	0.1207	-0.0391362	-0.0344751	0.1207	0.125847
				-0.0379463	-0.0368135	0.133554	0.1208	-0.0391229	-0.0344689	0.1208	0.125951
				-0.0379306	-0.0368057	0.133665	0.1209	-0.0391227	-0.0344559	0.1209	0.126056
				-0.0378466	-0.0368008	0.133776	0.121	-0.0391189	-0.0344189	0.121	0.12616
				-0.0378461	-0.0367986	0.133886	0.1211	-0.0390561	-0.0344047	0.1211	0.126264
				-0.0377772	-0.0367662	0.133997	0.1212	-0.0390557	-0.034359	0.1212	0.126368
				-0.0377624	-0.0367571	0.134107	0.1213	-0.0390494	-0.034323	0.1213	0.126473
				-0.0377174	-0.0367095	0.134218	0.1214	-0.0390362	-0.0343025	0.1214	0.126577
				-0.0377164	-0.036709	0.134328	0.1215	-0.0389966	-0.0343015	0.1215	0.126681
				-0.037681	-0.036707	0.134439	0.1216	-0.0389781	-0.0342925	0.1216	0.126786
				-0.0376797	-0.0367042	0.134549	0.1217	-0.0389688	-0.0342509	0.1217	0.12689
				-0.0376572	-0.0366657	0.13466	0.1218	-0.0389329	-0.0342378	0.1218	0.126994
				-0.0376417	-0.0366293	0.134771	0.1219	-0.0389232	-0.034224	0.1219	0.127098
				-0.0375952	-0.0366026	0.134881	0.122	-0.0389231	-0.0342091	0.122	0.127203
				-0.0375821	-0.0365752	0.134992	0.1221	-0.0388809	-0.0341881	0.1221	0.127307
				-0.0375553	-0.0365448	0.135102	0.1222	-0.0388128	-0.0341676	0.1222	0.127411
				-0.0375504	-0.0365211	0.135213	0.1223	-0.0388056	-0.0341176	0.1223	0.127515
				-0.0375486	-0.0365055	0.135323	0.1224	-0.0388006	-0.0341138	0.1224	0.12762
				-0.0375426	-0.0364965	0.135434	0.1225	-0.038797	-0.0340263	0.1225	0.127724
				-0.0375423	-0.0364208	0.135544	0.1226	-0.0387739	-0.0339995	0.1226	0.127828
				-0.0375325	-0.0364181	0.135655	0.1227	-0.03875	-0.0339815	0.1227	0.127932
				-0.0375284	-0.036328	0.135766	0.1228	-0.0387432	-0.0339706	0.1228	0.128037
				-0.0374775	-0.036316	0.135876	0.1229	-0.0387269	-0.0339665	0.1229	0.128141
				-0.0374694	-0.036295	0.135987	0.123	-0.0387	-0.0339662	0.123	0.128245
				-0.0374495	-0.0362949	0.136097	0.1231	-0.0386879	-0.0339189	0.1231	0.128349
				-0.0374308	-0.0362914	0.136208	0.1232	-0.0386843	-0.0338495	0.1232	0.128454
				-0.0373766	-0.0362866	0.136318	0.1233	-0.0386778	-0.0338452	0.1233	0.128558
				-0.0373482	-0.0362674	0.136429	0.1234	-0.0386667	-0.0337381	0.1234	0.128662
				-0.0373441	-0.0362634	0.13654	0.1235	-0.0386634	-0.0336588	0.1235	0.128767
				-0.0373256	-0.0362492	0.13665	0.1236	-0.0386522	-0.0335816	0.1236	0.128871
				-0.0373205	-0.0362266	0.136761	0.1237	-0.0386265	-0.0335554	0.1237	0.128975
				-0.0373149	-0.0361473	0.136871	0.1238	-0.038617	-0.0335283	0.1238	0.129079
				-0.0373128	-0.0361186	0.136982	0.1239	-0.0385319	-0.0334667	0.1239	0.129184
				-0.0372986	-0.0361157	0.137092	0.124	-0.0385253	-0.0334533	0.124	0.129288
				-0.0372421	-0.0361025	0.137203	0.1241	-0.0385213	-0.0334417	0.1241	0.129392
				-0.0371916	-0.0360789	0.137313	0.1242	-0.0384662	-0.0333351	0.1242	0.129496
				-0.0371887	-0.0360428	0.137424	0.1243	-0.0384542	-0.0333341	0.1243	0.129601
				-0.0371685	-0.0360062	0.137535	0.1244	-0.0384511	-0.0333275	0.1244	0.129705
				-0.0371579	-0.0359989	0.137645	0.1245	-0.0384336	-0.0332844	0.1245	0.129809
				-0.0371456	-0.0359825	0.137756	0.1246	-0.0384214	-0.0332482	0.1246	0.129913
				-0.037133	-0.035937	0.137866	0.1247	-0.0383845	-0.0332445	0.1247	0.130018
				-0.0371309	-0.0358886	0.137977	0.1248	-0.0383588	-0.0331576	0.1248	0.130122
				-0.0371299	-0.0358808	0.138087	0.1249	-0.0383418	-0.0331021	0.1249	0.130226
				-0.0371241	-0.0358714	0.138198	0.125	-0.0383336	-0.0330941	0.125	0.130331
				-0.0370898	-0.0358488	0.138308	0.1251	-0.0383239	-0.0330925	0.1251	0.130435
				-0.0370723	-0.0358126	0.138419	0.1252	-0.0382389	-0.0330655	0.1252	0.130539
				-0.0370542	-0.0357232	0.13853	0.1253	-0.0381857	-0.0330117	0.1253	0.130643
				-0.0370057	-0.0357171	0.13864	0.1254	-0.0381845	-0.0329669	0.1254	0.130748
				-0.0369534	-0.0357016	0.138751	0.1255	-0.0381736	-0.0328785	0.1255	0.130852
				-0.0369418	-0.0356383	0.138861	0.1256	-0.0381666	-0.0328699	0.1256	0.130956
				-0.0369359	-0.0356309	0.138972	0.1257	-0.0381564	-0.0328556	0.1257	0.13106
				-0.0369316	-0.0356131	0.139082	0.1258	-0.0381419	-0.0328308	0.1258	0.131165
				-0.0369229	-0.0356109	0.139193	0.1259	-0.0381207	-0.0328211	0.1259	0.131269
				-0.0368476	-0.0355402	0.139303	0.126	-0.0381168	-0.0328149	0.126	0.131373
				-0.036839	-0.035523	0.139414	0.1261	-0.0381133	-0.0328105	0.1261	0.131477
				-0.0368379	-0.0355136	0.139525	0.1262	-0.038111	-0.0328003	0.1262	0.131582
				-0.0368269	-0.035512	0.139635	0.1263	-0.0381035	-0.0327914	0.1263	0.131686
				-0.0368147	-0.0355098	0.139746	0.1264	-0.0380839	-0.0327837	0.1264	0.13179
				-0.0367655	-0.0354839	0.139856	0.1265	-0.0380514	-0.0327132	0.1265	0.131894
				-0.0367099	-0.0354749	0.139967	0.1266	-0.0379802	-0.032572	0.1266	0.131999
				-0.0366864	-0.0354637	0.140077	0.1267	-0.0379616	-0.0324096	0.1267	0.132103
				-0.0366676	-0.0354469	0.140188	0.1268	-0.0379435	-0.032255	0.1268	0.132207
				-0.0366599	-0.0354149	0.140299	0.1269	-0.0379066	-0.0322376	0.1269	0.132312
				-0.0366535	-0.0353807	0.140409	0.127	-0.0378909	-0.0322314	0.127	0.132416
				-0.0366039	-0.0353567	0.14052	0.1271	-0.0378639	-0.0322282	0.1271	0.13252
				-0.0365804	-0.0353088	0.14063	0.1272	-0.0378356	-0.0321926	0.1272	0.132624
				-0.0365727	-0.0352855	0.140741	0.1273	-0.0378187	-0.0321691	0.1273	0.132729
				-0.0365608	-0.0352849	0.140851	0.1274	-0.0377697	-0.0321583	0.1274	0.132833
				-0.0365471	-0.0352688	0.140962	0.1275	-0.0377459	-0.0320602	0.1275	0.132937
				-0.036537	-0.0352164	0.141072	0.1276	-0.037727	-0.0320466	0.1276	0.133041
				-0.036467	-0.035162	0.141183	0.1277	-0.0376997	-0.0319941	0.1277	0.133146
				-0.0364625	-0.03516	0.141294	0.1278	-0.0376678	-0.0319927	0.1278	0.13325
				-0.0364382	-0.035141	0.141404	0.1279	-0.0376641	-0.0319774	0.1279	0.133354
				-0.0364286	-0.0351344	0.141515	0.128	-0.0376408	-0.0319631	0.128	0.133458
				-0.0364279	-0.0351188	0.141625	0.1281	-0.0376347	-0.0319609	0.1281	0.133563
				-0.0364096	-0.0350886	0.141736	0.1282	-0.0375932	-0.0319458	0.1282	0.133667
				-0.0363854	-0.0350634	0.141846	0.1283	-0.0375835	-0.031942	0.1283	0.133771
				-0.0363826	-0.0350558	0.141957	0.1284	-0.0375627	-0.0319377	0.1284	0.133876
				-0.0363791	-0.0350543	0.142067	0.1285	-0.0374972	-0.0319352	0.1285	0.13398
				-0.0363742	-0.0350413	0.142178	0.1286	-0.0374602	-0.0319125	0.1286	0.134084
				-0.0363729	-0.0349929	0.142289	0.1287	-0.0374583	-0.0319106	0.1287	0.134188
				-0.0363601	-0.0349791	0.142399	0.1288	-0.0374282	-0.0319097	0.1288	0.134293
				-0.0363587	-0.0349659	0.14251	0.1289	-0.0374204	-0.0318972	0.1289	0.134397
				-0.036347	-0.0349447	0.14262	0.129	-0.0373977	-0.031859	0.129	0.134501
				-0.0363424	-0.0349375	0.142731	0.1291	-0.0373898	-0.031835	0.1291	0.134605
				-0.0363381	-0.0349274	0.142841	0.1292	-0.0373332	-0.0317866	0.1292	0.13471
				-0.0363138	-0.0349272	0.142952	0.1293	-0.0373177	-0.0317716	0.1293	0.134814
				-0.0362966	-0.0348966	0.143062	0.1294	-0.0373037	-0.0317152	0.1294	0.134918
				-0.0362842	-0.0348913	0.143173	0.1295	-0.0372694	-0.0317026	0.1295	0.135022
				-0.036245	-0.0348774	0.143284	0.1296	-0.0372683	-0.0316455	0.1296	0.135127
				-0.0362303	-0.0348693	0.143394	0.1297	-0.0372572	-0.0316206	0.1297	0.135231
				-0.036214	-0.0348541	0.143505	0.1298	-0.0372257	-0.0316008	0.1298	0.135335
				-0.0361071	-0.0348164	0.143615	0.1299	-0.0372167	-0.0315994	0.1299	0.135439
				-0.0361011	-0.0347374	0.143726	0.13	-0.0372137	-0.0315922	0.13	0.135544
				-0.036071	-0.0347344	0.143836	0.1301	-0.037151	-0.0315455	0.1301	0.135648
				-0.0360541	-0.0347338	0.143947	0.1302	-0.0371243	-0.0315105	0.1302	0.135752
				-0.0359239	-0.034727	0.144057	0.1303	-0.0371012	-0.0314782	0.1303	0.135857
				-0.0358796	-0.0347256	0.144168	0.1304	-0.037073	-0.0314774	0.1304	0.135961
				-0.0358592	-0.0346657	0.144279	0.1305	-0.036992	-0.0314604	0.1305	0.136065
				-0.0358564	-0.0346643	0.144389	0.1306	-0.0369521	-0.0314134	0.1306	0.136169
				-0.0358277	-0.0346173	0.1445	0.1307	-0.03694	-0.0314128	0.1307	0.136274
				-0.0357805	-0.0345777	0.14461	0.1308	-0.0369308	-0.0313954	0.1308	0.136378
				-0.0357697	-0.0345607	0.144721	0.1309	-0.0368703	-0.0313592	0.1309	0.136482
				-0.0357652	-0.0345015	0.144831	0.131	-0.0368103	-0.0313353	0.131	0.136586
				-0.0357531	-0.0344593	0.144942	0.1311	-0.0368007	-0.0313253	0.1311	0.136691
				-0.0357356	-0.034432	0.145053	0.1312	-0.0367627	-0.0313124	0.1312	0.136795
				-0.0357232	-0.034406	0.145163	0.1313	-0.0367624	-0.031276	0.1313	0.136899
				-0.0357177	-0.0343671	0.145274	0.1314	-0.0367525	-0.031269	0.1314	0.137003
				-0.0357161	-0.0343639	0.145384	0.1315	-0.0367461	-0.0312661	0.1315	0.137108
				-0.0357028	-0.0343095	0.145495	0.1316	-0.036723	-0.0312154	0.1316	0.137212
				-0.0357003	-0.0343051	0.145605	0.1317	-0.0367071	-0.0312094	0.1317	0.137316
				-0.0356718	-0.0342878	0.145716	0.1318	-0.0367006	-0.031192	0.1318	0.13742
				-0.0356605	-0.0342303	0.145826	0.1319	-0.036688	-0.0311743	0.1319	0.137525
				-0.0356368	-0.0342273	0.145937	0.132	-0.0365506	-0.0311598	0.132	0.137629
				-0.0356309	-0.0342158	0.146048	0.1321	-0.0365316	-0.0311185	0.1321	0.137733
				-0.0356252	-0.0341805	0.146158	0.1322	-0.0365241	-0.0310887	0.1322	0.137838
				-0.0356246	-0.0341786	0.146269	0.1323	-0.0365196	-0.0310583	0.1323	0.137942
				-0.0356212	-0.034174	0.146379	0.1324	-0.0365176	-0.0310578	0.1324	0.138046
				-0.0356054	-0.0341715	0.14649	0.1325	-0.036505	-0.0309975	0.1325	0.13815
				-0.0356029	-0.0341615	0.1466	0.1326	-0.0364954	-0.0309782	0.1326	0.138255
				-0.0355961	-0.0341269	0.146711	0.1327	-0.036475	-0.0309762	0.1327	0.138359
				-0.0355902	-0.0340892	0.146821	0.1328	-0.0364607	-0.0309619	0.1328	0.138463
				-0.0355716	-0.034042	0.146932	0.1329	-0.036416	-0.0309534	0.1329	0.138567
				-0.0355687	-0.0340366	0.147043	0.133	-0.0364134	-0.0309458	0.133	0.138672
				-0.0355293	-0.034026	0.147153	0.1331	-0.036397	-0.0308402	0.1331	0.138776
				-0.0355285	-0.0340257	0.147264	0.1332	-0.0363251	-0.0308324	0.1332	0.13888
				-0.0355087	-0.0340211	0.147374	0.1333	-0.0363189	-0.0307584	0.1333	0.138984
				-0.0355066	-0.0340206	0.147485	0.1334	-0.0362838	-0.030734	0.1334	0.139089
				-0.0354886	-0.034018	0.147595	0.1335	-0.0362763	-0.0307249	0.1335	0.139193
				-0.0354757	-0.0340054	0.147706	0.1336	-0.0362668	-0.0307181	0.1336	0.139297
				-0.0354516	-0.0339964	0.147816	0.1337	-0.0362327	-0.0306615	0.1337	0.139402
				-0.035426	-0.03398	0.147927	0.1338	-0.0362249	-0.0305567	0.1338	0.139506
				-0.0353619	-0.0339443	0.148038	0.1339	-0.0361879	-0.0305212	0.1339	0.13961
				-0.0353371	-0.0339321	0.148148	0.134	-0.0361845	-0.0304896	0.134	0.139714
				-0.0352955	-0.0338908	0.148259	0.1341	-0.0361693	-0.0304877	0.1341	0.139819
				-0.0352948	-0.0338384	0.148369	0.1342	-0.0361323	-0.0304535	0.1342	0.139923
				-0.0352818	-0.0338274	0.14848	0.1343	-0.036126	-0.0304328	0.1343	0.140027
				-0.0352711	-0.0337805	0.14859	0.1344	-0.036069	-0.0303377	0.1344	0.140131
				-0.035246	-0.0337528	0.148701	0.1345	-0.0360592	-0.0303207	0.1345	0.140236
				-0.0352399	-0.0337424	0.148811	0.1346	-0.0360509	-0.0303069	0.1346	0.14034
				-0.035233	-0.0337377	0.148922	0.1347	-0.0360497	-0.0302781	0.1347	0.140444
				-0.0352224	-0.0337015	0.149033	0.1348	-0.0360465	-0.0302229	0.1348	0.140548
				-0.0351948	-0.0336502	0.149143	0.1349	-0.0360449	-0.0302165	0.1349	0.140653
				-0.0351056	-0.0336143	0.149254	0.135	-0.0360376	-0.0301539	0.135	0.140757
				-0.0351002	-0.0336097	0.149364	0.1351	-0.0360129	-0.0300934	0.1351	0.140861
				-0.0350863	-0.0335985	0.149475	0.1352	-0.035963	-0.0300753	0.1352	0.140965
				-0.035024	-0.0335681	0.149585	0.1353	-0.0359351	-0.0300652	0.1353	0.14107
				-0.0349609	-0.0335658	0.149696	0.1354	-0.0359208	-0.0300448	0.1354	0.141174
				-0.0349469	-0.0335641	0.149807	0.1355	-0.0358834	-0.030042	0.1355	0.141278
				-0.0348968	-0.0335532	0.149917	0.1356	-0.0358651	-0.030012	0.1356	0.141383
				-0.0348843	-0.033507	0.150028	0.1357	-0.0358533	-0.0299685	0.1357	0.141487
				-0.0348578	-0.0334688	0.150138	0.1358	-0.0358379	-0.0299137	0.1358	0.141591
				-0.0348486	-0.033452	0.150249	0.1359	-0.0357976	-0.0298611	0.1359	0.141695
				-0.034838	-0.0334482	0.150359	0.136	-0.0357829	-0.0298585	0.136	0.1418
				-0.0348191	-0.0334379	0.15047	0.1361	-0.0357751	-0.0298132	0.1361	0.141904
				-0.0348134	-0.0334146	0.15058	0.1362	-0.0357596	-0.0297663	0.1362	0.142008
				-0.0347912	-0.0333998	0.150691	0.1363	-0.0357532	-0.0297295	0.1363	0.142112
				-0.034776	-0.0333962	0.150802	0.1364	-0.0357409	-0.0297119	0.1364	0.142217
				-0.0347732	-0.0333766	0.150912	0.1365	-0.0357245	-0.0297018	0.1365	0.142321
				-0.0347219	-0.0333624	0.151023	0.1366	-0.0357219	-0.0296854	0.1366	0.142425
				-0.0347207	-0.0333494	0.151133	0.1367	-0.0357149	-0.0296734	0.1367	0.142529
				-0.0347011	-0.0333265	0.151244	0.1368	-0.0356607	-0.0296376	0.1368	0.142634
				-0.0346649	-0.0333118	0.151354	0.1369	-0.0356204	-0.0295494	0.1369	0.142738
				-0.0346584	-0.033308	0.151465	0.137	-0.035605	-0.0295386	0.137	0.142842
				-0.0345934	-0.0333079	0.151575	0.1371	-0.0355916	-0.0295327	0.1371	0.142947
				-0.0345718	-0.0332728	0.151686	0.1372	-0.0355193	-0.0295292	0.1372	0.143051
				-0.0345526	-0.0332269	0.151797	0.1373	-0.0354985	-0.0294593	0.1373	0.143155
				-0.0345149	-0.0331923	0.151907	0.1374	-0.0354959	-0.0294305	0.1374	0.143259
				-0.0345035	-0.0331918	0.152018	0.1375	-0.0354401	-0.0294119	0.1375	0.143364
				-0.0345001	-0.0331882	0.152128	0.1376	-0.0354284	-0.0294006	0.1376	0.143468
				-0.0344895	-0.0331797	0.152239	0.1377	-0.0353868	-0.0293909	0.1377	0.143572
				-0.0344638	-0.0331476	0.152349	0.1378	-0.0353436	-0.0293761	0.1378	0.143676
				-0.0344637	-0.033124	0.15246	0.1379	-0.0353151	-0.0293357	0.1379	0.143781
				-0.0344615	-0.0330976	0.15257	0.138	-0.035313	-0.029324	0.138	0.143885
				-0.0344463	-0.0330963	0.152681	0.1381	-0.0352933	-0.0292712	0.1381	0.143989
				-0.0344303	-0.0330963	0.152792	0.1382	-0.0352927	-0.0292638	0.1382	0.144093
				-0.0344289	-0.0330785	0.152902	0.1383	-0.0352626	-0.0292623	0.1383	0.144198
				-0.0344127	-0.0330425	0.153013	0.1384	-0.0352552	-0.0292608	0.1384	0.144302
				-0.0344063	-0.0330075	0.153123	0.1385	-0.035227	-0.0292573	0.1385	0.144406
				-0.0344002	-0.032962	0.153234	0.1386	-0.0351971	-0.0291946	0.1386	0.14451
				-0.034396	-0.032942	0.153344	0.1387	-0.0351953	-0.0291807	0.1387	0.144615
				-0.0343942	-0.0329324	0.153455	0.1388	-0.0351763	-0.0291526	0.1388	0.144719
				-0.0343889	-0.0329318	0.153566	0.1389	-0.0351763	-0.0291321	0.1389	0.144823
				-0.0343872	-0.0329251	0.153676	0.139	-0.0351715	-0.0290372	0.139	0.144928
				-0.0343604	-0.0329022	0.153787	0.1391	-0.0351583	-0.0289986	0.1391	0.145032
				-0.0342991	-0.032887	0.153897	0.1392	-0.03511	-0.028995	0.1392	0.145136
				-0.0342941	-0.0328785	0.154008	0.1393	-0.0350827	-0.0289603	0.1393	0.14524
				-0.0342659	-0.0328707	0.154118	0.1394	-0.0350712	-0.0289538	0.1394	0.145345
				-0.0342597	-0.0328696	0.154229	0.1395	-0.0350711	-0.0289521	0.1395	0.145449
				-0.0342226	-0.0328695	0.154339	0.1396	-0.0350693	-0.0289027	0.1396	0.145553
				-0.0342094	-0.0328537	0.15445	0.1397	-0.0349474	-0.028888	0.1397	0.145657
				-0.0341643	-0.0328479	0.154561	0.1398	-0.0348947	-0.0288486	0.1398	0.145762
				-0.0341541	-0.0328336	0.154671	0.1399	-0.0348513	-0.0288235	0.1399	0.145866
				-0.034133	-0.0327798	0.154782	0.14	-0.0348493	-0.028821	0.14	0.14597
				-0.0341077	-0.0327417	0.154892	0.1401	-0.0348233	-0.0288188	0.1401	0.146074
				-0.0341025	-0.0327149	0.155003	0.1402	-0.0348137	-0.0287779	0.1402	0.146179
				-0.0340891	-0.0326797	0.155113	0.1403	-0.0347972	-0.028762	0.1403	0.146283
				-0.0340813	-0.0326572	0.155224	0.1404	-0.0347733	-0.0286718	0.1404	0.146387
				-0.0340609	-0.0326536	0.155334	0.1405	-0.0347621	-0.028651	0.1405	0.146492
				-0.034057	-0.0326522	0.155445	0.1406	-0.0347607	-0.0286505	0.1406	0.146596
				-0.034055	-0.0326393	0.155556	0.1407	-0.0347211	-0.0286104	0.1407	0.1467
				-0.0340072	-0.0326232	0.155666	0.1408	-0.0347126	-0.0286044	0.1408	0.146804
				-0.0340039	-0.0326146	0.155777	0.1409	-0.0346667	-0.0286023	0.1409	0.146909
				-0.0339871	-0.0326017	0.155887	0.141	-0.0346588	-0.0285621	0.141	0.147013
				-0.0339831	-0.0325857	0.155998	0.1411	-0.0346571	-0.0285426	0.1411	0.147117
				-0.0339739	-0.0325364	0.156108	0.1412	-0.0346556	-0.0285375	0.1412	0.147221
				-0.0339722	-0.0325258	0.156219	0.1413	-0.0346398	-0.0285331	0.1413	0.147326
				-0.0339345	-0.0325212	0.156329	0.1414	-0.0345962	-0.0284901	0.1414	0.14743
				-0.0339337	-0.032518	0.15644	0.1415	-0.0345757	-0.0284694	0.1415	0.147534
				-0.0339297	-0.0325085	0.156551	0.1416	-0.0345585	-0.028452	0.1416	0.147638
				-0.0339179	-0.0324996	0.156661	0.1417	-0.0345346	-0.0284487	0.1417	0.147743
				-0.033881	-0.0324926	0.156772	0.1418	-0.0344885	-0.0284421	0.1418	0.147847
				-0.0338751	-0.0324621	0.156882	0.1419	-0.034424	-0.028425	0.1419	0.147951
				-0.0338185	-0.0324395	0.156993	0.142	-0.0344235	-0.0284085	0.142	0.148055
				-0.0338064	-0.032429	0.157103	0.1421	-0.0343793	-0.0283889	0.1421	0.14816
				-0.0337975	-0.032395	0.157214	0.1422	-0.0343249	-0.0283557	0.1422	0.148264
				-0.0337703	-0.0323784	0.157324	0.1423	-0.0343202	-0.0283419	0.1423	0.148368
				-0.0337069	-0.0323487	0.157435	0.1424	-0.034308	-0.0283097	0.1424	0.148473
				-0.0337051	-0.0323409	0.157546	0.1425	-0.0343068	-0.0282725	0.1425	0.148577
				-0.0336942	-0.0323222	0.157656	0.1426	-0.0342767	-0.0282444	0.1426	0.148681
				-0.0336865	-0.0323103	0.157767	0.1427	-0.0342668	-0.0282414	0.1427	0.148785
				-0.0336787	-0.032302	0.157877	0.1428	-0.0342378	-0.02823	0.1428	0.14889
				-0.0336728	-0.0322947	0.157988	0.1429	-0.0342203	-0.0281865	0.1429	0.148994
				-0.0336725	-0.0322914	0.158098	0.143	-0.0341954	-0.0281808	0.143	0.149098
				-0.0336653	-0.0322613	0.158209	0.1431	-0.0341835	-0.0281314	0.1431	0.149202
				-0.0336585	-0.0322445	0.15832	0.1432	-0.0341488	-0.0280616	0.1432	0.149307
				-0.0336562	-0.0321998	0.15843	0.1433	-0.0341253	-0.0280546	0.1433	0.149411
				-0.0336361	-0.0321952	0.158541	0.1434	-0.0340774	-0.0280532	0.1434	0.149515
				-0.0336187	-0.0321813	0.158651	0.1435	-0.0340529	-0.0280526	0.1435	0.149619
				-0.0336137	-0.0321494	0.158762	0.1436	-0.0340456	-0.0280513	0.1436	0.149724
				-0.0336047	-0.0321363	0.158872	0.1437	-0.0339721	-0.0280209	0.1437	0.149828
				-0.0336034	-0.0321031	0.158983	0.1438	-0.0339549	-0.0280126	0.1438	0.149932
				-0.0335919	-0.0320511	0.159093	0.1439	-0.033924	-0.0279888	0.1439	0.150036
				-0.0335643	-0.032048	0.159204	0.144	-0.0339196	-0.0279012	0.144	0.150141
				-0.0335471	-0.0320427	0.159315	0.1441	-0.0338719	-0.0278712	0.1441	0.150245
				-0.033521	-0.0320007	0.159425	0.1442	-0.0338682	-0.0278697	0.1442	0.150349
				-0.0335164	-0.0319815	0.159536	0.1443	-0.0338637	-0.027831	0.1443	0.150454
				-0.0334886	-0.0319732	0.159646	0.1444	-0.0338486	-0.0278299	0.1444	0.150558
				-0.0334584	-0.0319209	0.159757	0.1445	-0.0338438	-0.0278052	0.1445	0.150662
				-0.0334513	-0.03191	0.159867	0.1446	-0.0338339	-0.0278035	0.1446	0.150766
				-0.0334432	-0.0318999	0.159978	0.1447	-0.033773	-0.0277644	0.1447	0.150871
				-0.0334393	-0.031856	0.160088	0.1448	-0.0337641	-0.0277198	0.1448	0.150975
				-0.0334276	-0.031829	0.160199	0.1449	-0.0337356	-0.0276781	0.1449	0.151079
				-0.0334182	-0.0318283	0.16031	0.145	-0.0337301	-0.0276645	0.145	0.151183
				-0.0333793	-0.0318114	0.16042	0.1451	-0.0337266	-0.0276444	0.1451	0.151288
				-0.0333594	-0.0317985	0.160531	0.1452	-0.0337012	-0.0275958	0.1452	0.151392
				-0.0333387	-0.03177	0.160641	0.1453	-0.0336912	-0.0275878	0.1453	0.151496
				-0.0333111	-0.0317686	0.160752	0.1454	-0.033689	-0.027577	0.1454	0.1516
				-0.0332786	-0.031762	0.160862	0.1455	-0.0336887	-0.0275753	0.1455	0.151705
				-0.0332485	-0.0317161	0.160973	0.1456	-0.0336357	-0.0275411	0.1456	0.151809
				-0.0332465	-0.0317147	0.161083	0.1457	-0.0336296	-0.0275374	0.1457	0.151913
				-0.0332336	-0.0316754	0.161194	0.1458	-0.0336224	-0.0275241	0.1458	0.152018
				-0.0332241	-0.0316711	0.161305	0.1459	-0.0335938	-0.0275155	0.1459	0.152122
				-0.033199	-0.0316698	0.161415	0.146	-0.0335509	-0.0274756	0.146	0.152226
				-0.0331806	-0.0316669	0.161526	0.1461	-0.0335331	-0.027368	0.1461	0.15233
				-0.033172	-0.0316358	0.161636	0.1462	-0.0334994	-0.0273467	0.1462	0.152435
				-0.0331683	-0.0316071	0.161747	0.1463	-0.0334943	-0.0273383	0.1463	0.152539
				-0.0331552	-0.0315764	0.161857	0.1464	-0.0334405	-0.0273131	0.1464	0.152643
				-0.0331212	-0.0315681	0.161968	0.1465	-0.0334331	-0.0272725	0.1465	0.152747
				-0.0331109	-0.0315611	0.162078	0.1466	-0.0334176	-0.0272373	0.1466	0.152852
				-0.0330526	-0.0315527	0.162189	0.1467	-0.0334085	-0.0272338	0.1467	0.152956
				-0.0330221	-0.0315336	0.1623	0.1468	-0.0334048	-0.0272124	0.1468	0.15306
				-0.0329562	-0.031526	0.16241	0.1469	-0.0334045	-0.0271504	0.1469	0.153164
				-0.0329431	-0.0315254	0.162521	0.147	-0.0333771	-0.0271184	0.147	0.153269
				-0.0329414	-0.031501	0.162631	0.1471	-0.0333749	-0.0271182	0.1471	0.153373
				-0.0328877	-0.0314982	0.162742	0.1472	-0.0333558	-0.0270932	0.1472	0.153477
				-0.032883	-0.0314943	0.162852	0.1473	-0.0333322	-0.027017	0.1473	0.153581
				-0.0328611	-0.0314635	0.162963	0.1474	-0.0333197	-0.0269932	0.1474	0.153686
				-0.0328608	-0.0314443	0.163074	0.1475	-0.0333085	-0.0269833	0.1475	0.15379
				-0.0327964	-0.0314038	0.163184	0.1476	-0.0332947	-0.0269456	0.1476	0.153894
				-0.0327468	-0.0313645	0.163295	0.1477	-0.0332732	-0.0269369	0.1477	0.153999
				-0.0327346	-0.0313568	0.163405	0.1478	-0.0331894	-0.0269256	0.1478	0.154103
				-0.0326916	-0.031356	0.163516	0.1479	-0.0331874	-0.0268542	0.1479	0.154207
				-0.0326678	-0.0313385	0.163626	0.148	-0.0331831	-0.0268486	0.148	0.154311
				-0.0326658	-0.0313212	0.163737	0.1481	-0.0331546	-0.0267739	0.1481	0.154416
				-0.0326576	-0.031319	0.163847	0.1482	-0.033148	-0.0267562	0.1482	0.15452
				-0.0326186	-0.0312781	0.163958	0.1483	-0.0331096	-0.0267388	0.1483	0.154624
				-0.0325965	-0.0312688	0.164069	0.1484	-0.0330994	-0.026736	0.1484	0.154728
				-0.0325915	-0.0312518	0.164179	0.1485	-0.0330983	-0.0267264	0.1485	0.154833
				-0.032587	-0.0312428	0.16429	0.1486	-0.0330949	-0.0267248	0.1486	0.154937
				-0.0325856	-0.0312359	0.1644	0.1487	-0.0330929	-0.0267132	0.1487	0.155041
				-0.0325814	-0.0312301	0.164511	0.1488	-0.0330907	-0.0266924	0.1488	0.155145
				-0.0325725	-0.0310849	0.164621	0.1489	-0.0330886	-0.0266657	0.1489	0.15525
				-0.032561	-0.0310627	0.164732	0.149	-0.0330799	-0.0266527	0.149	0.155354
				-0.0325461	-0.0310282	0.164842	0.1491	-0.0330591	-0.0266311	0.1491	0.155458
				-0.0325449	-0.031018	0.164953	0.1492	-0.0330356	-0.0266249	0.1492	0.155563
				-0.0325109	-0.0310076	0.165064	0.1493	-0.0330096	-0.0266249	0.1493	0.155667
				-0.0324835	-0.0309708	0.165174	0.1494	-0.0330079	-0.0266165	0.1494	0.155771
				-0.0324749	-0.0309693	0.165285	0.1495	-0.0329716	-0.0266089	0.1495	0.155875
				-0.0324488	-0.0309437	0.165395	0.1496	-0.0329669	-0.0266021	0.1496	0.15598
				-0.0324418	-0.0309362	0.165506	0.1497	-0.0329604	-0.0265744	0.1497	0.156084
				-0.032426	-0.0309338	0.165616	0.1498	-0.0329575	-0.0265647	0.1498	0.156188
				-0.0324206	-0.0309211	0.165727	0.1499	-0.0329508	-0.0265337	0.1499	0.156292
				-0.0323947	-0.0308918	0.165837	0.15	-0.0329505	-0.0265224	0.15	0.156397
				-0.0323781	-0.03089	0.165948	0.1501	-0.0329422	-0.0265207	0.1501	0.156501
				-0.0323773	-0.0308367	0.166059	0.1502	-0.0329402	-0.0265189	0.1502	0.156605
				-0.0323768	-0.0308352	0.166169	0.1503	-0.0329222	-0.0265136	0.1503	0.156709
				-0.0323735	-0.0308107	0.16628	0.1504	-0.032916	-0.0264543	0.1504	0.156814
				-0.0323691	-0.0307985	0.16639	0.1505	-0.0329151	-0.0264042	0.1505	0.156918
				-0.0323658	-0.0307945	0.166501	0.1506	-0.0329117	-0.0264	0.1506	0.157022
				-0.032339	-0.0307726	0.166611	0.1507	-0.032904	-0.0263913	0.1507	0.157126
				-0.0322955	-0.0307348	0.166722	0.1508	-0.0328923	-0.0263384	0.1508	0.157231
				-0.0322942	-0.0306959	0.166833	0.1509	-0.032889	-0.0263304	0.1509	0.157335
				-0.0322772	-0.0306558	0.166943	0.151	-0.0328659	-0.0262941	0.151	0.157439
				-0.0322565	-0.0306224	0.167054	0.1511	-0.0328281	-0.0262696	0.1511	0.157544
				-0.0322447	-0.0305993	0.167164	0.1512	-0.0328248	-0.0262348	0.1512	0.157648
				-0.0322271	-0.0305794	0.167275	0.1513	-0.0327987	-0.0262334	0.1513	0.157752
				-0.0322237	-0.0305785	0.167385	0.1514	-0.032788	-0.0262304	0.1514	0.157856
				-0.0321632	-0.0305572	0.167496	0.1515	-0.0327464	-0.0262021	0.1515	0.157961
				-0.0321627	-0.0305431	0.167606	0.1516	-0.0327392	-0.0261632	0.1516	0.158065
				-0.0321539	-0.030509	0.167717	0.1517	-0.0326859	-0.0260953	0.1517	0.158169
				-0.0321488	-0.0305033	0.167828	0.1518	-0.0326793	-0.0260879	0.1518	0.158273
				-0.032131	-0.0305021	0.167938	0.1519	-0.0326245	-0.0260825	0.1519	0.158378
				-0.0321028	-0.030488	0.168049	0.152	-0.0326025	-0.0260727	0.152	0.158482
				-0.0320697	-0.0304293	0.168159	0.1521	-0.0325829	-0.0260675	0.1521	0.158586
				-0.0320562	-0.0304161	0.16827	0.1522	-0.0325683	-0.0260389	0.1522	0.15869
				-0.0320417	-0.0303993	0.16838	0.1523	-0.0325409	-0.0259757	0.1523	0.158795
				-0.0320172	-0.030365	0.168491	0.1524	-0.0325352	-0.025933	0.1524	0.158899
				-0.0319477	-0.0303279	0.168601	0.1525	-0.0325235	-0.0258766	0.1525	0.159003
				-0.0319121	-0.0303195	0.168712	0.1526	-0.0324807	-0.0258596	0.1526	0.159107
				-0.0318891	-0.0302818	0.168823	0.1527	-0.0324733	-0.0258437	0.1527	0.159212
				-0.031886	-0.0302561	0.168933	0.1528	-0.0324645	-0.0258266	0.1528	0.159316
				-0.0318754	-0.0302164	0.169044	0.1529	-0.0324513	-0.0257802	0.1529	0.15942
				-0.0318708	-0.0302136	0.169154	0.153	-0.0324288	-0.0257581	0.153	0.159525
				-0.0318564	-0.0301653	0.169265	0.1531	-0.0324232	-0.025752	0.1531	0.159629
				-0.0318174	-0.030153	0.169375	0.1532	-0.0324182	-0.0257307	0.1532	0.159733
				-0.0318157	-0.0301383	0.169486	0.1533	-0.0324136	-0.0257137	0.1533	0.159837
				-0.0318075	-0.0301216	0.169596	0.1534	-0.0323783	-0.0256667	0.1534	0.159942
				-0.0317789	-0.0300702	0.169707	0.1535	-0.0323273	-0.0256586	0.1535	0.160046
				-0.0317781	-0.0300502	0.169818	0.1536	-0.032303	-0.0256476	0.1536	0.16015
				-0.0317598	-0.0300416	0.169928	0.1537	-0.0322647	-0.0256264	0.1537	0.160254
				-0.0317587	-0.0300223	0.170039	0.1538	-0.0322537	-0.025604	0.1538	0.160359
				-0.0317045	-0.0300145	0.170149	0.1539	-0.0322222	-0.0255953	0.1539	0.160463
				-0.0316856	-0.0300048	0.17026	0.154	-0.0322162	-0.0255511	0.154	0.160567
				-0.0316652	-0.0299997	0.17037	0.1541	-0.0321819	-0.0255277	0.1541	0.160671
				-0.0316591	-0.0299962	0.170481	0.1542	-0.0321653	-0.0255232	0.1542	0.160776
				-0.0316588	-0.0299672	0.170591	0.1543	-0.0321604	-0.0255033	0.1543	0.16088
				-0.0316174	-0.0299475	0.170702	0.1544	-0.0321452	-0.0254877	0.1544	0.160984
				-0.0315774	-0.029921	0.170813	0.1545	-0.0321406	-0.0254544	0.1545	0.161089
				-0.0315732	-0.0299097	0.170923	0.1546	-0.032114	-0.0254297	0.1546	0.161193
				-0.031541	-0.0298877	0.171034	0.1547	-0.03209	-0.0254263	0.1547	0.161297
				-0.0315362	-0.0298793	0.171144	0.1548	-0.0320858	-0.0254074	0.1548	0.161401
				-0.0315311	-0.0298651	0.171255	0.1549	-0.032072	-0.0253532	0.1549	0.161506
				-0.0315162	-0.02984	0.171365	0.155	-0.0320607	-0.0252989	0.155	0.16161
				-0.0315051	-0.0298358	0.171476	0.1551	-0.0320475	-0.0252582	0.1551	0.161714
				-0.031473	-0.0298354	0.171587	0.1552	-0.0320414	-0.0251991	0.1552	0.161818
				-0.0314694	-0.0298137	0.171697	0.1553	-0.0320099	-0.0251642	0.1553	0.161923
				-0.0314683	-0.0298054	0.171808	0.1554	-0.0320012	-0.025105	0.1554	0.162027
				-0.0314539	-0.0297615	0.171918	0.1555	-0.0319793	-0.0250976	0.1555	0.162131
				-0.0314413	-0.029742	0.172029	0.1556	-0.0319314	-0.0250564	0.1556	0.162235
				-0.0313933	-0.0297238	0.172139	0.1557	-0.0318486	-0.0250429	0.1557	0.16234
				-0.0313922	-0.0297107	0.17225	0.1558	-0.0318481	-0.0250405	0.1558	0.162444
				-0.0313712	-0.029691	0.17236	0.1559	-0.0318435	-0.0249815	0.1559	0.162548
				-0.0313421	-0.0296758	0.172471	0.156	-0.0318419	-0.0249597	0.156	0.162652
				-0.0313218	-0.0296749	0.172582	0.1561	-0.031841	-0.0249428	0.1561	0.162757
				-0.031302	-0.0296669	0.172692	0.1562	-0.0318399	-0.024935	0.1562	0.162861
				-0.0312954	-0.0296577	0.172803	0.1563	-0.0318391	-0.0249117	0.1563	0.162965
				-0.0312954	-0.029647	0.172913	0.1564	-0.0318378	-0.0249084	0.1564	0.16307
				-0.0312737	-0.029634	0.173024	0.1565	-0.03183	-0.0248994	0.1565	0.163174
				-0.0312695	-0.0296338	0.173134	0.1566	-0.0317793	-0.0248952	0.1566	0.163278
				-0.0312274	-0.0296315	0.173245	0.1567	-0.0317592	-0.0248797	0.1567	0.163382
				-0.0311997	-0.0296023	0.173355	0.1568	-0.0317589	-0.0248671	0.1568	0.163487
				-0.0311991	-0.0295794	0.173466	0.1569	-0.0317413	-0.0248594	0.1569	0.163591
				-0.031199	-0.0295568	0.173577	0.157	-0.0317163	-0.0248313	0.157	0.163695
				-0.0311904	-0.0295377	0.173687	0.1571	-0.0316882	-0.024831	0.1571	0.163799
				-0.0311687	-0.0295104	0.173798	0.1572	-0.031688	-0.0247283	0.1572	0.163904
				-0.0311019	-0.0294941	0.173908	0.1573	-0.0316315	-0.0247172	0.1573	0.164008
				-0.0310944	-0.0294792	0.174019	0.1574	-0.0316219	-0.0247092	0.1574	0.164112
				-0.03108	-0.0294585	0.174129	0.1575	-0.0316013	-0.0246483	0.1575	0.164216
				-0.031069	-0.0294513	0.17424	0.1576	-0.0316013	-0.0246244	0.1576	0.164321
				-0.0310592	-0.029448	0.17435	0.1577	-0.0315321	-0.0245689	0.1577	0.164425
				-0.030994	-0.0294464	0.174461	0.1578	-0.0314651	-0.0245216	0.1578	0.164529
				-0.0309876	-0.0293152	0.174572	0.1579	-0.0314524	-0.024502	0.1579	0.164634
				-0.0309857	-0.0292996	0.174682	0.158	-0.0314256	-0.0245015	0.158	0.164738
				-0.0309476	-0.0292553	0.174793	0.1581	-0.0314061	-0.0244984	0.1581	0.164842
				-0.0309318	-0.0292435	0.174903	0.1582	-0.0313999	-0.0244635	0.1582	0.164946
				-0.0309309	-0.02922	0.175014	0.1583	-0.0313767	-0.0244211	0.1583	0.165051
				-0.0309219	-0.0292113	0.175124	0.1584	-0.0313589	-0.0243984	0.1584	0.165155
				-0.0308965	-0.0292054	0.175235	0.1585	-0.0313019	-0.0243425	0.1585	0.165259
				-0.0308876	-0.0291943	0.175345	0.1586	-0.0312897	-0.0243424	0.1586	0.165363
				-0.030873	-0.0291554	0.175456	0.1587	-0.0312875	-0.0243417	0.1587	0.165468
				-0.0308488	-0.0291424	0.175567	0.1588	-0.0312808	-0.0243285	0.1588	0.165572
				-0.030786	-0.0291195	0.175677	0.1589	-0.0312792	-0.0242877	0.1589	0.165676
				-0.0307678	-0.0291077	0.175788	0.159	-0.0312749	-0.0242621	0.159	0.16578
				-0.0307636	-0.0290608	0.175898	0.1591	-0.0312715	-0.0242457	0.1591	0.165885
				-0.030757	-0.0290413	0.176009	0.1592	-0.0312705	-0.0242383	0.1592	0.165989
				-0.0307404	-0.0290342	0.176119	0.1593	-0.0312692	-0.0242348	0.1593	0.166093
				-0.0306864	-0.029019	0.17623	0.1594	-0.0312382	-0.0241867	0.1594	0.166197
				-0.0306849	-0.0290144	0.176341	0.1595	-0.0312156	-0.0241556	0.1595	0.166302
				-0.0306621	-0.0289357	0.176451	0.1596	-0.0311671	-0.0241257	0.1596	0.166406
				-0.0306587	-0.0289307	0.176562	0.1597	-0.0310895	-0.0240954	0.1597	0.16651
				-0.0306406	-0.0289134	0.176672	0.1598	-0.0310756	-0.0240854	0.1598	0.166615
				-0.0306383	-0.0289058	0.176783	0.1599	-0.0310689	-0.024081	0.1599	0.166719
				-0.0306159	-0.0288896	0.176893	0.16	-0.0310367	-0.0240623	0.16	0.166823
				-0.0305421	-0.0288808	0.177004	0.1601	-0.0310331	-0.0240508	0.1601	0.166927
				-0.030517	-0.0288702	0.177114	0.1602	-0.0310313	-0.0240503	0.1602	0.167032
				-0.0304934	-0.0288486	0.177225	0.1603	-0.0310301	-0.0240266	0.1603	0.167136
				-0.0304923	-0.02884	0.177336	0.1604	-0.0310254	-0.0240104	0.1604	0.16724
				-0.0304922	-0.028819	0.177446	0.1605	-0.031004	-0.0239809	0.1605	0.167344
				-0.0304854	-0.0288093	0.177557	0.1606	-0.030951	-0.023939	0.1606	0.167449
				-0.0304782	-0.0287961	0.177667	0.1607	-0.0309437	-0.0239374	0.1607	0.167553
				-0.0304591	-0.0287883	0.177778	0.1608	-0.0309435	-0.0239179	0.1608	0.167657
				-0.0304339	-0.028763	0.177888	0.1609	-0.0309303	-0.0238492	0.1609	0.167761
				-0.0303861	-0.0287595	0.177999	0.161	-0.0309252	-0.0238214	0.161	0.167866
				-0.0303537	-0.0287528	0.178109	0.1611	-0.0309004	-0.0237933	0.1611	0.16797
				-0.0303326	-0.0287175	0.17822	0.1612	-0.0308731	-0.0237913	0.1612	0.168074
				-0.0303244	-0.0287144	0.178331	0.1613	-0.0308659	-0.0237891	0.1613	0.168179
				-0.0303091	-0.028695	0.178441	0.1614	-0.0308648	-0.0237883	0.1614	0.168283
				-0.0302747	-0.0286826	0.178552	0.1615	-0.0308606	-0.0237602	0.1615	0.168387
				-0.0302693	-0.0286769	0.178662	0.1616	-0.0307777	-0.023729	0.1616	0.168491
				-0.0302577	-0.0286757	0.178773	0.1617	-0.0307748	-0.0237223	0.1617	0.168596
				-0.0302457	-0.0286643	0.178883	0.1618	-0.0307683	-0.0237151	0.1618	0.1687
				-0.03022	-0.0286214	0.178994	0.1619	-0.0307545	-0.0236717	0.1619	0.168804
				-0.0302177	-0.0285999	0.179104	0.162	-0.0307454	-0.0236541	0.162	0.168908
				-0.0301994	-0.0285902	0.179215	0.1621	-0.030739	-0.0236306	0.1621	0.169013
				-0.0301929	-0.0285894	0.179326	0.1622	-0.0307166	-0.023603	0.1622	0.169117
				-0.0301878	-0.0285751	0.179436	0.1623	-0.0307086	-0.0235934	0.1623	0.169221
				-0.0301853	-0.028543	0.179547	0.1624	-0.0307063	-0.0235914	0.1624	0.169325
				-0.0301816	-0.0285362	0.179657	0.1625	-0.0306958	-0.0235783	0.1625	0.16943
				-0.0301693	-0.0285339	0.179768	0.1626	-0.0306652	-0.0235736	0.1626	0.169534
				-0.0301667	-0.0285252	0.179878	0.1627	-0.0306517	-0.0235717	0.1627	0.169638
				-0.0301481	-0.0285216	0.179989	0.1628	-0.0306499	-0.0235439	0.1628	0.169742
				-0.0301257	-0.0285059	0.1801	0.1629	-0.0306484	-0.0235191	0.1629	0.169847
				-0.0301148	-0.0284972	0.18021	0.163	-0.0306183	-0.0234748	0.163	0.169951
				-0.0300856	-0.0284929	0.180321	0.1631	-0.0306112	-0.0234078	0.1631	0.170055
				-0.0300846	-0.0284887	0.180431	0.1632	-0.030591	-0.0234017	0.1632	0.17016
				-0.0300837	-0.0284728	0.180542	0.1633	-0.0305354	-0.0233583	0.1633	0.170264
				-0.0300821	-0.0284649	0.180652	0.1634	-0.0305206	-0.0233366	0.1634	0.170368
				-0.0300647	-0.0284639	0.180763	0.1635	-0.0304902	-0.0232414	0.1635	0.170472
				-0.0300619	-0.028358	0.180873	0.1636	-0.0304846	-0.0232277	0.1636	0.170577
				-0.0300217	-0.0283545	0.180984	0.1637	-0.0304695	-0.0232273	0.1637	0.170681
				-0.03002	-0.0283532	0.181095	0.1638	-0.0304322	-0.0232103	0.1638	0.170785
				-0.0300117	-0.0283524	0.181205	0.1639	-0.0304125	-0.02321	0.1639	0.170889
				-0.0299479	-0.0283347	0.181316	0.164	-0.030407	-0.023172	0.164	0.170994
				-0.0299284	-0.0283087	0.181426	0.1641	-0.0303997	-0.0231525	0.1641	0.171098
				-0.0299283	-0.0283085	0.181537	0.1642	-0.0303295	-0.0231131	0.1642	0.171202
				-0.0299052	-0.0283033	0.181647	0.1643	-0.0303158	-0.0230667	0.1643	0.171306
				-0.0298855	-0.0282909	0.181758	0.1644	-0.0302645	-0.0230635	0.1644	0.171411
				-0.0298804	-0.028248	0.181868	0.1645	-0.0302622	-0.0230561	0.1645	0.171515
				-0.029873	-0.0282293	0.181979	0.1646	-0.0301705	-0.0229987	0.1646	0.171619
				-0.0298695	-0.0282257	0.18209	0.1647	-0.030163	-0.0229516	0.1647	0.171723
				-0.0298533	-0.0281955	0.1822	0.1648	-0.0300459	-0.0229488	0.1648	0.171828
				-0.0298287	-0.0281809	0.182311	0.1649	-0.0300204	-0.0228756	0.1649	0.171932
				-0.0298035	-0.0281435	0.182421	0.165	-0.030009	-0.0228343	0.165	0.172036
				-0.0297531	-0.0281325	0.182532	0.1651	-0.0300022	-0.0228146	0.1651	0.172141
				-0.0297499	-0.0280857	0.182642	0.1652	-0.0299961	-0.0227794	0.1652	0.172245
				-0.0297387	-0.0280613	0.182753	0.1653	-0.0299873	-0.0226848	0.1653	0.172349
				-0.0297171	-0.0280053	0.182863	0.1654	-0.0299807	-0.0226643	0.1654	0.172453
				-0.0297038	-0.0280029	0.182974	0.1655	-0.0299731	-0.0226577	0.1655	0.172558
				-0.0296695	-0.0279517	0.183085	0.1656	-0.0299506	-0.0226445	0.1656	0.172662
				-0.0296627	-0.0279109	0.183195	0.1657	-0.0299452	-0.022616	0.1657	0.172766
				-0.0296535	-0.0278974	0.183306	0.1658	-0.0299079	-0.0226096	0.1658	0.17287
				-0.0296533	-0.0278799	0.183416	0.1659	-0.0298768	-0.0225937	0.1659	0.172975
				-0.0296338	-0.0278675	0.183527	0.166	-0.0298684	-0.0225642	0.166	0.173079
				-0.0296309	-0.0278547	0.183637	0.1661	-0.0298342	-0.0225116	0.1661	0.173183
				-0.0296236	-0.0277972	0.183748	0.1662	-0.0297928	-0.0224944	0.1662	0.173287
				-0.0296131	-0.0277743	0.183858	0.1663	-0.029774	-0.0224841	0.1663	0.173392
				-0.0296048	-0.0277697	0.183969	0.1664	-0.0297351	-0.02245	0.1664	0.173496
				-0.0296008	-0.0277627	0.18408	0.1665	-0.029724	-0.022441	0.1665	0.1736
				-0.0295667	-0.0277022	0.18419	0.1666	-0.029705	-0.0224003	0.1666	0.173705
				-0.029565	-0.0276601	0.184301	0.1667	-0.029695	-0.022319	0.1667	0.173809
				-0.0295261	-0.027632	0.184411	0.1668	-0.0296809	-0.0223051	0.1668	0.173913
				-0.0295242	-0.0276063	0.184522	0.1669	-0.0296641	-0.0222821	0.1669	0.174017
				-0.0295233	-0.0275909	0.184632	0.167	-0.0296355	-0.0222813	0.167	0.174122
				-0.0295212	-0.0275699	0.184743	0.1671	-0.0296	-0.022252	0.1671	0.174226
				-0.0294809	-0.0274641	0.184854	0.1672	-0.0295845	-0.022208	0.1672	0.17433
				-0.0294511	-0.027452	0.184964	0.1673	-0.029552	-0.0222065	0.1673	0.174434
				-0.0294237	-0.0274406	0.185075	0.1674	-0.0295506	-0.0221899	0.1674	0.174539
				-0.0293979	-0.027428	0.185185	0.1675	-0.0295408	-0.0221832	0.1675	0.174643
				-0.0293933	-0.0274161	0.185296	0.1676	-0.029521	-0.0221746	0.1676	0.174747
				-0.0293929	-0.0273947	0.185406	0.1677	-0.0294968	-0.0221358	0.1677	0.174851
				-0.0293727	-0.0273844	0.185517	0.1678	-0.0294918	-0.0221292	0.1678	0.174956
				-0.0293579	-0.0273589	0.185627	0.1679	-0.0294764	-0.022121	0.1679	0.17506
				-0.0293028	-0.0273491	0.185738	0.168	-0.0294738	-0.0221187	0.168	0.175164
				-0.0292954	-0.0273467	0.185849	0.1681	-0.0294571	-0.0221111	0.1681	0.175268
				-0.029288	-0.0273456	0.185959	0.1682	-0.02945	-0.022109	0.1682	0.175373
				-0.0292846	-0.0273352	0.18607	0.1683	-0.0294335	-0.0220994	0.1683	0.175477
				-0.0292743	-0.0273219	0.18618	0.1684	-0.0294266	-0.0220908	0.1684	0.175581
				-0.0292295	-0.0273115	0.186291	0.1685	-0.029406	-0.0220792	0.1685	0.175686
				-0.0292178	-0.0272812	0.186401	0.1686	-0.0294017	-0.0220687	0.1686	0.17579
				-0.0292145	-0.0272741	0.186512	0.1687	-0.0293881	-0.0220582	0.1687	0.175894
				-0.0291972	-0.0272726	0.186622	0.1688	-0.0293847	-0.022009	0.1688	0.175998
				-0.029189	-0.0272656	0.186733	0.1689	-0.0293584	-0.0219819	0.1689	0.176103
				-0.0291843	-0.0272553	0.186844	0.169	-0.0293443	-0.0219333	0.169	0.176207
				-0.0291795	-0.0272226	0.186954	0.1691	-0.0292566	-0.0217806	0.1691	0.176311
				-0.0291604	-0.0272173	0.187065	0.1692	-0.0292399	-0.0217562	0.1692	0.176415
				-0.0291361	-0.0271659	0.187175	0.1693	-0.0292388	-0.0217499	0.1693	0.17652
				-0.0291329	-0.0271569	0.187286	0.1694	-0.029235	-0.0217439	0.1694	0.176624
				-0.0291147	-0.0271351	0.187396	0.1695	-0.0292206	-0.0217408	0.1695	0.176728
				-0.029095	-0.0271349	0.187507	0.1696	-0.0292191	-0.0217345	0.1696	0.176832
				-0.0290855	-0.0271254	0.187617	0.1697	-0.0292075	-0.0217305	0.1697	0.176937
				-0.0290503	-0.0271081	0.187728	0.1698	-0.0291604	-0.0216408	0.1698	0.177041
				-0.0290391	-0.0271032	0.187839	0.1699	-0.0290753	-0.0216359	0.1699	0.177145
				-0.0290172	-0.0270853	0.187949	0.17	-0.0290485	-0.0216091	0.17	0.17725
				-0.0290157	-0.0270753	0.18806	0.1701	-0.0290413	-0.0215954	0.1701	0.177354
				-0.0289939	-0.0270703	0.18817	0.1702	-0.0289857	-0.0215253	0.1702	0.177458
				-0.0289899	-0.0270456	0.188281	0.1703	-0.0289836	-0.0214917	0.1703	0.177562
				-0.0289416	-0.0269654	0.188391	0.1704	-0.0289648	-0.0214846	0.1704	0.177667
				-0.028935	-0.026954	0.188502	0.1705	-0.0289318	-0.0214521	0.1705	0.177771
				-0.0289336	-0.0269504	0.188612	0.1706	-0.0289226	-0.0214154	0.1706	0.177875
				-0.0289176	-0.0269392	0.188723	0.1707	-0.0288975	-0.0213553	0.1707	0.177979
				-0.0288969	-0.0269096	0.188834	0.1708	-0.0288846	-0.0213518	0.1708	0.178084
				-0.0288185	-0.0268912	0.188944	0.1709	-0.0288665	-0.0213507	0.1709	0.178188
				-0.0287745	-0.0268792	0.189055	0.171	-0.0288435	-0.0213309	0.171	0.178292
				-0.0287641	-0.0268355	0.189165	0.1711	-0.0288367	-0.0213118	0.1711	0.178396
				-0.0287523	-0.0268125	0.189276	0.1712	-0.0288057	-0.0213039	0.1712	0.178501
				-0.0287439	-0.0268096	0.189386	0.1713	-0.0288044	-0.0212971	0.1713	0.178605
				-0.0287156	-0.0268085	0.189497	0.1714	-0.0287937	-0.0212801	0.1714	0.178709
				-0.0286494	-0.0267925	0.189608	0.1715	-0.0287874	-0.0212635	0.1715	0.178813
				-0.0286474	-0.0267554	0.189718	0.1716	-0.028738	-0.0212338	0.1716	0.178918
				-0.0286145	-0.0267386	0.189829	0.1717	-0.0287229	-0.02122	0.1717	0.179022
				-0.0285488	-0.0266946	0.189939	0.1718	-0.0287013	-0.0212111	0.1718	0.179126
				-0.0285397	-0.026684	0.19005	0.1719	-0.0286997	-0.0212105	0.1719	0.179231
				-0.0285212	-0.0266715	0.19016	0.172	-0.0286876	-0.0212041	0.172	0.179335
				-0.028516	-0.0266581	0.190271	0.1721	-0.0286808	-0.0212002	0.1721	0.179439
				-0.0284461	-0.0266556	0.190381	0.1722	-0.0286778	-0.021198	0.1722	0.179543
				-0.0284451	-0.0266441	0.190492	0.1723	-0.02867	-0.0211867	0.1723	0.179648
				-0.0284265	-0.0266221	0.190603	0.1724	-0.0286633	-0.021184	0.1724	0.179752
				-0.0284173	-0.0266013	0.190713	0.1725	-0.0286592	-0.0211618	0.1725	0.179856
				-0.028413	-0.0265818	0.190824	0.1726	-0.0286435	-0.0211604	0.1726	0.17996
				-0.0283953	-0.0265456	0.190934	0.1727	-0.028641	-0.0211532	0.1727	0.180065
				-0.0283522	-0.0265292	0.191045	0.1728	-0.0286005	-0.0211312	0.1728	0.180169
				-0.0283445	-0.0264817	0.191155	0.1729	-0.0285925	-0.0211096	0.1729	0.180273
				-0.0283077	-0.0264673	0.191266	0.173	-0.0285883	-0.0210936	0.173	0.180377
				-0.0283005	-0.0264604	0.191376	0.1731	-0.0285734	-0.0210917	0.1731	0.180482
				-0.0282987	-0.0264479	0.191487	0.1732	-0.0285486	-0.0210849	0.1732	0.180586
				-0.0282925	-0.0264105	0.191598	0.1733	-0.0285465	-0.0210554	0.1733	0.18069
				-0.0282729	-0.026395	0.191708	0.1734	-0.0285377	-0.0210426	0.1734	0.180794
				-0.0282418	-0.0263737	0.191819	0.1735	-0.028515	-0.0210355	0.1735	0.180899
				-0.0282374	-0.0263542	0.191929	0.1736	-0.0285022	-0.0210126	0.1736	0.181003
				-0.0282317	-0.0263492	0.19204	0.1737	-0.0284887	-0.0210002	0.1737	0.181107
				-0.028214	-0.0263275	0.19215	0.1738	-0.0284558	-0.0209933	0.1738	0.181212
				-0.02818	-0.0263123	0.192261	0.1739	-0.0284317	-0.0209799	0.1739	0.181316
				-0.0281507	-0.0263055	0.192371	0.174	-0.0284119	-0.020977	0.174	0.18142
				-0.028136	-0.0263043	0.192482	0.1741	-0.0283962	-0.0209524	0.1741	0.181524
				-0.0280998	-0.0262848	0.192593	0.1742	-0.0283787	-0.0209413	0.1742	0.181629
				-0.0280896	-0.0262773	0.192703	0.1743	-0.0283721	-0.0209092	0.1743	0.181733
				-0.0280737	-0.0262763	0.192814	0.1744	-0.0283627	-0.02087	0.1744	0.181837
				-0.0280608	-0.026276	0.192924	0.1745	-0.0283507	-0.0207871	0.1745	0.181941
				-0.0280553	-0.0262588	0.193035	0.1746	-0.0283295	-0.0207743	0.1746	0.182046
				-0.0280492	-0.0262343	0.193145	0.1747	-0.0282837	-0.0207631	0.1747	0.18215
				-0.0280419	-0.0262324	0.193256	0.1748	-0.0282456	-0.0207599	0.1748	0.182254
				-0.0280407	-0.0262165	0.193367	0.1749	-0.0282274	-0.0207434	0.1749	0.182358
				-0.0280328	-0.0262074	0.193477	0.175	-0.0282018	-0.020733	0.175	0.182463
				-0.0280029	-0.0261964	0.193588	0.1751	-0.0281739	-0.0207217	0.1751	0.182567
				-0.0279874	-0.0261894	0.193698	0.1752	-0.0281721	-0.0207212	0.1752	0.182671
				-0.027972	-0.0261796	0.193809	0.1753	-0.0281208	-0.0206947	0.1753	0.182776
				-0.0279539	-0.0261307	0.193919	0.1754	-0.0281098	-0.0206826	0.1754	0.18288
				-0.0279524	-0.0261159	0.19403	0.1755	-0.0281008	-0.0206551	0.1755	0.182984
				-0.0279176	-0.0260821	0.19414	0.1756	-0.028025	-0.0206058	0.1756	0.183088
				-0.0279155	-0.0260778	0.194251	0.1757	-0.0279983	-0.0205947	0.1757	0.183193
				-0.0278566	-0.0260746	0.194362	0.1758	-0.0279967	-0.0205471	0.1758	0.183297
				-0.0278313	-0.0260474	0.194472	0.1759	-0.0279956	-0.0205361	0.1759	0.183401
				-0.0278084	-0.0260437	0.194583	0.176	-0.0279609	-0.0205152	0.176	0.183505
				-0.0277824	-0.0260331	0.194693	0.1761	-0.0278996	-0.0205127	0.1761	0.18361
				-0.027775	-0.026026	0.194804	0.1762	-0.0278994	-0.0205002	0.1762	0.183714
				-0.027761	-0.0260258	0.194914	0.1763	-0.0278969	-0.0204592	0.1763	0.183818
				-0.0277433	-0.0260144	0.195025	0.1764	-0.0278903	-0.0204581	0.1764	0.183922
				-0.0277418	-0.0260076	0.195135	0.1765	-0.027884	-0.0204552	0.1765	0.184027
				-0.0277368	-0.025949	0.195246	0.1766	-0.0278729	-0.0204432	0.1766	0.184131
				-0.027732	-0.025939	0.195357	0.1767	-0.0278729	-0.0204287	0.1767	0.184235
				-0.0277277	-0.0259313	0.195467	0.1768	-0.0278623	-0.0203723	0.1768	0.184339
				-0.0277177	-0.0259153	0.195578	0.1769	-0.0278601	-0.0203709	0.1769	0.184444
				-0.0277135	-0.0259131	0.195688	0.177	-0.0278418	-0.0203634	0.177	0.184548
				-0.0277102	-0.0258816	0.195799	0.1771	-0.0278317	-0.0203583	0.1771	0.184652
				-0.0276947	-0.0258538	0.195909	0.1772	-0.0277685	-0.0203403	0.1772	0.184757
				-0.0275954	-0.0258532	0.19602	0.1773	-0.0277557	-0.0203402	0.1773	0.184861
				-0.0275791	-0.0258445	0.19613	0.1774	-0.0277497	-0.0203398	0.1774	0.184965
				-0.0275785	-0.0258406	0.196241	0.1775	-0.0277346	-0.0203388	0.1775	0.185069
				-0.0275507	-0.0258368	0.196352	0.1776	-0.0277303	-0.0203196	0.1776	0.185174
				-0.0275409	-0.0258098	0.196462	0.1777	-0.0277287	-0.0203033	0.1777	0.185278
				-0.0275383	-0.0257964	0.196573	0.1778	-0.0276635	-0.0202859	0.1778	0.185382
				-0.0275256	-0.0257791	0.196683	0.1779	-0.0276613	-0.0202481	0.1779	0.185486
				-0.0275198	-0.0257746	0.196794	0.178	-0.0276597	-0.0202422	0.178	0.185591
				-0.0275036	-0.025755	0.196904	0.1781	-0.0276043	-0.0202342	0.1781	0.185695
				-0.0274988	-0.0257143	0.197015	0.1782	-0.0275906	-0.0202334	0.1782	0.185799
				-0.0274571	-0.0256741	0.197125	0.1783	-0.0275681	-0.0202151	0.1783	0.185903
				-0.0274551	-0.0256503	0.197236	0.1784	-0.0275364	-0.020205	0.1784	0.186008
				-0.0274228	-0.0256451	0.197347	0.1785	-0.0275064	-0.0202002	0.1785	0.186112
				-0.0274145	-0.0256328	0.197457	0.1786	-0.0274949	-0.0201938	0.1786	0.186216
				-0.0273941	-0.0256244	0.197568	0.1787	-0.0274665	-0.0201809	0.1787	0.186321
				-0.0273833	-0.0256209	0.197678	0.1788	-0.0274571	-0.0201628	0.1788	0.186425
				-0.0273672	-0.0256168	0.197789	0.1789	-0.0274519	-0.020157	0.1789	0.186529
				-0.0273654	-0.0256159	0.197899	0.179	-0.0274324	-0.0201184	0.179	0.186633
				-0.0273515	-0.0255787	0.19801	0.1791	-0.0273894	-0.020107	0.1791	0.186738
				-0.0273361	-0.025576	0.198121	0.1792	-0.0273867	-0.0200998	0.1792	0.186842
				-0.0273244	-0.0255633	0.198231	0.1793	-0.0273822	-0.0200904	0.1793	0.186946
				-0.0272294	-0.0255467	0.198342	0.1794	-0.0273548	-0.0200791	0.1794	0.18705
				-0.0272259	-0.0255391	0.198452	0.1795	-0.0273231	-0.0200528	0.1795	0.187155
				-0.0272156	-0.0255026	0.198563	0.1796	-0.0273084	-0.0200013	0.1796	0.187259
				-0.0271709	-0.0254911	0.198673	0.1797	-0.0273009	-0.0199758	0.1797	0.187363
				-0.0271042	-0.0253852	0.198784	0.1798	-0.0272985	-0.0199719	0.1798	0.187467
				-0.0270777	-0.0253548	0.198894	0.1799	-0.0272944	-0.0199648	0.1799	0.187572
				-0.0270608	-0.0253543	0.199005	0.18	-0.0272775	-0.0199648	0.18	0.187676
				-0.0270366	-0.0253429	0.199116	0.1801	-0.0272746	-0.0199617	0.1801	0.18778
				-0.0270104	-0.0253361	0.199226	0.1802	-0.0272644	-0.0199429	0.1802	0.187884
				-0.0270101	-0.0253312	0.199337	0.1803	-0.0272371	-0.0198854	0.1803	0.187989
				-0.0269903	-0.0253135	0.199447	0.1804	-0.0272111	-0.0198788	0.1804	0.188093
				-0.0269768	-0.0253013	0.199558	0.1805	-0.0271995	-0.0198682	0.1805	0.188197
				-0.0269754	-0.0252917	0.199668	0.1806	-0.0271717	-0.0198663	0.1806	0.188302
				-0.0269744	-0.0252512	0.199779	0.1807	-0.0271496	-0.0198647	0.1807	0.188406
				-0.0269338	-0.025249	0.199889	0.1808	-0.0271343	-0.019861	0.1808	0.18851
				-0.0269129	-0.0252289	0.2	0.1809	-0.0271122	-0.0198572	0.1809	0.188614
				-0.0268595	-0.0252057	0.200111	0.181	-0.0270941	-0.0198373	0.181	0.188719
				-0.0268518	-0.0251849	0.200221	0.1811	-0.0270798	-0.0198148	0.1811	0.188823
				-0.0268486	-0.025166	0.200332	0.1812	-0.0270708	-0.0197461	0.1812	0.188927
				-0.0268117	-0.0251631	0.200442	0.1813	-0.0270657	-0.019741	0.1813	0.189031
				-0.0268082	-0.0251579	0.200553	0.1814	-0.0270133	-0.0197233	0.1814	0.189136
				-0.0268018	-0.0251532	0.200663	0.1815	-0.0270062	-0.0197219	0.1815	0.18924
				-0.0267949	-0.0251462	0.200774	0.1816	-0.0269743	-0.0197218	0.1816	0.189344
				-0.0267646	-0.0251403	0.200884	0.1817	-0.0269608	-0.0196867	0.1817	0.189448
				-0.0267521	-0.0251276	0.200995	0.1818	-0.0269462	-0.0196822	0.1818	0.189553
				-0.0267383	-0.0251229	0.201106	0.1819	-0.0269351	-0.0196754	0.1819	0.189657
				-0.0267373	-0.0250573	0.201216	0.182	-0.0269341	-0.019649	0.182	0.189761
				-0.0267369	-0.0250523	0.201327	0.1821	-0.0269125	-0.019641	0.1821	0.189865
				-0.0267313	-0.0250468	0.201437	0.1822	-0.0269077	-0.0196244	0.1822	0.18997
				-0.0267281	-0.0250465	0.201548	0.1823	-0.0269077	-0.0196133	0.1823	0.190074
				-0.0267137	-0.0250324	0.201658	0.1824	-0.0268973	-0.0196022	0.1824	0.190178
				-0.0267118	-0.0250129	0.201769	0.1825	-0.0268934	-0.0195601	0.1825	0.190283
				-0.0267005	-0.025006	0.201879	0.1826	-0.0268311	-0.0195202	0.1826	0.190387
				-0.0266894	-0.0250048	0.20199	0.1827	-0.0268229	-0.0194651	0.1827	0.190491
				-0.0266714	-0.0249679	0.202101	0.1828	-0.0267984	-0.019462	0.1828	0.190595
				-0.0266408	-0.0249608	0.202211	0.1829	-0.0267716	-0.019378	0.1829	0.1907
				-0.0266295	-0.0249569	0.202322	0.183	-0.026751	-0.0193595	0.183	0.190804
				-0.0266284	-0.0249421	0.202432	0.1831	-0.026735	-0.0193567	0.1831	0.190908
				-0.026604	-0.0249371	0.202543	0.1832	-0.0267028	-0.0193302	0.1832	0.191012
				-0.0265796	-0.0249322	0.202653	0.1833	-0.0266982	-0.0193113	0.1833	0.191117
				-0.0265689	-0.0248916	0.202764	0.1834	-0.0266832	-0.0193083	0.1834	0.191221
				-0.0265524	-0.024888	0.202875	0.1835	-0.0266784	-0.0192884	0.1835	0.191325
				-0.0265479	-0.0248698	0.202985	0.1836	-0.0266662	-0.0192792	0.1836	0.191429
				-0.0265453	-0.0248684	0.203096	0.1837	-0.0266401	-0.0192697	0.1837	0.191534
				-0.0265263	-0.02485	0.203206	0.1838	-0.0266189	-0.0192505	0.1838	0.191638
				-0.0264895	-0.0248186	0.203317	0.1839	-0.0266089	-0.0192414	0.1839	0.191742
				-0.0264807	-0.0248094	0.203427	0.184	-0.0265796	-0.0192411	0.184	0.191847
				-0.0264759	-0.0247996	0.203538	0.1841	-0.0265473	-0.0192151	0.1841	0.191951
				-0.0264755	-0.0247711	0.203648	0.1842	-0.0265329	-0.0192051	0.1842	0.192055
				-0.026457	-0.024756	0.203759	0.1843	-0.0265319	-0.019198	0.1843	0.192159
				-0.0264413	-0.0247515	0.20387	0.1844	-0.0265063	-0.0191931	0.1844	0.192264
				-0.0264236	-0.0247293	0.20398	0.1845	-0.0265028	-0.0191747	0.1845	0.192368
				-0.0264012	-0.0247138	0.204091	0.1846	-0.0264744	-0.0191623	0.1846	0.192472
				-0.026399	-0.024603	0.204201	0.1847	-0.0264643	-0.0191611	0.1847	0.192576
				-0.0263955	-0.0245843	0.204312	0.1848	-0.0264264	-0.0191386	0.1848	0.192681
				-0.0263836	-0.0245557	0.204422	0.1849	-0.0264249	-0.0191198	0.1849	0.192785
				-0.0263709	-0.0245408	0.204533	0.185	-0.0263897	-0.0190694	0.185	0.192889
				-0.0263649	-0.0245218	0.204643	0.1851	-0.0262923	-0.0190104	0.1851	0.192993
				-0.0263446	-0.0245025	0.204754	0.1852	-0.0262892	-0.0190077	0.1852	0.193098
				-0.02633	-0.0245002	0.204865	0.1853	-0.0262721	-0.0190003	0.1853	0.193202
				-0.0262417	-0.0244878	0.204975	0.1854	-0.0262667	-0.0189911	0.1854	0.193306
				-0.0262405	-0.0244873	0.205086	0.1855	-0.0262511	-0.018968	0.1855	0.19341
				-0.0262247	-0.0244781	0.205196	0.1856	-0.0262438	-0.0189382	0.1856	0.193515
				-0.0262177	-0.0244649	0.205307	0.1857	-0.0262347	-0.0188975	0.1857	0.193619
				-0.0262152	-0.0244266	0.205417	0.1858	-0.0262319	-0.0188896	0.1858	0.193723
				-0.0262022	-0.0244238	0.205528	0.1859	-0.0262253	-0.0188582	0.1859	0.193828
				-0.0261885	-0.0243836	0.205638	0.186	-0.0262246	-0.0188187	0.186	0.193932
				-0.0261806	-0.0243795	0.205749	0.1861	-0.0262079	-0.0187696	0.1861	0.194036
				-0.0261488	-0.0243093	0.20586	0.1862	-0.0261833	-0.0187672	0.1862	0.19414
				-0.0261317	-0.0242915	0.20597	0.1863	-0.0261818	-0.0187611	0.1863	0.194245
				-0.0261305	-0.0242617	0.206081	0.1864	-0.0261683	-0.0187439	0.1864	0.194349
				-0.0260844	-0.0242399	0.206191	0.1865	-0.0261523	-0.0187342	0.1865	0.194453
				-0.0260514	-0.0242035	0.206302	0.1866	-0.0261349	-0.0187297	0.1866	0.194557
				-0.0260415	-0.0241764	0.206412	0.1867	-0.0261323	-0.0187293	0.1867	0.194662
				-0.0260397	-0.0241551	0.206523	0.1868	-0.0261238	-0.0187142	0.1868	0.194766
				-0.0260242	-0.024135	0.206633	0.1869	-0.0261096	-0.0186916	0.1869	0.19487
				-0.0260236	-0.0241138	0.206744	0.187	-0.0260929	-0.0186822	0.187	0.194974
				-0.0260216	-0.0240993	0.206855	0.1871	-0.0260867	-0.0186603	0.1871	0.195079
				-0.026019	-0.0240983	0.206965	0.1872	-0.0260673	-0.018658	0.1872	0.195183
				-0.0260018	-0.0240798	0.207076	0.1873	-0.026064	-0.0186451	0.1873	0.195287
				-0.025998	-0.0240707	0.207186	0.1874	-0.0260314	-0.0186412	0.1874	0.195392
				-0.0259963	-0.0240648	0.207297	0.1875	-0.0260272	-0.0186128	0.1875	0.195496
				-0.0259912	-0.0240591	0.207407	0.1876	-0.0259955	-0.0186102	0.1876	0.1956
				-0.0259876	-0.0240472	0.207518	0.1877	-0.0259924	-0.0185893	0.1877	0.195704
				-0.0259783	-0.0240107	0.207629	0.1878	-0.0259838	-0.0185685	0.1878	0.195809
				-0.0259688	-0.0239765	0.207739	0.1879	-0.0259809	-0.0185619	0.1879	0.195913
				-0.0259536	-0.0239572	0.20785	0.188	-0.0259738	-0.0185489	0.188	0.196017
				-0.0259409	-0.0239491	0.20796	0.1881	-0.0259597	-0.0185432	0.1881	0.196121
				-0.025934	-0.0238881	0.208071	0.1882	-0.0259594	-0.0185214	0.1882	0.196226
				-0.0259292	-0.0238813	0.208181	0.1883	-0.0258875	-0.0185192	0.1883	0.19633
				-0.0259154	-0.0238744	0.208292	0.1884	-0.0258784	-0.0185138	0.1884	0.196434
				-0.0259091	-0.0238726	0.208402	0.1885	-0.0258414	-0.0184455	0.1885	0.196538
				-0.0259081	-0.023864	0.208513	0.1886	-0.0258352	-0.0184363	0.1886	0.196643
				-0.0258935	-0.023837	0.208624	0.1887	-0.0257763	-0.0184251	0.1887	0.196747
				-0.025862	-0.0238306	0.208734	0.1888	-0.0257724	-0.0184006	0.1888	0.196851
				-0.0258536	-0.0238304	0.208845	0.1889	-0.025758	-0.0183658	0.1889	0.196955
				-0.0258308	-0.0238228	0.208955	0.189	-0.0257509	-0.0183531	0.189	0.19706
				-0.0258275	-0.0238089	0.209066	0.1891	-0.0257017	-0.0183343	0.1891	0.197164
				-0.0258261	-0.0237897	0.209176	0.1892	-0.0256503	-0.0183311	0.1892	0.197268
				-0.025799	-0.023779	0.209287	0.1893	-0.0256113	-0.018319	0.1893	0.197373
				-0.0257196	-0.0237476	0.209397	0.1894	-0.0256096	-0.0183128	0.1894	0.197477
				-0.0257194	-0.023744	0.209508	0.1895	-0.0255605	-0.0182846	0.1895	0.197581
				-0.0257097	-0.0237275	0.209619	0.1896	-0.0255485	-0.0182728	0.1896	0.197685
				-0.0257058	-0.023687	0.209729	0.1897	-0.0255418	-0.0181945	0.1897	0.19779
				-0.0256785	-0.0236664	0.20984	0.1898	-0.0255265	-0.0181919	0.1898	0.197894
				-0.0256776	-0.0236436	0.20995	0.1899	-0.0255235	-0.0181213	0.1899	0.197998
				-0.0256668	-0.0236143	0.210061	0.19	-0.0255142	-0.0181194	0.19	0.198102
				-0.0256558	-0.0236061	0.210171	0.1901	-0.0254929	-0.0181162	0.1901	0.198207
				-0.0256486	-0.0235774	0.210282	0.1902	-0.0254631	-0.0181083	0.1902	0.198311
				-0.0256484	-0.0235723	0.210392	0.1903	-0.0254584	-0.01807	0.1903	0.198415
				-0.0256017	-0.0235687	0.210503	0.1904	-0.0254477	-0.0180698	0.1904	0.198519
				-0.0256016	-0.0235654	0.210614	0.1905	-0.0254388	-0.0180667	0.1905	0.198624
				-0.0255944	-0.0235561	0.210724	0.1906	-0.0253937	-0.0180474	0.1906	0.198728
				-0.0255827	-0.0235549	0.210835	0.1907	-0.0253747	-0.018041	0.1907	0.198832
				-0.0255801	-0.0235158	0.210945	0.1908	-0.0253629	-0.0180285	0.1908	0.198937
				-0.0255749	-0.0234965	0.211056	0.1909	-0.0253579	-0.018022	0.1909	0.199041
				-0.0255278	-0.0234804	0.211166	0.191	-0.0252866	-0.0179761	0.191	0.199145
				-0.0255033	-0.0234465	0.211277	0.1911	-0.0252694	-0.0179495	0.1911	0.199249
				-0.0254854	-0.0234281	0.211388	0.1912	-0.0252607	-0.0178461	0.1912	0.199354
				-0.0254678	-0.0234058	0.211498	0.1913	-0.0252579	-0.0178312	0.1913	0.199458
				-0.0254559	-0.0233884	0.211609	0.1914	-0.0252367	-0.0178193	0.1914	0.199562
				-0.0254543	-0.0233683	0.211719	0.1915	-0.0252177	-0.0178188	0.1915	0.199666
				-0.0254529	-0.0233571	0.21183	0.1916	-0.025202	-0.0177897	0.1916	0.199771
				-0.025444	-0.0233525	0.21194	0.1917	-0.0251924	-0.0177526	0.1917	0.199875
				-0.0253998	-0.0233507	0.212051	0.1918	-0.0251878	-0.0177189	0.1918	0.199979
				-0.0253958	-0.0233461	0.212161	0.1919	-0.0251828	-0.0177068	0.1919	0.200083
				-0.0253757	-0.0233269	0.212272	0.192	-0.0251622	-0.0177022	0.192	0.200188
				-0.0253755	-0.0233215	0.212383	0.1921	-0.0251484	-0.0176938	0.1921	0.200292
				-0.0253732	-0.0233124	0.212493	0.1922	-0.0251474	-0.0176907	0.1922	0.200396
				-0.025362	-0.023288	0.212604	0.1923	-0.0251468	-0.0176755	0.1923	0.2005
				-0.0253608	-0.0232863	0.212714	0.1924	-0.0251424	-0.0176742	0.1924	0.200605
				-0.0253451	-0.0232833	0.212825	0.1925	-0.0251302	-0.0175835	0.1925	0.200709
				-0.0253385	-0.0232686	0.212935	0.1926	-0.0251221	-0.0175703	0.1926	0.200813
				-0.0253356	-0.0232563	0.213046	0.1927	-0.0251216	-0.0175561	0.1927	0.200918
				-0.0253185	-0.0232557	0.213156	0.1928	-0.025116	-0.0175447	0.1928	0.201022
				-0.0253122	-0.0232338	0.213267	0.1929	-0.0251125	-0.0175355	0.1929	0.201126
				-0.0252989	-0.0232143	0.213378	0.193	-0.0250919	-0.0175149	0.193	0.20123
				-0.0252919	-0.0232086	0.213488	0.1931	-0.0250801	-0.0174777	0.1931	0.201335
				-0.0252851	-0.0232037	0.213599	0.1932	-0.0250374	-0.0174517	0.1932	0.201439
				-0.0252814	-0.0231861	0.213709	0.1933	-0.0249933	-0.0174463	0.1933	0.201543
				-0.0252787	-0.0231817	0.21382	0.1934	-0.0249769	-0.0174094	0.1934	0.201647
				-0.0252772	-0.0231298	0.21393	0.1935	-0.0249254	-0.0173716	0.1935	0.201752
				-0.0252717	-0.0231226	0.214041	0.1936	-0.024895	-0.0173512	0.1936	0.201856
				-0.0252662	-0.0231128	0.214151	0.1937	-0.0248729	-0.0173089	0.1937	0.20196
				-0.0252371	-0.0231056	0.214262	0.1938	-0.0248541	-0.017291	0.1938	0.202064
				-0.0252265	-0.0230915	0.214373	0.1939	-0.0248493	-0.0172712	0.1939	0.202169
				-0.0252084	-0.0230731	0.214483	0.194	-0.0247951	-0.0172638	0.194	0.202273
				-0.0252045	-0.0230642	0.214594	0.1941	-0.024769	-0.0172523	0.1941	0.202377
				-0.0252032	-0.0230493	0.214704	0.1942	-0.0247603	-0.0172438	0.1942	0.202481
				-0.0252014	-0.0230215	0.214815	0.1943	-0.024701	-0.0172321	0.1943	0.202586
				-0.0251684	-0.0230107	0.214925	0.1944	-0.0246896	-0.0172151	0.1944	0.20269
				-0.0251536	-0.0230065	0.215036	0.1945	-0.0246668	-0.0172141	0.1945	0.202794
				-0.0251478	-0.0229929	0.215146	0.1946	-0.0246509	-0.0172107	0.1946	0.202899
				-0.0251315	-0.0229764	0.215257	0.1947	-0.0246422	-0.0171947	0.1947	0.203003
				-0.0251134	-0.0229755	0.215368	0.1948	-0.0245728	-0.0171937	0.1948	0.203107
				-0.0250828	-0.022971	0.215478	0.1949	-0.0245682	-0.0171661	0.1949	0.203211
				-0.0250431	-0.0229689	0.215589	0.195	-0.0245504	-0.0171426	0.195	0.203316
				-0.0250211	-0.0229548	0.215699	0.1951	-0.0245189	-0.0171335	0.1951	0.20342
				-0.0249538	-0.0229449	0.21581	0.1952	-0.0244974	-0.0171277	0.1952	0.203524
				-0.0249039	-0.0229395	0.21592	0.1953	-0.0244835	-0.0171201	0.1953	0.203628
				-0.0249002	-0.0229332	0.216031	0.1954	-0.024482	-0.0171183	0.1954	0.203733
				-0.0248995	-0.0228957	0.216142	0.1955	-0.0244343	-0.0171183	0.1955	0.203837
				-0.0248854	-0.02289	0.216252	0.1956	-0.0244322	-0.0170883	0.1956	0.203941
				-0.0248836	-0.0228872	0.216363	0.1957	-0.0244318	-0.0170869	0.1957	0.204045
				-0.0248579	-0.0228701	0.216473	0.1958	-0.0244308	-0.0170599	0.1958	0.20415
				-0.0248556	-0.0228611	0.216584	0.1959	-0.0244251	-0.0170512	0.1959	0.204254
				-0.0248364	-0.0228485	0.216694	0.196	-0.0244206	-0.0170294	0.196	0.204358
				-0.0248174	-0.0228481	0.216805	0.1961	-0.024419	-0.0170284	0.1961	0.204463
				-0.0248148	-0.0228341	0.216915	0.1962	-0.0244102	-0.0169986	0.1962	0.204567
				-0.0248111	-0.0228321	0.217026	0.1963	-0.0244042	-0.0169776	0.1963	0.204671
				-0.0248091	-0.0228196	0.217137	0.1964	-0.0243921	-0.0169573	0.1964	0.204775
				-0.0248041	-0.0227975	0.217247	0.1965	-0.0243896	-0.0169464	0.1965	0.20488
				-0.0247851	-0.0227921	0.217358	0.1966	-0.024377	-0.0169417	0.1966	0.204984
				-0.0247766	-0.0227858	0.217468	0.1967	-0.0243623	-0.0169364	0.1967	0.205088
				-0.0247653	-0.0227626	0.217579	0.1968	-0.0243555	-0.0168928	0.1968	0.205192
				-0.0247569	-0.0227595	0.217689	0.1969	-0.0243487	-0.0168834	0.1969	0.205297
				-0.0247535	-0.0227224	0.2178	0.197	-0.0243126	-0.0168775	0.197	0.205401
				-0.0247301	-0.0227029	0.21791	0.1971	-0.024248	-0.01687	0.1971	0.205505
				-0.0246978	-0.022697	0.218021	0.1972	-0.0242379	-0.0168695	0.1972	0.205609
				-0.0246877	-0.0226887	0.218132	0.1973	-0.0241543	-0.0168622	0.1973	0.205714
				-0.0246829	-0.0226833	0.218242	0.1974	-0.024151	-0.0168426	0.1974	0.205818
				-0.0246806	-0.0226638	0.218353	0.1975	-0.0241503	-0.0168327	0.1975	0.205922
				-0.0246657	-0.0226579	0.218463	0.1976	-0.0241289	-0.0168233	0.1976	0.206026
				-0.0246529	-0.0226483	0.218574	0.1977	-0.0241061	-0.0167986	0.1977	0.206131
				-0.0246523	-0.0226277	0.218684	0.1978	-0.024076	-0.0167869	0.1978	0.206235
				-0.0246447	-0.022605	0.218795	0.1979	-0.0240489	-0.0167406	0.1979	0.206339
				-0.0246387	-0.0225676	0.218905	0.198	-0.0240488	-0.0167213	0.198	0.206444
				-0.0246383	-0.0225501	0.219016	0.1981	-0.0240094	-0.0167204	0.1981	0.206548
				-0.0246062	-0.0225275	0.219127	0.1982	-0.0240028	-0.0167011	0.1982	0.206652
				-0.0245519	-0.0225224	0.219237	0.1983	-0.023994	-0.01667	0.1983	0.206756
				-0.0245501	-0.0224994	0.219348	0.1984	-0.0239701	-0.0166338	0.1984	0.206861
				-0.0245482	-0.0224979	0.219458	0.1985	-0.023954	-0.0166095	0.1985	0.206965
				-0.024521	-0.02249	0.219569	0.1986	-0.0238794	-0.0166086	0.1986	0.207069
				-0.0245209	-0.0224831	0.219679	0.1987	-0.0238768	-0.0166045	0.1987	0.207173
				-0.0245154	-0.0224803	0.21979	0.1988	-0.0238754	-0.0165941	0.1988	0.207278
				-0.0245039	-0.022456	0.2199	0.1989	-0.0238501	-0.0165916	0.1989	0.207382
				-0.0244955	-0.0224378	0.220011	0.199	-0.0238463	-0.0165044	0.199	0.207486
				-0.024494	-0.0224362	0.220122	0.1991	-0.0238321	-0.0164637	0.1991	0.20759
				-0.0244856	-0.0224258	0.220232	0.1992	-0.0238021	-0.016445	0.1992	0.207695
				-0.0244826	-0.0223982	0.220343	0.1993	-0.0238011	-0.0163713	0.1993	0.207799
				-0.0244768	-0.0223961	0.220453	0.1994	-0.0237669	-0.0163108	0.1994	0.207903
				-0.0244674	-0.022391	0.220564	0.1995	-0.0237609	-0.0163028	0.1995	0.208008
				-0.0244484	-0.0223515	0.220674	0.1996	-0.0237339	-0.0162922	0.1996	0.208112
				-0.0244241	-0.0222921	0.220785	0.1997	-0.0237292	-0.0162669	0.1997	0.208216
				-0.0243958	-0.0222894	0.220896	0.1998	-0.0237289	-0.0162607	0.1998	0.20832
[truncated: 8,002 more rows]

## Sheet: panel a left - mouse 2
correlation coefficient - session 1	cumulative probability - session 1	correlation coefficient shuffled - session 1	cumulative probability shuffled - session 1	correlation coefficient - session 2	cumulative probability - session 2	correlation coefficient shuffled - session 2	cumulative probability shuffled - session 2
-0.47273	-0.488356	0	0	-0.193969	-0.0841522	0	0
-0.47273	-0.488356	0.0001	0.0001	-0.193969	-0.0841522	0.0001	0.0001
-0.460238	-0.425524	0.0002	0.0002	-0.184952	-0.0753424	0.0002	0.0002
-0.454871	-0.378523	0.0003	0.0003	-0.158677	-0.073104	0.0003	0.0003
-0.42325	-0.329922	0.0004	0.0004	-0.150128	-0.0685477	0.0004	0.0004
-0.416126	-0.312929	0.0005	0.0005	-0.148084	-0.0637035	0.0005	0.0005
-0.413295	-0.304534	0.0006	0.0006	-0.138985	-0.0627017	0.0006	0.0006
-0.399097	-0.302726	0.0007	0.0007	-0.128688	-0.0589723	0.0007	0.0007
-0.394574	-0.300393	0.0008	0.0008	-0.117696	-0.0579779	0.0008	0.0008
-0.378799	-0.290793	0.0009	0.0009	-0.110835	-0.0549116	0.0009	0.0009
-0.354379	-0.283593	0.001	0.001	-0.106576	-0.0526223	0.001	0.001
-0.342378	-0.280188	0.0011	0.0011	-0.105008	-0.0505446	0.0011	0.0011
-0.338326	-0.279199	0.0012	0.0012	-0.104468	-0.0502718	0.0012	0.0012
-0.333328	-0.263333	0.0013	0.0013	-0.102381	-0.0496907	0.0013	0.0013
-0.32523	-0.261079	0.0014	0.0014	-0.0990848	-0.0494866	0.0014	0.0014
-0.315272	-0.253737	0.0015	0.0015	-0.0954741	-0.0489969	0.0015	0.0015
-0.314695	-0.249283	0.0016	0.0016	-0.0949215	-0.0487998	0.0016	0.0016
-0.294004	-0.248557	0.0017	0.0017	-0.0915714	-0.0472411	0.0017	0.0017
-0.290372	-0.24674	0.0018	0.0018	-0.0886378	-0.0460616	0.0018	0.0018
-0.287186	-0.245087	0.0019	0.0019	-0.0853839	-0.045764	0.0019	0.0019
-0.27983	-0.243956	0.002	0.002	-0.0837992	-0.0456483	0.002	0.002
-0.271196	-0.243466	0.0021	0.0021	-0.0832797	-0.0454481	0.0021	0.0021
-0.269382	-0.238129	0.0022	0.0022	-0.0820193	-0.0447886	0.0022	0.0022
-0.269188	-0.236896	0.0023	0.0023	-0.081198	-0.0443711	0.0023	0.0023
-0.266934	-0.22512	0.0024	0.0024	-0.0810327	-0.0440448	0.0024	0.0024
-0.258218	-0.224258	0.0025	0.0025	-0.0805661	-0.0437091	0.0025	0.0025
-0.250622	-0.224195	0.0026	0.0026	-0.0781038	-0.0430983	0.0026	0.0026
-0.24915	-0.221824	0.0027	0.0027	-0.0768418	-0.0423989	0.0027	0.0027
-0.234731	-0.221166	0.0028	0.0028	-0.0765814	-0.0415586	0.0028	0.0028
-0.230099	-0.219878	0.0029	0.0029	-0.0758992	-0.0414037	0.0029	0.0029
-0.227092	-0.219166	0.003	0.003	-0.0758479	-0.0412896	0.003	0.003
-0.226374	-0.21714	0.0031	0.0031	-0.0758371	-0.0411285	0.0031	0.0031
-0.225715	-0.216592	0.0032	0.0032	-0.0742288	-0.0408779	0.0032	0.0032
-0.225022	-0.215009	0.0033	0.0033	-0.0736301	-0.0401656	0.0033	0.0033
-0.224766	-0.214928	0.0034	0.0034	-0.0732596	-0.0391524	0.0034	0.0034
-0.221022	-0.214385	0.0035	0.0035	-0.0710072	-0.0384034	0.0035	0.0035
-0.219735	-0.214108	0.0036	0.0036	-0.0703194	-0.037983	0.0036	0.0036
-0.214894	-0.213799	0.0037	0.0037	-0.0699015	-0.0379772	0.0037	0.0037
-0.209541	-0.213669	0.0038	0.0038	-0.0696555	-0.0377022	0.0038	0.0038
-0.208796	-0.212563	0.0039	0.0039	-0.0680475	-0.0365479	0.0039	0.0039
-0.20864	-0.211222	0.004	0.004	-0.0661712	-0.0363427	0.004	0.004
-0.208207	-0.211104	0.0041	0.0041	-0.0661329	-0.0361555	0.0041	0.0041
-0.207141	-0.210748	0.0042	0.0042	-0.0657392	-0.0356612	0.0042	0.0042
-0.206482	-0.209982	0.0043	0.0043	-0.0622942	-0.0352429	0.0043	0.0043
-0.202852	-0.209551	0.0044	0.0044	-0.060737	-0.0350773	0.0044	0.0044
-0.200286	-0.209495	0.0045	0.0045	-0.0605135	-0.0350665	0.0045	0.0045
-0.19868	-0.208999	0.0046	0.0046	-0.0604934	-0.0349529	0.0046	0.0046
-0.198333	-0.208669	0.0047	0.0047	-0.0599232	-0.0346441	0.0047	0.0047
-0.197597	-0.206403	0.0048	0.0048	-0.0596786	-0.0345483	0.0048	0.0048
-0.196984	-0.204364	0.0049	0.0049	-0.0588239	-0.0345107	0.0049	0.0049
-0.196946	-0.203818	0.005	0.005	-0.0581797	-0.0345012	0.005	0.005
-0.196429	-0.199532	0.0051	0.0051	-0.0576304	-0.0344074	0.0051	0.0051
-0.19604	-0.197043	0.0052	0.0052	-0.0574855	-0.0343336	0.0052	0.0052
-0.193849	-0.196937	0.0053	0.0053	-0.0571716	-0.0341761	0.0053	0.0053
-0.193381	-0.19537	0.0054	0.0054	-0.0569077	-0.0340454	0.0054	0.0054
-0.192828	-0.19524	0.0055	0.0055	-0.0561492	-0.0339458	0.0055	0.0055
-0.192025	-0.192748	0.0056	0.0056	-0.0553687	-0.0336027	0.0056	0.0056
-0.191092	-0.192624	0.0057	0.0057	-0.0551855	-0.0335359	0.0057	0.0057
-0.188783	-0.19253	0.0058	0.0058	-0.0546636	-0.0330135	0.0058	0.0058
-0.18787	-0.19253	0.0059	0.0059	-0.0546564	-0.0328747	0.0059	0.0059
-0.187671	-0.192466	0.006	0.006	-0.0537799	-0.0325672	0.006	0.006
-0.186268	-0.191136	0.0061	0.0061	-0.0533485	-0.0325619	0.0061	0.0061
-0.184459	-0.19085	0.0062	0.0062	-0.0530215	-0.0325125	0.0062	0.0062
-0.181311	-0.190316	0.0063	0.0063	-0.0526032	-0.0324621	0.0063	0.0063
-0.179035	-0.189946	0.0064	0.0064	-0.0521435	-0.0321976	0.0064	0.0064
-0.178548	-0.18689	0.0065	0.0065	-0.0520651	-0.0320392	0.0065	0.0065
-0.177716	-0.186753	0.0066	0.0066	-0.051648	-0.0317902	0.0066	0.0066
-0.177484	-0.185998	0.0067	0.0067	-0.0514791	-0.0317896	0.0067	0.0067
-0.176775	-0.185154	0.0068	0.0068	-0.0512009	-0.0317529	0.0068	0.0068
-0.175696	-0.185085	0.0069	0.0069	-0.051169	-0.0316805	0.0069	0.0069
-0.174514	-0.183252	0.007	0.007	-0.0504034	-0.0315988	0.007	0.007
-0.174389	-0.181831	0.0071	0.0071	-0.0500007	-0.0315167	0.0071	0.0071
-0.173638	-0.18083	0.0072	0.0072	-0.0497908	-0.0314488	0.0072	0.0072
-0.173133	-0.180383	0.0073	0.0073	-0.0492439	-0.0313562	0.0073	0.0073
-0.172548	-0.178785	0.0074	0.0074	-0.048475	-0.0313261	0.0074	0.0074
-0.172539	-0.178768	0.0075	0.0075	-0.047934	-0.0313035	0.0075	0.0075
-0.172473	-0.177735	0.0076	0.0076	-0.0478025	-0.0312456	0.0076	0.0076
-0.172161	-0.177572	0.0077	0.0077	-0.0477934	-0.0312063	0.0077	0.0077
-0.171425	-0.177447	0.0078	0.0078	-0.0477561	-0.0310587	0.0078	0.0078
-0.170985	-0.176241	0.0079	0.0079	-0.0476996	-0.0308186	0.0079	0.0079
-0.170316	-0.175937	0.008	0.008	-0.0473623	-0.030778	0.008	0.008
-0.17022	-0.1752	0.0081	0.0081	-0.047082	-0.030724	0.0081	0.0081
-0.168418	-0.174771	0.0082	0.0082	-0.0466749	-0.0306957	0.0082	0.0082
-0.168385	-0.173969	0.0083	0.0083	-0.0465762	-0.0305037	0.0083	0.0083
-0.168265	-0.173931	0.0084	0.0084	-0.046495	-0.0304948	0.0084	0.0084
-0.16752	-0.173802	0.0085	0.0085	-0.0464707	-0.0304124	0.0085	0.0085
-0.1674	-0.173146	0.0086	0.0086	-0.046388	-0.0303963	0.0086	0.0086
-0.164617	-0.171154	0.0087	0.0087	-0.0463803	-0.0302953	0.0087	0.0087
-0.163924	-0.170505	0.0088	0.0088	-0.0462981	-0.0300195	0.0088	0.0088
-0.163684	-0.169534	0.0089	0.0089	-0.046179	-0.0296279	0.0089	0.0089
-0.163297	-0.16904	0.009	0.009	-0.0460858	-0.0294181	0.009	0.009
-0.162677	-0.168554	0.0091	0.0091	-0.0460004	-0.0294012	0.0091	0.0091
-0.162566	-0.168149	0.0092	0.0092	-0.0457938	-0.029397	0.0092	0.0092
-0.162421	-0.167496	0.0093	0.0093	-0.0455513	-0.0293245	0.0093	0.0093
-0.16241	-0.166268	0.0094	0.0094	-0.045372	-0.0292621	0.0094	0.0094
-0.161377	-0.165849	0.0095	0.0095	-0.045244	-0.0292361	0.0095	0.0095
-0.161102	-0.165369	0.0096	0.0096	-0.0452103	-0.0291883	0.0096	0.0096
-0.160537	-0.165259	0.0097	0.0097	-0.0452067	-0.029153	0.0097	0.0097
-0.160204	-0.163723	0.0098	0.0098	-0.0448127	-0.0291197	0.0098	0.0098
-0.160023	-0.161345	0.0099	0.0099	-0.0445709	-0.0290815	0.0099	0.0099
-0.157857	-0.161299	0.01	0.01	-0.0442115	-0.0290338	0.01	0.01
-0.157757	-0.161286	0.0101	0.0101	-0.04411	-0.0290147	0.0101	0.0101
-0.157509	-0.16103	0.0102	0.0102	-0.0440578	-0.0289371	0.0102	0.0102
-0.157329	-0.160862	0.0103	0.0103	-0.0438789	-0.0288538	0.0103	0.0103
-0.156705	-0.159803	0.0104	0.0104	-0.0433133	-0.02874	0.0104	0.0104
-0.156515	-0.158493	0.0105	0.0105	-0.0431206	-0.0285774	0.0105	0.0105
-0.155112	-0.158086	0.0106	0.0106	-0.0430059	-0.0285506	0.0106	0.0106
-0.154974	-0.157887	0.0107	0.0107	-0.0427121	-0.0284257	0.0107	0.0107
-0.15454	-0.157695	0.0108	0.0108	-0.0426414	-0.0283292	0.0108	0.0108
-0.154457	-0.156609	0.0109	0.0109	-0.0424827	-0.0282686	0.0109	0.0109
-0.154047	-0.156448	0.011	0.011	-0.0423426	-0.0282434	0.011	0.011
-0.153933	-0.156374	0.0111	0.0111	-0.0420688	-0.0281443	0.0111	0.0111
-0.153494	-0.156208	0.0112	0.0112	-0.0420568	-0.0281199	0.0112	0.0112
-0.15316	-0.154809	0.0113	0.0113	-0.0419925	-0.0281152	0.0113	0.0113
-0.153092	-0.153716	0.0114	0.0114	-0.0419373	-0.0280574	0.0114	0.0114
-0.152501	-0.152717	0.0115	0.0115	-0.0418202	-0.0278419	0.0115	0.0115
-0.152478	-0.152278	0.0116	0.0116	-0.0414066	-0.0276125	0.0116	0.0116
-0.151792	-0.149806	0.0117	0.0117	-0.0408183	-0.0275625	0.0117	0.0117
-0.150424	-0.14946	0.0118	0.0118	-0.0406655	-0.0275574	0.0118	0.0118
-0.149913	-0.149383	0.0119	0.0119	-0.0400986	-0.0275476	0.0119	0.0119
-0.149748	-0.14928	0.012	0.012	-0.0400974	-0.0274939	0.012	0.012
-0.149099	-0.149051	0.0121	0.0121	-0.0400831	-0.0274598	0.0121	0.0121
-0.147522	-0.148958	0.0122	0.0122	-0.0400787	-0.0274561	0.0122	0.0122
-0.147441	-0.148781	0.0123	0.0123	-0.039969	-0.0273332	0.0123	0.0123
-0.147193	-0.148732	0.0124	0.0124	-0.0399313	-0.0272724	0.0124	0.0124
-0.146999	-0.147843	0.0125	0.0125	-0.0397846	-0.0272134	0.0125	0.0125
-0.146792	-0.147388	0.0126	0.0126	-0.0397296	-0.0271147	0.0126	0.0126
-0.146098	-0.147226	0.0127	0.0127	-0.0394724	-0.0270312	0.0127	0.0127
-0.145989	-0.145678	0.0128	0.0128	-0.0394318	-0.0268746	0.0128	0.0128
-0.145933	-0.145231	0.0129	0.0129	-0.0393327	-0.0266697	0.0129	0.0129
-0.145645	-0.145123	0.013	0.013	-0.0392885	-0.0266367	0.013	0.013
-0.145043	-0.145026	0.0131	0.0131	-0.0391898	-0.0264998	0.0131	0.0131
-0.144847	-0.14466	0.0132	0.0132	-0.0391763	-0.0264235	0.0132	0.0132
-0.144723	-0.144621	0.0133	0.0133	-0.0391504	-0.026362	0.0133	0.0133
-0.144515	-0.144548	0.0134	0.0134	-0.0391283	-0.0263341	0.0134	0.0134
-0.144474	-0.144525	0.0135	0.0135	-0.0389985	-0.0263307	0.0135	0.0135
-0.143998	-0.144406	0.0136	0.0136	-0.0386185	-0.0262434	0.0136	0.0136
-0.143036	-0.144369	0.0137	0.0137	-0.0382984	-0.0261854	0.0137	0.0137
-0.142954	-0.143698	0.0138	0.0138	-0.038259	-0.0261764	0.0138	0.0138
-0.142934	-0.143688	0.0139	0.0139	-0.0378875	-0.0261601	0.0139	0.0139
-0.142902	-0.143673	0.014	0.014	-0.037707	-0.0260764	0.014	0.014
-0.142824	-0.143161	0.0141	0.0141	-0.0376714	-0.0260664	0.0141	0.0141
-0.142524	-0.142895	0.0142	0.0142	-0.0376311	-0.0260502	0.0142	0.0142
-0.142426	-0.14288	0.0143	0.0143	-0.0375637	-0.0260228	0.0143	0.0143
-0.141454	-0.142393	0.0144	0.0144	-0.0375465	-0.0259452	0.0144	0.0144
-0.141409	-0.142294	0.0145	0.0145	-0.0372363	-0.0259255	0.0145	0.0145
-0.140721	-0.142243	0.0146	0.0146	-0.0370752	-0.0257553	0.0146	0.0146
-0.140369	-0.141956	0.0147	0.0147	-0.0370705	-0.0257255	0.0147	0.0147
-0.140119	-0.141485	0.0148	0.0148	-0.0368203	-0.0257216	0.0148	0.0148
-0.139548	-0.141007	0.0149	0.0149	-0.0367047	-0.0256791	0.0149	0.0149
-0.139338	-0.140337	0.015	0.015	-0.0366737	-0.0256688	0.015	0.015
-0.139265	-0.140262	0.0151	0.0151	-0.0366535	-0.025631	0.0151	0.0151
-0.138997	-0.139979	0.0152	0.0152	-0.0365764	-0.0255755	0.0152	0.0152
-0.138822	-0.139785	0.0153	0.0153	-0.0363589	-0.025547	0.0153	0.0153
-0.138807	-0.13907	0.0154	0.0154	-0.0362671	-0.0255127	0.0154	0.0154
-0.138466	-0.138693	0.0155	0.0155	-0.0361977	-0.0254906	0.0155	0.0155
-0.138291	-0.138241	0.0156	0.0156	-0.0361532	-0.025472	0.0156	0.0156
-0.137771	-0.137746	0.0157	0.0157	-0.036119	-0.0254457	0.0157	0.0157
-0.137072	-0.137287	0.0158	0.0158	-0.0360383	-0.0253402	0.0158	0.0158
-0.136504	-0.136286	0.0159	0.0159	-0.0360084	-0.0253342	0.0159	0.0159
-0.136411	-0.136256	0.016	0.016	-0.0357784	-0.0251645	0.016	0.016
-0.136064	-0.136144	0.0161	0.0161	-0.0357676	-0.0251187	0.0161	0.0161
-0.135847	-0.13592	0.0162	0.0162	-0.0355581	-0.0250256	0.0162	0.0162
-0.135473	-0.135867	0.0163	0.0163	-0.0355334	-0.02499	0.0163	0.0163
-0.135347	-0.135696	0.0164	0.0164	-0.0354684	-0.0248522	0.0164	0.0164
-0.134248	-0.135149	0.0165	0.0165	-0.0353746	-0.0248446	0.0165	0.0165
-0.134066	-0.134987	0.0166	0.0166	-0.0353493	-0.024772	0.0166	0.0166
-0.133342	-0.134982	0.0167	0.0167	-0.0352927	-0.0247187	0.0167	0.0167
-0.133083	-0.134838	0.0168	0.0168	-0.0352274	-0.0247126	0.0168	0.0168
-0.132779	-0.134375	0.0169	0.0169	-0.0350579	-0.0246666	0.0169	0.0169
-0.132534	-0.133922	0.017	0.017	-0.0346954	-0.0246258	0.017	0.017
-0.132461	-0.133858	0.0171	0.0171	-0.0345075	-0.0245629	0.0171	0.0171
-0.132403	-0.133683	0.0172	0.0172	-0.0344192	-0.0244643	0.0172	0.0172
-0.132397	-0.133526	0.0173	0.0173	-0.0344022	-0.0244339	0.0173	0.0173
-0.132316	-0.133267	0.0174	0.0174	-0.0343767	-0.0243602	0.0174	0.0174
-0.132129	-0.13313	0.0175	0.0175	-0.0343731	-0.0243562	0.0175	0.0175
-0.131904	-0.132449	0.0176	0.0176	-0.0342266	-0.0242361	0.0176	0.0176
-0.131845	-0.132226	0.0177	0.0177	-0.0341824	-0.0242254	0.0177	0.0177
-0.131457	-0.131565	0.0178	0.0178	-0.0340278	-0.0241801	0.0178	0.0178
-0.131102	-0.131438	0.0179	0.0179	-0.0339253	-0.0241734	0.0179	0.0179
-0.130421	-0.130404	0.018	0.018	-0.0338245	-0.0241172	0.018	0.018
-0.130138	-0.130177	0.0181	0.0181	-0.0337979	-0.0240585	0.0181	0.0181
-0.129017	-0.129783	0.0182	0.0182	-0.033793	-0.0239937	0.0182	0.0182
-0.128773	-0.128645	0.0183	0.0183	-0.0337687	-0.0239334	0.0183	0.0183
-0.12857	-0.12864	0.0184	0.0184	-0.0337332	-0.0239293	0.0184	0.0184
-0.128323	-0.128552	0.0185	0.0185	-0.033699	-0.0239108	0.0185	0.0185
-0.128289	-0.128413	0.0186	0.0186	-0.0336896	-0.0238879	0.0186	0.0186
-0.128285	-0.128397	0.0187	0.0187	-0.0336652	-0.0238605	0.0187	0.0187
-0.128215	-0.128299	0.0188	0.0188	-0.0335815	-0.0238466	0.0188	0.0188
-0.12794	-0.127529	0.0189	0.0189	-0.0335631	-0.0238111	0.0189	0.0189
-0.127772	-0.127278	0.019	0.019	-0.0334124	-0.0236635	0.019	0.019
-0.127735	-0.126168	0.0191	0.0191	-0.0333329	-0.0236281	0.0191	0.0191
-0.127679	-0.12606	0.0192	0.0192	-0.0332403	-0.0235816	0.0192	0.0192
-0.127076	-0.125691	0.0193	0.0193	-0.0332255	-0.023569	0.0193	0.0193
-0.1265	-0.125333	0.0194	0.0194	-0.0331965	-0.0235236	0.0194	0.0194
-0.126147	-0.125022	0.0195	0.0195	-0.0331531	-0.0235091	0.0195	0.0195
-0.125863	-0.12484	0.0196	0.0196	-0.0331407	-0.0235087	0.0196	0.0196
-0.125627	-0.124823	0.0197	0.0197	-0.0331365	-0.0234857	0.0197	0.0197
-0.124678	-0.124595	0.0198	0.0198	-0.0330559	-0.023432	0.0198	0.0198
-0.124264	-0.124555	0.0199	0.0199	-0.0329955	-0.0234232	0.0199	0.0199
-0.124217	-0.124367	0.02	0.02	-0.0329178	-0.0234127	0.02	0.02
-0.123838	-0.124214	0.0201	0.0201	-0.0329047	-0.0233003	0.0201	0.0201
-0.123651	-0.123796	0.0202	0.0202	-0.0328938	-0.0232993	0.0202	0.0202
-0.123287	-0.123631	0.0203	0.0203	-0.0328669	-0.0232337	0.0203	0.0203
-0.123171	-0.123369	0.0204	0.0204	-0.0328256	-0.023232	0.0204	0.0204
-0.123121	-0.123281	0.0205	0.0205	-0.0324543	-0.0231779	0.0205	0.0205
-0.123098	-0.123064	0.0206	0.0206	-0.0323582	-0.0231554	0.0206	0.0206
-0.123084	-0.122962	0.0207	0.0207	-0.0323509	-0.0231335	0.0207	0.0207
-0.122991	-0.122753	0.0208	0.0208	-0.0323187	-0.0231168	0.0208	0.0208
-0.12293	-0.122399	0.0209	0.0209	-0.0323159	-0.0230697	0.0209	0.0209
-0.122779	-0.122221	0.021	0.021	-0.0323091	-0.0230472	0.021	0.021
-0.122628	-0.122168	0.0211	0.0211	-0.0322216	-0.0230134	0.0211	0.0211
-0.122185	-0.121966	0.0212	0.0212	-0.0321706	-0.0229831	0.0212	0.0212
-0.122054	-0.12192	0.0213	0.0213	-0.0320851	-0.0229531	0.0213	0.0213
-0.121987	-0.121869	0.0214	0.0214	-0.0320758	-0.0229069	0.0214	0.0214
-0.121748	-0.121845	0.0215	0.0215	-0.0320511	-0.0229004	0.0215	0.0215
-0.121737	-0.121764	0.0216	0.0216	-0.0319807	-0.0228997	0.0216	0.0216
-0.121733	-0.120778	0.0217	0.0217	-0.0319407	-0.0228927	0.0217	0.0217
-0.120724	-0.120503	0.0218	0.0218	-0.0319339	-0.0228647	0.0218	0.0218
-0.120706	-0.120314	0.0219	0.0219	-0.0319299	-0.0228413	0.0219	0.0219
-0.120063	-0.120124	0.022	0.022	-0.0318515	-0.0228051	0.022	0.022
-0.119541	-0.11997	0.0221	0.0221	-0.0317633	-0.0227904	0.0221	0.0221
-0.119312	-0.119946	0.0222	0.0222	-0.0317465	-0.0227856	0.0222	0.0222
-0.117824	-0.119725	0.0223	0.0223	-0.0317295	-0.0227829	0.0223	0.0223
-0.117816	-0.119357	0.0224	0.0224	-0.0316908	-0.0227529	0.0224	0.0224
-0.117797	-0.118495	0.0225	0.0225	-0.0316481	-0.0227469	0.0225	0.0225
-0.117783	-0.117666	0.0226	0.0226	-0.0316413	-0.0227077	0.0226	0.0226
-0.117755	-0.117369	0.0227	0.0227	-0.0316384	-0.0226701	0.0227	0.0227
-0.117697	-0.116619	0.0228	0.0228	-0.0315663	-0.022655	0.0228	0.0228
-0.117278	-0.116498	0.0229	0.0229	-0.0315296	-0.0225601	0.0229	0.0229
-0.117221	-0.116292	0.023	0.023	-0.0314312	-0.0225273	0.023	0.023
-0.11678	-0.11628	0.0231	0.0231	-0.0312606	-0.0225036	0.0231	0.0231
-0.116323	-0.115879	0.0232	0.0232	-0.0312524	-0.0224278	0.0232	0.0232
-0.11602	-0.115763	0.0233	0.0233	-0.0312088	-0.0223577	0.0233	0.0233
-0.115959	-0.115228	0.0234	0.0234	-0.0311886	-0.0223485	0.0234	0.0234
-0.115339	-0.115225	0.0235	0.0235	-0.0311762	-0.0223354	0.0235	0.0235
-0.115102	-0.115026	0.0236	0.0236	-0.0310154	-0.02229	0.0236	0.0236
-0.115048	-0.11494	0.0237	0.0237	-0.0309867	-0.0222724	0.0237	0.0237
-0.114896	-0.114298	0.0238	0.0238	-0.0309473	-0.0222687	0.0238	0.0238
-0.114871	-0.114164	0.0239	0.0239	-0.0309117	-0.0222637	0.0239	0.0239
-0.114725	-0.114083	0.024	0.024	-0.030832	-0.0222562	0.024	0.024
-0.114638	-0.113913	0.0241	0.0241	-0.0308259	-0.0222366	0.0241	0.0241
-0.114158	-0.113604	0.0242	0.0242	-0.0307756	-0.022222	0.0242	0.0242
-0.114119	-0.113467	0.0243	0.0243	-0.0307632	-0.0222045	0.0243	0.0243
-0.114029	-0.113011	0.0244	0.0244	-0.0307235	-0.0222025	0.0244	0.0244
-0.11399	-0.112766	0.0245	0.0245	-0.0306658	-0.0221958	0.0245	0.0245
-0.113808	-0.112436	0.0246	0.0246	-0.0306486	-0.0221636	0.0246	0.0246
-0.113786	-0.1124	0.0247	0.0247	-0.0306437	-0.0221428	0.0247	0.0247
-0.113744	-0.111981	0.0248	0.0248	-0.030575	-0.0221423	0.0248	0.0248
-0.113613	-0.11187	0.0249	0.0249	-0.0305712	-0.0221396	0.0249	0.0249
-0.113355	-0.111837	0.025	0.025	-0.030566	-0.0221063	0.025	0.025
-0.11308	-0.11183	0.0251	0.0251	-0.0304934	-0.0220408	0.0251	0.0251
-0.112887	-0.111567	0.0252	0.0252	-0.030482	-0.0220335	0.0252	0.0252
-0.112792	-0.111545	0.0253	0.0253	-0.0304644	-0.0220328	0.0253	0.0253
-0.112717	-0.1114	0.0254	0.0254	-0.0303915	-0.0219815	0.0254	0.0254
-0.111938	-0.111048	0.0255	0.0255	-0.0303866	-0.0219808	0.0255	0.0255
-0.111271	-0.110907	0.0256	0.0256	-0.0303211	-0.0219516	0.0256	0.0256
-0.11063	-0.110586	0.0257	0.0257	-0.0302984	-0.0219493	0.0257	0.0257
-0.110067	-0.11055	0.0258	0.0258	-0.0301444	-0.0219094	0.0258	0.0258
-0.110023	-0.10979	0.0259	0.0259	-0.0301164	-0.0218973	0.0259	0.0259
-0.109945	-0.108716	0.026	0.026	-0.0300573	-0.0218759	0.026	0.026
-0.109735	-0.108628	0.0261	0.0261	-0.0299477	-0.021872	0.0261	0.0261
-0.109606	-0.108611	0.0262	0.0262	-0.0298846	-0.0218603	0.0262	0.0262
-0.109583	-0.108546	0.0263	0.0263	-0.0298176	-0.0218393	0.0263	0.0263
-0.10957	-0.108407	0.0264	0.0264	-0.0297752	-0.021823	0.0264	0.0264
-0.109433	-0.10817	0.0265	0.0265	-0.0297661	-0.0217916	0.0265	0.0265
-0.109335	-0.108153	0.0266	0.0266	-0.0297438	-0.0217779	0.0266	0.0266
-0.109143	-0.108142	0.0267	0.0267	-0.0297231	-0.0217378	0.0267	0.0267
-0.109095	-0.108081	0.0268	0.0268	-0.029673	-0.0217075	0.0268	0.0268
-0.108838	-0.107255	0.0269	0.0269	-0.0295974	-0.0216868	0.0269	0.0269
-0.108751	-0.107181	0.027	0.027	-0.0295884	-0.0215686	0.027	0.027
-0.10872	-0.107119	0.0271	0.0271	-0.029561	-0.0215584	0.0271	0.0271
-0.108417	-0.107011	0.0272	0.0272	-0.0295529	-0.0215523	0.0272	0.0272
-0.108226	-0.106877	0.0273	0.0273	-0.0295437	-0.0215488	0.0273	0.0273
-0.108182	-0.106801	0.0274	0.0274	-0.0295393	-0.0215223	0.0274	0.0274
-0.108176	-0.106548	0.0275	0.0275	-0.0294918	-0.0215159	0.0275	0.0275
-0.108174	-0.106256	0.0276	0.0276	-0.0293828	-0.0215063	0.0276	0.0276
-0.108166	-0.106188	0.0277	0.0277	-0.0293799	-0.021498	0.0277	0.0277
-0.107906	-0.105987	0.0278	0.0278	-0.0292933	-0.0214938	0.0278	0.0278
-0.1078	-0.105495	0.0279	0.0279	-0.0291416	-0.0214714	0.0279	0.0279
-0.107663	-0.105361	0.028	0.028	-0.0291273	-0.0214263	0.028	0.028
-0.107457	-0.105265	0.0281	0.0281	-0.0291141	-0.0214228	0.0281	0.0281
-0.107297	-0.104755	0.0282	0.0282	-0.0290971	-0.0214175	0.0282	0.0282
-0.107278	-0.10376	0.0283	0.0283	-0.0290843	-0.0214132	0.0283	0.0283
-0.106935	-0.10361	0.0284	0.0284	-0.029078	-0.0213748	0.0284	0.0284
-0.106786	-0.103608	0.0285	0.0285	-0.0290633	-0.0213411	0.0285	0.0285
-0.106361	-0.103389	0.0286	0.0286	-0.0290059	-0.0213344	0.0286	0.0286
-0.106138	-0.103056	0.0287	0.0287	-0.0289937	-0.0212895	0.0287	0.0287
-0.106106	-0.102938	0.0288	0.0288	-0.0289868	-0.0212846	0.0288	0.0288
-0.105891	-0.102801	0.0289	0.0289	-0.0289713	-0.0212781	0.0289	0.0289
-0.105823	-0.102686	0.029	0.029	-0.0289452	-0.0212714	0.029	0.029
-0.10555	-0.102362	0.0291	0.0291	-0.0289023	-0.0212677	0.0291	0.0291
-0.10554	-0.102268	0.0292	0.0292	-0.0288986	-0.0212633	0.0292	0.0292
-0.105487	-0.10207	0.0293	0.0293	-0.0288838	-0.0212507	0.0293	0.0293
-0.105349	-0.10177	0.0294	0.0294	-0.0288656	-0.0212166	0.0294	0.0294
-0.105201	-0.101463	0.0295	0.0295	-0.0287506	-0.0212063	0.0295	0.0295
-0.104859	-0.101182	0.0296	0.0296	-0.02874	-0.021195	0.0296	0.0296
-0.104716	-0.101014	0.0297	0.0297	-0.0286456	-0.021194	0.0297	0.0297
-0.104675	-0.101001	0.0298	0.0298	-0.0286241	-0.0211875	0.0298	0.0298
-0.10452	-0.100922	0.0299	0.0299	-0.0285767	-0.021168	0.0299	0.0299
-0.104497	-0.100687	0.03	0.03	-0.0284806	-0.0211485	0.03	0.03
-0.104284	-0.100675	0.0301	0.0301	-0.0284644	-0.0211394	0.0301	0.0301
-0.104267	-0.100502	0.0302	0.0302	-0.0284353	-0.0211393	0.0302	0.0302
-0.104223	-0.100497	0.0303	0.0303	-0.0284205	-0.02113	0.0303	0.0303
-0.104112	-0.10046	0.0304	0.0304	-0.028417	-0.021129	0.0304	0.0304
-0.103592	-0.100249	0.0305	0.0305	-0.0283973	-0.0210957	0.0305	0.0305
-0.103252	-0.100127	0.0306	0.0306	-0.0283908	-0.0210914	0.0306	0.0306
-0.10275	-0.100019	0.0307	0.0307	-0.0283728	-0.0210728	0.0307	0.0307
-0.102632	-0.099739	0.0308	0.0308	-0.0283474	-0.0210443	0.0308	0.0308
-0.102549	-0.0996908	0.0309	0.0309	-0.0282319	-0.0210405	0.0309	0.0309
-0.102336	-0.0996121	0.031	0.031	-0.0282025	-0.0210159	0.031	0.031
-0.102243	-0.0991536	0.0311	0.0311	-0.0281998	-0.0210107	0.0311	0.0311
-0.102199	-0.0990029	0.0312	0.0312	-0.0281905	-0.0210071	0.0312	0.0312
-0.10206	-0.0988709	0.0313	0.0313	-0.0281199	-0.0210047	0.0313	0.0313
-0.102003	-0.0987788	0.0314	0.0314	-0.0280886	-0.0209947	0.0314	0.0314
-0.101607	-0.0983922	0.0315	0.0315	-0.0279866	-0.0209723	0.0315	0.0315
-0.101579	-0.0981436	0.0316	0.0316	-0.0279394	-0.0209619	0.0316	0.0316
-0.101574	-0.0979473	0.0317	0.0317	-0.0279332	-0.0209532	0.0317	0.0317
-0.101042	-0.0979075	0.0318	0.0318	-0.0279207	-0.0209302	0.0318	0.0318
-0.100733	-0.0978776	0.0319	0.0319	-0.0278875	-0.0209264	0.0319	0.0319
-0.100725	-0.0978443	0.032	0.032	-0.0278685	-0.0209256	0.032	0.032
-0.100014	-0.0978184	0.0321	0.0321	-0.0278629	-0.0209127	0.0321	0.0321
-0.099988	-0.097802	0.0322	0.0322	-0.0278247	-0.0208549	0.0322	0.0322
-0.0999477	-0.0976404	0.0323	0.0323	-0.0278217	-0.020811	0.0323	0.0323
-0.0998048	-0.0974125	0.0324	0.0324	-0.0278073	-0.0207783	0.0324	0.0324
-0.0997648	-0.0971879	0.0325	0.0325	-0.0277271	-0.0207575	0.0325	0.0325
-0.0997395	-0.0971717	0.0326	0.0326	-0.0277166	-0.0207566	0.0326	0.0326
-0.0997049	-0.0971191	0.0327	0.0327	-0.0277104	-0.0207542	0.0327	0.0327
-0.099519	-0.0969775	0.0328	0.0328	-0.0277104	-0.0207409	0.0328	0.0328
-0.0994175	-0.0966495	0.0329	0.0329	-0.0277018	-0.0207208	0.0329	0.0329
-0.0993765	-0.0966017	0.033	0.033	-0.0276718	-0.0207034	0.033	0.033
-0.099361	-0.0965538	0.0331	0.0331	-0.0276483	-0.0206897	0.0331	0.0331
-0.0992894	-0.0965441	0.0332	0.0332	-0.0276135	-0.0206893	0.0332	0.0332
-0.0992674	-0.0965397	0.0333	0.0333	-0.027511	-0.0206396	0.0333	0.0333
-0.098848	-0.0963445	0.0334	0.0334	-0.027483	-0.0206303	0.0334	0.0334
-0.0988414	-0.0961967	0.0335	0.0335	-0.0274307	-0.0206093	0.0335	0.0335
-0.0988129	-0.0961479	0.0336	0.0336	-0.0273933	-0.0205904	0.0336	0.0336
-0.0987824	-0.0961139	0.0337	0.0337	-0.0273644	-0.0205556	0.0337	0.0337
-0.0986472	-0.0960189	0.0338	0.0338	-0.027342	-0.0205422	0.0338	0.0338
-0.0985888	-0.0960072	0.0339	0.0339	-0.027339	-0.0205303	0.0339	0.0339
-0.0982962	-0.0959321	0.034	0.034	-0.0272682	-0.0205232	0.034	0.034
-0.0980722	-0.0957777	0.0341	0.0341	-0.0272453	-0.0204966	0.0341	0.0341
-0.0980335	-0.0957161	0.0342	0.0342	-0.0272283	-0.0204897	0.0342	0.0342
-0.0980191	-0.0954885	0.0343	0.0343	-0.027223	-0.020452	0.0343	0.0343
-0.0980173	-0.0954649	0.0344	0.0344	-0.0271649	-0.0204499	0.0344	0.0344
-0.0977974	-0.0953416	0.0345	0.0345	-0.0271644	-0.0204161	0.0345	0.0345
-0.0977174	-0.0952907	0.0346	0.0346	-0.0271067	-0.0204145	0.0346	0.0346
-0.0977114	-0.095136	0.0347	0.0347	-0.0270387	-0.0203975	0.0347	0.0347
-0.0973055	-0.0950959	0.0348	0.0348	-0.0270295	-0.0203718	0.0348	0.0348
-0.097303	-0.0950359	0.0349	0.0349	-0.0269509	-0.0203593	0.0349	0.0349
-0.0972993	-0.094679	0.035	0.035	-0.026936	-0.0203484	0.035	0.035
-0.0972382	-0.0946247	0.0351	0.0351	-0.0269218	-0.0203332	0.0351	0.0351
-0.0972359	-0.0945407	0.0352	0.0352	-0.0268369	-0.0203102	0.0352	0.0352
-0.0971019	-0.0944617	0.0353	0.0353	-0.0267381	-0.0202969	0.0353	0.0353
-0.096884	-0.0944154	0.0354	0.0354	-0.0267151	-0.0202927	0.0354	0.0354
-0.0964856	-0.0943936	0.0355	0.0355	-0.0266798	-0.0202788	0.0355	0.0355
-0.0964203	-0.094282	0.0356	0.0356	-0.0266593	-0.0202695	0.0356	0.0356
-0.096201	-0.0942062	0.0357	0.0357	-0.02664	-0.0202618	0.0357	0.0357
-0.0961044	-0.0941372	0.0358	0.0358	-0.0266105	-0.0202459	0.0358	0.0358
-0.0959739	-0.0939468	0.0359	0.0359	-0.0266094	-0.0202229	0.0359	0.0359
-0.0956258	-0.0938496	0.036	0.036	-0.0264959	-0.0201893	0.036	0.036
-0.0953573	-0.0938205	0.0361	0.0361	-0.0264781	-0.0201655	0.0361	0.0361
-0.0952383	-0.0937998	0.0362	0.0362	-0.02643	-0.020154	0.0362	0.0362
-0.0951675	-0.0933883	0.0363	0.0363	-0.0263928	-0.0201372	0.0363	0.0363
-0.0950537	-0.0933774	0.0364	0.0364	-0.026378	-0.0201233	0.0364	0.0364
-0.0950443	-0.0932454	0.0365	0.0365	-0.0263334	-0.0201119	0.0365	0.0365
-0.0949623	-0.093199	0.0366	0.0366	-0.0263111	-0.0200918	0.0366	0.0366
-0.0948103	-0.0930928	0.0367	0.0367	-0.0262987	-0.020071	0.0367	0.0367
-0.0946517	-0.0929471	0.0368	0.0368	-0.0262834	-0.0200097	0.0368	0.0368
-0.0944877	-0.0929446	0.0369	0.0369	-0.0262479	-0.0200034	0.0369	0.0369
-0.0941335	-0.0928592	0.037	0.037	-0.0261205	-0.0199981	0.037	0.037
-0.0940856	-0.0927222	0.0371	0.0371	-0.026093	-0.0199824	0.0371	0.0371
-0.0939346	-0.0926872	0.0372	0.0372	-0.0260395	-0.0199616	0.0372	0.0372
-0.0938948	-0.092625	0.0373	0.0373	-0.0260218	-0.0199557	0.0373	0.0373
-0.0936593	-0.0925344	0.0374	0.0374	-0.0259415	-0.0199444	0.0374	0.0374
-0.0936369	-0.092514	0.0375	0.0375	-0.0259376	-0.0199386	0.0375	0.0375
-0.0935743	-0.0923335	0.0376	0.0376	-0.0259288	-0.0199338	0.0376	0.0376
-0.0935248	-0.0922493	0.0377	0.0377	-0.0259268	-0.0199151	0.0377	0.0377
-0.0934683	-0.0921839	0.0378	0.0378	-0.0259046	-0.0198919	0.0378	0.0378
-0.0931864	-0.0920251	0.0379	0.0379	-0.0258954	-0.0198839	0.0379	0.0379
-0.0931714	-0.092	0.038	0.038	-0.0258808	-0.0198832	0.038	0.038
-0.09308	-0.0919637	0.0381	0.0381	-0.0258754	-0.0198818	0.0381	0.0381
-0.0930531	-0.0919044	0.0382	0.0382	-0.0258359	-0.0198814	0.0382	0.0382
-0.0929253	-0.091494	0.0383	0.0383	-0.025822	-0.0198722	0.0383	0.0383
-0.0928377	-0.0911984	0.0384	0.0384	-0.0258012	-0.0198656	0.0384	0.0384
-0.092467	-0.0911577	0.0385	0.0385	-0.0257717	-0.0198427	0.0385	0.0385
-0.0924337	-0.091012	0.0386	0.0386	-0.025769	-0.0198325	0.0386	0.0386
-0.0924034	-0.0906796	0.0387	0.0387	-0.0257469	-0.0198224	0.0387	0.0387
-0.0922052	-0.0903912	0.0388	0.0388	-0.025732	-0.0198113	0.0388	0.0388
-0.0920934	-0.0901356	0.0389	0.0389	-0.0257265	-0.019773	0.0389	0.0389
-0.0920144	-0.0900464	0.039	0.039	-0.0257079	-0.0197503	0.039	0.039
-0.0917321	-0.0899938	0.0391	0.0391	-0.0256728	-0.0197432	0.0391	0.0391
-0.0916223	-0.0898543	0.0392	0.0392	-0.0256104	-0.0197337	0.0392	0.0392
-0.0915081	-0.089672	0.0393	0.0393	-0.0255891	-0.0197292	0.0393	0.0393
-0.0912863	-0.0895731	0.0394	0.0394	-0.0255867	-0.0197116	0.0394	0.0394
-0.0912202	-0.0893037	0.0395	0.0395	-0.0255559	-0.0196975	0.0395	0.0395
-0.0912141	-0.0892733	0.0396	0.0396	-0.0255376	-0.0196769	0.0396	0.0396
-0.0912129	-0.089049	0.0397	0.0397	-0.025459	-0.0196735	0.0397	0.0397
-0.0911045	-0.0889314	0.0398	0.0398	-0.0254457	-0.0196501	0.0398	0.0398
-0.0909123	-0.0888504	0.0399	0.0399	-0.0254099	-0.0196423	0.0399	0.0399
-0.090654	-0.0885483	0.04	0.04	-0.0253524	-0.0195819	0.04	0.04
-0.0905805	-0.088477	0.0401	0.0401	-0.025296	-0.0195022	0.0401	0.0401
-0.0905569	-0.0883902	0.0402	0.0402	-0.0252517	-0.0194899	0.0402	0.0402
-0.0905012	-0.0883649	0.0403	0.0403	-0.0252228	-0.0194869	0.0403	0.0403
-0.0902559	-0.0879388	0.0404	0.0404	-0.0252027	-0.0194652	0.0404	0.0404
-0.0902474	-0.08793	0.0405	0.0405	-0.0251818	-0.0194529	0.0405	0.0405
-0.0899938	-0.0879074	0.0406	0.0406	-0.0251638	-0.0194398	0.0406	0.0406
-0.0899357	-0.0876731	0.0407	0.0407	-0.0251419	-0.0193873	0.0407	0.0407
-0.0897769	-0.0875129	0.0408	0.0408	-0.0251217	-0.0193838	0.0408	0.0408
-0.0897715	-0.08748	0.0409	0.0409	-0.0250978	-0.0193802	0.0409	0.0409
-0.0897706	-0.0872877	0.041	0.041	-0.0250879	-0.0193505	0.041	0.041
-0.0897596	-0.0872656	0.0411	0.0411	-0.0250794	-0.0193499	0.0411	0.0411
-0.0894429	-0.0870422	0.0412	0.0412	-0.0250381	-0.0193371	0.0412	0.0412
-0.0893655	-0.0868764	0.0413	0.0413	-0.0249676	-0.019328	0.0413	0.0413
-0.08933	-0.0868732	0.0414	0.0414	-0.0249413	-0.0193192	0.0414	0.0414
-0.089317	-0.0866362	0.0415	0.0415	-0.0249216	-0.019311	0.0415	0.0415
-0.0892833	-0.086633	0.0416	0.0416	-0.0248783	-0.019304	0.0416	0.0416
-0.089256	-0.0866082	0.0417	0.0417	-0.0248747	-0.0193026	0.0417	0.0417
-0.0888969	-0.0865605	0.0418	0.0418	-0.0248494	-0.0193022	0.0418	0.0418
-0.0888842	-0.0862892	0.0419	0.0419	-0.0248253	-0.0192552	0.0419	0.0419
-0.0887443	-0.086261	0.042	0.042	-0.0248071	-0.0192499	0.042	0.042
-0.0885766	-0.0860222	0.0421	0.0421	-0.0247833	-0.0192363	0.0421	0.0421
-0.0885416	-0.0859293	0.0422	0.0422	-0.0247746	-0.0191612	0.0422	0.0422
-0.0885289	-0.0859283	0.0423	0.0423	-0.0247695	-0.0191611	0.0423	0.0423
-0.0885036	-0.0859063	0.0424	0.0424	-0.0247365	-0.0191437	0.0424	0.0424
-0.0883117	-0.085836	0.0425	0.0425	-0.0247096	-0.0191313	0.0425	0.0425
-0.0882798	-0.0857619	0.0426	0.0426	-0.0247026	-0.0190841	0.0426	0.0426
-0.0882751	-0.0856154	0.0427	0.0427	-0.0246802	-0.0190835	0.0427	0.0427
-0.0881702	-0.0853543	0.0428	0.0428	-0.024627	-0.0190552	0.0428	0.0428
-0.0881125	-0.0849859	0.0429	0.0429	-0.0246067	-0.019054	0.0429	0.0429
-0.0880909	-0.0849479	0.043	0.043	-0.0246036	-0.0190476	0.043	0.043
-0.0880888	-0.0847885	0.0431	0.0431	-0.0245952	-0.0190439	0.0431	0.0431
-0.0879742	-0.0847515	0.0432	0.0432	-0.0245765	-0.0190047	0.0432	0.0432
-0.0879265	-0.0846536	0.0433	0.0433	-0.0245401	-0.0190045	0.0433	0.0433
-0.0878779	-0.0844674	0.0434	0.0434	-0.0245164	-0.0190028	0.0434	0.0434
-0.087851	-0.0843107	0.0435	0.0435	-0.0245004	-0.018987	0.0435	0.0435
-0.0878156	-0.084166	0.0436	0.0436	-0.0244991	-0.0189761	0.0436	0.0436
-0.0876867	-0.0841234	0.0437	0.0437	-0.0244991	-0.0189691	0.0437	0.0437
-0.0876831	-0.0840304	0.0438	0.0438	-0.0244724	-0.0189351	0.0438	0.0438
-0.0876105	-0.0839227	0.0439	0.0439	-0.0244292	-0.0189258	0.0439	0.0439
-0.087488	-0.08365	0.044	0.044	-0.0244264	-0.0188921	0.044	0.044
-0.0870992	-0.0833118	0.0441	0.0441	-0.0244067	-0.0188791	0.0441	0.0441
-0.0869949	-0.083265	0.0442	0.0442	-0.0243992	-0.0188772	0.0442	0.0442
-0.0869896	-0.0832061	0.0443	0.0443	-0.0243657	-0.0188698	0.0443	0.0443
-0.0869482	-0.0830748	0.0444	0.0444	-0.0243473	-0.0188648	0.0444	0.0444
-0.0869159	-0.0829522	0.0445	0.0445	-0.0243175	-0.018862	0.0445	0.0445
-0.086832	-0.0827602	0.0446	0.0446	-0.0242748	-0.0188583	0.0446	0.0446
-0.0868027	-0.0827386	0.0447	0.0447	-0.0241836	-0.0188578	0.0447	0.0447
-0.0866076	-0.0826999	0.0448	0.0448	-0.0241688	-0.0188542	0.0448	0.0448
-0.0864693	-0.0826102	0.0449	0.0449	-0.024154	-0.018846	0.0449	0.0449
-0.086246	-0.0825949	0.045	0.045	-0.0241485	-0.018844	0.045	0.045
-0.0862069	-0.0825076	0.0451	0.0451	-0.0241138	-0.0188418	0.0451	0.0451
-0.086177	-0.0823983	0.0452	0.0452	-0.0239899	-0.018806	0.0452	0.0452
-0.0859727	-0.0821977	0.0453	0.0453	-0.0239662	-0.0188027	0.0453	0.0453
-0.0859678	-0.0821407	0.0454	0.0454	-0.0239489	-0.0187999	0.0454	0.0454
-0.0857536	-0.0820576	0.0455	0.0455	-0.023944	-0.0187791	0.0455	0.0455
-0.0857436	-0.0820011	0.0456	0.0456	-0.0239036	-0.018779	0.0456	0.0456
-0.0856937	-0.082	0.0457	0.0457	-0.0238901	-0.0187684	0.0457	0.0457
-0.0856461	-0.0818336	0.0458	0.0458	-0.023887	-0.0187631	0.0458	0.0458
-0.0855383	-0.0817716	0.0459	0.0459	-0.0238691	-0.0187495	0.0459	0.0459
-0.0852921	-0.0817374	0.046	0.046	-0.0238576	-0.0187342	0.046	0.046
-0.0851297	-0.081709	0.0461	0.0461	-0.023845	-0.0187314	0.0461	0.0461
-0.0849776	-0.0815182	0.0462	0.0462	-0.0238206	-0.01872	0.0462	0.0462
-0.0849715	-0.0815092	0.0463	0.0463	-0.0236795	-0.0187061	0.0463	0.0463
-0.0848674	-0.0814956	0.0464	0.0464	-0.0236528	-0.0187051	0.0464	0.0464
-0.0847948	-0.0811594	0.0465	0.0465	-0.0236492	-0.0186854	0.0465	0.0465
-0.0846869	-0.0810278	0.0466	0.0466	-0.0236404	-0.0186814	0.0466	0.0466
-0.0846072	-0.0809646	0.0467	0.0467	-0.023577	-0.0186513	0.0467	0.0467
-0.0845181	-0.0808265	0.0468	0.0468	-0.0235436	-0.0186465	0.0468	0.0468
-0.0845128	-0.0805604	0.0469	0.0469	-0.0235291	-0.018645	0.0469	0.0469
-0.084504	-0.0804815	0.047	0.047	-0.023519	-0.0186287	0.047	0.047
-0.0843748	-0.0803678	0.0471	0.0471	-0.0235153	-0.0186245	0.0471	0.0471
-0.0842973	-0.0799964	0.0472	0.0472	-0.0235147	-0.018614	0.0472	0.0472
-0.0842624	-0.0799662	0.0473	0.0473	-0.0234839	-0.0186064	0.0473	0.0473
-0.0836788	-0.0799658	0.0474	0.0474	-0.023479	-0.0186043	0.0474	0.0474
-0.0836538	-0.0799387	0.0475	0.0475	-0.0234757	-0.0186035	0.0475	0.0475
-0.083607	-0.0797907	0.0476	0.0476	-0.0234743	-0.0185877	0.0476	0.0476
-0.083598	-0.0797493	0.0477	0.0477	-0.0234111	-0.0185751	0.0477	0.0477
-0.0835969	-0.0797418	0.0478	0.0478	-0.0234088	-0.0185622	0.0478	0.0478
-0.0835744	-0.0797369	0.0479	0.0479	-0.0233958	-0.0185534	0.0479	0.0479
-0.0835593	-0.0796985	0.048	0.048	-0.0233849	-0.0185234	0.048	0.048
-0.0835109	-0.0796169	0.0481	0.0481	-0.0233646	-0.0185197	0.0481	0.0481
-0.0834147	-0.0795724	0.0482	0.0482	-0.0233627	-0.018513	0.0482	0.0482
-0.0833624	-0.0794206	0.0483	0.0483	-0.0233596	-0.0184968	0.0483	0.0483
-0.0831985	-0.0790658	0.0484	0.0484	-0.0233456	-0.0184868	0.0484	0.0484
-0.0831796	-0.0790584	0.0485	0.0485	-0.0233364	-0.018455	0.0485	0.0485
-0.0831454	-0.079053	0.0486	0.0486	-0.023333	-0.018446	0.0486	0.0486
-0.0831236	-0.0789345	0.0487	0.0487	-0.0233286	-0.018425	0.0487	0.0487
-0.0829194	-0.0788683	0.0488	0.0488	-0.0233128	-0.0184015	0.0488	0.0488
-0.082895	-0.0788261	0.0489	0.0489	-0.0232673	-0.0183849	0.0489	0.0489
-0.0827269	-0.0786993	0.049	0.049	-0.0232364	-0.0183638	0.049	0.049
-0.0826658	-0.0786105	0.0491	0.0491	-0.0232043	-0.018345	0.0491	0.0491
-0.0825285	-0.0785538	0.0492	0.0492	-0.0231763	-0.0183164	0.0492	0.0492
-0.0824941	-0.0784847	0.0493	0.0493	-0.0231679	-0.0183045	0.0493	0.0493
-0.0823997	-0.0784613	0.0494	0.0494	-0.0231165	-0.0183029	0.0494	0.0494
-0.0823668	-0.0782622	0.0495	0.0495	-0.0231119	-0.0182869	0.0495	0.0495
-0.082288	-0.0782057	0.0496	0.0496	-0.0230713	-0.0182772	0.0496	0.0496
-0.0818787	-0.0781978	0.0497	0.0497	-0.0230186	-0.0182751	0.0497	0.0497
-0.0817138	-0.0780721	0.0498	0.0498	-0.0230181	-0.0182744	0.0498	0.0498
-0.0815373	-0.077639	0.0499	0.0499	-0.0230094	-0.0182659	0.0499	0.0499
-0.0813353	-0.0776054	0.05	0.05	-0.0229827	-0.0182421	0.05	0.05
-0.0813169	-0.0775474	0.0501	0.0501	-0.022976	-0.0182358	0.0501	0.0501
-0.0813073	-0.0775454	0.0502	0.0502	-0.0229739	-0.0182235	0.0502	0.0502
-0.0812754	-0.0775284	0.0503	0.0503	-0.0229636	-0.0182198	0.0503	0.0503
-0.0812528	-0.0773212	0.0504	0.0504	-0.0229503	-0.0181937	0.0504	0.0504
-0.080979	-0.0771092	0.0505	0.0505	-0.0229425	-0.01819	0.0505	0.0505
-0.0807727	-0.0770637	0.0506	0.0506	-0.0229323	-0.018179	0.0506	0.0506
-0.0806763	-0.0769892	0.0507	0.0507	-0.0229229	-0.0181397	0.0507	0.0507
-0.0805835	-0.0769326	0.0508	0.0508	-0.0228977	-0.0180953	0.0508	0.0508
-0.0805793	-0.0768247	0.0509	0.0509	-0.022897	-0.0180799	0.0509	0.0509
-0.0804625	-0.0767547	0.051	0.051	-0.0228857	-0.0180716	0.051	0.051
-0.0804491	-0.0766878	0.0511	0.0511	-0.0228834	-0.0180597	0.0511	0.0511
-0.0804288	-0.0766395	0.0512	0.0512	-0.0228704	-0.018042	0.0512	0.0512
-0.0802761	-0.076615	0.0513	0.0513	-0.0228503	-0.0180175	0.0513	0.0513
-0.0802384	-0.0766079	0.0514	0.0514	-0.0227972	-0.0180042	0.0514	0.0514
-0.0800462	-0.0761639	0.0515	0.0515	-0.0227876	-0.018002	0.0515	0.0515
-0.0799655	-0.0761458	0.0516	0.0516	-0.0227289	-0.017974	0.0516	0.0516
-0.0799513	-0.0759297	0.0517	0.0517	-0.0227212	-0.0179584	0.0517	0.0517
-0.0798851	-0.0759142	0.0518	0.0518	-0.0227043	-0.0179563	0.0518	0.0518
-0.0798733	-0.0758866	0.0519	0.0519	-0.0226752	-0.0179544	0.0519	0.0519
-0.0798232	-0.0756636	0.052	0.052	-0.0226161	-0.0179323	0.052	0.052
-0.0797634	-0.0755901	0.0521	0.0521	-0.022605	-0.017932	0.0521	0.0521
-0.0796459	-0.0755854	0.0522	0.0522	-0.0225857	-0.0179241	0.0522	0.0522
-0.0794567	-0.075512	0.0523	0.0523	-0.0225554	-0.0179213	0.0523	0.0523
-0.0793761	-0.0754969	0.0524	0.0524	-0.0225427	-0.0179051	0.0524	0.0524
-0.0793597	-0.0754453	0.0525	0.0525	-0.0225319	-0.0178774	0.0525	0.0525
-0.0793073	-0.075355	0.0526	0.0526	-0.0225244	-0.0178611	0.0526	0.0526
-0.079276	-0.0753496	0.0527	0.0527	-0.0225078	-0.0178449	0.0527	0.0527
-0.0791914	-0.0753217	0.0528	0.0528	-0.0225071	-0.0178347	0.0528	0.0528
-0.0791546	-0.0751488	0.0529	0.0529	-0.0224682	-0.0178195	0.0529	0.0529
-0.0790736	-0.0751328	0.053	0.053	-0.0224644	-0.0178085	0.053	0.053
-0.0790517	-0.0750473	0.0531	0.0531	-0.0224606	-0.0177925	0.0531	0.0531
-0.0789932	-0.0749535	0.0532	0.0532	-0.0224571	-0.0177835	0.0532	0.0532
-0.0788915	-0.0747315	0.0533	0.0533	-0.0223561	-0.0177703	0.0533	0.0533
-0.0787584	-0.0746609	0.0534	0.0534	-0.0223301	-0.0177677	0.0534	0.0534
-0.0786978	-0.0746483	0.0535	0.0535	-0.022318	-0.0177593	0.0535	0.0535
-0.0784172	-0.07453	0.0536	0.0536	-0.0223145	-0.0177539	0.0536	0.0536
-0.0783781	-0.0744999	0.0537	0.0537	-0.0222849	-0.0177505	0.0537	0.0537
-0.078288	-0.0741624	0.0538	0.0538	-0.0222698	-0.0177186	0.0538	0.0538
-0.0781972	-0.0741363	0.0539	0.0539	-0.0222579	-0.0177182	0.0539	0.0539
-0.0781683	-0.0741152	0.054	0.054	-0.0222331	-0.0176994	0.054	0.054
-0.078137	-0.0740164	0.0541	0.0541	-0.0222321	-0.0176837	0.0541	0.0541
-0.0780726	-0.0738878	0.0542	0.0542	-0.0222099	-0.0176673	0.0542	0.0542
-0.0780562	-0.073788	0.0543	0.0543	-0.0222035	-0.0176635	0.0543	0.0543
-0.0780248	-0.0734833	0.0544	0.0544	-0.0221891	-0.017659	0.0544	0.0544
-0.0779889	-0.0734399	0.0545	0.0545	-0.0221572	-0.0176569	0.0545	0.0545
-0.0777951	-0.0734004	0.0546	0.0546	-0.0221162	-0.0176544	0.0546	0.0546
-0.0777787	-0.0733166	0.0547	0.0547	-0.0221149	-0.0176377	0.0547	0.0547
-0.0776367	-0.0732803	0.0548	0.0548	-0.0220981	-0.0176262	0.0548	0.0548
-0.0776259	-0.0732766	0.0549	0.0549	-0.0220971	-0.0176185	0.0549	0.0549
-0.0775265	-0.0729226	0.055	0.055	-0.022092	-0.0176139	0.055	0.055
-0.0774845	-0.072803	0.0551	0.0551	-0.0220658	-0.0176128	0.0551	0.0551
-0.0774817	-0.0726242	0.0552	0.0552	-0.0220425	-0.0176117	0.0552	0.0552
-0.0774589	-0.0726226	0.0553	0.0553	-0.0219954	-0.017611	0.0553	0.0553
-0.0773752	-0.0726198	0.0554	0.0554	-0.0219936	-0.0176027	0.0554	0.0554
-0.0771807	-0.0725669	0.0555	0.0555	-0.0219882	-0.0175582	0.0555	0.0555
-0.0770688	-0.0725505	0.0556	0.0556	-0.021985	-0.0175558	0.0556	0.0556
-0.0768448	-0.0725278	0.0557	0.0557	-0.0219772	-0.0175456	0.0557	0.0557
-0.076806	-0.0724159	0.0558	0.0558	-0.0219667	-0.0175455	0.0558	0.0558
-0.0767114	-0.0723495	0.0559	0.0559	-0.0219573	-0.0175446	0.0559	0.0559
-0.076667	-0.0723477	0.056	0.056	-0.0219544	-0.0175308	0.056	0.056
-0.076665	-0.0723232	0.0561	0.0561	-0.0219512	-0.0175253	0.0561	0.0561
-0.0765883	-0.0723179	0.0562	0.0562	-0.0219311	-0.0175038	0.0562	0.0562
-0.0765611	-0.0720674	0.0563	0.0563	-0.021926	-0.017503	0.0563	0.0563
-0.0765362	-0.0720522	0.0564	0.0564	-0.021901	-0.0174964	0.0564	0.0564
-0.076415	-0.0718477	0.0565	0.0565	-0.0218865	-0.0174801	0.0565	0.0565
-0.0764125	-0.0717853	0.0566	0.0566	-0.0218542	-0.0174673	0.0566	0.0566
-0.0762516	-0.0717381	0.0567	0.0567	-0.0218509	-0.0174626	0.0567	0.0567
-0.0761215	-0.0716605	0.0568	0.0568	-0.0218489	-0.0174531	0.0568	0.0568
-0.0760448	-0.0716231	0.0569	0.0569	-0.0218352	-0.0174429	0.0569	0.0569
-0.0760217	-0.0714504	0.057	0.057	-0.0218133	-0.0174417	0.057	0.057
-0.0759428	-0.0713991	0.0571	0.0571	-0.0218077	-0.0174238	0.0571	0.0571
-0.0758592	-0.0713449	0.0572	0.0572	-0.0218007	-0.0174199	0.0572	0.0572
-0.0758417	-0.0710975	0.0573	0.0573	-0.0217965	-0.0174142	0.0573	0.0573
-0.0757164	-0.0710193	0.0574	0.0574	-0.0217904	-0.0173982	0.0574	0.0574
-0.0757031	-0.0709105	0.0575	0.0575	-0.021784	-0.0173931	0.0575	0.0575
-0.0756851	-0.070884	0.0576	0.0576	-0.0217827	-0.0173927	0.0576	0.0576
-0.0756723	-0.0708513	0.0577	0.0577	-0.0217812	-0.0173631	0.0577	0.0577
-0.0756543	-0.070847	0.0578	0.0578	-0.0217695	-0.0173463	0.0578	0.0578
-0.0756068	-0.0708208	0.0579	0.0579	-0.0217283	-0.0173313	0.0579	0.0579
-0.0753783	-0.0707262	0.058	0.058	-0.0216792	-0.0173257	0.058	0.058
-0.0753148	-0.070691	0.0581	0.0581	-0.0216725	-0.0173077	0.0581	0.0581
-0.0752988	-0.0706499	0.0582	0.0582	-0.0216715	-0.0173038	0.0582	0.0582
-0.0752583	-0.0705844	0.0583	0.0583	-0.0216441	-0.017302	0.0583	0.0583
-0.0752557	-0.070522	0.0584	0.0584	-0.0216412	-0.0172921	0.0584	0.0584
-0.0752281	-0.070346	0.0585	0.0585	-0.021629	-0.017276	0.0585	0.0585
-0.0752006	-0.0701606	0.0586	0.0586	-0.0216224	-0.0172558	0.0586	0.0586
-0.0750695	-0.0700497	0.0587	0.0587	-0.0216168	-0.0172549	0.0587	0.0587
-0.0750652	-0.0700145	0.0588	0.0588	-0.0215986	-0.0172474	0.0588	0.0588
-0.075057	-0.0698768	0.0589	0.0589	-0.0215943	-0.0172458	0.0589	0.0589
-0.0750178	-0.069807	0.059	0.059	-0.0215662	-0.0172425	0.059	0.059
-0.0749049	-0.0697931	0.0591	0.0591	-0.0215563	-0.0172306	0.0591	0.0591
-0.0748936	-0.0693711	0.0592	0.0592	-0.0215219	-0.0172247	0.0592	0.0592
-0.0745328	-0.0692899	0.0593	0.0593	-0.0214841	-0.0172129	0.0593	0.0593
-0.0744625	-0.0692491	0.0594	0.0594	-0.0214758	-0.017184	0.0594	0.0594
-0.0744289	-0.0690884	0.0595	0.0595	-0.0214498	-0.0171701	0.0595	0.0595
-0.0742771	-0.0690766	0.0596	0.0596	-0.0213903	-0.0171567	0.0596	0.0596
-0.074276	-0.0690759	0.0597	0.0597	-0.0213833	-0.0171564	0.0597	0.0597
-0.0741497	-0.0690017	0.0598	0.0598	-0.0213475	-0.0171508	0.0598	0.0598
-0.074125	-0.0689577	0.0599	0.0599	-0.0213285	-0.0171476	0.0599	0.0599
-0.0741057	-0.068935	0.06	0.06	-0.0213247	-0.0171461	0.06	0.06
-0.074098	-0.0689291	0.0601	0.0601	-0.0213206	-0.0171196	0.0601	0.0601
-0.0739712	-0.0688859	0.0602	0.0602	-0.0212953	-0.0171153	0.0602	0.0602
-0.0739154	-0.0687901	0.0603	0.0603	-0.0212898	-0.0171143	0.0603	0.0603
-0.0739147	-0.0687691	0.0604	0.0604	-0.0212614	-0.0171078	0.0604	0.0604
-0.0737426	-0.0687556	0.0605	0.0605	-0.0212505	-0.0170914	0.0605	0.0605
-0.0735841	-0.0686261	0.0606	0.0606	-0.0212365	-0.0170912	0.0606	0.0606
-0.073555	-0.0686213	0.0607	0.0607	-0.0212352	-0.0170784	0.0607	0.0607
-0.0734796	-0.068606	0.0608	0.0608	-0.0212095	-0.0170614	0.0608	0.0608
-0.073476	-0.0685328	0.0609	0.0609	-0.0211891	-0.0170596	0.0609	0.0609
-0.0734448	-0.0684847	0.061	0.061	-0.0211779	-0.0170524	0.061	0.061
-0.0732776	-0.0684529	0.0611	0.0611	-0.0211702	-0.0170396	0.0611	0.0611
-0.0731573	-0.0684525	0.0612	0.0612	-0.0211645	-0.0170324	0.0612	0.0612
-0.0731542	-0.0683309	0.0613	0.0613	-0.02116	-0.0170286	0.0613	0.0613
-0.0730849	-0.068234	0.0614	0.0614	-0.0211591	-0.0170136	0.0614	0.0614
-0.0730453	-0.068211	0.0615	0.0615	-0.0211294	-0.0169991	0.0615	0.0615
-0.0729613	-0.0681914	0.0616	0.0616	-0.0211016	-0.0169921	0.0616	0.0616
-0.0729458	-0.0681756	0.0617	0.0617	-0.0210918	-0.016958	0.0617	0.0617
-0.0728947	-0.0681633	0.0618	0.0618	-0.0210688	-0.0169541	0.0618	0.0618
-0.0728431	-0.0680332	0.0619	0.0619	-0.0210438	-0.0169363	0.0619	0.0619
-0.0728316	-0.0680305	0.062	0.062	-0.0210388	-0.0169349	0.062	0.062
-0.0726945	-0.0680146	0.0621	0.0621	-0.0210257	-0.0169211	0.0621	0.0621
-0.0725862	-0.0680073	0.0622	0.0622	-0.0210223	-0.0169174	0.0622	0.0622
-0.0725691	-0.0679263	0.0623	0.0623	-0.0210164	-0.0169166	0.0623	0.0623
-0.0724913	-0.0679182	0.0624	0.0624	-0.0210107	-0.0169018	0.0624	0.0624
-0.0724169	-0.0678972	0.0625	0.0625	-0.0209616	-0.0168987	0.0625	0.0625
-0.0724001	-0.0678776	0.0626	0.0626	-0.0209449	-0.0168941	0.0626	0.0626
-0.0723792	-0.0678427	0.0627	0.0627	-0.0209368	-0.0168842	0.0627	0.0627
-0.0722836	-0.0676459	0.0628	0.0628	-0.0209311	-0.0168685	0.0628	0.0628
-0.0722729	-0.067607	0.0629	0.0629	-0.0209287	-0.0168387	0.0629	0.0629
-0.072252	-0.0675573	0.063	0.063	-0.0209257	-0.0168247	0.063	0.063
-0.0722132	-0.0674828	0.0631	0.0631	-0.0209223	-0.0168137	0.0631	0.0631
-0.0721991	-0.0674698	0.0632	0.0632	-0.0209168	-0.0168057	0.0632	0.0632
-0.0721089	-0.0673523	0.0633	0.0633	-0.0209095	-0.0167965	0.0633	0.0633
-0.0720277	-0.0671584	0.0634	0.0634	-0.020907	-0.0167829	0.0634	0.0634
-0.0719565	-0.0670586	0.0635	0.0635	-0.0208872	-0.0167752	0.0635	0.0635
-0.0719333	-0.0670183	0.0636	0.0636	-0.0208742	-0.0167668	0.0636	0.0636
-0.0718656	-0.066913	0.0637	0.0637	-0.0208603	-0.0167575	0.0637	0.0637
-0.0717321	-0.0667294	0.0638	0.0638	-0.0208473	-0.0167465	0.0638	0.0638
-0.0717215	-0.0666565	0.0639	0.0639	-0.0208466	-0.0167447	0.0639	0.0639
-0.0716816	-0.0666094	0.064	0.064	-0.0208331	-0.0167341	0.064	0.064
-0.0716137	-0.0665995	0.0641	0.0641	-0.0208241	-0.0167332	0.0641	0.0641
-0.0714396	-0.0665302	0.0642	0.0642	-0.0208174	-0.0167297	0.0642	0.0642
-0.0714364	-0.0664394	0.0643	0.0643	-0.0208091	-0.0167296	0.0643	0.0643
-0.0713649	-0.066386	0.0644	0.0644	-0.0207905	-0.0167246	0.0644	0.0644
-0.0713535	-0.0663513	0.0645	0.0645	-0.0207585	-0.0167161	0.0645	0.0645
-0.0713345	-0.0662759	0.0646	0.0646	-0.0207083	-0.0166984	0.0646	0.0646
-0.0713249	-0.0662435	0.0647	0.0647	-0.0206969	-0.0166866	0.0647	0.0647
-0.0712839	-0.0662377	0.0648	0.0648	-0.0206926	-0.0166798	0.0648	0.0648
-0.0712071	-0.0661603	0.0649	0.0649	-0.0206606	-0.016619	0.0649	0.0649
-0.0711431	-0.0658484	0.065	0.065	-0.0206545	-0.0166005	0.065	0.065
-0.0711247	-0.065798	0.0651	0.0651	-0.0206532	-0.0165766	0.0651	0.0651
-0.0710896	-0.065784	0.0652	0.0652	-0.0206434	-0.0165709	0.0652	0.0652
-0.0710194	-0.0656586	0.0653	0.0653	-0.0206367	-0.016553	0.0653	0.0653
-0.0710119	-0.0656041	0.0654	0.0654	-0.020633	-0.0165511	0.0654	0.0654
-0.0707417	-0.0655478	0.0655	0.0655	-0.0206214	-0.0165456	0.0655	0.0655
-0.0706532	-0.0655075	0.0656	0.0656	-0.0206176	-0.0165317	0.0656	0.0656
-0.0706149	-0.0654886	0.0657	0.0657	-0.0206176	-0.0165248	0.0657	0.0657
-0.0705511	-0.0654186	0.0658	0.0658	-0.0205949	-0.0165247	0.0658	0.0658
-0.0704929	-0.065388	0.0659	0.0659	-0.0205346	-0.0165241	0.0659	0.0659
-0.0703959	-0.0653553	0.066	0.066	-0.0205195	-0.0165232	0.066	0.066
-0.0702576	-0.0652746	0.0661	0.0661	-0.0205021	-0.0165204	0.0661	0.0661
-0.0702274	-0.0652685	0.0662	0.0662	-0.020501	-0.0165065	0.0662	0.0662
-0.0702153	-0.0652498	0.0663	0.0663	-0.0204891	-0.0165011	0.0663	0.0663
-0.0702048	-0.0652402	0.0664	0.0664	-0.0204851	-0.0164671	0.0664	0.0664
-0.0701074	-0.0651519	0.0665	0.0665	-0.0204615	-0.0164664	0.0665	0.0665
-0.0700896	-0.065047	0.0666	0.0666	-0.0204609	-0.0164561	0.0666	0.0666
-0.0700594	-0.0650342	0.0667	0.0667	-0.0204591	-0.016448	0.0667	0.0667
-0.0699755	-0.0649893	0.0668	0.0668	-0.0204498	-0.0164406	0.0668	0.0668
-0.0699698	-0.0649692	0.0669	0.0669	-0.0204498	-0.0164363	0.0669	0.0669
-0.0699502	-0.0649384	0.067	0.067	-0.020447	-0.0164344	0.067	0.067
-0.0698844	-0.0648562	0.0671	0.0671	-0.0204401	-0.0164202	0.0671	0.0671
-0.0698227	-0.0647877	0.0672	0.0672	-0.0204107	-0.0164146	0.0672	0.0672
-0.0697839	-0.064778	0.0673	0.0673	-0.0204042	-0.0164081	0.0673	0.0673
-0.069782	-0.0647604	0.0674	0.0674	-0.0204032	-0.0163812	0.0674	0.0674
-0.0697519	-0.0647323	0.0675	0.0675	-0.0203872	-0.0163741	0.0675	0.0675
-0.0695563	-0.0646528	0.0676	0.0676	-0.0203617	-0.0163718	0.0676	0.0676
-0.069533	-0.0646471	0.0677	0.0677	-0.0203599	-0.0163618	0.0677	0.0677
-0.0695177	-0.0646156	0.0678	0.0678	-0.0203485	-0.0163556	0.0678	0.0678
-0.0694904	-0.0646057	0.0679	0.0679	-0.0203076	-0.0163317	0.0679	0.0679
-0.069415	-0.0645388	0.068	0.068	-0.0203073	-0.0163295	0.068	0.068
-0.0693138	-0.0644135	0.0681	0.0681	-0.0203061	-0.0163276	0.0681	0.0681
-0.0693078	-0.0643645	0.0682	0.0682	-0.0202996	-0.0163144	0.0682	0.0682
-0.0692375	-0.0642883	0.0683	0.0683	-0.0202895	-0.0162837	0.0683	0.0683
-0.0692341	-0.06428	0.0684	0.0684	-0.0202768	-0.0162772	0.0684	0.0684
-0.0692169	-0.0642725	0.0685	0.0685	-0.0202626	-0.0162768	0.0685	0.0685
-0.0691451	-0.0642427	0.0686	0.0686	-0.0202603	-0.0162763	0.0686	0.0686
-0.0690836	-0.0641404	0.0687	0.0687	-0.0202588	-0.0162626	0.0687	0.0687
-0.069082	-0.0641355	0.0688	0.0688	-0.0202448	-0.0162548	0.0688	0.0688
-0.0689739	-0.0640392	0.0689	0.0689	-0.0202397	-0.0162402	0.0689	0.0689
-0.0689194	-0.064021	0.069	0.069	-0.0202122	-0.0162318	0.069	0.069
-0.0688298	-0.0640126	0.0691	0.0691	-0.0202089	-0.0162307	0.0691	0.0691
-0.0688004	-0.0639286	0.0692	0.0692	-0.0201825	-0.0162253	0.0692	0.0692
-0.068769	-0.063924	0.0693	0.0693	-0.0201755	-0.0162218	0.0693	0.0693
-0.0687663	-0.0638931	0.0694	0.0694	-0.0201712	-0.0162071	0.0694	0.0694
-0.0686957	-0.0638725	0.0695	0.0695	-0.0201655	-0.0162039	0.0695	0.0695
-0.0686639	-0.0638311	0.0696	0.0696	-0.0201434	-0.0162003	0.0696	0.0696
-0.0685982	-0.063831	0.0697	0.0697	-0.0201396	-0.0161789	0.0697	0.0697
-0.0683738	-0.0637737	0.0698	0.0698	-0.0201196	-0.0161638	0.0698	0.0698
-0.0683736	-0.063769	0.0699	0.0699	-0.0201144	-0.0161536	0.0699	0.0699
-0.0683688	-0.0637614	0.07	0.07	-0.0200906	-0.0161182	0.07	0.07
-0.0683285	-0.0637505	0.0701	0.0701	-0.0200872	-0.0161147	0.0701	0.0701
-0.068328	-0.063735	0.0702	0.0702	-0.0200788	-0.0161118	0.0702	0.0702
-0.0683262	-0.0636322	0.0703	0.0703	-0.0200768	-0.0161108	0.0703	0.0703
-0.0682889	-0.0636244	0.0704	0.0704	-0.0200747	-0.0161077	0.0704	0.0704
-0.06819	-0.0636023	0.0705	0.0705	-0.0200599	-0.016095	0.0705	0.0705
-0.0680772	-0.063582	0.0706	0.0706	-0.0200242	-0.0160914	0.0706	0.0706
-0.0680436	-0.0635687	0.0707	0.0707	-0.0200183	-0.0160817	0.0707	0.0707
-0.0680409	-0.0635113	0.0708	0.0708	-0.0200122	-0.0160708	0.0708	0.0708
-0.0680372	-0.063427	0.0709	0.0709	-0.0200031	-0.0160686	0.0709	0.0709
-0.0678641	-0.0634168	0.071	0.071	-0.0199273	-0.0160519	0.071	0.071
-0.0677423	-0.0633585	0.0711	0.0711	-0.0199254	-0.0160329	0.0711	0.0711
-0.0677285	-0.0633581	0.0712	0.0712	-0.0199093	-0.0160196	0.0712	0.0712
-0.0676627	-0.0632798	0.0713	0.0713	-0.0199049	-0.0160099	0.0713	0.0713
-0.0676147	-0.0631802	0.0714	0.0714	-0.019897	-0.0160081	0.0714	0.0714
-0.0676115	-0.0631352	0.0715	0.0715	-0.0198954	-0.016008	0.0715	0.0715
-0.0674743	-0.0630677	0.0716	0.0716	-0.0198454	-0.0159943	0.0716	0.0716
-0.0673356	-0.0630392	0.0717	0.0717	-0.0198233	-0.0159789	0.0717	0.0717
-0.06732	-0.0629918	0.0718	0.0718	-0.0198202	-0.0159692	0.0718	0.0718
-0.0672935	-0.0629314	0.0719	0.0719	-0.0198163	-0.0159568	0.0719	0.0719
-0.0672929	-0.0629008	0.072	0.072	-0.0198151	-0.0159535	0.072	0.072
-0.0672831	-0.062891	0.0721	0.0721	-0.0198142	-0.0159534	0.0721	0.0721
-0.0672298	-0.06285	0.0722	0.0722	-0.0197974	-0.0159316	0.0722	0.0722
-0.0671917	-0.0628445	0.0723	0.0723	-0.0197949	-0.0159054	0.0723	0.0723
-0.0671664	-0.0628347	0.0724	0.0724	-0.0197771	-0.0158949	0.0724	0.0724
-0.0670646	-0.0627618	0.0725	0.0725	-0.0197728	-0.0158929	0.0725	0.0725
-0.0670197	-0.0627542	0.0726	0.0726	-0.0197502	-0.0158914	0.0726	0.0726
-0.0667779	-0.0626975	0.0727	0.0727	-0.0197496	-0.015883	0.0727	0.0727
-0.0667704	-0.0626289	0.0728	0.0728	-0.0197387	-0.0158795	0.0728	0.0728
-0.0667531	-0.0625054	0.0729	0.0729	-0.0197311	-0.0158741	0.0729	0.0729
-0.0667489	-0.0624921	0.073	0.073	-0.0197293	-0.0158738	0.073	0.073
-0.0667112	-0.0624407	0.0731	0.0731	-0.0197066	-0.0158716	0.0731	0.0731
-0.0666395	-0.0623488	0.0732	0.0732	-0.0197001	-0.0158681	0.0732	0.0732
-0.0666009	-0.0623156	0.0733	0.0733	-0.0196722	-0.0158637	0.0733	0.0733
-0.0665915	-0.0622893	0.0734	0.0734	-0.0196608	-0.0158614	0.0734	0.0734
-0.0665459	-0.062166	0.0735	0.0735	-0.0196562	-0.0158555	0.0735	0.0735
-0.0665422	-0.0621544	0.0736	0.0736	-0.0196379	-0.0158553	0.0736	0.0736
-0.0665407	-0.0621182	0.0737	0.0737	-0.0196195	-0.0158509	0.0737	0.0737
-0.0665107	-0.0621007	0.0738	0.0738	-0.0195976	-0.0158413	0.0738	0.0738
-0.0664636	-0.0619967	0.0739	0.0739	-0.0195805	-0.0158239	0.0739	0.0739
-0.066441	-0.0619646	0.074	0.074	-0.0195533	-0.0158237	0.074	0.074
-0.0664341	-0.061923	0.0741	0.0741	-0.0195262	-0.0158215	0.0741	0.0741
-0.0664183	-0.0619066	0.0742	0.0742	-0.0195081	-0.0157907	0.0742	0.0742
-0.0663099	-0.0618664	0.0743	0.0743	-0.0194992	-0.0157904	0.0743	0.0743
-0.0662511	-0.0618595	0.0744	0.0744	-0.0194973	-0.0157792	0.0744	0.0744
-0.0661972	-0.0618514	0.0745	0.0745	-0.0194904	-0.0157557	0.0745	0.0745
-0.0661831	-0.0618054	0.0746	0.0746	-0.0194823	-0.015754	0.0746	0.0746
-0.0661292	-0.0618015	0.0747	0.0747	-0.0194787	-0.015754	0.0747	0.0747
-0.0661177	-0.0617656	0.0748	0.0748	-0.0194747	-0.0157466	0.0748	0.0748
-0.0661082	-0.0617287	0.0749	0.0749	-0.0194732	-0.01573	0.0749	0.0749
-0.0659682	-0.0616478	0.075	0.075	-0.0194596	-0.0157269	0.075	0.075
-0.0659676	-0.0616464	0.0751	0.0751	-0.0194506	-0.0157246	0.0751	0.0751
-0.0658983	-0.0616213	0.0752	0.0752	-0.0194438	-0.0157036	0.0752	0.0752
-0.0657994	-0.0615944	0.0753	0.0753	-0.0194281	-0.0156868	0.0753	0.0753
-0.0657649	-0.0615738	0.0754	0.0754	-0.0194226	-0.0156847	0.0754	0.0754
-0.0657503	-0.0614209	0.0755	0.0755	-0.0194086	-0.0156716	0.0755	0.0755
-0.0657137	-0.0614071	0.0756	0.0756	-0.0194068	-0.0156567	0.0756	0.0756
-0.0656988	-0.061402	0.0757	0.0757	-0.0194038	-0.0156551	0.0757	0.0757
-0.0656506	-0.0613887	0.0758	0.0758	-0.019377	-0.0156544	0.0758	0.0758
-0.0655506	-0.0612805	0.0759	0.0759	-0.0193488	-0.0156539	0.0759	0.0759
-0.0654764	-0.0612657	0.076	0.076	-0.0193254	-0.0156503	0.076	0.076
-0.0654016	-0.0611829	0.0761	0.0761	-0.0192994	-0.0156398	0.0761	0.0761
-0.0653261	-0.0611543	0.0762	0.0762	-0.0192959	-0.0156365	0.0762	0.0762
-0.0653193	-0.0611412	0.0763	0.0763	-0.0192862	-0.0156337	0.0763	0.0763
-0.0651327	-0.061068	0.0764	0.0764	-0.0192785	-0.0156308	0.0764	0.0764
-0.065113	-0.0610293	0.0765	0.0765	-0.019269	-0.0156258	0.0765	0.0765
-0.0648788	-0.0610102	0.0766	0.0766	-0.0192459	-0.0156231	0.0766	0.0766
-0.0647529	-0.0609307	0.0767	0.0767	-0.0192228	-0.0156204	0.0767	0.0767
-0.0647456	-0.0608642	0.0768	0.0768	-0.0192186	-0.0156126	0.0768	0.0768
-0.0646696	-0.0608615	0.0769	0.0769	-0.019217	-0.0156112	0.0769	0.0769
-0.0645614	-0.0608331	0.077	0.077	-0.0192165	-0.015601	0.077	0.077
-0.0645359	-0.0608081	0.0771	0.0771	-0.019204	-0.0156006	0.0771	0.0771
-0.0644885	-0.0607377	0.0772	0.0772	-0.0192024	-0.0155896	0.0772	0.0772
-0.0644571	-0.0606228	0.0773	0.0773	-0.0191958	-0.015588	0.0773	0.0773
-0.0644145	-0.060547	0.0774	0.0774	-0.0191956	-0.0155757	0.0774	0.0774
-0.0643975	-0.0604172	0.0775	0.0775	-0.0191907	-0.0155656	0.0775	0.0775
-0.0643663	-0.0602646	0.0776	0.0776	-0.0191808	-0.0155635	0.0776	0.0776
-0.0643625	-0.0601913	0.0777	0.0777	-0.0191646	-0.01556	0.0777	0.0777
-0.0642812	-0.0601821	0.0778	0.0778	-0.0191627	-0.0155592	0.0778	0.0778
-0.0642474	-0.0600984	0.0779	0.0779	-0.0191584	-0.015556	0.0779	0.0779
-0.0642447	-0.0600533	0.078	0.078	-0.019137	-0.0155483	0.078	0.078
-0.0641832	-0.0600454	0.0781	0.0781	-0.0191315	-0.0155475	0.0781	0.0781
-0.0641701	-0.060009	0.0782	0.0782	-0.0191144	-0.0155371	0.0782	0.0782
-0.0641584	-0.0599921	0.0783	0.0783	-0.019096	-0.0155129	0.0783	0.0783
-0.0641239	-0.0598945	0.0784	0.0784	-0.0190868	-0.0154996	0.0784	0.0784
-0.0641179	-0.0598915	0.0785	0.0785	-0.0190813	-0.015489	0.0785	0.0785
-0.0641175	-0.0598906	0.0786	0.0786	-0.0190748	-0.0154658	0.0786	0.0786
-0.0640335	-0.0598687	0.0787	0.0787	-0.0190679	-0.0154646	0.0787	0.0787
-0.0640214	-0.0598045	0.0788	0.0788	-0.0190575	-0.0154637	0.0788	0.0788
-0.0640051	-0.0597045	0.0789	0.0789	-0.0190555	-0.0154498	0.0789	0.0789
-0.0639966	-0.0596985	0.079	0.079	-0.0190535	-0.0154344	0.079	0.079
-0.0639772	-0.0596294	0.0791	0.0791	-0.0190318	-0.0154241	0.0791	0.0791
-0.0639507	-0.0596174	0.0792	0.0792	-0.0190105	-0.0154133	0.0792	0.0792
-0.0639396	-0.0595015	0.0793	0.0793	-0.0190014	-0.0154032	0.0793	0.0793
-0.0639208	-0.0594949	0.0794	0.0794	-0.018982	-0.0154014	0.0794	0.0794
-0.0639195	-0.0594571	0.0795	0.0795	-0.0189819	-0.0153888	0.0795	0.0795
-0.063851	-0.0594473	0.0796	0.0796	-0.0189665	-0.0153826	0.0796	0.0796
-0.06373	-0.0593652	0.0797	0.0797	-0.0189121	-0.0153787	0.0797	0.0797
-0.0637112	-0.0593227	0.0798	0.0798	-0.0188531	-0.0153772	0.0798	0.0798
-0.0637029	-0.0592778	0.0799	0.0799	-0.0188114	-0.0153706	0.0799	0.0799
-0.0636546	-0.0591774	0.08	0.08	-0.0187986	-0.0153622	0.08	0.08
-0.0636183	-0.0591601	0.0801	0.0801	-0.0187968	-0.0153569	0.0801	0.0801
-0.06357	-0.0591259	0.0802	0.0802	-0.018796	-0.0153457	0.0802	0.0802
-0.0635307	-0.0590707	0.0803	0.0803	-0.0187754	-0.0153373	0.0803	0.0803
-0.0634595	-0.0589555	0.0804	0.0804	-0.0187751	-0.0153205	0.0804	0.0804
-0.0634199	-0.0589534	0.0805	0.0805	-0.0187735	-0.0153071	0.0805	0.0805
-0.0634119	-0.058925	0.0806	0.0806	-0.0187626	-0.0153035	0.0806	0.0806
-0.0633401	-0.0588957	0.0807	0.0807	-0.0187617	-0.0153013	0.0807	0.0807
-0.063192	-0.0588845	0.0808	0.0808	-0.0187366	-0.0152975	0.0808	0.0808
-0.063174	-0.0588655	0.0809	0.0809	-0.0187365	-0.0152912	0.0809	0.0809
-0.063148	-0.0588142	0.081	0.081	-0.0187269	-0.0152845	0.081	0.081
-0.0630537	-0.058792	0.0811	0.0811	-0.0187135	-0.0152762	0.0811	0.0811
-0.0629785	-0.0587737	0.0812	0.0812	-0.0187133	-0.0152746	0.0812	0.0812
-0.0629441	-0.0587513	0.0813	0.0813	-0.0187017	-0.01526	0.0813	0.0813
-0.0628967	-0.0587436	0.0814	0.0814	-0.0186773	-0.0152565	0.0814	0.0814
-0.0628766	-0.0586449	0.0815	0.0815	-0.0186619	-0.0152549	0.0815	0.0815
-0.0628589	-0.0586233	0.0816	0.0816	-0.0186581	-0.0152443	0.0816	0.0816
-0.062791	-0.0586028	0.0817	0.0817	-0.0186553	-0.015238	0.0817	0.0817
-0.0627297	-0.0585314	0.0818	0.0818	-0.0186453	-0.0152269	0.0818	0.0818
-0.062665	-0.0584733	0.0819	0.0819	-0.0186361	-0.0152209	0.0819	0.0819
-0.0626138	-0.0583957	0.082	0.082	-0.0186135	-0.015215	0.082	0.082
-0.062593	-0.0583562	0.0821	0.0821	-0.0185839	-0.0152089	0.0821	0.0821
-0.0624503	-0.0583416	0.0822	0.0822	-0.0185635	-0.0152033	0.0822	0.0822
-0.0623753	-0.0581546	0.0823	0.0823	-0.0185485	-0.0151966	0.0823	0.0823
-0.0623127	-0.0581125	0.0824	0.0824	-0.0185443	-0.0151955	0.0824	0.0824
-0.0622801	-0.0580566	0.0825	0.0825	-0.0185326	-0.0151909	0.0825	0.0825
-0.062264	-0.0580538	0.0826	0.0826	-0.0185085	-0.0151897	0.0826	0.0826
-0.0622639	-0.058031	0.0827	0.0827	-0.0185018	-0.0151837	0.0827	0.0827
-0.06226	-0.0580248	0.0828	0.0828	-0.0184992	-0.01518	0.0828	0.0828
-0.0622089	-0.0579921	0.0829	0.0829	-0.0184867	-0.015179	0.0829	0.0829
-0.0622028	-0.0579909	0.083	0.083	-0.0184853	-0.0151788	0.083	0.083
-0.0621931	-0.0579218	0.0831	0.0831	-0.0184827	-0.0151784	0.0831	0.0831
-0.0621739	-0.0578228	0.0832	0.0832	-0.0184805	-0.0151699	0.0832	0.0832
-0.0621433	-0.0577818	0.0833	0.0833	-0.0184683	-0.0151694	0.0833	0.0833
-0.0621424	-0.057698	0.0834	0.0834	-0.0184596	-0.0151656	0.0834	0.0834
-0.0621408	-0.0576013	0.0835	0.0835	-0.0184594	-0.0151656	0.0835	0.0835
-0.0621315	-0.0574804	0.0836	0.0836	-0.0184548	-0.0151557	0.0836	0.0836
-0.0620387	-0.0574127	0.0837	0.0837	-0.018452	-0.0151554	0.0837	0.0837
-0.0620205	-0.0573298	0.0838	0.0838	-0.0184307	-0.0151518	0.0838	0.0838
-0.062009	-0.0572997	0.0839	0.0839	-0.0184293	-0.0151397	0.0839	0.0839
-0.0619794	-0.0572637	0.084	0.084	-0.0184111	-0.0151395	0.084	0.084
-0.0619206	-0.0571212	0.0841	0.0841	-0.0184087	-0.0151211	0.0841	0.0841
-0.0618349	-0.0570875	0.0842	0.0842	-0.0183879	-0.0151154	0.0842	0.0842
-0.0618334	-0.0569694	0.0843	0.0843	-0.0183854	-0.0151116	0.0843	0.0843
-0.0617567	-0.0569016	0.0844	0.0844	-0.0183853	-0.0151019	0.0844	0.0844
-0.0617112	-0.0568769	0.0845	0.0845	-0.0183833	-0.0150936	0.0845	0.0845
-0.0617049	-0.0568706	0.0846	0.0846	-0.0183354	-0.0150914	0.0846	0.0846
-0.0616877	-0.0568393	0.0847	0.0847	-0.0183038	-0.0150875	0.0847	0.0847
-0.0616206	-0.0567769	0.0848	0.0848	-0.0182776	-0.0150708	0.0848	0.0848
-0.0615594	-0.0567344	0.0849	0.0849	-0.0182754	-0.0150366	0.0849	0.0849
-0.0615185	-0.0567126	0.085	0.085	-0.0182731	-0.0150144	0.085	0.085
-0.0614496	-0.0567017	0.0851	0.0851	-0.0182714	-0.0150116	0.0851	0.0851
-0.0614271	-0.0566824	0.0852	0.0852	-0.018265	-0.0150108	0.0852	0.0852
-0.0613549	-0.0566782	0.0853	0.0853	-0.0182599	-0.0150022	0.0853	0.0853
-0.0613031	-0.0566313	0.0854	0.0854	-0.0182589	-0.0149983	0.0854	0.0854
-0.0612876	-0.0566234	0.0855	0.0855	-0.0182414	-0.0149975	0.0855	0.0855
-0.0612098	-0.056593	0.0856	0.0856	-0.018233	-0.0149747	0.0856	0.0856
-0.0611678	-0.0565866	0.0857	0.0857	-0.018226	-0.0149743	0.0857	0.0857
-0.0611276	-0.0565273	0.0858	0.0858	-0.0182187	-0.0149689	0.0858	0.0858
-0.0608537	-0.0563685	0.0859	0.0859	-0.0182064	-0.0149666	0.0859	0.0859
-0.0608393	-0.056257	0.086	0.086	-0.0181895	-0.0149654	0.086	0.086
-0.0608363	-0.0561911	0.0861	0.0861	-0.01816	-0.0149495	0.0861	0.0861
-0.0607389	-0.0561813	0.0862	0.0862	-0.0181586	-0.0149476	0.0862	0.0862
-0.0607246	-0.0561374	0.0863	0.0863	-0.0181473	-0.0149369	0.0863	0.0863
-0.0606916	-0.0560685	0.0864	0.0864	-0.0181451	-0.014936	0.0864	0.0864
-0.0606587	-0.0559375	0.0865	0.0865	-0.0181379	-0.0149351	0.0865	0.0865
-0.0605845	-0.0559185	0.0866	0.0866	-0.0181296	-0.0149114	0.0866	0.0866
-0.0605434	-0.0559136	0.0867	0.0867	-0.0181121	-0.0148994	0.0867	0.0867
-0.0605039	-0.0558884	0.0868	0.0868	-0.0181014	-0.014898	0.0868	0.0868
-0.0604997	-0.055869	0.0869	0.0869	-0.0180865	-0.0148809	0.0869	0.0869
[truncated: 9,131 more rows]

## Sheet: panel a right - mouse 2
correlation coefficient untuned - session 1	cumulative probability untuned - session 1	correlation coefficient shuffled orientation tuned - session 1	cumulative probability orientation tuned - session 1	correlation coefficient shuffled direction tuned - session 1	cumulative probability direction tuned - session 1	correlation coefficient untuned - session 2	cumulative probability untuned - session 2	correlation coefficient shuffled orientation tuned - session 2	cumulative probability orientation tuned - session 2	correlation coefficient shuffled direction tuned - session 2	cumulative probability direction tuned - session 2
[truncated: 10,001 more rows]

[truncated: 4 more sheets: panel a left - mouse 3, panel a right - mouse 3, panel a left - mouse 4, panel a right - mouse 4]
