# Supplementary material for: Scaling of sensory information in large neural populations shows signatures of information-limiting correlations
Source: Nat Commun. 2021 Jan 20;12:473. doi: 10.1038/s41467-020-20722-y (PMC7817840; doi:10.1038/s41467-020-20722-y)
Supplement: Supplementary file 4 — Source Data [file 41467_2020_20722_MOESM4_ESM.zip › Source Data/FigS11.xlsx]

## Sheet: panel a left
Number of neurons N	Information [%] (blue) - Average	Information [%] (blue) - SD	Information [%] (red) - Average	Information [%] (red) - SD	Information [%] (green) - Average	Information [%] (green) - SD	Information [%] (black) - Average	Information [%] (black) - SD
0	0	0	0	0	0	0	0	0
1	0.110686	0.00721536	0.110686	0.00721536	0.0963513	0.00664037	0.00235479	0.00769102
2	0.206734	0.0107203	0.173993	0.00957434	0.206734	0.0107203	0.00467893	0.0115337
3	0.269479	0.0128417	0.174024	0.00957849	0.26142	0.012574	0.00754296	0.0153356
4	0.32021	0.0145084	0.174229	0.00958879	0.32021	0.0145084	0.0101947	0.0179574
5	0.37205	0.0161817	0.225264	0.0113647	0.320233	0.014513	0.0128254	0.0214071
6	0.404603	0.0172226	0.228852	0.0114899	0.323481	0.0146222	0.015487	0.0238539
7	0.433049	0.0181271	0.228967	0.0114971	0.375595	0.0163032	0.0180479	0.0259516
8	0.459712	0.0189712	0.252341	0.0122883	0.376257	0.0163286	0.0205344	0.0274996
9	0.481934	0.0196731	0.254488	0.0123636	0.378681	0.0164102	0.023411	0.0293446
10	0.499692	0.0202335	0.255198	0.0123908	0.383466	0.0165671	0.0256824	0.030449
11	0.516997	0.0207786	0.25542	0.0124017	0.407541	0.0173376	0.0283967	0.0323259
12	0.534233	0.0213207	0.255425	0.0124053	0.40758	0.0173432	0.030259	0.0328748
13	0.546971	0.0217222	0.291412	0.0136016	0.409464	0.0174074	0.0331644	0.0344496
14	0.55949	0.0221164	0.307804	0.0141424	0.409601	0.0174161	0.0356604	0.0358464
15	0.570951	0.0224776	0.312122	0.0142872	0.40987	0.017429	0.0386912	0.0377508
16	0.581746	0.0228178	0.313063	0.0143217	0.40987	0.0174334	0.0411134	0.0382182
17	0.592351	0.0231519	0.316914	0.014451	0.423454	0.0178687	0.0435019	0.0397589
18	0.600478	0.0234091	0.322928	0.0146506	0.423773	0.0178833	0.0464845	0.041369
19	0.607662	0.0236371	0.33044	0.0148984	0.429765	0.0180776	0.0493259	0.042812
20	0.614222	0.0238458	0.332155	0.014958	0.429795	0.018083	0.0521299	0.0432751
21	0.621107	0.0240645	0.33222	0.014964	0.430648	0.0181145	0.0545591	0.044337
22	0.627431	0.0242657	0.332407	0.014974	0.433264	0.0182019	0.0573649	0.0451916
23	0.633395	0.0244559	0.335429	0.0150759	0.433275	0.0182068	0.059857	0.0458252
24	0.639298	0.0246442	0.335841	0.0150933	0.433719	0.0182254	0.0625352	0.0466399
25	0.64502	0.0248269	0.335967	0.0151013	0.434748	0.0182626	0.0651361	0.0476326
26	0.650647	0.0250066	0.338452	0.0151858	0.435086	0.0182779	0.0679239	0.0486227
27	0.656271	0.0251863	0.338517	0.0151919	0.435092	0.0182826	0.0704815	0.0497043
28	0.661879	0.0253655	0.339404	0.0152246	0.437145	0.0183523	0.0734199	0.0509719
29	0.667018	0.0255302	0.342887	0.0153414	0.437184	0.0183581	0.0760027	0.0517835
30	0.671889	0.0256867	0.345937	0.0154442	0.43762	0.0183765	0.0787669	0.0526015
31	0.676573	0.0258374	0.345939	0.0154483	0.4382	0.0183995	0.0815976	0.0533316
32	0.68106	0.025982	0.346443	0.0154686	0.439197	0.0184357	0.0839487	0.0537083
33	0.685493	0.026125	0.347977	0.0155223	0.439311	0.018444	0.0866174	0.0539733
34	0.68981	0.0262645	0.348529	0.0155442	0.439993	0.0184702	0.0900043	0.054726
35	0.69405	0.0264016	0.350592	0.015615	0.440056	0.0184768	0.0934563	0.0563701
36	0.698299	0.026539	0.350722	0.0156233	0.443733	0.018598	0.0963146	0.0575419
37	0.702725	0.0266819	0.35082	0.0156306	0.443733	0.0186027	0.098733	0.0577189
38	0.70692	0.0268177	0.351041	0.0156418	0.447764	0.018735	0.101554	0.057977
39	0.711072	0.0269522	0.351726	0.0156681	0.44787	0.0187431	0.1043	0.0585367
40	0.71512	0.0270834	0.356441	0.0158246	0.447873	0.0187479	0.106995	0.0591561
41	0.71937	0.027221	0.35664	0.0158352	0.449887	0.0188164	0.110338	0.0603195
42	0.723282	0.0273482	0.357157	0.0158561	0.467788	0.0193875	0.11389	0.0612019
43	0.727113	0.0274729	0.359839	0.0159469	0.470449	0.0194764	0.116945	0.0615041
44	0.73123	0.0276065	0.375524	0.0164568	0.501885	0.0204722	0.120099	0.061875
45	0.735048	0.0277308	0.377133	0.0165128	0.504116	0.0205475	0.122826	0.0622083
46	0.738644	0.0278484	0.377142	0.0165173	0.504199	0.0205552	0.125937	0.0630459
47	0.74236	0.0279696	0.3961	0.0171305	0.504206	0.0205605	0.12899	0.0631234
48	0.746157	0.0280935	0.39616	0.0171368	0.504571	0.0205771	0.132027	0.0641967
49	0.749792	0.0282123	0.396222	0.0171431	0.509746	0.020745	0.134659	0.0643517
50	0.753469	0.0283325	0.396256	0.0171486	0.515913	0.0209441	0.137366	0.0652076
51	0.756735	0.02844	0.396631	0.0171651	0.541762	0.0217609	0.140324	0.0655489
52	0.760084	0.0285501	0.39669	0.0171714	0.543008	0.0218053	0.143541	0.0660232
53	0.763369	0.0286583	0.400023	0.0172827	0.543648	0.0218307	0.145881	0.0668208
54	0.766652	0.0287664	0.401727	0.0173417	0.543844	0.0218422	0.148832	0.0670875
55	0.769848	0.0288719	0.406342	0.0174941	0.543977	0.0218518	0.151402	0.0682202
56	0.77297	0.0289752	0.406994	0.0175194	0.545335	0.0218998	0.153997	0.0684511
57	0.776047	0.029077	0.408092	0.0175591	0.545948	0.0219244	0.156587	0.0690255
58	0.778928	0.0291729	0.408883	0.0175889	0.546788	0.0219561	0.159641	0.0699383
59	0.781813	0.0292689	0.409034	0.0175983	0.546797	0.0219618	0.16229	0.0700214
60	0.785002	0.0293743	0.409081	0.0176043	0.546813	0.0219678	0.165065	0.0703711
61	0.788094	0.0294768	0.409323	0.0176166	0.549552	0.0220591	0.167564	0.0704038
62	0.790769	0.0295664	0.409458	0.0176254	0.549676	0.0220685	0.170271	0.071022
63	0.793528	0.0296587	0.410312	0.0176573	0.556334	0.0222829	0.173149	0.0710259
64	0.796333	0.0297524	0.411815	0.01771	0.575466	0.0228884	0.176021	0.0708268
65	0.799143	0.0298463	0.413115	0.0177563	0.577971	0.0229725	0.178706	0.0715279
66	0.802	0.0299417	0.413172	0.0177627	0.591872	0.0234134	0.181627	0.0723897
67	0.804789	0.030035	0.414924	0.0178234	0.591978	0.0234225	0.184716	0.0733936
68	0.807523	0.0301266	0.415489	0.017846	0.592061	0.0234308	0.187558	0.07393
69	0.810073	0.0302126	0.417007	0.0178993	0.592714	0.023457	0.190721	0.0749618
70	0.812446	0.0302932	0.417381	0.0179159	0.59272	0.0234629	0.193368	0.075442
71	0.814765	0.0303721	0.419972	0.0180035	0.592971	0.0234766	0.196373	0.0760739
72	0.817063	0.0304504	0.420042	0.0180104	0.593264	0.0234915	0.199026	0.0765465
73	0.819378	0.0305292	0.421039	0.018047	0.59331	0.0234987	0.201535	0.0765618
74	0.821632	0.0306062	0.422535	0.0180995	0.59429	0.0235352	0.204	0.0768782
75	0.823732	0.0306785	0.422535	0.0181042	0.59507	0.0235655	0.206991	0.0772638
76	0.825843	0.0307511	0.434083	0.0184787	0.59696	0.0236305	0.209478	0.0775983
77	0.827916	0.0308226	0.435156	0.0185177	0.59714	0.0236419	0.212466	0.0782279
78	0.830013	0.0308948	0.435216	0.0185244	0.599	0.0237061	0.214601	0.0783411
79	0.832063	0.0309657	0.436002	0.0185543	0.600384	0.0237553	0.217705	0.079386
80	0.834158	0.0310379	0.436005	0.0185591	0.600389	0.0237613	0.219976	0.0798797
81	0.836127	0.0311063	0.437029	0.0185966	0.604176	0.023886	0.222187	0.079815
82	0.837969	0.0311707	0.437721	0.0186236	0.607923	0.0240094	0.225537	0.0800891
83	0.839946	0.0312394	0.445588	0.01888	0.607971	0.0240167	0.228538	0.0804248
84	0.841866	0.0313064	0.445599	0.0188852	0.608685	0.0240451	0.23109	0.0811717
85	0.843825	0.0313745	0.446015	0.0189033	0.61068	0.0241136	0.233662	0.0818328
86	0.845746	0.0314416	0.450355	0.019047	0.610897	0.0241263	0.236308	0.0822375
87	0.847557	0.0315052	0.453277	0.0191453	0.610939	0.0241336	0.238877	0.082456
88	0.84935	0.0315683	0.453681	0.0191631	0.611143	0.0241459	0.242233	0.0832462
89	0.8512	0.0316332	0.454862	0.0192057	0.611993	0.0241786	0.244882	0.0839008
90	0.853036	0.0316977	0.454875	0.019211	0.616787	0.0243351	0.247513	0.08408
91	0.854839	0.0317612	0.455615	0.0192396	0.616789	0.0243411	0.250245	0.0844791
92	0.8567	0.0318266	0.455702	0.0192473	0.616826	0.0243483	0.252991	0.0848568
93	0.858489	0.0318897	0.455859	0.0192572	0.616873	0.0243557	0.25573	0.0846368
94	0.860304	0.0319536	0.461989	0.0194582	0.618873	0.0244246	0.258348	0.0845984
95	0.862078	0.0320163	0.462286	0.0194727	0.619475	0.0244495	0.260862	0.0851188
96	0.863918	0.0320811	0.469884	0.0197204	0.625857	0.0246561	0.26432	0.0852942
97	0.865797	0.0321471	0.471832	0.0197877	0.626065	0.0246687	0.2675	0.0854559
98	0.867602	0.0322109	0.472473	0.0198132	0.628692	0.0247573	0.270091	0.0857962
99	0.869321	0.032272	0.47382	0.0198613	0.632931	0.0248966	0.272811	0.0859206
100	0.871036	0.032333	0.474093	0.0198751	0.633424	0.0249182	0.275538	0.0862742
101	0.872766	0.0323945	0.474181	0.019883	0.63606	0.0250072	0.278387	0.0864802
102	0.874414	0.0324535	0.474192	0.0198884	0.63716	0.025048	0.280766	0.08655
103	0.875989	0.0325102	0.474237	0.0198949	0.637265	0.0250575	0.283281	0.0862862
104	0.87756	0.0325669	0.4743	0.019902	0.638196	0.0250929	0.285423	0.0865121
105	0.879149	0.0326241	0.475413	0.0199427	0.638419	0.0251061	0.288151	0.0866965
106	0.880718	0.0326807	0.477243	0.0200063	0.63843	0.0251127	0.291348	0.0874858
107	0.882302	0.0327378	0.477832	0.0200302	0.638522	0.0251218	0.293858	0.0874129
108	0.883911	0.0327958	0.480913	0.0201339	0.638523	0.025128	0.296548	0.0875905
109	0.885534	0.0328541	0.480974	0.020141	0.638706	0.02514	0.300031	0.0882893
110	0.887096	0.0329106	0.480996	0.0201468	0.638716	0.0251466	0.303126	0.0889791
111	0.888666	0.0329674	0.481956	0.0201827	0.640508	0.0252092	0.305555	0.0890892
112	0.890189	0.0330228	0.48204	0.0201905	0.640917	0.0252283	0.308235	0.089321
113	0.8917	0.0330778	0.482075	0.0201968	0.642301	0.0252782	0.310313	0.0895031
114	0.89326	0.0331343	0.482172	0.0202051	0.669562	0.0261422	0.313457	0.0902737
115	0.894762	0.0331891	0.483929	0.0202665	0.669701	0.026153	0.316521	0.0904172
116	0.896306	0.0332452	0.485143	0.0203105	0.669777	0.0261619	0.319685	0.090676
117	0.8978	0.0332998	0.48568	0.0203329	0.670708	0.0261976	0.32224	0.0908354
118	0.899355	0.0333563	0.486761	0.0203727	0.670722	0.0262046	0.325206	0.0912639
119	0.900814	0.0334098	0.486882	0.0203818	0.670998	0.0262197	0.328085	0.0914523
120	0.902313	0.0334646	0.487425	0.0204045	0.674549	0.026338	0.33093	0.0918092
121	0.903799	0.033519	0.488258	0.0204364	0.678174	0.0264586	0.334197	0.0924535
122	0.905219	0.0335714	0.488497	0.0204492	0.680354	0.0265338	0.337013	0.0924061
123	0.906664	0.0336245	0.546399	0.0223029	0.680682	0.0265507	0.340473	0.0920855
124	0.908035	0.0336755	0.548503	0.0223755	0.681767	0.0265914	0.343711	0.0921451
125	0.909469	0.0337284	0.548886	0.0223933	0.682096	0.0266084	0.347126	0.0929476
126	0.910782	0.0337775	0.548939	0.0224007	0.682108	0.0266153	0.350811	0.093701
127	0.912187	0.0338295	0.549711	0.022431	0.682138	0.0266229	0.353582	0.0934827
128	0.913521	0.0338794	0.551573	0.0224959	0.682516	0.0266414	0.357153	0.0929893
129	0.91484	0.0339288	0.551855	0.0225106	0.682635	0.0266518	0.360648	0.0933184
130	0.916167	0.0339784	0.55615	0.0226531	0.683729	0.0266929	0.363506	0.0937361
131	0.917463	0.0340272	0.556467	0.0226689	0.68394	0.0267061	0.366078	0.0940137
132	0.918709	0.0340744	0.558691	0.0227455	0.685639	0.0267664	0.369006	0.0944962
133	0.919852	0.0341183	0.561678	0.0228464	0.685639	0.026773	0.37228	0.0946173
134	0.920927	0.0341602	0.561725	0.0228537	0.686336	0.0268016	0.375087	0.0945848
135	0.92204	0.0342033	0.562838	0.0228949	0.686398	0.0268103	0.378178	0.0950855
136	0.923198	0.0342479	0.563859	0.0229332	0.68789	0.026864	0.381424	0.0946959
137	0.924331	0.0342916	0.566351	0.0230184	0.689604	0.0269248	0.38462	0.0948517
138	0.925456	0.0343352	0.566452	0.0230275	0.689836	0.0269389	0.387358	0.0947057
139	0.926629	0.0343802	0.566923	0.0230483	0.692747	0.0270375	0.389949	0.0946936
140	0.927787	0.0344248	0.567325	0.023067	0.692765	0.0270448	0.392403	0.0949946
141	0.92889	0.0344677	0.56808	0.0230969	0.692839	0.0270538	0.394962	0.0952418
142	0.929999	0.0345109	0.56841	0.0231133	0.694534	0.0271141	0.397991	0.0957688
143	0.931163	0.0345557	0.568932	0.0231359	0.695441	0.0271496	0.400929	0.0957818
144	0.932309	0.0346	0.573537	0.0232886	0.696214	0.0271807	0.403966	0.095714
145	0.933442	0.034644	0.574446	0.0233235	0.697742	0.0272358	0.406333	0.095851
146	0.934534	0.0346866	0.575086	0.0233498	0.698137	0.0272551	0.409201	0.0957012
147	0.935561	0.0347273	0.576029	0.0233858	0.698399	0.0272702	0.411988	0.095766
148	0.936561	0.0347671	0.576191	0.023397	0.698975	0.0272952	0.415002	0.0955328
149	0.937548	0.0348066	0.576623	0.0234167	0.699003	0.0273029	0.417727	0.0956301
150	0.938525	0.0348457	0.576816	0.0234288	0.70053	0.0273581	0.420702	0.0957011
151	0.939576	0.0348872	0.577	0.0234407	0.70055	0.0273655	0.423325	0.095592
152	0.940631	0.0349288	0.578222	0.0234856	0.700669	0.0273762	0.425529	0.0957236
153	0.941617	0.0349683	0.578904	0.0235134	0.701484	0.0274088	0.428216	0.0956537
154	0.942635	0.0350088	0.580943	0.0235845	0.701563	0.0274182	0.430769	0.0955743
155	0.943677	0.0350501	0.581351	0.0236035	0.70299	0.0274702	0.433722	0.0957805
156	0.944608	0.035088	0.581593	0.0236173	0.707264	0.0276125	0.436316	0.0954721
157	0.945559	0.0351264	0.585315	0.0237422	0.707349	0.0276221	0.43902	0.0951104
158	0.946473	0.0351638	0.585411	0.0237513	0.708845	0.0276764	0.441874	0.0948929
159	0.947449	0.035203	0.587615	0.0238278	0.710581	0.0277383	0.444725	0.0948802
160	0.948449	0.0352431	0.588081	0.0238488	0.710585	0.0277454	0.447326	0.0948595
161	0.949296	0.0352784	0.591817	0.0239743	0.714143	0.0278651	0.451108	0.0954984
162	0.950133	0.0353134	0.592252	0.0239943	0.714152	0.0278724	0.454333	0.096019
163	0.950943	0.0353476	0.592308	0.0240022	0.714336	0.0278852	0.457774	0.0958388
164	0.951708	0.0353803	0.592698	0.0240208	0.71483	0.0279079	0.460429	0.0961693
165	0.952446	0.0354122	0.592924	0.0240342	0.715807	0.0279459	0.463551	0.0955145
166	0.953235	0.0354458	0.59538	0.0241189	0.730187	0.0284089	0.465749	0.0955058
167	0.954011	0.0354789	0.599994	0.0242726	0.733159	0.0285102	0.468117	0.0956055
168	0.95473	0.0355103	0.6012	0.0243173	0.734541	0.0285612	0.471035	0.0959301
169	0.955445	0.0355416	0.6035	0.0243971	0.735309	0.0285927	0.474208	0.0957878
170	0.956167	0.0355731	0.604345	0.0244304	0.735788	0.0286151	0.477402	0.0962381
171	0.956907	0.0356052	0.605203	0.0244641	0.737366	0.0286724	0.480702	0.096366
172	0.957635	0.0356369	0.605205	0.0244704	0.737594	0.0286868	0.483974	0.0965751
173	0.95835	0.0356682	0.607226	0.0245413	0.739973	0.0287695	0.486524	0.0967605
174	0.959031	0.0356985	0.607921	0.0245698	0.74028	0.0287865	0.48926	0.0966706
175	0.959752	0.0357301	0.610629	0.0246628	0.74028	0.0287937	0.492341	0.0964767
176	0.960449	0.0357609	0.610718	0.0246719	0.740343	0.028803	0.495577	0.0966692
177	0.961111	0.0357906	0.610721	0.0246784	0.740486	0.0288148	0.498572	0.0967883
178	0.96177	0.0358203	0.610843	0.0246886	0.741365	0.02885	0.502213	0.0970963
179	0.962403	0.0358491	0.610879	0.0246961	0.742268	0.028886	0.504889	0.0970522
180	0.963031	0.0358778	0.610886	0.0247027	0.744596	0.0289672	0.507414	0.0972465
181	0.963703	0.0359079	0.610973	0.0247118	0.745328	0.0289978	0.5102	0.0972326
182	0.964323	0.0359364	0.61308	0.0247857	0.74544	0.0290087	0.513908	0.0974033
183	0.965002	0.0359668	0.613779	0.0248144	0.747861	0.029093	0.516269	0.0975272
184	0.965616	0.0359951	0.614038	0.0248291	0.748032	0.0291058	0.519241	0.0975392
185	0.966213	0.0360229	0.615845	0.0248934	0.749895	0.0291724	0.522685	0.0971708
186	0.966822	0.0360511	0.616013	0.0249052	0.749922	0.0291806	0.525614	0.0972575
187	0.967438	0.0360795	0.61845	0.0249898	0.750073	0.0291928	0.528519	0.0967762
188	0.968028	0.0361072	0.619168	0.0250192	0.751235	0.0292372	0.531817	0.0963642
189	0.968584	0.0361337	0.624396	0.0251933	0.752243	0.0292767	0.534864	0.0965873
190	0.969139	0.0361603	0.624937	0.0252172	0.754557	0.0293577	0.53757	0.0962354
191	0.969702	0.0361871	0.625359	0.0252372	0.754649	0.0293681	0.540507	0.0958652
192	0.970282	0.0362145	0.629235	0.0253681	0.755452	0.0294011	0.543758	0.0954272
193	0.970859	0.0362418	0.630019	0.0253997	0.758163	0.0294949	0.546848	0.0954886
194	0.97143	0.0362689	0.631458	0.0254524	0.759706	0.0295516	0.549522	0.0952831
195	0.971971	0.0362951	0.631494	0.0254602	0.762341	0.029643	0.552821	0.0950038
196	0.972511	0.0363213	0.631936	0.0254809	0.76239	0.0296521	0.555822	0.0952413
197	0.973031	0.0363468	0.63222	0.0254966	0.763086	0.0296818	0.558853	0.0952179
198	0.973549	0.0363723	0.632509	0.0255125	0.764731	0.0297418	0.562184	0.0950333
199	0.974063	0.0363977	0.632775	0.0255276	0.764777	0.0297508	0.56532	0.0951022
200	0.974563	0.0364227	0.636044	0.0256392	0.766445	0.0298116	0.568372	0.0942688
201	0.975057	0.0364474	0.636729	0.0256678	0.768387	0.0298811	0.571383	0.0940972
202	0.975559	0.0364725	0.637245	0.025691	0.768413	0.0298895	0.574355	0.0940197
203	0.976087	0.0364984	0.637295	0.0256993	0.768851	0.0299111	0.577244	0.0941091
204	0.976596	0.0365237	0.637664	0.0257178	0.768871	0.0299194	0.579847	0.0939884
205	0.977091	0.0365485	0.638803	0.025761	0.771326	0.0300053	0.582519	0.0935715
206	0.977577	0.0365731	0.638853	0.0257693	0.772219	0.0300415	0.585187	0.0934996
207	0.978112	0.0365993	0.639234	0.0257882	0.772295	0.0300516	0.587739	0.0931885
208	0.978614	0.0366244	0.64246	0.0258987	0.773399	0.0300945	0.591233	0.0934355
209	0.979082	0.0366485	0.642985	0.0259223	0.774366	0.030133	0.594645	0.0928764
210	0.979526	0.0366718	0.643687	0.0259516	0.774473	0.0301442	0.597253	0.0930045
211	0.979963	0.0366949	0.645224	0.0260078	0.775595	0.0301877	0.599856	0.0931467
212	0.980406	0.0367183	0.645283	0.0260164	0.77652	0.030225	0.602245	0.0933154
213	0.980835	0.0367411	0.647221	0.0260856	0.777335	0.0302588	0.6052	0.0933212
214	0.981269	0.0367642	0.648815	0.0261436	0.778122	0.0302917	0.607999	0.0931402
215	0.981707	0.0367874	0.650989	0.0262204	0.778331	0.0303061	0.611286	0.0932909
216	0.982134	0.0368102	0.652878	0.0262881	0.788969	0.0306541	0.614464	0.09275
217	0.982559	0.036833	0.654204	0.0263376	0.789082	0.0306655	0.61772	0.0935226
218	0.982977	0.0368556	0.67764	0.0270989	0.789333	0.0306814	0.620117	0.0934846
219	0.983353	0.0368769	0.67772	0.0271085	0.791446	0.0307569	0.622925	0.0930169
220	0.983718	0.0368979	0.677884	0.0271208	0.792971	0.0308136	0.625439	0.0932294
221	0.98409	0.036919	0.677987	0.0271311	0.794709	0.0308771	0.628729	0.0930085
222	0.984441	0.0369396	0.678401	0.0271515	0.795189	0.0309004	0.631887	0.092705
223	0.984775	0.0369595	0.67896	0.0271765	0.805013	0.0312228	0.634992	0.0932574
224	0.985101	0.0369793	0.6802	0.0272235	0.807374	0.0313064	0.638297	0.0934518
225	0.985432	0.0369992	0.695479	0.0277226	0.807412	0.0313156	0.641437	0.0930675
226	0.98576	0.037019	0.695922	0.0277441	0.807419	0.0313239	0.64466	0.0926931
227	0.986087	0.0370389	0.696089	0.0277566	0.810545	0.031432	0.648114	0.0936398
228	0.986426	0.0370591	0.696091	0.0277639	0.811155	0.0314597	0.651407	0.0937904
229	0.986751	0.0370788	0.696108	0.0277716	0.81202	0.0314955	0.654662	0.0933429
230	0.987064	0.0370982	0.69629	0.0277847	0.81202	0.0315036	0.657885	0.0926796
231	0.987383	0.0371178	0.697594	0.027834	0.812485	0.0315265	0.661056	0.0927904
232	0.987693	0.0371372	0.699039	0.0278878	0.81255	0.0315368	0.663971	0.0925809
233	0.988018	0.037157	0.701012	0.0279586	0.812551	0.0315449	0.667282	0.092144
234	0.988311	0.0371758	0.708871	0.0282193	0.812858	0.0315628	0.670849	0.0913217
235	0.988592	0.0371942	0.71289	0.0283562	0.813049	0.0315771	0.674517	0.0910147
236	0.988883	0.037213	0.713561	0.0283852	0.815608	0.0316674	0.677127	0.0906066
237	0.989172	0.0372317	0.717205	0.02851	0.817775	0.0317451	0.679789	0.0904438
238	0.989462	0.0372505	0.725905	0.028798	0.819858	0.0318202	0.682696	0.0905349
239	0.989745	0.037269	0.732634	0.0290224	0.824254	0.0319695	0.685636	0.0906944
240	0.990017	0.0372873	0.73338	0.029054	0.824425	0.0319832	0.688653	0.0907977
241	0.990283	0.0373053	0.734037	0.0290827	0.830119	0.0321744	0.691686	0.0908159
242	0.990562	0.0373237	0.734196	0.0290954	0.832186	0.0322491	0.695269	0.0909245
243	0.990814	0.0373413	0.734317	0.0291069	0.840929	0.0325382	0.698577	0.0908533
244	0.991053	0.0373585	0.734694	0.0291266	0.841144	0.0325535	0.702035	0.0911487
245	0.991292	0.0373757	0.73482	0.0291383	0.842448	0.0326039	0.705364	0.0913784
246	0.99153	0.0373929	0.734873	0.0291476	0.842711	0.0326207	0.707962	0.0914249
247	0.991758	0.0374098	0.738217	0.0292631	0.843067	0.0326406	0.711272	0.0904899
248	0.991974	0.0374263	0.741024	0.0293614	0.847254	0.0327837	0.71479	0.0905987
249	0.992191	0.0374428	0.742429	0.0294144	0.847558	0.0328019	0.718131	0.0900604
250	0.992405	0.0374593	0.743033	0.0294416	0.851169	0.0329265	0.720806	0.0893955
251	0.992622	0.0374759	0.744776	0.0295056	0.854081	0.0330287	0.723953	0.0891829
252	0.992831	0.0374922	0.753912	0.0298085	0.854725	0.033058	0.726367	0.0890374
253	0.993038	0.0375085	0.75437	0.029831	0.854764	0.0330678	0.728728	0.0890254
254	0.99323	0.0375243	0.754504	0.0298432	0.855482	0.0330995	0.731692	0.0888176
255	0.993426	0.0375402	0.754914	0.0298642	0.858014	0.0331896	0.735232	0.0888979
256	0.99362	0.0375561	0.755175	0.0298804	0.859594	0.033249	0.738439	0.0890921
257	0.9938	0.0375715	0.755866	0.0299106	0.860953	0.0333014	0.741814	0.0879115
258	0.993982	0.037587	0.756384	0.0299352	0.867036	0.033506	0.74449	0.087227
259	0.99415	0.0376021	0.75897	0.0300267	0.867316	0.0335237	0.747135	0.0870577
260	0.99432	0.0376173	0.759035	0.0300366	0.867348	0.0335334	0.75029	0.0869185
261	0.994496	0.0376326	0.759088	0.0300462	0.868643	0.0335839	0.754099	0.0867242
262	0.99466	0.0376476	0.76216	0.0301535	0.869685	0.0336262	0.756903	0.0865954
263	0.994825	0.0376626	0.762191	0.0301624	0.869718	0.033636	0.759394	0.0863927
264	0.994983	0.0376774	0.763715	0.0302196	0.870033	0.0336549	0.762397	0.0860449
265	0.995142	0.0376923	0.76422	0.0302439	0.870862	0.0336904	0.765425	0.086015
266	0.995299	0.0377071	0.767661	0.0303633	0.871013	0.033704	0.768643	0.0857964
267	0.995457	0.0377219	0.770138	0.0304515	0.871489	0.0337282	0.771465	0.0861414
268	0.995612	0.0377366	0.770179	0.0304609	0.871812	0.0337474	0.774144	0.0857295
269	0.995768	0.0377514	0.770318	0.0304733	0.871949	0.0337606	0.777254	0.0853277
270	0.995932	0.0377665	0.772465	0.030551	0.872273	0.0337799	0.780451	0.0850822
271	0.996091	0.0377814	0.772467	0.0305591	0.872689	0.0338021	0.783303	0.084416
272	0.996229	0.0377956	0.772497	0.0305681	0.873702	0.0338437	0.785999	0.0836506
273	0.996366	0.0378098	0.773642	0.0306132	0.873918	0.0338595	0.789723	0.0828272
274	0.996503	0.0378241	0.774113	0.0306366	0.874843	0.0338982	0.792768	0.0827812
275	0.996639	0.0378382	0.774122	0.0306449	0.877901	0.0340059	0.795816	0.0829712
276	0.996752	0.0378517	0.77553	0.0306987	0.877934	0.0340159	0.799164	0.0822577
277	0.996866	0.0378653	0.780911	0.0308814	0.878787	0.0340524	0.802468	0.0820365
278	0.996986	0.037879	0.810734	0.0318572	0.880886	0.0341292	0.806098	0.0814916
279	0.997098	0.0378924	0.890601	0.0344524	0.880968	0.0341408	0.809532	0.0811021
280	0.997212	0.037906	0.893302	0.0345489	0.888919	0.034407	0.812263	0.0806006
281	0.997323	0.0379194	0.893357	0.0345597	0.889539	0.0344361	0.815202	0.0805309
282	0.997438	0.037933	0.895182	0.0346278	0.889549	0.0344455	0.81804	0.0805009
283	0.997557	0.0379467	0.897329	0.0347064	0.891529	0.0345186	0.821327	0.0798533
284	0.997669	0.0379603	0.897368	0.0347167	0.891933	0.0345407	0.823809	0.0794354
285	0.997775	0.0379736	0.89908	0.0347813	0.894234	0.0346243	0.826477	0.0795433
286	0.997876	0.0379868	0.899395	0.0348006	0.901411	0.0348659	0.829863	0.0792745
287	0.997971	0.0379997	0.899822	0.0348236	0.906575	0.0350424	0.833103	0.0783751
288	0.998057	0.0380124	0.899927	0.0348361	0.907165	0.0350707	0.83577	0.0775962
289	0.998139	0.038025	0.900053	0.0348494	0.907203	0.0350811	0.838902	0.0775332
290	0.998225	0.0380378	0.900209	0.0348636	0.907299	0.0350935	0.842662	0.0770051
291	0.99831	0.0380505	0.900369	0.0348779	0.907562	0.0351112	0.84561	0.0762894
292	0.998397	0.0380632	0.901507	0.0349241	0.907624	0.0351225	0.848499	0.075984
293	0.998485	0.0380761	0.901608	0.0349365	0.909163	0.0351816	0.851977	0.075121
294	0.99857	0.0380888	0.903073	0.0349933	0.91021	0.0352249	0.855125	0.0743931
295	0.998655	0.0381015	0.905222	0.0350722	0.910874	0.0352557	0.858103	0.0741964
296	0.998736	0.0381142	0.913324	0.0353445	0.91202	0.0353022	0.861706	0.0731736
297	0.998814	0.0381267	0.913381	0.0353557	0.914976	0.0354075	0.864135	0.0729659
298	0.998894	0.0381393	0.915374	0.0354298	0.930019	0.0359053	0.866805	0.0722945
299	0.998977	0.038152	0.916794	0.0354852	0.934194	0.0360503	0.870203	0.0719973
300	0.99905	0.0381644	0.920771	0.0356238	0.934988	0.0360856	0.873067	0.0717455
301	0.999124	0.0381768	0.9336	0.03605	0.935014	0.0360959	0.876201	0.0708814
302	0.999201	0.0381894	0.934863	0.0361006	0.935054	0.0361068	0.879498	0.0702559
303	0.999275	0.0382018	0.935222	0.0361218	0.937446	0.036194	0.882367	0.0695269
304	0.999338	0.0382139	0.936063	0.0361586	0.938197	0.036228	0.885486	0.0690315
305	0.999391	0.0382257	0.936143	0.0361708	0.940536	0.0363136	0.889272	0.0679703
306	0.999442	0.0382375	0.946605	0.0365206	0.941901	0.0363676	0.892739	0.0677273
307	0.999482	0.0382488	0.947155	0.0365481	0.947777	0.0365684	0.896134	0.0674978
308	0.999524	0.0382603	0.947191	0.036559	0.949817	0.0366444	0.899176	0.0666904
309	0.999563	0.0382717	0.947397	0.0365753	0.954709	0.0368133	0.902613	0.0655733
310	0.9996	0.038283	0.948159	0.0366098	0.954723	0.0368234	0.905867	0.0647314
311	0.999634	0.0382942	0.950376	0.0366917	0.955325	0.0368528	0.909236	0.0644312
312	0.999665	0.0383053	0.956932	0.0369148	0.955403	0.0368651	0.912452	0.0639086
313	0.999694	0.0383164	0.957897	0.0369561	0.955761	0.0368865	0.915655	0.0636854
314	0.999723	0.0383275	0.973171	0.0374633	0.956912	0.0369338	0.919446	0.0631072
315	0.999752	0.0383386	0.973187	0.0374737	0.957105	0.0369499	0.922174	0.0621836
316	0.999776	0.0383495	0.973202	0.0374842	0.958441	0.0370032	0.925629	0.0615586
317	0.999799	0.0383604	0.975937	0.0375832	0.958687	0.0370211	0.929361	0.0603462
318	0.99982	0.0383713	0.975938	0.0375932	0.959139	0.0370456	0.932103	0.0597278
319	0.999839	0.0383821	0.976866	0.0376334	0.96026	0.037092	0.935453	0.058787
320	0.999858	0.0383929	0.977713	0.0376711	0.970147	0.0374244	0.938986	0.0578263
321	0.999876	0.0384037	0.979797	0.0377491	0.970914	0.0374593	0.942103	0.0571125
322	0.999893	0.0384145	0.980014	0.0377661	0.972109	0.0375083	0.945069	0.0566428
323	0.99991	0.0384252	0.982038	0.0378422	0.973769	0.0375724	0.948646	0.0557234
324	0.999925	0.0384359	0.982319	0.0378615	0.973778	0.0375827	0.952042	0.0547745
325	0.999938	0.0384466	0.982866	0.0378894	0.973897	0.0375966	0.955289	0.0543713
326	0.99995	0.0384572	0.983452	0.0379186	0.988575	0.0380859	0.958597	0.053419
327	0.999962	0.0384678	0.98975	0.0381344	0.989415	0.0381235	0.961489	0.0529748
328	0.999971	0.0384784	0.989774	0.0381454	0.993979	0.0382827	0.964415	0.0516966
329	0.999979	0.0384889	0.989958	0.0381616	0.995562	0.0383446	0.967343	0.051082
330	0.999985	0.0384994	0.993555	0.0382893	0.997137	0.0384063	0.970797	0.050027
331	0.99999	0.0385098	0.993638	0.0383022	0.997557	0.0384303	0.973264	0.0494422
332	0.999995	0.0385203	0.993715	0.038315	0.997726	0.0384461	0.976809	0.0482277
333	0.999998	0.0385306	0.994049	0.0383361	0.997908	0.0384623	0.980882	0.0469774
334	0.999999	0.038541	0.995992	0.0384099	0.99853	0.0384929	0.984069	0.0459622
335	1	0.0385513	0.995994	0.0384203	0.998637	0.0385067	0.987202	0.0446894
336	1	0.0385616	0.996106	0.0384342	0.99919	0.0385352	0.990755	0.0439003
337	1	0.038572	0.996329	0.0384518	0.999876	0.0385679	0.994037	0.042564
338	1	0.0385823	0.996359	0.0384631	0.999927	0.0385799	0.997629	0.0406452
339	1	0.0385926	1	0.0385926	1	0.0385926	1.0012	0.0396777

## Sheet: panel a right
Number of neurons N	Information [%] (red) - Average	Information [%] (red) - SD	Information [%] (blue) - Average	Information [%] (blue) - SD	Information [%] (green) - Average	Information [%] (green) - SD	Information [%] (black) - Average	Information [%] (black) - SD
0	0	0	0	0	0	0	0	0
1	0.0872585	0.00582515	0.0872585	0.00582515	5.30523e-05	0.000169168	0.00322673	0.00970677
2	0.14644	0.00804213	0.0872632	0.00582767	0.0872632	0.00582767	0.00608167	0.013484
3	0.193249	0.00966603	0.146445	0.00804486	0.12259	0.00718219	0.00852686	0.0153711
4	0.232871	0.0109931	0.181503	0.00926881	0.181503	0.00926881	0.0108476	0.0165657
5	0.268318	0.0121562	0.181745	0.00927979	0.183301	0.00933302	0.0136859	0.0182184
6	0.29442	0.0130025	0.199071	0.00987128	0.189441	0.00954505	0.0160721	0.0191409
7	0.318645	0.0137818	0.199131	0.00987612	0.189725	0.00955748	0.0187191	0.0207884
8	0.342564	0.0145462	0.226854	0.010806	0.19055	0.00958829	0.0211725	0.0216174
9	0.365683	0.0152812	0.22687	0.0108095	0.206643	0.0101347	0.0237755	0.0226043
10	0.388874	0.016015	0.247865	0.0115047	0.212613	0.0103377	0.0262126	0.0235473
11	0.4106	0.0167001	0.247884	0.0115084	0.21262	0.0103408	0.0288262	0.0249734
12	0.431235	0.017349	0.247953	0.0115137	0.262256	0.0119814	0.0310757	0.0259414
13	0.452827	0.0180259	0.248454	0.0115333	0.263285	0.0120181	0.033296	0.0273873
14	0.472188	0.0186319	0.250862	0.0116153	0.265135	0.0120815	0.0359345	0.0281788
15	0.492059	0.0192526	0.251086	0.0116258	0.270651	0.0122641	0.0384471	0.0293104
16	0.509881	0.0198088	0.25559	0.0117764	0.270651	0.0122674	0.041114	0.0298431
17	0.525431	0.0202941	0.255993	0.0117927	0.278676	0.012531	0.043634	0.0305068
18	0.538718	0.0207091	0.263892	0.0120538	0.278692	0.0125348	0.0459468	0.0316927
19	0.552019	0.0211242	0.264774	0.0120858	0.290652	0.0129249	0.0486448	0.0319836
20	0.563384	0.0214794	0.281728	0.0126398	0.290652	0.0129283	0.0515033	0.0333213
21	0.575341	0.0218527	0.282903	0.0126811	0.293935	0.0130376	0.0544089	0.0342312
22	0.585871	0.0221819	0.28493	0.01275	0.311774	0.0136146	0.0566915	0.034727
23	0.596543	0.0225153	0.288227	0.01286	0.312934	0.0136553	0.0594354	0.0357014
24	0.607531	0.0228584	0.288228	0.0128634	0.331411	0.0142497	0.0622088	0.0361365
25	0.617703	0.0231763	0.29056	0.0129422	0.33355	0.0143216	0.0646619	0.0371494
26	0.626308	0.023446	0.293553	0.0130422	0.33927	0.0145075	0.0675745	0.0380646
27	0.634965	0.0237173	0.301026	0.0132865	0.34222	0.0146052	0.0703196	0.0389131
28	0.643462	0.0239837	0.301123	0.0132931	0.344283	0.0146745	0.0731798	0.0395547
29	0.651446	0.0242343	0.321731	0.0139584	0.344288	0.0146784	0.0757422	0.0401074
30	0.658897	0.0244686	0.32519	0.0140727	0.345059	0.0147067	0.0781838	0.0405756
31	0.665786	0.0246856	0.325199	0.0140766	0.347031	0.0147732	0.0807273	0.0411768
32	0.672461	0.0248961	0.325225	0.014081	0.387581	0.0160617	0.0836301	0.0418357
33	0.678572	0.0250894	0.32526	0.0140857	0.392329	0.0162155	0.0863	0.0424417
34	0.684819	0.0252868	0.325486	0.0140966	0.392556	0.0162267	0.0891043	0.0433217
35	0.690765	0.025475	0.325493	0.0141004	0.392938	0.0162428	0.091998	0.0440878
36	0.696949	0.0256706	0.325616	0.014108	0.393032	0.0162498	0.0947018	0.0443372
37	0.702603	0.0258499	0.325626	0.0141119	0.39358	0.0162711	0.0980183	0.0451321
38	0.708007	0.0260216	0.336304	0.0144571	0.393798	0.016282	0.100445	0.0456658
39	0.713323	0.0261907	0.336648	0.0144718	0.394753	0.0163162	0.103139	0.0458637
40	0.718226	0.0263471	0.336791	0.0144801	0.394805	0.0163219	0.105542	0.0464196
41	0.723147	0.0265041	0.337034	0.0144916	0.39483	0.0163268	0.108352	0.0472457
42	0.72774	0.0266511	0.337159	0.0144993	0.394874	0.0163322	0.110879	0.0478021
43	0.732282	0.0267966	0.34612	0.0147892	0.39793	0.0164328	0.113499	0.0486794
44	0.736856	0.0269431	0.349165	0.01489	0.418043	0.0170708	0.116073	0.0490395
45	0.741433	0.0270897	0.349168	0.0148939	0.418709	0.017096	0.118464	0.0494273
46	0.745617	0.0272244	0.349235	0.0148999	0.436432	0.0176573	0.12071	0.0492386
47	0.749502	0.0273499	0.354655	0.0150765	0.436474	0.017663	0.123062	0.0495905
48	0.753252	0.0274713	0.376998	0.0157907	0.446095	0.0179693	0.125954	0.0501636
49	0.75699	0.0275923	0.378388	0.0158387	0.446109	0.0179741	0.12871	0.0508873
50	0.760623	0.0277102	0.378388	0.0158427	0.448731	0.0180608	0.131384	0.0511781
51	0.764278	0.0278288	0.378397	0.015847	0.448736	0.0180654	0.134143	0.051866
52	0.767778	0.0279427	0.378397	0.015851	0.464343	0.018559	0.137043	0.0519033
53	0.771121	0.0280518	0.378434	0.0158561	0.471672	0.0187931	0.13971	0.0522486
54	0.774376	0.0281582	0.379611	0.0158975	0.472572	0.0188258	0.141928	0.0522797
55	0.777583	0.0282632	0.379688	0.0159039	0.472652	0.0188329	0.144554	0.0529049
56	0.780825	0.0283694	0.381772	0.0159741	0.472953	0.018847	0.147269	0.0534895
57	0.78405	0.028475	0.382965	0.016016	0.473008	0.0188533	0.149977	0.0539573
58	0.787041	0.0285735	0.384793	0.0160781	0.474888	0.0189168	0.152803	0.0546691
59	0.790005	0.0286712	0.385223	0.0160958	0.474986	0.0189245	0.155514	0.0555569
60	0.792999	0.0287698	0.399457	0.0165511	0.475957	0.0189596	0.158285	0.0554266
61	0.796222	0.0288755	0.399836	0.0165673	0.476528	0.0189821	0.161269	0.0560905
62	0.799193	0.0289736	0.400022	0.0165774	0.477197	0.0190077	0.16392	0.0565085
63	0.802024	0.0290673	0.400669	0.016602	0.478479	0.0190526	0.166377	0.0565615
64	0.80485	0.029161	0.400844	0.0166117	0.499203	0.019706	0.169077	0.0567907
65	0.807779	0.0292578	0.401786	0.0166457	0.49934	0.0197151	0.172025	0.0570766
66	0.810668	0.0293534	0.402028	0.0166576	0.49934	0.01972	0.174455	0.0572651
67	0.813538	0.0294485	0.443988	0.0179874	0.499527	0.0197306	0.177329	0.0576205
68	0.816497	0.0295464	0.444052	0.0179939	0.499817	0.0197445	0.180214	0.0579783
69	0.819239	0.0296376	0.445419	0.0180414	0.499882	0.0197514	0.182795	0.058255
70	0.821956	0.0297281	0.445527	0.0180493	0.503938	0.0198832	0.185271	0.0584319
71	0.82459	0.0298161	0.44623	0.0180759	0.503942	0.0198882	0.187788	0.0584007
72	0.827156	0.029902	0.446272	0.0180817	0.504145	0.0198994	0.19036	0.0588182
73	0.829673	0.0299865	0.44688	0.0181054	0.504166	0.0199049	0.193055	0.0594047
74	0.832074	0.0300674	0.447103	0.0181169	0.506764	0.0199912	0.196127	0.0593054
75	0.834437	0.0301472	0.449709	0.0182036	0.510329	0.0201077	0.199031	0.0588907
76	0.836784	0.0302265	0.449795	0.0182108	0.511384	0.0201457	0.202569	0.0594788
77	0.839234	0.030309	0.4543	0.0183574	0.511446	0.0201526	0.205673	0.0597474
78	0.841645	0.0303904	0.469041	0.0188263	0.511942	0.020173	0.208498	0.0600656
79	0.843956	0.0304687	0.469249	0.0188375	0.513839	0.0202374	0.211315	0.0603768
80	0.846346	0.0305495	0.470386	0.0188779	0.513879	0.0202436	0.214026	0.0606743
81	0.848545	0.0306244	0.470553	0.0188878	0.516698	0.0203369	0.216694	0.0607363
82	0.850702	0.0306981	0.472443	0.018952	0.517899	0.0203796	0.219484	0.0613246
83	0.852862	0.0307719	0.472446	0.0189568	0.518236	0.0203951	0.222321	0.061511
84	0.855004	0.0308451	0.472477	0.0189625	0.518636	0.0204127	0.224837	0.061971
85	0.857611	0.0309328	0.473406	0.0189965	0.520713	0.0204828	0.227522	0.0628148
86	0.859868	0.0310096	0.474726	0.0190428	0.52084	0.0204918	0.230125	0.0634977
87	0.861961	0.0310815	0.475644	0.0190764	0.520844	0.020497	0.232946	0.0633223
88	0.863954	0.0311503	0.475713	0.0190833	0.523628	0.0205893	0.235429	0.0637952
89	0.86593	0.0312186	0.490506	0.0195539	0.524308	0.0206157	0.238167	0.0638518
90	0.86792	0.0312873	0.490909	0.0195715	0.524547	0.0206283	0.240642	0.0639134
91	0.869911	0.0313562	0.491243	0.0195868	0.527113	0.0207139	0.243045	0.0640521
92	0.871896	0.0314249	0.49125	0.0195919	0.527637	0.0207354	0.245874	0.064615
93	0.873822	0.0314917	0.491381	0.0196009	0.527637	0.0207405	0.248739	0.0649328
94	0.875763	0.0315591	0.491388	0.019606	0.529022	0.0207891	0.25134	0.0650526
95	0.87774	0.0316276	0.491419	0.0196118	0.52907	0.0207957	0.254179	0.0659858
96	0.879621	0.0316932	0.492268	0.0196434	0.531951	0.0208913	0.25752	0.0662506
97	0.881527	0.0317596	0.492855	0.0196668	0.540337	0.0211596	0.260087	0.0663379
98	0.883485	0.0318276	0.518072	0.0204655	0.540729	0.0211771	0.2626	0.0662928
99	0.885356	0.0318929	0.519511	0.0205158	0.540775	0.0211837	0.265052	0.066808
100	0.887167	0.0319565	0.520426	0.0205496	0.54129	0.0212051	0.267705	0.066632
101	0.888937	0.0320188	0.520599	0.0205602	0.563399	0.0219038	0.270527	0.0668092
102	0.890782	0.0320834	0.520931	0.0205757	0.563437	0.0219104	0.273545	0.067425
103	0.892529	0.0321451	0.522059	0.0206163	0.565939	0.0219942	0.276194	0.0672642
104	0.894238	0.0322055	0.522119	0.0206233	0.566804	0.0220267	0.278889	0.0675248
105	0.895952	0.0322662	0.524032	0.0206886	0.566929	0.0220361	0.281754	0.0676281
106	0.89786	0.0323329	0.525826	0.0207502	0.567416	0.0220568	0.284281	0.0682169
107	0.899655	0.0323962	0.527565	0.02081	0.589875	0.0227662	0.286796	0.0682108
108	0.901213	0.0324521	0.527622	0.020817	0.590169	0.022781	0.289724	0.0684171
109	0.902794	0.0325088	0.530427	0.0209105	0.590171	0.0227867	0.292226	0.0684179
110	0.904412	0.0325666	0.530581	0.0209205	0.592846	0.0228761	0.294719	0.0684868
111	0.905917	0.032621	0.536349	0.0211073	0.592853	0.0228819	0.297508	0.0687558
112	0.907514	0.0326782	0.540723	0.0212502	0.593149	0.0228968	0.300168	0.0692272
113	0.908969	0.0327311	0.540804	0.021258	0.594822	0.0229549	0.30277	0.0694598
114	0.910399	0.0327832	0.546347	0.0214378	0.623028	0.0238442	0.305267	0.0695578
115	0.911884	0.0328371	0.546468	0.0214469	0.62366	0.0238698	0.308085	0.0696948
116	0.91332	0.0328894	0.546514	0.0214537	0.62366	0.0238757	0.310858	0.0699595
117	0.914762	0.032942	0.550162	0.0215738	0.623664	0.0238817	0.314168	0.0701764
118	0.916175	0.0329937	0.556534	0.0217798	0.624852	0.0239248	0.316462	0.0702286
119	0.917619	0.0330464	0.557173	0.0218053	0.624943	0.0239335	0.319078	0.0705348
120	0.91903	0.033098	0.560749	0.0219233	0.627396	0.0240162	0.321886	0.0707115
121	0.920345	0.0331468	0.562448	0.0219822	0.627404	0.0240224	0.324588	0.0705663
122	0.921577	0.0331929	0.566304	0.0221091	0.627404	0.0240283	0.327616	0.0711908
123	0.922861	0.0332408	0.567011	0.0221368	0.63148	0.024162	0.330336	0.0715444
124	0.924076	0.0332864	0.570578	0.0222546	0.631793	0.0241777	0.333313	0.0716735
125	0.925349	0.033334	0.572404	0.0223176	0.631798	0.0241838	0.336261	0.0716833
126	0.926664	0.0333828	0.572567	0.0223283	0.636538	0.0243385	0.339137	0.0717508
127	0.927965	0.0334312	0.572794	0.0223409	0.636561	0.0243452	0.34184	0.0717773
128	0.929214	0.0334781	0.572986	0.0223525	0.63776	0.0243888	0.344972	0.0722077
129	0.930524	0.0335268	0.573572	0.0223765	0.638822	0.0244281	0.348288	0.0724099
130	0.931748	0.033573	0.575376	0.022439	0.641072	0.0245047	0.350811	0.0725414
131	0.932931	0.0336178	0.578384	0.0225393	0.641991	0.0245396	0.3543	0.0728958
132	0.934112	0.0336626	0.5851	0.0227566	0.642494	0.0245615	0.357091	0.0729461
133	0.935286	0.0337072	0.58591	0.0227878	0.64539	0.0246584	0.360214	0.0728138
134	0.936396	0.0337499	0.586134	0.0228004	0.645675	0.0246735	0.362701	0.0731548
135	0.937465	0.0337913	0.587217	0.0228403	0.646388	0.0247019	0.365365	0.0728864
136	0.938534	0.0338327	0.587983	0.0228701	0.647313	0.0247371	0.367872	0.0726614
137	0.939576	0.0338733	0.595904	0.0231255	0.647412	0.0247463	0.371203	0.0728595
138	0.940606	0.0339135	0.622851	0.02398	0.64774	0.0247627	0.374059	0.0729604
139	0.941605	0.0339529	0.624574	0.0240402	0.648007	0.0247772	0.376998	0.0729578
140	0.942606	0.0339922	0.624786	0.0240528	0.652676	0.0249301	0.379681	0.0735484
141	0.943539	0.0340295	0.626746	0.0241205	0.652678	0.0249364	0.382588	0.073703
142	0.944448	0.0340661	0.626818	0.0241287	0.654511	0.0250002	0.385557	0.0735256
143	0.945343	0.0341022	0.62707	0.0241427	0.655449	0.0250359	0.388782	0.0735167
144	0.946215	0.0341376	0.627115	0.0241501	0.655823	0.0250538	0.391522	0.0733279
145	0.947079	0.0341728	0.627468	0.0241672	0.665269	0.0253571	0.394393	0.0733903
146	0.948007	0.0342101	0.628232	0.0241973	0.66559	0.0253735	0.397396	0.0736854
147	0.948897	0.0342461	0.628235	0.0242034	0.665861	0.0253883	0.400242	0.0738298
148	0.949741	0.0342808	0.628927	0.0242312	0.66638	0.0254109	0.402767	0.0737749
149	0.950613	0.0343163	0.629357	0.0242508	0.66638	0.0254172	0.405432	0.0734678
150	0.951463	0.0343511	0.629548	0.0242628	0.689284	0.0261442	0.40885	0.074166
151	0.952325	0.0343864	0.629575	0.0242697	0.689989	0.0261728	0.411612	0.0749172
152	0.953167	0.034421	0.629616	0.0242771	0.695474	0.0263519	0.414556	0.074685
153	0.95401	0.0344557	0.631321	0.0243369	0.695476	0.0263584	0.417625	0.0751273
154	0.954878	0.0344912	0.631975	0.0243636	0.6956	0.0263688	0.420694	0.0758604
155	0.955655	0.0345239	0.632023	0.0243712	0.695601	0.0263754	0.423819	0.0758031
156	0.956418	0.0345562	0.632287	0.0243857	0.701457	0.0265663	0.426133	0.0754042
157	0.957199	0.034589	0.632746	0.0244062	0.701796	0.0265835	0.429182	0.0757524
158	0.957957	0.0346211	0.633272	0.0244289	0.706436	0.0267362	0.432281	0.0756269
159	0.958714	0.0346532	0.633735	0.0244497	0.708598	0.0268109	0.434932	0.0755858
160	0.95946	0.034685	0.634141	0.0244686	0.708764	0.0268228	0.43797	0.0755521
161	0.960196	0.0347165	0.634149	0.024475	0.708914	0.0268342	0.440718	0.0758616
162	0.96092	0.0347476	0.640195	0.0246723	0.709143	0.026848	0.443725	0.0762269
163	0.961654	0.0347791	0.640201	0.0246786	0.709198	0.0268564	0.44641	0.0762437
164	0.962441	0.0348122	0.641004	0.0247102	0.709211	0.0268635	0.449584	0.0761285
165	0.963142	0.0348427	0.643197	0.0247857	0.711342	0.0269374	0.452765	0.0766122
166	0.963816	0.0348723	0.649475	0.0249905	0.713784	0.0270211	0.455525	0.076433
167	0.964512	0.0349026	0.651526	0.0250616	0.715712	0.0270886	0.458099	0.0759195
168	0.965219	0.0349333	0.652513	0.0250991	0.716098	0.0271075	0.460779	0.0761026
169	0.965908	0.0349635	0.652549	0.0251065	0.716733	0.0271343	0.463922	0.0761606
170	0.966588	0.0349934	0.654555	0.0251763	0.716734	0.027141	0.466755	0.0759513
171	0.967243	0.0350225	0.654679	0.0251866	0.716744	0.0271481	0.469648	0.0760271
172	0.967908	0.0350519	0.654698	0.0251935	0.716747	0.027155	0.472322	0.0757322
173	0.968534	0.0350802	0.655367	0.025221	0.716747	0.0271618	0.474481	0.0759934
174	0.969158	0.0351084	0.656163	0.0252525	0.71712	0.0271803	0.477448	0.0760573
175	0.96977	0.0351362	0.656375	0.0252655	0.720203	0.0272845	0.480084	0.0758962
176	0.970355	0.0351632	0.657232	0.025299	0.720612	0.0273042	0.483609	0.0765071
177	0.970922	0.0351896	0.660291	0.0254023	0.721247	0.0273311	0.486533	0.0765602
178	0.971502	0.0352165	0.661489	0.0254467	0.721792	0.0273551	0.489815	0.0771259
179	0.972086	0.0352435	0.661629	0.0254575	0.723271	0.0274087	0.49288	0.0775334
180	0.972656	0.0352701	0.661704	0.0254663	0.725875	0.0274979	0.495633	0.0775875
181	0.973229	0.0352968	0.662957	0.0255124	0.726397	0.0275213	0.498626	0.0775933
182	0.973801	0.0353235	0.66296	0.0255189	0.72675	0.0275393	0.501545	0.0770741
183	0.97436	0.0353497	0.663644	0.025547	0.726812	0.0275482	0.504131	0.0772749
184	0.974882	0.0353749	0.665432	0.0256102	0.728262	0.027601	0.506766	0.0773959
185	0.975374	0.0353991	0.667883	0.0256945	0.728277	0.0276083	0.510107	0.077606
186	0.975854	0.0354229	0.669154	0.0257413	0.740553	0.0280038	0.512632	0.0774949
187	0.976329	0.0354466	0.669542	0.0257601	0.741433	0.0280387	0.516199	0.0770629
188	0.976816	0.0354707	0.679885	0.0260949	0.741446	0.0280461	0.519428	0.0772357
189	0.977308	0.035495	0.681682	0.0261585	0.741978	0.02807	0.522276	0.0771731
190	0.977783	0.0355187	0.681684	0.0261652	0.74198	0.0280771	0.524973	0.0772822
191	0.978285	0.0355433	0.682124	0.0261858	0.742511	0.0281009	0.528367	0.0770511
192	0.978762	0.0355671	0.688268	0.0263875	0.742563	0.0281096	0.531107	0.0772106
193	0.979244	0.0355911	0.688423	0.0263991	0.743081	0.0281331	0.534204	0.0774724
194	0.979716	0.0356148	0.689056	0.0264258	0.744847	0.0281962	0.537445	0.0778976
195	0.980165	0.0356378	0.689254	0.0264388	0.745558	0.0282258	0.540539	0.0778248
196	0.980601	0.0356604	0.689873	0.0264651	0.747958	0.028309	0.543557	0.0779028
197	0.981016	0.0356823	0.690751	0.0264998	0.747958	0.0283161	0.546667	0.077752
198	0.981413	0.0357037	0.690835	0.0265091	0.749099	0.0283594	0.549552	0.077872
199	0.98181	0.0357251	0.691181	0.0265268	0.751114	0.0284305	0.552318	0.077667
200	0.98221	0.0357466	0.691423	0.0265412	0.753394	0.02851	0.555518	0.0780718
201	0.98262	0.0357684	0.693786	0.0266231	0.762392	0.0288027	0.558363	0.0780367
202	0.983014	0.0357898	0.694017	0.0266372	0.762437	0.0288114	0.561414	0.077575
203	0.983427	0.0358117	0.694126	0.0266474	0.762447	0.028819	0.564152	0.0771834
204	0.983829	0.0358333	0.69667	0.0267352	0.766549	0.0289564	0.567504	0.0774894
205	0.984209	0.0358543	0.699287	0.0268253	0.766677	0.0289678	0.570612	0.0772829
206	0.984578	0.0358749	0.699287	0.0268321	0.767396	0.028998	0.573643	0.0774063
207	0.984947	0.0358955	0.699893	0.0268582	0.767653	0.0290134	0.576387	0.0772106
208	0.985287	0.0359152	0.700851	0.0268955	0.767663	0.0290211	0.579829	0.0768932
209	0.985651	0.0359357	0.701838	0.0269338	0.767682	0.029029	0.583017	0.0769277
210	0.985999	0.0359557	0.703959	0.0270082	0.768182	0.0290522	0.586186	0.0776493
211	0.986349	0.0359757	0.70525	0.0270562	0.76847	0.0290687	0.589185	0.0773629
212	0.986667	0.0359948	0.705545	0.0270725	0.773722	0.0292431	0.592363	0.0770143
213	0.986979	0.0360137	0.705713	0.0270847	0.777772	0.0293793	0.595645	0.0771355
214	0.987302	0.0360329	0.706411	0.0271139	0.779809	0.0294515	0.59871	0.076779
215	0.987599	0.0360513	0.706412	0.0271208	0.783082	0.0295631	0.601579	0.0761892
216	0.987906	0.0360701	0.706722	0.0271376	0.795337	0.0299604	0.604773	0.0760913
217	0.988198	0.0360883	0.707361	0.0271649	0.795354	0.0299686	0.608253	0.0763964
218	0.98849	0.0361066	0.708834	0.0272189	0.795843	0.0299917	0.611573	0.0758204
219	0.988805	0.0361257	0.709279	0.02724	0.796655	0.0300252	0.614681	0.0755343
220	0.989126	0.0361449	0.709279	0.027247	0.797427	0.0300574	0.617812	0.0752883
221	0.989437	0.0361639	0.713668	0.0273941	0.79757	0.0300695	0.621305	0.0754274
222	0.989734	0.0361824	0.715312	0.0274536	0.79796	0.0300895	0.624678	0.0756005
223	0.990012	0.0362003	0.717749	0.0275384	0.799316	0.0301404	0.627619	0.0758876
224	0.990277	0.0362178	0.718547	0.027571	0.799359	0.0301494	0.630619	0.0757938
225	0.990537	0.0362351	0.718759	0.0275848	0.80024	0.0301851	0.633654	0.0755177
226	0.990792	0.0362524	0.720792	0.0276568	0.800266	0.0301936	0.637004	0.0757948
227	0.991032	0.0362691	0.721175	0.0276761	0.800306	0.0302026	0.639982	0.0755533
228	0.991276	0.036286	0.72174	0.0277013	0.800572	0.0302187	0.64313	0.0749646
229	0.991511	0.0363026	0.722158	0.0277217	0.800781	0.0302331	0.645849	0.0749738
230	0.991755	0.0363195	0.722303	0.0277335	0.800782	0.0302408	0.648536	0.074974
231	0.99201	0.0363368	0.723154	0.0277678	0.801178	0.0302612	0.65201	0.0751063
232	0.992249	0.0363536	0.735407	0.028167	0.801211	0.0302699	0.655122	0.0746142
233	0.99249	0.0363704	0.735432	0.028175	0.801386	0.0302832	0.658293	0.0745208
234	0.992726	0.0363871	0.737926	0.0282621	0.802189	0.0303166	0.661337	0.0744554
235	0.992949	0.0364034	0.738019	0.0282723	0.802206	0.0303249	0.664629	0.0740196
236	0.99316	0.0364193	0.73814	0.0282834	0.802341	0.0303369	0.667431	0.0739939
237	0.993365	0.0364351	0.738181	0.028292	0.805349	0.0304408	0.670958	0.0739943
238	0.993559	0.0364505	0.741163	0.0283948	0.807444	0.0305156	0.673595	0.0736662
239	0.993754	0.0364659	0.741719	0.0284199	0.810527	0.0306219	0.677101	0.0738091
240	0.993933	0.0364809	0.742143	0.0284408	0.813086	0.0307115	0.680222	0.0741992
241	0.994103	0.0364955	0.743475	0.0284908	0.813102	0.0307199	0.683062	0.0741737
242	0.994265	0.0365099	0.743483	0.0284983	0.813145	0.0307291	0.686413	0.0739273
243	0.99443	0.0365244	0.744709	0.028545	0.815265	0.0308048	0.689216	0.0737056
244	0.994586	0.0365387	0.744721	0.0285527	0.815734	0.0308277	0.692634	0.073005
245	0.994757	0.0365534	0.744935	0.0285669	0.837572	0.0315344	0.69554	0.0733281
246	0.994909	0.0365676	0.745346	0.0285875	0.839419	0.0316016	0.698814	0.0733327
247	0.995066	0.0365819	0.745708	0.0286065	0.839503	0.0316124	0.702068	0.073004
248	0.995215	0.0365959	0.74713	0.0286595	0.840385	0.0316487	0.705346	0.0728546
249	0.995359	0.0366099	0.747132	0.0286669	0.848199	0.031907	0.708389	0.0732847
250	0.995514	0.0366241	0.750768	0.0287911	0.848779	0.0319337	0.711502	0.0727917
251	0.995652	0.0366379	0.750776	0.0287988	0.86733	0.0325359	0.715043	0.0723846
252	0.995797	0.0366518	0.760471	0.0291176	0.868076	0.0325681	0.718067	0.072601
253	0.995934	0.0366656	0.760759	0.0291344	0.86809	0.0325769	0.721375	0.072484
254	0.996075	0.0366794	0.760877	0.0291457	0.868109	0.0325859	0.723763	0.0720977
255	0.996214	0.0366932	0.762461	0.0292042	0.868393	0.0326033	0.727089	0.0720749
256	0.996355	0.0367071	0.764698	0.0292836	0.8684	0.0326119	0.729868	0.0720438
257	0.996505	0.0367213	0.767076	0.0293676	0.868986	0.0326391	0.732745	0.0717144
258	0.996634	0.0367348	0.767405	0.0293858	0.869032	0.032649	0.735681	0.0716764
259	0.996765	0.0367484	0.767538	0.0293977	0.869218	0.0326633	0.738708	0.0717241
260	0.996884	0.0367616	0.768372	0.0294321	0.869234	0.0326722	0.741796	0.0713857
261	0.996993	0.0367745	0.768958	0.0294586	0.870279	0.0327142	0.744915	0.0711197
262	0.997101	0.0367874	0.770894	0.0295286	0.871029	0.0327467	0.748485	0.0711688
263	0.997206	0.0368002	0.774052	0.0296379	0.871485	0.0327697	0.751446	0.0711804
264	0.997305	0.0368128	0.77558	0.0296947	0.871513	0.0327791	0.754684	0.0707583
265	0.997404	0.0368254	0.775655	0.0297049	0.874973	0.0328987	0.758061	0.0699193
266	0.997496	0.0368378	0.777183	0.0297618	0.876441	0.0329543	0.761044	0.0697137
267	0.997587	0.0368501	0.793841	0.0303061	0.87806	0.0330148	0.764016	0.0696202
268	0.997675	0.0368625	0.793851	0.0303143	0.879269	0.0330622	0.767253	0.0690834
269	0.997769	0.0368749	0.805839	0.0307083	0.881175	0.033132	0.77019	0.0691288
270	0.997859	0.0368873	0.814719	0.0310022	0.882767	0.0331917	0.773264	0.0684581
271	0.997942	0.0368995	0.81534	0.0310303	0.882979	0.0332071	0.776839	0.0686298
272	0.998022	0.0369115	0.81682	0.031086	0.890311	0.0334515	0.780135	0.068215
273	0.998099	0.0369235	0.817004	0.0311	0.892657	0.0335356	0.783396	0.0682127
274	0.998173	0.0369354	0.817057	0.0311098	0.894342	0.0335985	0.786598	0.0684378
275	0.998239	0.036947	0.817109	0.0311196	0.895986	0.0336601	0.790187	0.0681894
276	0.998304	0.0369586	0.817111	0.0311277	0.89599	0.033669	0.794011	0.0678751
277	0.998371	0.0369703	0.818589	0.0311835	0.896127	0.0336821	0.79733	0.0669879
278	0.998437	0.036982	0.829848	0.0315548	0.896792	0.0337123	0.800553	0.0664672
279	0.998501	0.0369936	0.832916	0.031662	0.898084	0.0337626	0.804002	0.0663451
280	0.998565	0.0370052	0.833459	0.0316878	0.89811	0.0337722	0.807079	0.0661629
281	0.998632	0.0370169	0.83377	0.0317061	0.899555	0.0338275	0.810176	0.0661248
282	0.998692	0.0370285	0.834122	0.0317257	0.90072	0.0338739	0.813626	0.0657017
283	0.998751	0.0370399	0.834549	0.0317478	0.902928	0.0339539	0.81733	0.0654591
284	0.998812	0.0370515	0.835012	0.031771	0.909507	0.0341748	0.820366	0.0657717
285	0.998875	0.0370631	0.835258	0.0317872	0.911827	0.0342585	0.823872	0.065763
286	0.998933	0.0370746	0.835508	0.0318036	0.912143	0.0342776	0.826997	0.0657922
287	0.998998	0.0370863	0.856935	0.0325043	0.913595	0.0343334	0.830303	0.0658114
288	0.999052	0.0370977	0.856943	0.032513	0.913958	0.034354	0.833434	0.0649215
289	0.999103	0.0371089	0.85722	0.0325304	0.913986	0.0343639	0.836608	0.0645503
290	0.999153	0.0371202	0.857265	0.0325404	0.9151	0.0344088	0.839716	0.0641391
291	0.999203	0.0371315	0.857359	0.0325519	0.915764	0.0344392	0.842976	0.0634489
292	0.999252	0.0371427	0.85777	0.0325738	0.917441	0.0345023	0.846523	0.0626998
293	0.999295	0.0371537	0.85778	0.0325826	0.918037	0.0345306	0.849612	0.0622639
294	0.999337	0.0371648	0.86027	0.0326717	0.918459	0.0345533	0.8525	0.0624961
295	0.99938	0.0371758	0.860701	0.0326942	0.91846	0.0345623	0.855805	0.0621541
296	0.999422	0.0371869	0.862353	0.0327562	0.918522	0.0345734	0.858873	0.0615594
297	0.999462	0.0371978	0.862973	0.0327849	0.9193	0.0346075	0.861885	0.0615234
298	0.999502	0.0372088	0.862983	0.0327938	0.919321	0.0346173	0.865071	0.0612884
299	0.999539	0.0372197	0.863129	0.0328072	0.919356	0.0346275	0.868227	0.0614363
300	0.999574	0.0372306	0.863806	0.0328377	0.92827	0.034925	0.870993	0.0612006
301	0.99961	0.0372415	0.864449	0.0328672	0.92908	0.0349604	0.874146	0.060842
302	0.999643	0.0372523	0.864669	0.0328829	0.929089	0.0349698	0.877696	0.061003
303	0.999673	0.037263	0.86745	0.0329817	0.931003	0.0350409	0.880996	0.0608795
304	0.999698	0.0372735	0.867865	0.0330039	0.931919	0.0350798	0.884652	0.0607598
305	0.999724	0.0372841	0.868791	0.0330426	0.931936	0.0350895	0.88784	0.0602932
306	0.999748	0.0372947	0.871324	0.0331335	0.935551	0.0352159	0.890922	0.0598836
307	0.999772	0.0373052	0.872195	0.0331705	0.935563	0.0352255	0.894457	0.0588914
308	0.999795	0.0373157	0.872219	0.03318	0.935564	0.0352348	0.897757	0.0586969
309	0.999813	0.0373261	0.872266	0.0331903	0.939277	0.0353644	0.900929	0.0583463
310	0.999831	0.0373365	0.872584	0.0332094	0.939402	0.0353778	0.904376	0.057913
311	0.999847	0.0373468	0.880138	0.0334635	0.940523	0.0354235	0.907483	0.0577537
312	0.999863	0.0373571	0.884359	0.0336094	0.9411	0.0354515	0.91064	0.0571885
313	0.999879	0.0373675	0.88441	0.03362	0.942878	0.0355186	0.913943	0.0564759
314	0.999892	0.0373777	0.887147	0.0337178	0.943437	0.0355461	0.917295	0.0559997
315	0.999905	0.0373879	0.887198	0.0337284	0.943495	0.0355573	0.920447	0.0559066
316	0.999917	0.0373982	0.891318	0.0338712	0.943677	0.0355726	0.923862	0.0549518
317	0.999927	0.0374083	0.894584	0.0339864	0.945575	0.0356436	0.926932	0.0542956
318	0.999937	0.0374185	0.894728	0.0340001	0.945576	0.0356531	0.929871	0.0538466
319	0.999944	0.0374286	0.897963	0.0341143	0.94558	0.0356626	0.933134	0.0534377
320	0.999951	0.0374387	0.898044	0.034126	0.96266	0.0362272	0.936806	0.0521339
321	0.999957	0.0374488	0.898333	0.0341444	0.968869	0.0364386	0.940163	0.0517081
322	0.999962	0.0374588	0.901177	0.034246	0.970062	0.036487	0.943497	0.0510452
323	0.999967	0.0374689	0.901324	0.0342599	0.970342	0.0365057	0.947073	0.050219
324	0.999971	0.0374789	0.901347	0.0342697	0.972953	0.0366003	0.949986	0.0498146
325	0.999976	0.037489	0.902776	0.0343254	0.988491	0.0371155	0.953549	0.0493687
326	0.99998	0.037499	0.90317	0.0343473	0.988769	0.0371343	0.957413	0.0477977
327	0.999984	0.0375091	0.968231	0.0364757	0.988771	0.0371442	0.960658	0.0469987
328	0.999987	0.0375191	0.968769	0.0365029	0.989931	0.0371918	0.96443	0.0457591
329	0.99999	0.0375291	0.968854	0.0365153	0.989988	0.0372035	0.967775	0.0449665
330	0.999992	0.0375391	0.969238	0.0365375	0.995495	0.0373927	0.971368	0.0438421
331	0.999994	0.0375491	0.969353	0.036551	0.996669	0.0374409	0.975021	0.0430541
332	0.999995	0.0375592	0.969355	0.0365607	0.996765	0.0374539	0.978288	0.0423417
333	0.999997	0.0375692	0.99716	0.0374767	0.997957	0.0375027	0.981573	0.0415681
334	0.999998	0.0375792	0.997231	0.037489	0.999133	0.037551	0.985082	0.040824
335	0.999999	0.0375892	0.997379	0.0375038	0.999133	0.037561	0.988438	0.0400821
336	0.999999	0.0375992	0.999163	0.0375719	0.999133	0.037571	0.99149	0.0391595
337	1	0.0376092	0.999166	0.037582	0.999643	0.0375976	0.994731	0.0384002
338	1	0.0376192	0.999226	0.037594	0.999936	0.0376171	0.997972	0.037872
339	1	0.0376293	1	0.0376293	1	0.0376293	1.00112	0.0373139

## Sheet: panel b
population size for 90% information, random order - median	population size for 90% information, random order - lower	population size for 90% information, random order - upper	population size for 90% information, optimized order - median	population size for 90% information, optimized order - lower	population size for 90% information, optimized order - upper
310	277	340	309	297	309
313	288.5	333	313	303.5	323
311	278	339	270	253	289
310	282	337	291	269.5	295
311	280.5	336	291	276	301
314	283	337.5	304	288	312
311	272	341	272	257	299.5
309	277	340	273	253	291
304	267	334.5	286	258	298
307	278	331	282	252	300
311	281	332	286	258.5	300
307	281	328	289	266	300
306	274	334.5	271	246.5	299
304	268.5	336	265	243	280
306	273.5	333	278	261.5	298
308	279	330	279	266	292
312	280	336	286	276	313.5
313	277	341	262	239	272
311	279	335	275	251	291
314.5	287	338	257	233	282
313	286	338	269	247	286
310	281	336	277	262	281
311	284	337	282	273	296.5
312	279	340	254	228	276
351	316	376	288	271	305
354	323	377	301	288	324.5
351	315	376	289	264.5	306
352	325	376	302	272	325
353	321	377	293	281	318
351	315	378	295	271	314
352	319	375	287.5	263	299
352	322	376	303	252	328
244	209.5	277	249	249	249
254	194	279	251	251	251
249	222.5	275.5	226	214	237
249	210	278	251	251	260
249	213	278	251	251	251
255	232	276	251	249	257
247	220	271	241	225	253
249	195	279	251	251	251
286	254	325	259	241.5	289
287	247	324.5	262	260	276
293	248	326	255	236	264
293.5	251	325.5	262	239	281.5
296	263	325	268	261	279
288	253	325	259	242	279
292	250.5	327	261	249.5	273
285	234	325	225	191.5	250
305	262	342	290	273	293
305	262	344	275	234	291
311	277	343	302	288.5	311
305.5	257	345	244.5	210	282.5
308	265.5	343	283	251	287
308	271	343.5	290	255	293
310	276	344	293	284	307
307	260	344	248	228	287
299	244	335	267	232	294
300	241	335	259	259	279
303	265.5	334	290	270	301
303	256	335	259	245.5	274.5
299	244	335	259	237	274
302	252	336	301	290	301
297	246.5	334	298	264	301
299	251.5	334	253	237	259
252	208.5	280	194	181	221
251	206.5	279	185	147	216.5
251	215	279.5	215	202	221
251	221	280	216	202	222.5
254	215	280	204	174.5	233
254	211	279	182	182	191.5
251	213	280	211	196	221
253	219	279	221	203	232
332	307	358	328.5	321	334.5
334	307	355	323	315	336
327	300	358.5	332	320.5	337
332	304.5	360	320	315	331.5
335	309	357	322	320	334.5
334	308	360	335	326	345.5
334	306	361	339	329	344
330	300	360	306	284.5	317
320	288	358	308	290	319
314	261	360	272	232	303
323	287	360	335.5	314.5	340
325	283	360.5	319	308	332.5
321	273.5	360	255	250	291
323	289	358	295	287	308
326	287.5	359	337	318	340
326	286	359	332	314	340
302.5	272	330.5	267	257	285
296	261	333	297	273.5	300
296	267	332	272	258	280
294	257	333	300	274	317
301.5	264	332	280	257	302
306	278	331	295	275	308
300	272	332.5	308	293	319
291	254	334	274	264	291
309	264	347	295	259	310
316	274	347	274	250	290
307	261.5	348	288	259	293
314	266	348	261	250	288
316	281	345	270	250	306
308	266	347	301	281	313
310	272	347	288	286.5	298
310	270	346.5	288	282	291
244	208	270	202	178	227
241	192	272	188	164	203
241	204	271	207	185	225
238	198.5	271	209	196	231
245	205.5	271	181	166	203
244.5	204	269	208	191	231.5
243	207	271	210	188	226.5
239	197	272	207	187	229
263	202	302	179	154	202.5
267	215	302	221	196	243
265	213.5	303	198	154	229
268	220	302	197	176	211.5
264	223	302	196	176	223
262	216	301	202	191	234
265	209.5	302.5	182	154	222
267	212	302	204	171	226
249	201	278	175	118	207
247	204	277	220	194	233
248	206	277	147	118.5	192.5
250	196.5	277	175	146	217
252	206	277	171	128	194
250.5	203.5	277	174	134	199.5
250	205	276	184	137	206
243.5	198	278	218	181	229.5
